# Supplementary material for: Dietary restriction and the transcription factor clock delay eye aging to extend lifespan in Drosophila Melanogaster
Source: Nat Commun. 2022 Jun 7;13:3156. doi: 10.1038/s41467-022-30975-4 (PMC9174495; doi:10.1038/s41467-022-30975-4)
Supplement: Supplementary file 4 — Supplementary Data 1 [file 41467_2022_30975_MOESM4_ESM.xlsx]

## Sheet: 1a
1a. JTK_CYCLE statistics for AL and DR circadian microarrays.
		CantonS											CantonS											Tim01											Tim01
Transcscript_ID	Transcript_Symbol	AL BH.Q	AL p.value	AL period	AL phase	AL amplitude	AL ZT 0	AL ZT 4	AL ZT 8	AL ZT 12	AL ZT 16	AL ZT 20	DR BH.Q	DR p.value	DR period	DR phase	DR amplitude	DR ZT 0	DR ZT 4	DR ZT 8	DR ZT 12	DR ZT 16	DR ZT 20	AL BH.Q	AL p.value	AL period	AL phase	AL amplitude	AL ZT 0	AL ZT 4	AL ZT 8	AL ZT 12	AL ZT 16	AL ZT 20	DR BH.Q	DR p.value	DR period	DR phase	DR amplitude	DR ZT 0	DR ZT 4	DR ZT 8	DR ZT 12	DR ZT 16	DR ZT 20
FBtr0083330	CG17560-RA	0.331581	0.00237171	24	8	0.686417	1515.96	2744.6	3082.78	1970.06	975.552	1827.3	2.44412e-06	1.86364e-10	24	4	1.06794	3448.35	5070.51	3260.79	1401.23	1033.66	1613.93	1	0.828769	24	18	0.109685	1296.3	1421.27	1503.12	1527.35	1376.19	1692.77	1	1	24	0	0.107756	1572.42	1572.94	2145.81	2079.74	1725.21	2068.52
FBtr0076780	Pdp1-RD	0.290913	0.00150379	24	16	0.468076	385.105	461.637	641.698	661.834	943.185	575.022	2.44412e-06	3.75989e-10	24	16	0.994703	423.803	277.35	494.101	898.225	1404.46	921.219	1	1	24	6	0.0128128	713.87	755.084	699.158	681.239	766.446	645.007	1	1	24	18	0.0664521	968.773	947.077	1044.77	1171.71	926.776	1007.3
FBtr0077564	FBtr0077564	0.396705	0.00367209	24	16	0.595234	1142.59	1195.49	1926.81	2204.36	2746.56	1767.05	2.44412e-06	7.34543e-10	24	18	0.815934	3017.2	1184.67	2229.69	4280.22	5883.08	3979.32	1	1	24	6	0.0196876	1953.83	2019.97	1953.83	1826.46	2580.81	1752.27	1	1	24	18	0.0753316	4020.77	3801.22	4368.36	4485.31	3327.95	4240
FBtr0077565	FBtr0077565	0.49307	0.00684614	24	16	0.610668	1223.96	1159.48	1811.41	2163.73	2988.59	1761	2.44412e-06	7.34543e-10	24	18	0.792546	2961.96	1201.86	2163.43	4005.78	5519.01	3872.05	1	1	24	12	0.0558614	1799.59	1818.58	1752.84	1653.92	2232.69	1664.64	1	1	24	18	0.0697967	3948.4	3536.77	4260.52	4086.46	3170.48	3842.97
FBtr0083329	CG17562-RA	0.290913	0.00150379	24	6	0.511247	327.466	524.643	605.983	345.704	209.433	355.126	2.44412e-06	7.34543e-10	24	6	0.898351	584.498	928.091	648.522	344.724	243.907	300.915	1	0.0921092	24	20	0.131639	284.684	336.602	370.028	378.64	338.222	395.095	0.11211	3.37e-05	24	20	0.287824	328.922	346.969	484.594	502.848	455.319	371.777
FBtr0080136	CG17127-RA	0.331581	0.00237171	24	2	0.494038	156.152	183.494	123.259	88.2788	92.1765	137.194	7.14172e-06	2.5756e-09	24	24	0.878142	335.209	174.599	94.5377	66.9991	113.644	181.216	1	1	24	12	0.129772	184.082	175.719	192.203	148.484	170.885	142.193	1	1	24	10	0.113811	185.7	208.205	243.284	248.992	218.565	298.936
FBtr0100349	FBtr0100349	0.471759	0.00558613	24	18	0.613359	1263.36	1047.15	1565.08	1929.63	2523.98	1642.77	1.10415e-05	4.6457e-09	24	18	0.776624	2684.89	1128.8	2122.24	3955.88	5051.18	3613.22	1	1	24	22	0.0374625	1612.78	1688.14	1657.94	1581.96	2230.94	1500.66	1	1	24	10	0.0310385	3765.54	3287.54	3897.07	3669.52	2955.21	3615.81
FBtr0074956	FBtr0074956	1	0.677306	24	8	0.0874833	167.901	253.067	231.68	175.2	184.762	203.536	3.99496e-05	2.40125e-08	24	24	0.714876	874.221	542.202	278.581	254.22	363.812	550.495	1	1	24	12	0.0833042	196.237	183.34	162.116	171.978	231.793	140.934	1	1	24	10	0.101792	458.982	476.404	504.102	468.92	376.149	568.583
FBtr0079471	Cyp4d21-RA	1	0.240676	24	20	0.358079	66.4128	70.8193	59.7203	75.4566	88.0476	100.151	3.99496e-05	2.40125e-08	24	20	0.988192	83.1757	35.1262	33.6448	82.8714	123.681	166.25	1	0.049726	24	18	0.221072	107.299	182.308	175.752	183.988	162.98	107.38	1	0.0422761	24	22	0.237418	203.981	202.043	335.349	286.182	304.814	287.645
FBtr0082043	GstZ2-RC	0.354019	0.00295778	24	2	0.20138	699.59	713.01	674.209	480.267	567.018	664.271	3.99496e-05	2.40125e-08	24	4	0.515566	991.355	1093.62	744.509	553.16	486.743	712.001	1	0.0921092	24	2	0.0690843	557.774	488.207	502.667	451.214	609.81	557.975	1	1	24	18	0.0771383	674.085	684.305	727.801	763.551	603.894	699.144
FBtr0073702	CG32647-RB	1	0.347994	24	20	0.199418	940.139	966.272	1131.78	835.63	1160.71	1237.02	5.54485e-05	3.99941e-08	24	22	0.300984	1796.68	1444	1202.55	1343.98	1660.18	1955.84	1	1	24	4	0.0296578	1441.52	1314.96	1294.62	1322.26	1479.42	1217.46	1	1	24	18	0.139873	1957.63	1845.76	2384.04	2210.37	1654.02	2072.8
FBtr0075424	Cpr72Ec-RA	0.0944769	6.24659e-05	24	4	0.92946	331.335	543.452	323.685	143.432	102.131	285.044	5.54485e-05	3.99941e-08	24	4	1.12543	1361.12	1591.36	1081.21	510.617	322.832	471.101	1	0.162307	24	20	0.308489	301.78	367.79	420.161	405.128	477.504	306.513	0.791137	0.00118882	24	18	0.47581	791.814	1002.72	1864.47	1537.3	885.231	1061.11
FBtr0084942	CG31089-RA	1	1	24	2	0.215721	194.455	188.121	200.527	106.3	139.066	243.665	0.000135214	1.05655e-07	24	20	0.477163	114.846	79.5943	78.1419	105.578	138.542	195.238	1	1	24	6	0.237252	95.3121	109.32	146.27	78.5488	129.711	202.453	1	1	24	0	0.155404	163.179	100.634	179.655	190.301	154.315	171.408
FBtr0073538	FBtr0073538	0.11026	0.000112665	24	14	0.40079	96.9902	151.109	173.186	222.669	194.285	143.316	0.000164322	1.67908e-07	24	14	0.712438	194.078	222.71	364.78	472.375	447.339	216.934	1	0.00295778	24	22	0.201296	123.007	143.592	145.385	168.721	205.489	144.971	0.148464	6.25e-05	24	20	0.607007	191.562	198.223	395.063	453.496	271.654	253.83
FBtr0074955	FBtr0074955	1	1	24	10	0.0955089	84.0511	197.48	185.505	114.869	155.416	169.319	0.000164322	1.67908e-07	24	24	0.742452	787.606	481.686	245.264	232.681	307.633	467.453	1	1	24	12	0.0993874	175.568	150.626	140.087	117.446	224.057	120.922	1	1	24	10	0.105644	418.97	399.149	462.668	438.372	331.652	509.087
FBtr0078520	CG14452-RA	1	0.347994	24	14	0.193576	51.6993	114.861	97.06	76.0642	91.7211	66.0374	0.000164322	1.67908e-07	24	4	1.53369	491.112	907.024	265.738	149.212	63.3561	190.971	1	1	24	12	0.191354	92.9783	97.8247	72.583	60.8116	100.6	62.7014	1	0.0921092	24	14	0.73695	362.97	343.63	316.773	327.92	111.164	159.095
FBtr0085329	Nepl18-RA	0.49307	0.00684614	24	22	0.507703	790.802	725.939	601.926	502.868	912.496	1045.66	0.000164322	1.67908e-07	24	20	0.69359	784.203	520.826	423.38	532.232	1071.38	1229.57	1	0.106608	24	6	0.103934	1077.47	931.575	801.199	878.953	1067.83	858.17	1	0.828769	24	0	0.125519	1030.95	1028.86	1376.89	1104.26	1232.12	1304.74
FBtr0072459	gol-RB	0.235732	0.000935162	24	12	0.745923	96.77	107.618	200.489	273.602	143.033	102.773	0.000190363	2.6317e-07	24	14	1.22582	121.734	149.565	385.038	591.972	428.999	163.132	1	0.828769	24	18	0.192328	126.415	170.556	146.197	168.54	144.768	133.844	0.311607	0.000149838	24	18	0.431477	244.056	252.034	494.123	420.575	271.876	240.662
FBtr0076149	CG33270-RA	1	0.185617	24	8	0.263832	79.3814	145.797	112.556	101.321	92.5411	81.5532	0.000190363	2.6317e-07	24	4	1.96	686.221	1716.38	269.271	154.188	69.9872	180.246	1	1	24	18	0.130643	98.7927	102.611	97.0674	110.115	96.4989	86.374	1	0.068115	24	14	1.08384	343.643	373.839	296.252	362.394	91.2592	99.444
FBtr0076781	FBtr0076781	0.600041	0.0122987	24	16	0.224121	1804.59	2471.53	3239.61	2587.21	3656.83	2610.44	0.000190363	2.6317e-07	24	16	0.425503	3179.71	2881.77	3231.3	4374.53	5623.12	4010.52	1	1	24	14	0.0204142	3102.74	3300.18	3242.95	3020.29	3553.57	3024.69	1	1	24	18	0.0490414	4746.07	4329.44	5154.09	5236.01	4193.97	5172.73
FBtr0076785	Clk-RA	0.221387	0.00073188	24	6	0.445803	476.835	601.572	685.872	435.932	300.764	474.86	0.000190363	2.6317e-07	24	6	0.490209	837.935	889.785	797.352	605.832	340.353	561.399	1	0.439008	24	18	0.0720383	433.761	438.978	522.836	469.473	471.181	456.359	1	1	24	0	0.0601076	550.428	540.795	575.863	637.282	552.29	601.551
FBtr0076991	Lcp65Ac-RA	1	1	24	2	0.0950352	67.7774	75.8233	56.8402	57.0196	58.4412	59.1931	0.000190363	2.6317e-07	24	4	0.862087	148.096	190.403	87.7395	65.9692	48.6532	75.8427	1	1	24	6	0.0806844	63.9496	49.6064	55.8396	59.4417	58.8782	57.696	1	0.439008	24	12	0.181926	105.383	109.156	72.3264	89.0107	62.3586	76.7293
FBtr0079070	vri-RC	0.433983	0.00453887	24	16	0.502152	318.33	571.488	639.129	725.278	975.478	587.312	0.000190363	2.6317e-07	24	16	0.728879	580.534	597.872	729.707	1204.52	1722.46	977.022	1	0.439008	24	16	0.0410034	896.794	868.794	923.472	824.683	912.36	727.157	1	0.240676	24	20	0.0844887	1172.78	1221.32	1624.69	1607.52	1296.13	1388.96
FBtr0075127	CG7330-RA	0.235732	0.000935162	24	18	0.414476	128.252	119.146	105.362	155.515	213.453	207.659	0.000225772	4.07115e-07	24	24	0.670723	104.636	58.7705	39.3148	33.911	52.5294	103.664	1	1	24	0	0.0635371	173.117	175.572	181.069	169.978	141.525	190.85	1	1	24	10	0.0710854	48.6689	95.6849	57.3429	55.6636	79.025	58.8618
FBtr0075382	Cpr72Ea-RA	0.551652	0.00835585	24	2	0.26968	54.8211	42.311	29.3611	27.9332	31.91	31.0943	0.000225772	4.07115e-07	24	2	0.4983	50.9948	62.4973	36.0318	27.2609	30.2268	41.5343	1	1	24	18	0.116895	30.6922	38.4083	40.348	46.388	31.3865	35.928	1	0.308589	24	14	0.111474	38.7269	56.9172	47.5345	46.5515	37.2215	43.4627
FBtr0077047	CG6602-RA	0.235732	0.000935162	24	4	0.43373	641.163	730.991	651.525	472.445	427.881	526.451	0.000225772	4.07115e-07	24	2	0.437388	714.517	563.296	471.566	383.02	314.3	514.67	1	1	24	14	0.00551543	483.86	520.093	519.447	477.434	502.754	527.02	1	1	24	22	0.090644	446.718	532.644	618.699	552.051	551.038	500.692
FBtr0077061	Lcp65Ag3-RA	1	0.677306	24	10	0.170224	100.047	375.763	324.73	112.245	112.639	109.896	0.000225772	4.07115e-07	24	4	1.86544	9422.49	12096	6219.47	2210.75	222.812	1535.15	1	0.828769	24	10	0.205669	202.926	115.801	73.4794	58.548	260.914	78.9135	1	0.185617	24	12	0.784675	3643.94	2977.06	6641.6	5942.7	886.786	2475.24
FBtr0083736	cry-RA	1	0.14151	24	6	0.189657	1029.1	1337.01	1209.27	1133.5	900.828	1102.5	0.000225772	4.07115e-07	24	6	0.442872	1727.53	2211.92	1980.62	1684.82	1000.95	1124.81	1	0.677306	24	12	0.382018	903.863	823.24	844.529	901.402	816.041	864.443	1	0.240676	24	20	0.171389	852.362	992.498	1542.21	1240.95	1049.22	1180.08
FBtr0086148	Fmo-2-RA	0.831743	0.0302461	24	2	0.197921	1954.54	2096.84	1941.17	1536.56	1573.83	2085.99	0.000225772	4.07115e-07	24	2	0.323752	3508.45	3091.05	2545.78	2148.88	2006.72	2624.71	1	1	24	18	0.0620822	1809.24	2043.61	1984.64	2036.31	2176.43	1907.79	1	0.185617	24	20	0.0879924	2499.12	2579.21	3160.99	2872.73	2564.15	2714.61
FBtr0273392	Ir75a-RB	1	0.162307	24	8	0.137863	48.9279	58.0217	62.4703	50.1327	50.6498	47.0005	0.000225772	4.07115e-07	24	6	0.448854	93.953	132.534	113.832	87.3533	69.5539	62.9147	1	1	24	6	0.0538568	46.0916	52.2221	49.1672	42.8532	62.097	52.5141	1	0.211662	24	16	0.161754	81.3799	76.0845	85.8356	81.9784	62.1124	68.9795
FBtr0075516	CG17027-RA	1	1	24	10	0.109416	133.734	151.919	163.112	151.357	123.548	163.241	0.000333828	6.22028e-07	24	10	0.251253	242.72	295.129	336.959	310.981	248.262	219.666	1	0.49115	24	22	0.134958	124.692	141.459	149.173	150.511	188.359	147.436	1	1	24	18	0.152095	199.058	252.739	308.648	262.714	229.65	257.395
FBtr0070066	CG3777-RB	1	1	24	16	0.0326772	127.158	165.577	159.089	138.898	143.391	174.85	0.000422339	9.39264e-07	24	2	0.522647	308.223	213.385	123.67	120.024	127.258	172.852	1	1	24	18	0.0398419	162.957	145.509	158.039	169.459	145.778	155.594	1	0.548071	24	6	0.0422249	164.638	157.912	135.962	173.018	142.691	163.733
FBtr0074390	CG32564-RA	1	0.185617	24	10	0.23288	203.695	466.295	369.371	245.545	277.734	255.567	0.000422339	9.39264e-07	24	4	1.24532	1520.97	1995.68	1041.37	594.052	299.664	513.453	1	0.49115	24	0	0.0835906	283.318	246.636	251.055	285.733	399.122	253.424	1	0.14151	24	14	0.676556	1017.59	1077.63	1036.39	943.409	472.012	583.153
FBtr0074400	CG10598-RA	0.588812	0.0101574	24	12	0.384539	57.7027	316.301	266.653	143.824	90.5239	100.658	0.000422339	9.39264e-07	24	4	2.22712	6044.96	7996.68	3195.09	1149.88	166.109	973.957	1	1	24	6	0.122416	134.134	91.3813	78.4997	89.8292	216.52	81.0143	1	0.0358205	24	14	1.03258	2157.01	2063.36	4051.16	3726.52	378.068	893.58
FBtr0075470	CG13044-RA	0.656361	0.0148339	24	10	0.424395	144.625	258.683	340.282	255.209	212.361	206.594	0.000422339	9.39264e-07	24	4	1.19759	613.59	862.489	321.735	243.184	122.469	189.869	1	1	24	0	0.0721602	226.866	182.754	191.144	240.642	172.657	213.891	1	0.308589	24	14	0.402692	296.854	392.309	346.759	439.125	209.736	233.48
FBtr0076776	Pdp1-RB	0.831743	0.0302461	24	16	0.168804	2897.94	3674.77	4649.51	3839.29	4917.23	3627.43	0.000422339	9.39264e-07	24	18	0.338785	4896.91	4418.01	4988.88	6146.23	7853.73	6058.27	1	1	24	12	0.0421188	4383.53	4453.8	4538.84	4347.07	4737.78	4159.95	1	1	24	18	0.0234264	6637.02	6390.39	7074.5	7051.56	6243.57	7071.91
FBtr0082041	GstZ2-RB	0.290913	0.00150379	24	4	0.25059	611.992	724.077	672.749	465.394	522.374	630.88	0.000422339	9.39264e-07	24	4	0.521074	1003.59	1059.28	703.283	513.367	502.41	643.076	1	0.185617	24	4	0.146661	526.258	505.003	448.603	464.024	598.853	533.317	1	1	24	18	0.0769261	650.491	646.176	692.298	729.732	600.211	654.25
FBtr0074954	FBtr0074954	1	1	24	10	0.0612567	122.784	262.789	216.24	140.288	187.423	204.025	0.000507243	1.40249e-06	24	24	0.866591	1083.17	695.443	275.287	269.037	385.561	557.901	1	1	24	12	0.131043	216.505	183.068	183.416	124.182	242.597	162.156	1	1	24	10	0.205215	550.726	541.422	544.242	579.813	394.632	677.533
FBtr0076150	CG33271-RA	1	0.439008	24	8	0.26143	66.4428	99.4637	85.2692	69.6479	64.1906	59.674	0.000507243	1.40249e-06	24	4	1.95133	376.905	953.54	143.688	100.167	43.8043	96.1402	1	1	24	10	0.135229	64.1635	68.9625	51.1809	65.3653	60.153	58.1424	1	0.0793344	24	14	0.82589	165.644	217.024	142.528	215.513	59.8061	57.6849
FBtr0076810	CG7409-RA	1	0.068115	24	4	0.0758213	1252.22	2034.03	1649.59	1410.01	1152.71	1542.6	0.000507243	1.40249e-06	24	6	0.216886	3853.15	4746.17	3991.57	3600.22	3112.14	2817.78	1	0.308589	24	0	0.116142	1405.35	1434.87	1520.07	1507.79	2127.85	1555.56	1	0.913442	24	20	0.0600846	3450.91	3133.19	3996.4	3960.26	3037.11	3591.52
FBtr0082011	CG31100-RA	1	0.391378	24	18	0.161703	154.88	253.072	274.81	220.175	302.729	257.971	0.000507243	1.40249e-06	24	18	0.323894	342.883	323.749	327.103	413.437	591.033	411.257	1	1	24	22	0.0567984	260.834	259.709	276.758	234.586	327.759	259.732	1	1	24	18	0.0922315	387.15	410.608	502.578	510.905	410.238	497.386
FBtr0082376	Ugt35E2-RA	1	0.123011	24	2	0.130885	21.2655	21.8153	17.646	18.0908	17.4039	17.9219	0.000507243	1.40249e-06	24	4	0.360849	32.0863	34.6867	24.1925	20.7549	16.978	29.7379	1	0.162307	24	18	0.0581047	17.9906	18.2983	21.8796	18.2737	23.0647	17.9439	1	0.391378	24	14	0.1122	27.0797	26.0109	27.3432	26.4285	21.6056	25.6945
FBtr0083463	CG14329-RA	0.831743	0.0302461	24	8	0.156511	31.7406	37.4813	41.2911	29.1685	28.9612	29.4746	0.000507243	1.40249e-06	24	6	0.470155	51.9899	60.1267	56.3752	37.2827	31.9563	36.5684	1	1	24	22	0.107166	32.7809	29.2707	38.3479	29.1257	34.259	30.5298	1	1	24	18	0.180719	49.286	51.7116	48.6977	64.2096	46.1699	49.8215
FBtr0083789	CG11391-RA	0.131203	0.000149838	24	4	0.332793	59.8639	73.6844	51.3078	44.1751	42.1471	48.1418	0.000507243	1.40249e-06	24	6	0.615793	118.307	127.951	89.7365	77.8103	44.7035	59.422	1	1	24	6	0.0974499	52.5215	39.9722	51.6496	46.4473	56.7872	47.5645	1	0.610036	24	12	0.166647	72.8406	61.4961	57.3355	56.5827	50.5939	51.7429
FBtr0085031	TwdlN-RA	1	1	24	14	0.0788495	85.9397	147.245	130.714	67.7486	75.686	69.0712	0.000507243	1.40249e-06	24	4	2.4772	1783.79	2841.02	1382.82	429.009	60.6538	279.623	1	1	24	6	0.14489	118.573	67.7401	59.2439	57.1912	113.112	64.6153	1	0.0358205	24	14	1.20994	836.806	848.657	1437.91	910.246	205.379	424.692
FBtr0100525	CG10097-RB	0.131203	0.000149838	24	8	0.66135	596.942	1106.99	1157.48	834.134	435.968	602.188	0.000507243	1.40249e-06	24	4	0.656763	1972.72	2632.9	2078.05	1165.53	1069.67	983.336	1	0.211662	24	0	0.152385	586.623	816.431	745.09	802.212	1086.24	870.103	1	0.0793344	24	0	0.129339	1290.57	1052.88	1549.79	1718.56	1509.01	1568.17
FBtr0070477	per-RA	0.953101	0.049726	24	14	0.302764	232.309	397.478	418.504	384.702	538.124	381.653	0.000638345	2.07193e-06	24	16	0.368335	467.365	426.55	522.496	590.778	837.876	584.466	1	1	24	12	0.0779727	476.726	381.011	400.623	371.379	426.61	378.696	1	1	24	0	0.107797	562.999	535.544	668.715	626.502	587.792	729.334
FBtr0071416	FBtr0071416	1	1	24	10	0.0895798	66.1199	90.4098	88.1238	67.4301	58.917	77.8848	0.000638345	2.07193e-06	24	2	0.868004	309.617	212.21	90.8151	74.3552	86.6465	141.148	1	1	24	6	0.0803344	84.8476	93.6783	80.9125	68.5848	97.3992	83.2501	1	0.272902	24	12	0.229453	173.799	144.864	127.982	157.708	93.799	137.369
FBtr0073891	CG1368-RA	1	0.240676	24	8	0.18392	137.826	260.026	254.918	164.558	204.181	171.178	0.000638345	2.07193e-06	24	4	0.861988	633.567	615.353	326.507	260.937	151.655	258.98	1	1	24	6	0.182487	221.581	140.379	182.5	152.24	173.235	175.942	1	0.272902	24	12	0.469864	326.867	380.437	338.08	362.773	186.374	267.148
FBtr0077058	Lcp65Ag1-RA	1	0.106608	24	12	0.225419	59.8067	252.788	293.288	91.9197	93.1601	85.35	0.000638345	2.07193e-06	24	4	1.91969	9892.71	11859.5	6231.33	1985.06	199.631	1472.18	1	1	24	10	0.278335	183.991	80.4463	52.1651	52.3344	154.642	60.2454	1	0.068115	24	12	0.85684	2828.62	2927.34	6976.67	5913.6	783.561	2441.25
FBtr0079203	Muc26B-RA	0.912253	0.0422761	24	8	0.19653	52.0377	82.5319	77.9549	52.0628	51.0584	48.1019	0.000638345	2.07193e-06	24	6	1.25779	143.401	314.116	169.396	87.9536	39.0423	73.0198	1	1	24	0	0.157547	54.807	57.0136	44.0428	59.9041	60.0965	55.8355	1	0.0921092	24	14	0.664171	188.197	185.307	155.916	126.636	72.783	89.9908
FBtr0082794	CG9269-RA	1	0.272902	24	14	0.140863	52.4852	96.356	87.8341	78.1407	64.9476	67.4387	0.000638345	2.07193e-06	24	4	1.84407	620.886	926.009	295.524	142.725	63.9039	111.032	1	1	24	6	0.101215	72.214	66.7084	63.9046	53.7895	95.4672	59.2389	1	0.0302461	24	14	1.07844	330.491	364.542	376.536	286.516	90.5676	132.025
FBtr0082926	CG31321-RB	0.206079	0.000569792	24	2	0.37249	138.664	114.429	111.731	82.2025	67.3077	129.663	0.000638345	2.07193e-06	24	4	0.297754	129.516	158.928	131.756	108.916	73.5753	133.017	1	1	24	0	0.0944412	75.2482	86.1819	81.552	80.7595	87.3961	100.553	1	0.272902	24	20	0.097457	83.6295	98.4533	86.9832	114.604	92.0268	85.3733
FBtr0083685	CG7715-RA	1	0.677306	24	8	0.15871	40.322	65.6546	56.8242	43.9118	46.9015	43.0053	0.000638345	2.07193e-06	24	4	0.961243	122.571	176.662	90.1948	60.9643	35.2464	60.1892	1	1	24	0	0.139526	55.793	36.1702	39.1193	47.6212	42.4897	45.1123	1	0.0793344	24	14	0.658267	127.369	117.861	102.152	79.3216	53.1065	62.9071
FBtr0073302	CG12607-RB	1	0.610036	24	4	0.240874	82.0798	105.635	80.404	58.0367	64.0232	69.3276	0.00084013	3.02986e-06	24	4	1.35714	367.073	421.659	142.27	89.8663	45.6607	97.5661	1	0.750135	24	2	0.171461	59.9554	48.9604	60.4597	67.6194	68.9842	72.3728	1	0.308589	24	12	0.592905	187.544	178.883	161.996	177.533	67.7209	101.096
FBtr0082860	CG9757-RA	1	1	24	10	0.124663	59.1634	83.365	57.5824	68.8155	60.0788	63.1858	0.00084013	3.02986e-06	24	6	0.641671	81.4511	122.437	110.726	64.9995	52.2011	59.866	1	1	24	22	0.0604576	62.0468	49.4473	63.2892	65.6325	52.1915	59.3932	1	0.021337	24	14	0.547244	106.996	127.88	96.339	70.7489	60.4901	62.6613
FBtr0083686	CG7714-RA	1	1	24	20	0.0222473	50.3454	65.3862	64.0912	42.5602	46.9832	48.4139	0.00084013	3.02986e-06	24	6	1.42024	155.772	392.14	177.517	95.4321	35.4055	72.6806	1	1	24	0	0.0300414	40.7823	41.3783	41.4917	44.4747	46.8514	44.654	1	0.123011	24	14	0.807244	181.486	180.536	183.582	147.342	71.4399	73.642
FBtr0084281	sit-RA	1	0.211662	24	4	0.155139	64.1682	78.0479	66.6622	49.8839	46.6333	54.731	0.00084013	3.02986e-06	24	4	1.28044	211.735	260.684	93.4163	61.8494	38.7954	72.149	1	0.750135	24	8	0.136914	61.1367	55.3802	53.4214	55.0257	53.0134	68.8355	1	0.123011	24	14	0.652891	111.073	88.7298	95.1074	72.3824	45.8095	47.9906
FBtr0088183	Cpr47Eg-RA	1	0.211662	24	4	0.223615	87.271	196.728	127.756	66.6538	70.2056	70.6982	0.00084013	3.02986e-06	24	4	2.4951	1997.78	4178.02	1506.33	589.742	78.8057	282.786	1	1	24	6	0.237913	119.716	80.6457	58.8043	82.8603	156.346	68.3706	1	0.049726	24	14	1.2026	1127.66	983.653	1961.56	1334.1	193.576	455.531
FBtr0112463	CG34268-RA	1	1	24	10	0.112548	250.945	373.371	381.931	277.294	246.003	283.794	0.00084013	3.02986e-06	24	4	1.45307	1691.49	2727.15	786.943	550.253	332.08	538.509	1	0.272902	24	22	0.0806155	274.37	272.185	291.5	322.83	382.985	279.442	1	0.308589	24	14	0.649965	928.535	904.024	939.906	1031.84	405.106	498.996
FBtr0073352	CG13705-RA	1	0.677306	24	10	0.198955	118.667	244.018	204.627	147.386	135.163	130.765	0.00105795	4.38773e-06	24	4	2.19197	1728.14	3332.99	1147.91	583.728	105.173	246.138	1	1	24	6	0.19036	126.849	91.3484	117.367	102.802	161.964	129.371	1	0.185617	24	14	0.828086	778.524	893.846	934.807	1072.82	223.23	438.049
FBtr0073356	CG32237-RA	1	0.610036	24	6	0.140396	64.1759	64.15	61.3141	60.1059	49.9269	51.461	0.00105795	4.38773e-06	24	4	1.11427	128.765	286.945	87.9557	64.633	36.5646	57.971	1	1	24	0	0.0367059	55.609	43.2611	44.5627	49.5915	46.7077	48.0676	1	0.211662	24	14	0.380339	89.2661	101.05	74.3659	104.809	50.6685	47.818
FBtr0075663	CG18649-RA	1	0.828769	24	14	0.109792	67.2085	182.248	182.009	88.503	74.8439	91.7771	0.00105795	4.38773e-06	24	4	2.08815	2762.93	4021.25	1816.51	700.577	172.176	513.257	1	1	24	18	0.0698798	97.5372	97.1576	85.1434	98.1938	176.532	73.3162	1	0.0358205	24	14	0.83685	1348.69	1437.79	2144.36	1621.16	418.05	1019.68
FBtr0076159	CG33272-RA	1	0.439008	24	6	0.266243	32.8692	50.6877	38.2465	29.7033	33.8615	24.5227	0.00105795	4.38773e-06	24	4	2.01364	241.351	668.74	87.3849	53.8651	23.8145	57.1997	1	1	24	6	0.0908526	33.2211	27.2228	31.2244	30.721	36.9852	31.4102	1	0.123011	24	14	0.960831	120.031	120.788	96.2672	122.134	34.1097	38.8092
FBtr0078619	Gasp-RA	1	0.14151	24	24	0.130615	322.271	382.292	336.678	204.984	234.002	248.95	0.00105795	4.38773e-06	24	24	0.725845	2352.99	1371.72	719.242	599.61	1003.28	969.935	1	1	24	22	0.0970062	272.216	312.968	290.619	242.134	477.017	254	1	1	24	18	0.106246	1032.86	894.19	1163.38	1170.47	723.956	1440.14
FBtr0080559	FBtr0080559	1	1	24	10	0.105737	122.079	238.286	180.272	134.603	138.638	135.2	0.00105795	4.38773e-06	24	4	1.02168	827.371	947.034	491.83	319.691	200.749	291.572	1	1	24	20	0.0465099	140.82	130.977	147.152	109.894	198.223	136.991	1	0.068115	24	14	0.518461	564.952	483.519	548.816	516.794	244.233	379.41
FBtr0082042	GstZ2-RA	1	0.240676	24	2	0.131918	291.058	443.392	436.813	277.005	360.696	367.878	0.00105795	4.38773e-06	24	4	0.490955	512.484	509.517	358.367	265.058	226.817	394.419	1	1	24	6	0.103779	307.449	283.96	314.564	231.91	334.124	304.658	1	1	24	10	0.100445	361.914	360.457	341.067	377.556	316.447	362.451
FBtr0082153	CG9459-RA	0.697732	0.0178239	24	22	0.217927	719.71	918.815	739.424	670.315	896.132	1082.32	0.00105795	4.38773e-06	24	20	0.318286	1247.89	1190.72	844.832	1169.39	1599.85	1520.17	1	0.750135	24	22	0.152822	934.702	934.901	1042.84	981.934	1299.35	874.635	1	0.14151	24	20	0.128416	1183.14	1403.92	1635.22	1605.89	1347.53	1548.71
FBtr0083919	Cpr92F-RA	1	0.347994	24	4	0.104933	56.9396	70.9619	71.1564	57.6637	52.8808	65.9685	0.00105795	4.38773e-06	24	4	0.559979	101.883	101.794	57.3479	53.523	43.2504	53.0343	1	1	24	12	0.104648	62.4973	48.4936	60.8264	57.1052	49.2873	49.1604	1	0.391378	24	12	0.158915	80.4345	77.1355	52.3471	68.2724	49.3627	61.6447
FBtr0071335	t-RA	1	0.272902	24	22	0.226677	576.864	775.486	625.166	430.723	658.41	645.098	0.00129299	6.29516e-06	24	24	0.455513	1651.75	1189.2	765.624	699.283	1162.9	1173.83	1	0.123011	24	6	0.239313	814.667	784.128	639.219	594.652	963.957	762.7	0.513885	0.000339769	24	6	0.240257	1636.34	1285.64	1145.65	1266.11	1237.97	1775.37
FBtr0073605	FBtr0073605	1	1	24	2	0.107622	46.7766	49.8477	39.2645	42.1173	42.6177	43.0895	0.00129299	6.29516e-06	24	24	0.554715	114.669	55.2413	31.1117	30.757	44.4466	47.4116	1	1	24	6	0.0417352	41.7275	37.7286	38.0526	39.0804	39.7914	38.8292	1	1	24	0	0.114028	34.0691	48.7796	40.6411	49.0988	43.7334	45.8194
FBtr0073650	Cpr11A-RA	1	1	24	14	0.145774	62.5512	60.2326	56.2534	55.1847	57.1979	46.8447	0.00129299	6.29516e-06	24	6	0.924107	103.668	179.905	82.8698	64.6714	34.9913	47.163	1	1	24	10	0.0976338	55.8559	42.6584	35.7249	50.6296	42.3476	44.7912	1	0.0793344	24	14	0.571151	125.173	92.2264	85.4092	78.5522	49.6761	53.9786
FBtr0074855	CG6933-RB	1	0.828769	24	16	0.193411	23.7342	39.0635	32.8254	28.0806	33.5301	31.6618	0.00129299	6.29516e-06	24	4	1.158	131.169	287.744	108.99	65.7942	30.4632	81.3738	1	1	24	12	0.176289	51.8102	55.8372	53.8264	45.6959	56.4188	34.9598	1	0.021337	24	14	0.976004	117.918	133.006	164.085	97.3285	51.9952	51.2182
FBtr0074856	CG7017-RA	1	1	24	10	0.295648	56.7411	65.8918	57.2439	50.0117	50.1642	39.9412	0.00129299	6.29516e-06	24	4	0.944352	81.0594	163.957	72.3433	51.5049	25.7027	50.4178	1	1	24	0	0.0539982	46.6598	37.564	33.5978	44.5846	37.9142	34.5561	1	0.14151	24	14	0.428104	84.1695	95.2565	87.9356	80.8142	51.1859	53.8851
FBtr0075434	CG13043-RA	0.750495	0.021337	24	10	0.495157	62.6839	169.904	192.352	133.629	110.064	122.902	0.00129299	6.29516e-06	24	4	0.912705	401.72	357.521	164.392	135.967	82.3884	119.716	1	1	0	0	0	104.846	86.8976	115.657	80.437	93.4902	106.518	1	0.123011	24	12	0.324088	189.16	268.989	156.207	213.246	90.7289	188.608
FBtr0076928	Cpr65Eb-RA	1	0.750135	24	6	0.0570865	82.6418	149.103	100.849	109.913	90.8884	102.083	0.00129299	6.29516e-06	24	24	0.406266	237.838	126.511	87.9472	78.1637	110.862	118.151	1	0.439008	24	22	0.124244	98.1547	96.5081	105.475	122.668	109.594	102.325	1	0.548071	24	6	0.170565	110.527	114.538	89.0595	117.453	98.0421	139.81
FBtr0078337	Cpr78Cb-RA	0.912253	0.0422761	24	8	0.212793	71.7075	110.76	73.8334	81.8517	67.2462	66.3484	0.00129299	6.29516e-06	24	4	0.722127	174.139	173.278	87.7681	75.316	55.0818	74.8519	1	1	24	12	0.0675322	83.0723	64.549	66.9542	58.8421	73.8739	63.2604	1	0.308589	24	12	0.147635	100.486	110.052	85.856	107.652	64.3094	96.2313
FBtr0079936	Cpr31A-RA	1	0.272902	24	14	0.162765	60.7591	73.5618	94.2325	78.6154	80.2577	75.4897	0.00129299	6.29516e-06	24	4	0.805059	131.82	187.799	79.1455	68.3615	43.4414	62.5032	1	1	24	22	0.0678115	64.4063	56.9234	67.9277	63.328	63.2666	67.2195	1	0.439008	24	14	0.230814	96.3256	99.0835	82.1646	96.1144	65.7166	70.3823
FBtr0080558	Vajk2-RA	0.831743	0.0302461	24	12	0.213582	77.6023	179.851	196.185	135.17	118.443	139.122	0.00129299	6.29516e-06	24	4	0.984913	706.016	719.107	350.699	260.121	161.387	229.838	1	1	24	12	0.0219981	136.918	118.117	118.203	118.597	141.053	112.927	1	0.750135	24	14	0.323664	435.265	376.918	345.541	493.325	213.254	282.059
FBtr0086998	CG30457-RA	1	0.162307	24	12	0.343113	57.7008	121.103	117.821	87.5207	97.7304	63.7619	0.00129299	6.29516e-06	24	4	1.80353	617.664	1073.11	379.941	198.659	59.3724	134.943	1	1	24	10	0.114028	76.8581	72.5659	62.1949	71.3598	84.3875	78.2901	1	0.106608	24	14	0.811371	345.01	344.282	335.856	379.997	94.3235	166.181
FBtr0290123	CG12607-RC	0.656361	0.0148339	24	10	0.397769	40.2525	81.9767	106.823	53.6493	54.2002	41.6297	0.00129299	6.29516e-06	24	4	1.91512	556.565	721.711	187.261	117.248	35.697	84.8676	1	1	24	6	0.188013	55.8842	44.2709	45.3587	48.5134	75.1096	51.9129	1	0.240676	24	12	0.854751	285.859	228.513	240.289	260.956	71.3143	136.479
FBtr0071762	NtR-RA	0.831743	0.0302461	24	16	0.245421	330.509	513.532	550.213	521.67	629.786	611.576	0.00151963	8.95136e-06	24	18	0.249805	666.273	575.005	605.166	726.482	803.803	895.261	1	1	24	22	0.0867443	526.265	545.032	516.837	531.747	656.432	473.515	1	0.347994	24	2	0.18039	671.607	688.959	892.159	840.674	794.506	978.439
FBtr0075383	Cpr72Eb-RA	1	1	24	4	0.0864597	77.1686	94.8393	87.0571	72.8007	85.8102	78.755	0.00151963	8.95136e-06	24	2	0.530088	121.375	89.3489	67.1454	55.4287	47.396	76.5448	1	1	24	10	0.127318	77.9487	79.4821	75.3043	65.3336	75.1854	85.791	1	0.750135	24	14	0.0721585	88.9196	113.615	109.629	96.8743	86.555	92.8846
FBtr0076094	CG33500-RA	0.994708	0.0582942	24	8	0.255784	44.0395	58.0942	70.5566	49.0445	50.1409	40.215	0.00151963	8.95136e-06	24	4	1.05804	115.485	188.732	59.1684	48.3657	28.1698	50.4304	1	1	24	18	0.0819714	41.9744	40.802	39.1065	41.4974	36.0857	38.0917	1	0.750135	24	14	0.309336	77.2067	81.6655	57.0254	77.2288	41.668	44.698
FBtr0077022	Cpr65Ax2-RA	1	1	24	4	0.0846902	19.1442	37.639	33.5486	17.0456	19.1867	17.8734	0.00151963	8.95136e-06	24	4	2.31215	463.445	827.649	174.682	84.0553	17.2886	59.255	1	0.0921092	24	6	0.0757665	19.8965	19.7177	16.3054	18.2572	32.3521	19.4149	1	0.272902	24	12	1.27008	223.618	171.627	226.511	181.383	39.0666	58.5993
FBtr0077137	frm-RA	0.750495	0.021337	24	24	0.277794	45.6488	46.7435	37.8877	27.1313	35.4266	41.7312	0.00151963	8.95136e-06	24	4	0.619044	155.079	242.777	112.674	90.1364	65.241	109.276	1	1	24	12	0.0757736	38.1953	40.9597	40.124	33.8302	53.9427	33.0019	1	0.068115	24	14	0.530182	111.735	117.729	153.334	123.702	71.6921	85.4677
FBtr0080104	CG31871-RA	1	0.677306	24	24	0.153677	40.6795	44.562	36.4195	33.3698	41.5157	39.9942	0.00151963	8.95136e-06	24	24	0.440338	83.4477	59.8335	38.5178	38.9955	50.1185	57.364	1	1	24	0	0.0805713	33.4918	38.3004	35.486	35.5159	45.0309	37.7395	1	1	24	0	0.0678681	44.7241	47.4092	52.8321	48.1838	49.3975	60.3731
FBtr0080105	CG17104-RA	1	0.123011	24	24	0.221225	33.9529	37.5444	26.1832	27.5989	32.7547	34.1132	0.00151963	8.95136e-06	24	4	0.375147	45.5614	54.4825	33.3261	27.7639	23.94	38.6867	1	0.610036	24	2	0.0923782	27.2163	27.3602	27.7799	28.9151	31.5754	28.7641	1	0.106608	24	10	0.135743	35.5196	30.7642	29.6762	29.8894	25.4394	31.0128
FBtr0084362	CG13833-RA	0.858712	0.0358205	24	22	0.225086	481.263	526.988	421.891	382.954	421.725	616.175	0.00151963	8.95136e-06	24	24	0.357849	922.655	767.887	565.078	574.319	743.024	956.266	1	1	24	22	0.0933452	440.557	506.737	467.14	460.07	662.993	436.445	1	0.828769	24	22	0.0987545	728.616	792.128	999.528	989.069	801.826	1049.24
FBtr0085500	FBtr0085500	1	0.49115	24	14	0.0937836	115.157	158.411	161.228	141.191	137.428	151.305	0.00151963	8.95136e-06	24	4	0.67464	382.895	641.458	305.85	222.098	198.134	223.733	1	1	24	12	0.0803521	145.264	138.474	165.709	120.268	166.754	131.55	1	0.240676	24	12	0.32998	348.39	332.184	316.794	338.671	205.682	249.195
FBtr0086997	CG10953-RA	0.396705	0.00367209	24	10	0.42898	125.493	571.734	530.046	249.652	222.755	192.452	0.00151963	8.95136e-06	24	4	1.89698	6621.83	9127.32	3751.47	1628.91	302.416	1129.63	1	0.913442	24	8	0.140647	303.923	172.415	175.767	165.817	377.667	207.626	1	0.123011	24	14	0.7729	2900.07	2682.45	3777.15	4147.91	793.182	1828.37
FBtr0100028	obst-H-RA	1	1	24	4	0.108771	50.7176	46.2179	49.6352	43.0173	36.2154	48.0675	0.00151963	8.95136e-06	24	2	0.522695	85.779	79.2911	49.4005	41.3876	42.592	64.7361	1	1	24	22	0.0472347	47.1432	47.5814	40.3049	48.0443	43.2554	34.9339	1	0.0358205	24	14	0.267898	62.1567	64.3648	67.3706	62.7358	44.878	43.841
FBtr0100524	FBtr0100524	0.0524878	1.26195e-05	24	8	0.639921	530.312	1124.13	1250.26	883.271	498.655	613.515	0.00151963	8.95136e-06	24	4	0.630478	2009.72	2722.96	2127.9	1208.94	1050.52	1062.4	1	0.106608	24	0	0.157994	594.381	883.081	823.8	834.222	1185.23	947.421	1	0.0422761	24	22	0.177302	1390.49	1087.74	1652.94	1838.38	1564.61	1579.05
FBtr0110894	CG34134-RA	1	0.068115	24	22	0.219359	1453.44	1495.26	1377.83	1138.3	1502.81	1685.08	0.00151963	8.95136e-06	24	24	0.439987	3127.11	1713.18	1413.51	1375.34	1880.27	2493.85	1	0.068115	24	6	0.204861	1578.5	1213.78	1162.2	1153.82	1829.38	1342.55	1	0.0101574	24	6	0.354517	2172.82	1572.04	1658.25	1394.55	1774.55	2436.33
FBtr0112373	FBtr0112373	0.788461	0.0254495	24	24	0.309769	477.857	587.588	485.236	381.58	373.65	561.009	0.00151963	8.95136e-06	24	2	0.548913	1721.86	1094.22	748.415	639.336	759.278	1031.05	1	0.240676	24	20	0.134654	547.848	591.516	636.635	588.736	793.437	509.931	1	1	24	18	0.114422	1116.57	1090.05	1386.64	1343.27	1031.17	1418.52
FBtr0112471	CG34276-RA	1	1	24	2	0.118154	32.0098	39.1317	30.136	25.6149	28.1814	31.7259	0.00151963	8.95136e-06	24	2	0.701286	102.067	64.8424	32.1809	28.4686	41.6501	48.4649	1	0.750135	24	6	0.0792879	34.0305	32.1704	26.3209	28.809	37.7135	29.0562	1	1	24	10	0.156783	38.8848	41.8108	35.5049	48.5751	36.147	46.5357
FBtr0112487	CG34291-RA	1	1	24	20	0.164954	2511.41	2899.66	3459.41	2192.16	4205.59	3169.31	0.00151963	8.95136e-06	24	22	0.667657	4707.99	3043.2	1958.18	1970.14	3229.72	5952.48	1	1	24	14	0.117093	4200.77	3140.02	3500.48	3014.35	3928.25	2801.98	1	1	24	10	0.0495364	4632.11	4240.31	4937.52	4652.6	3756.11	5262.52
FBtr0290225	CG15023-RB	1	0.211662	24	4	0.225714	41.7269	65.7612	64.8499	26.5315	27.3116	28.5256	0.00151963	8.95136e-06	24	4	2.4575	1021.03	884.267	99.588	74.9413	26.4372	103.623	1	1	24	6	0.165055	30.2213	28.2021	26.2306	26.5786	45.7882	32.3274	1	0.308589	24	12	1.25584	235.31	152.529	145.873	138.581	29.7924	68.4649
FBtr0070071	y-RA	1	1	24	2	0.104669	51.4876	43.397	35.9682	37.7056	41.6326	41.6529	0.00177925	1.26195e-05	24	4	0.236301	47.1841	57.3059	40.0885	36.6899	33.7173	43.59	1	0.913442	24	20	0.0500526	43.3406	42.6874	42.9293	46.5504	42.8972	41.4517	1	1	24	10	0.0539116	42.6806	43.2	43.2004	44.669	39.9981	43.6988
FBtr0070074	l(1)sc-RA	1	1	24	16	0.139866	45.5473	48.9671	63.5414	59.055	54.0903	68.7322	0.00177925	1.26195e-05	24	14	0.765263	44.1312	41.3531	96.48	108.719	106.487	63.7225	1	0.308589	24	20	0.134739	63.7339	66.8467	62.3647	92.1364	65.119	62.5013	1	0.677306	24	22	0.22652	63.4914	61.5563	80.8098	72.9244	76.7863	62.8271
FBtr0070100	Pgcl-RA	1	0.391378	24	22	0.206951	234.064	221.702	213.781	185.247	218.792	262.094	0.00177925	1.26195e-05	24	22	0.304282	394.94	317.19	283.029	286.904	351.87	472.255	1	0.123011	24	16	0.0377666	320.803	322.142	241.396	260.93	359.735	248.213	1	1	24	18	0.081982	362.58	421.834	501.365	438.22	408.315	444.484
FBtr0071485	FBtr0071485	0.912253	0.0422761	24	8	0.246651	222.984	398.09	393.415	344.591	301.507	294.76	0.00177925	1.26195e-05	24	6	0.419848	490.42	564.841	481.229	395.29	305.895	335.469	1	1	24	22	0.0837904	318.74	254.961	350.616	329.48	317.509	346.152	1	0.828769	24	14	0.152102	402.569	463.483	472.343	463.676	385.921	395.104
FBtr0073868	CG12480-RA	1	1	24	2	0.11978	41.4658	40.2292	26.0005	23.2435	22.7238	22.6601	0.00177925	1.26195e-05	24	6	1.71297	100.926	449.679	175.706	81.2048	22.4091	45.3685	1	0.347994	24	4	0.111513	24.7881	22.4575	23.4523	21.974	31.9113	24.2417	1	0.0254495	24	14	1.16506	144.793	123.512	155.565	104.107	36.1431	42.4646
FBtr0074853	CG6933-RA	1	0.610036	24	18	0.170984	36.6549	44.3327	35.8233	32.487	39.7782	38.7573	0.00177925	1.26195e-05	24	4	1.05928	117.232	302.071	100.931	65.4029	31.6471	85.1748	1	1	24	12	0.174164	49.7683	68.6461	55.9405	43.1889	59.1801	37.701	1	0.0101574	24	14	0.867829	113.099	129.038	175.396	106.886	57.4815	54.4808
FBtr0074860	obst-F-RA	1	1	24	6	0.028781	27.3799	24.734	26.546	24.5006	24.285	23.6207	0.00177925	1.26195e-05	24	6	0.389793	31.5963	43.656	34.0904	27.0843	22.0965	26.5348	1	0.49115	24	18	0.100759	22.4461	23.6875	23.8154	27.198	22.6812	21.961	1	0.677306	24	14	0.236886	40.0487	35.3833	35.1008	34.8034	28.4666	26.2669
FBtr0075459	l(3)72Dp-RA	1	0.391378	24	16	0.051115	1315.05	1484.31	1484.03	1579.53	1576.22	1559.31	0.00177925	1.26195e-05	24	18	0.149426	1217.05	1076.77	1125.48	1294.65	1386.05	1331.83	1	0.211662	24	20	0.0542917	1361.09	1523.79	1573.24	1523.12	1505.21	1475.5	1	1	24	18	0.0253869	1387.8	1510.47	1421.77	1446.59	1466.55	1403.98
FBtr0078338	Cpr78Cc-RA	1	0.913442	24	4	0.150499	109.265	161.299	112.644	90.966	98.2358	90.2602	0.00177925	1.26195e-05	24	4	0.979092	504.145	735.265	266.247	231.841	133.733	189.993	1	0.240676	24	4	0.202618	97.9611	87.1138	78.4868	88.1837	132.393	94.5159	1	0.14151	24	12	0.455552	304.793	286.091	316.075	317.734	163.357	222.763
FBtr0080124	Lip1-RA	1	1	24	6	0.0848917	36.5689	29.9819	28.5228	26.8488	32.0417	24.4478	0.00177925	1.26195e-05	24	2	0.355703	44.4286	37.9144	27.8045	24.6505	25.7183	30.4053	1	1	24	0	0.0149801	26.5277	25.6293	25.782	26.7598	25.469	27.6751	1	1	24	10	0.0757488	31.1309	30.8796	26.3663	30.0825	27.8108	30.1566
FBtr0080128	CG7294-RA	1	0.162307	24	10	0.350251	675.929	1337.81	1198.51	1013.09	815.491	928.72	0.00177925	1.26195e-05	24	6	0.704506	1914.52	3045.52	2218.54	1540.98	1025.98	1135.33	1	1	24	6	0.221188	1018.38	681.671	886.503	718.221	874.672	861.948	1	0.391378	24	14	0.408467	2007.21	1993.42	1722.35	2043.58	1037.77	1441.95
FBtr0082375	Ugt35B1-RA	0.0944769	4.60402e-05	24	4	0.622975	760.855	818.255	596.121	419.755	252.684	554.508	0.00177925	1.26195e-05	24	4	0.732202	1783.84	1416.63	1036.21	821.174	461.385	757.74	1	0.0101574	24	20	0.258046	409.185	526.264	605.378	610.043	690.148	476.55	1	1	24	18	0.0989242	1096.69	1109.72	1378.85	1334.64	1088.51	1250.68
FBtr0083673	CG14302-RA	1	1	24	4	0.060645	69.9272	97.2224	78.4177	75.6654	75.885	71.2523	0.00177925	1.26195e-05	24	6	0.761158	103.81	234.615	121.483	81.1695	56.5094	76.6976	1	1	24	12	0.0761094	76.8508	82.6533	78.8238	71.418	76.7153	83.6641	1	0.021337	24	14	0.55358	108.23	149.138	146.592	107.761	81.1914	76.3384
FBtr0086804	CG5084-RA	1	0.272902	24	6	0.131271	46.3255	72.2214	54.2578	46.0865	45.6793	45.6443	0.00177925	1.26195e-05	24	4	0.625397	79.9681	136.825	72.8729	54.1245	40.369	52.9853	1	0.185617	24	14	0.21784	68.2876	64.4402	51.6475	56.1681	50.7398	45.0858	1	0.068115	24	14	0.397502	80.3214	95.6145	83.2037	70.9955	59.4581	52.9135
FBtr0086989	CG17290-RA	0.831743	0.0302461	24	10	0.416488	41.8097	112.978	88.0409	70.1256	59.069	56.1305	0.00177925	1.26195e-05	24	4	1.19115	294.032	254.528	66.8392	65.3215	40.2991	83.3409	1	1	24	0	0.0709246	59.3229	46.7741	46.7775	57.2484	55.5035	50.5572	1	0.913442	24	12	0.210916	136.532	120.491	71.8847	120.752	61.4678	93.3631
FBtr0087488	Achl-RA	0.994708	0.0582942	24	22	0.504485	60.1936	66.309	67.0965	42.8612	70.6589	84.5011	0.00177925	1.26195e-05	24	24	0.978903	235.894	130.758	50.3661	37.2699	157.034	150.14	1	1	24	0	0.0846902	64.5055	72.4286	52.1942	64.8281	108.76	53.2668	1	0.0254495	24	4	0.303161	161.838	117.702	116.707	126.897	160.865	157.812
FBtr0112462	CG34267-RA	1	1	24	10	0.0921024	151.487	279.353	280.639	188.913	163.381	204.444	0.00177925	1.26195e-05	24	4	1.40054	1325.07	2175.5	591.128	465.473	245.216	384.874	1	0.0254495	24	0	0.142438	168.544	178.575	209.545	222.769	308.297	211.157	1	0.272902	24	14	0.673606	726.064	747.342	701.996	811.658	308.512	363.828
FBtr0113146	frm-RG	1	0.828769	24	24	0.101572	41.3581	41.156	36.4006	30.8696	35.6552	37.3298	0.00177925	1.26195e-05	24	4	0.50271	129.864	185.709	92.9268	73.8905	62.2774	118.088	1	1	24	22	0.0715822	36.0983	36.1267	34.5607	28.3317	50.1562	31.114	1	0.0582942	24	12	0.412781	85.8905	92.8225	125.995	97.4255	64.7898	89.2979
FBtr0290083	CG34025-RB	1	0.677306	24	8	0.109068	19.8463	17.4281	27.098	17.9277	18.4064	16.4841	0.00177925	1.26195e-05	24	12	0.689691	16.8052	18.0918	32.1913	39.1566	33.5173	18.9034	1	1	24	0	0.0604718	15.32	19.3749	17.0561	16.8863	19.3767	18.2772	1	0.347994	24	22	0.144264	17.3313	19.132	21.3171	22.7784	21.9143	22.1841
FBtr0290272	CG7203-RB	0.697732	0.0178239	24	4	0.372313	117.677	208.54	200.769	113.074	125.788	139.964	0.00177925	1.26195e-05	24	4	0.525743	616.519	750.64	465.561	372.591	331.128	314.975	1	0.677306	24	20	0.12726	124.089	156.819	175.171	131.865	201.524	145.866	1	1	24	18	0.147847	391.834	346.835	422.937	423.296	274.195	422.421
FBtr0073670	CG15731-RA	1	1	24	14	0.136818	47.5501	66.349	60.9539	50.6261	46.2404	48.2152	0.00215849	1.76447e-05	24	24	1.27996	383.972	171.946	46.9378	43.537	103.974	114.732	1	1	24	0	0.0573499	46.4114	40.078	38.9092	52.0006	47.2207	43.4779	1	1	24	10	0.616528	138.653	119.273	69.911	126.992	62.1234	130.265
FBtr0074664	CG7406-RA	1	0.106608	24	8	0.332962	56.9016	67.6914	73.2457	62.3643	45.9014	53.1581	0.00215849	1.76447e-05	24	24	0.443939	118.74	63.0438	44.1183	40.0302	56.0315	59.9094	1	0.828769	24	6	0.129515	59.0042	43.3151	46.7465	49.8398	44.2069	58.0704	1	1	24	10	0.179828	64.4094	70.0948	44.3069	73.5556	52.3878	60.2488
FBtr0075237	FBtr0075237	1	0.068115	24	12	0.237759	174.425	366.731	381.664	312.562	277.324	254.093	0.00215849	1.76447e-05	24	4	1.08495	735.711	1200.91	398.388	366.813	152.471	259.995	1	1	24	10	0.10905	337.8	259.243	214.112	306.631	248.686	258.128	1	0.750135	24	12	0.335066	473.707	562.234	470.496	552.921	276.914	418.344
FBtr0076045	FBtr0076045	1	0.14151	24	2	0.131158	37.6596	48.2254	34.86	26.4155	26.5166	29.7089	0.00215849	1.76447e-05	24	6	1.40291	95.4784	249.229	119.19	58.83	27.644	45.9271	1	1	24	10	0.0814728	28.0409	27.9908	26.2369	27.0343	32.9797	31.4101	1	0.068115	24	14	0.87968	123.406	118.392	105.011	92.7463	44.5865	48.6993
FBtr0076064	prc-RB	1	1	24	2	0.0801788	43.2249	69.5097	57.7274	42.288	41.0544	51.2114	0.00215849	1.76447e-05	24	4	1.36653	255.636	454.741	162.561	93.4644	50.0039	79.2682	1	1	24	6	0.0901208	49.8462	38.5373	39.6171	39.8621	52.5007	38.8629	1	0.0148339	24	14	0.665377	173.541	146.562	175.82	144.271	67.0586	78.9306
FBtr0076148	CG33269-RA	1	0.0921092	24	6	0.144077	39.9521	70.9996	59.5235	44.0686	36.596	45.8059	0.00215849	1.76447e-05	24	4	2.17422	364.419	951.7	148.692	82.7807	35.2255	75.7306	1	1	24	14	0.0574065	48.9868	40.2214	40.1359	45.2045	48.6052	36.2747	1	0.14151	24	14	0.969291	177.186	174.1	146.992	200.297	47.6493	48.5217
FBtr0077008	Ldh-RA	1	0.49115	24	16	0.161109	323.482	482.304	547.567	447.967	627.554	598.408	0.00215849	1.76447e-05	24	22	0.330811	588.081	485.585	404.285	383.326	499.23	706.709	1	1	24	22	0.0744177	648.427	600.751	597.901	615.142	676.031	557.453	1	1	24	0	0.0723989	599.753	646.876	728.946	703.909	639.828	752.522
FBtr0078434	CG14572-RA	1	0.439008	24	6	0.128128	56.3941	67.9201	69.2398	65.6006	43.4226	63.061	0.00215849	1.76447e-05	24	4	0.638116	73.7698	112.879	54.335	43.5978	33.0401	51.437	1	1	24	10	0.206367	71.7112	88.915	66.1949	69.6689	66.5165	80.567	1	1	24	12	0.208862	65.5581	57.0494	52.4438	63.2187	49.0718	38.7393
FBtr0080095	CG18302-RA	0.221387	0.00073188	24	16	0.477615	65.5891	95.6216	105.841	143.651	159.927	112.171	0.00215849	1.76447e-05	24	14	0.545701	50.7171	97.6907	112.558	157.774	184.53	122.244	1	0.0122987	24	2	0.236736	83.3072	93.5516	93.7229	92.7051	122.359	117.317	1	1	24	0	0.155143	114.892	131.909	119.26	124.955	144.319	151.398
FBtr0080557	Vajk3-RA	1	0.0921092	24	10	0.378016	69.2332	111.803	119.503	88.8057	78.6799	65.9388	0.00215849	1.76447e-05	24	4	1.08282	356.913	411.61	166.095	132.329	67.2018	99.1769	1	1	24	10	0.126015	78.2144	83.2195	61.923	68.6217	82.5064	66.9854	1	0.308589	24	14	0.487204	215.145	193.297	163.503	186.325	97.1202	137.235
FBtr0084042	FBtr0084042	0.0944769	6.24659e-05	24	4	0.245946	50.6352	47.3413	39.2114	32.8073	31.0353	36.6814	0.00215849	1.76447e-05	24	4	0.469745	56.7211	59.6846	60.5597	36.3933	33.9123	40.938	1	1	24	22	0.0576858	34.0675	36.405	40.7016	31.3112	38.0924	36.1676	1	1	24	18	0.0279696	39.3451	44.5731	46.2778	45.6846	43.3838	47.7022
FBtr0084203	CG7080-RA	1	0.308589	24	10	0.168535	35.1526	43.5702	48.0539	37.7162	44.4193	35.4084	0.00215849	1.76447e-05	24	24	0.689567	128.727	59.8059	27.8696	30.4092	37.701	46.5888	1	1	24	0	0.124087	32.2312	31.3966	33.2087	35.4013	32.025	38.3967	1	1	24	16	0.148333	35.6762	49.3455	37.66	45.325	33.4635	46.6018
FBtr0084941	FBtr0084941	1	1	24	2	0.332232	348.122	486.477	403.584	216.015	213.689	468.679	0.00215849	1.76447e-05	24	20	0.896675	763.727	279.889	199.637	422.443	640.828	682.637	1	1	24	0	0.156642	136.803	218.99	326.256	181.71	249.76	372.079	1	0.106608	24	0	0.252115	868.016	341.356	941.063	1135.16	716.636	1038.46
FBtr0084961	E(spl)m8-HLH-RA	1	0.347994	24	10	0.076219	43.6956	28.3775	43.2001	31.9496	30.232	25.8677	0.00215849	1.76447e-05	24	14	0.913759	39.895	26.2566	74.5623	99.0969	99.0723	50.4983	1	0.308589	24	8	0.0622501	33.8048	32.2016	30.6049	28.0689	43.4946	32.4096	1	0.0358205	24	22	0.261322	33.5472	39.1634	50.6342	65.8755	49.0649	59.7822
FBtr0087077	FBtr0087077	1	0.439008	24	8	0.153007	27.5759	52.1282	33.1687	32.5206	28.6396	28.9863	0.00215849	1.76447e-05	24	24	0.806409	222.209	55.1543	26.7173	28.5481	39.8308	55.4963	1	1	24	0	0.0744477	30.9835	29.4715	28.1068	31.3225	34.5187	32.3903	1	1	24	10	0.175787	51.7265	46.7262	47.6342	50.1623	38.3829	64.4545
FBtr0088054	reb-RA	1	1	24	10	0.0566322	27.9178	27.1732	27.8642	31.2507	26.3041	26.5009	0.00215849	1.76447e-05	24	4	0.309819	40.301	38.839	29.0645	26.38	24.5598	27.8452	1	1	24	10	0.0435083	27.639	28.7844	28.525	25.6983	26.3935	28.3264	1	1	24	10	0.136145	31.0498	31.5859	27.1759	31.7162	24.6065	35.1529
FBtr0100095	CG34040-RA	0.994708	0.0582942	24	20	0.14962	3051.48	3479.64	2801.36	3209.45	4010.7	3701.6	0.00215849	1.76447e-05	24	20	0.518567	1179.22	1247.68	715.347	1548.3	1927.56	3387.67	1	0.828769	24	10	0.0605637	4253.66	3662.8	3851.5	3270.02	3224.27	3775.49	1	1	24	22	0.151632	2116.75	2892.39	2977.85	2622	3045.81	2653.81
FBtr0112998	ppk23-RC	0.831743	0.0302461	24	8	0.126973	55.0541	57.5393	69.0176	49.7388	48.1444	48.9063	0.00215849	1.76447e-05	24	8	0.205563	75.6065	82.3266	88.4074	81.1433	63.6795	66.0753	1	1	24	10	0.0589338	54.8878	58.2861	50.3686	54.9262	55.6858	52.1281	1	0.439008	24	22	0.100625	63.8408	70.6971	75.2331	83.2967	77.9977	72.703
FBtr0070388	Cyp4ae1-RA	1	0.0921092	24	18	0.138971	514.937	718.142	714.575	689.119	1010.92	843.743	0.00269672	2.44758e-05	24	18	0.275125	739.804	689.296	732.181	819.66	1026.85	1512.07	1	1	24	6	0.0438583	914.54	807.39	756.503	783.507	878.641	797.697	1	0.211662	24	22	0.122041	833.227	916.444	1190.93	1078.32	1012.7	1133.94
FBtr0072040	CG30413-RA	1	0.391378	24	12	0.213447	37.388	64.4324	70.319	53.1525	49.6657	48.5401	0.00269672	2.44758e-05	24	24	1.39454	543.496	282.996	49.6404	61.522	138.463	149.371	1	0.391378	24	8	0.155795	45.1151	39.5845	40.5645	35.6218	56.3353	42.1954	1	0.548071	24	6	0.295749	185.569	136.786	89.2761	170.702	110.996	197.892
FBtr0072080	FBtr0072080	1	0.677306	24	16	0.100455	269.739	274.126	317.566	289.787	310.104	297.154	0.00269672	2.44758e-05	24	20	0.311868	378.324	271.181	276.652	317.937	378.151	423.848	1	0.14151	24	2	0.0564766	291.716	235.831	308.374	239.155	377.404	306.046	1	1	24	0	0.101984	368.573	408.709	374.511	425.188	403.527	467.916
FBtr0073539	CG1561-RB	0.154581	0.000260159	24	14	0.426573	334.082	614.21	813.07	755.756	773.682	554.763	0.00269672	2.44758e-05	24	14	0.591947	1124.36	1272.67	1940.2	2365.57	2312.88	1141.96	0.658945	0.000198036	24	22	0.214257	583.084	607.49	672.099	818.888	963.297	612.885	0.791137	0.000935162	24	20	0.44237	1328.04	1158.18	2226.93	2378.15	1305.6	1499.09
FBtr0077429	Traf4-RA	1	1	24	14	0.0620999	178.961	181.486	217.928	192.357	199.532	212.622	0.00269672	2.44758e-05	24	16	0.333026	181.168	174.422	245.728	267.547	302.546	241.228	1	0.913442	24	16	0.0518451	220.385	226.432	256.693	223.219	249.461	193.147	1	0.677306	24	22	0.115237	218.183	215.943	275.295	303.24	251.341	290.366
FBtr0078519	CG14453-RA	1	1	24	10	0.081266	144.67	160.813	159.293	141.736	140.885	131.824	0.00269672	2.44758e-05	24	4	0.525115	299.883	421.463	230.761	178.936	171.352	203.367	1	1	24	10	0.0797687	146.82	154.97	112.818	151.933	160.711	141.184	1	0.391378	24	14	0.241042	230.264	240.984	240.074	243.009	175.821	192.925
FBtr0079758	FBtr0079758	0.2747	0.00118882	24	4	0.39727	455.825	628.109	554.859	336.883	303.748	446.567	0.00269672	2.44758e-05	24	4	0.450657	1474.54	1316.88	971.786	872.247	685.837	737.904	1	0.00558613	24	0	0.0998064	450.873	452.558	515.817	523.019	637.054	488.473	1	1	24	0	0.0403263	1011.5	899.313	1296.8	1228.66	899.111	1360.13
FBtr0085305	CG9988-RA	1	0.0921092	24	8	0.126167	32.719	36.2506	38.732	33.4066	28.0191	32.4364	0.00269672	2.44758e-05	24	10	0.296497	40.9924	46.1416	53.9771	58.4356	39.6411	37.862	1	0.0921092	24	22	0.156348	27.7658	35.3388	35.2314	37.5473	36.7549	31.4716	1	0.828769	24	22	0.122589	38.6859	41.5462	47.6953	48.6632	43.5637	41.866
FBtr0085639	CG9737-RA	1	0.211662	24	22	0.072284	23.8934	20.2447	19.8479	19.7045	20.9564	21.9093	0.00269672	2.44758e-05	24	2	0.240521	29.1402	26.6489	21.8684	18.8309	19.7245	21.9421	1	1	24	6	0.0253144	22.287	20.903	22.1865	26.6279	22.186	22.4553	1	1	24	0	0.0430876	21.4835	20.4823	20.5089	23.0696	20.5729	21.6129
FBtr0087456	Cyp6a21-RA	0.858712	0.0358205	24	22	0.271932	236.747	270.512	200.895	189.07	277.275	317.966	0.00269672	2.44758e-05	24	24	0.395861	363.413	309.362	241.798	200.779	331.633	466.319	1	0.185617	24	2	0.114901	227.303	243.262	259.074	212.257	348.686	276.721	1	0.391378	24	22	0.106763	306.567	350.273	397.814	379.444	396.184	396.134
FBtr0087664	Ser8-RA	1	1	24	16	0.140122	683.624	1122.28	1211.63	1055.51	1200.01	1294.99	0.00269672	2.44758e-05	24	18	0.777551	419.085	359.9	442.231	558.242	1009.97	1266.04	1	1	24	18	0.0610481	925.509	1171.62	1150.88	1105.18	1168.03	1165.91	1	0.0358205	24	22	0.349445	601.044	713.839	1092.22	990.833	1182.71	937.757
FBtr0088195	CG13218-RA	1	0.211662	24	12	0.125738	99.102	161.303	151.787	159.791	148.897	133.794	0.00269672	2.44758e-05	24	2	0.43794	255.889	164.548	120.084	110.351	103.495	131.362	1	1	24	0	0.132254	136.699	114.607	121.396	136.77	138.523	130.461	1	0.391378	24	10	0.145468	162.565	130.277	120.144	157.681	106.536	143.623
FBtr0112417	CG34224-RA	1	1	24	4	0.0412685	22.1911	19.3359	35.8252	17.723	18.5107	17.7219	0.00269672	2.44758e-05	24	14	1.58579	28.894	21.7528	85.6887	141.142	169.752	35.6832	1	1	24	22	0.137295	21.5449	17.7422	20.2653	22.0742	46.9122	16.8611	1	0.0178239	24	22	0.700928	23.3345	26.3067	42.5375	89.971	47.4769	49.6404
FBtr0113330	FBtr0113330	0.198393	0.000441217	24	16	0.371843	235.992	243.513	299.452	346.941	468.381	339.871	0.00269672	2.44758e-05	24	16	0.691943	189.235	225.233	231.555	337.075	646.392	401.217	1	0.0148339	24	22	0.195897	296.472	320.001	383.121	356.017	413.921	340.734	1	1	24	22	0.107926	212.143	219.067	224.481	205.004	265.352	198.916
FBtr0113394	FBtr0113394	0.697732	0.0178239	24	22	0.319184	173.546	70.4886	57.8828	58.0733	79.2002	88.4733	0.00269672	2.44758e-05	24	20	0.358418	69.5968	64.2193	55.3625	64.3949	89.5471	107.724	1	1	24	22	0.114516	68.9932	82.8169	77.9498	72.6366	97.8178	71.6436	1	1	24	0	0.0742215	73.1784	91.5535	95.6253	96.2817	92.151	96.1257
FBtr0071685	CG30284-RB	1	1	24	16	0.0461246	40.9644	41.8253	41.4174	44.3371	44.6026	42.7442	0.00325901	3.36929e-05	24	10	0.253802	41.8598	51.4238	55.23	58.013	47.3042	40.4213	1	1	24	18	0.0491404	42.6871	49.6796	50.3915	43.8135	46.8551	46.1249	1	0.391378	24	16	0.103317	59.6903	45.5657	54.2364	50.5852	45.5137	44.1062
FBtr0072117	bw-RA	1	0.308589	24	20	0.180767	49.7642	60.2766	52.3689	52.6862	78.1663	76.9842	0.00325901	3.36929e-05	24	18	0.360236	75.883	62.4468	67.3777	76.5297	111.982	113.564	1	1	24	22	0.0825035	89.4104	62.1604	75.9422	71.33	78.5348	67.845	1	0.272902	24	0	0.118013	79.2321	79.7811	106.284	94.1042	98.2186	108.769
FBtr0073147	CG32266-RA	0.471759	0.00558613	24	12	0.241993	77.5816	148.899	152.243	127.437	118.916	108.598	0.00325901	3.36929e-05	24	4	1.13039	479.725	427.581	136.603	131.164	78.6361	135.45	1	0.610036	24	22	0.104966	102.964	98.8179	98.9309	138.341	107.209	103.228	1	0.0793344	24	12	0.446412	263.333	191.332	153.031	169.792	96.0847	139.189
FBtr0073306	CG7465-RA	1	0.106608	24	4	0.346914	87.6166	177.278	135.791	67.0746	62.3637	78.8892	0.00325901	3.36929e-05	24	4	2.64094	1368.75	3202.83	1098.66	463.359	60.1841	158.894	1	1	24	6	0.136871	91.1289	57.3245	70.5959	81.2883	116.011	71.4864	1	0.049726	24	14	1.07248	738.471	800.325	917.906	1008.58	129.027	286.839
FBtr0075284	CG7724-RA	1	0.240676	24	2	0.19487	86.8496	110.722	92.044	83.0812	81.6239	114.074	0.00325901	3.36929e-05	24	2	0.184551	161.542	119.618	110.761	103.05	102.56	135.886	1	1	24	22	0.0356965	80.6984	84.458	83.2318	73.3475	99.5956	76.9447	1	1	24	0	0.0381219	111.66	124.38	134.219	123.338	122.185	137.462
FBtr0075426	Pdh-RA	0.154581	0.000260159	24	4	0.37474	1567.11	2039.29	1615.87	1011.01	825.433	1493.92	0.00325901	3.36929e-05	24	4	0.571088	4406.83	4633.77	3356.11	2243	2382.23	2174.5	1	1	24	0	0.109899	1476.66	1556.58	1466.92	1484.47	2075.74	1588.26	1	1	24	0	0.0622095	3856.67	3005.07	3658.81	3967.46	3411.27	4122.69
FBtr0075469	CG4982-RA	1	0.240676	24	10	0.150087	29.2166	33.165	31.2275	25.4885	23.4098	20.2772	0.00325901	3.36929e-05	24	4	1.52595	137.691	256.421	78.954	45.0103	21.1198	36.6109	1	1	24	0	0.0383181	22.7633	21.9224	19.2744	29.0214	25.8036	21.0959	1	0.0358205	24	14	1.07098	105.426	87.9892	88.1802	71.2382	30.237	30.6344
FBtr0076230	CG32073-RA	1	1	24	2	0.0513041	32.4703	27.8011	25.0781	28.4545	27.1674	26.2828	0.00325901	3.36929e-05	24	8	0.214695	25.1826	27.9735	33.5636	27.0517	22.3591	23.6918	1	1	24	6	0.0487091	28.67	28.0106	30.4657	27.807	31.4317	30.0026	1	0.162307	24	12	0.168747	30.9959	30.1485	25.8335	26.8773	24.484	23.4722
FBtr0076956	ple-RA	0.858712	0.0358205	24	2	0.148706	243.067	371.266	332.559	248.204	294.426	312.703	0.00325901	3.36929e-05	24	2	0.344357	581.028	461.323	393.229	326.655	309.669	424.938	1	0.750135	24	18	0.149903	374.68	433.116	418.057	402.762	411.473	306.45	1	1	24	22	0.0209975	430.538	465.659	534.365	459.175	452.477	505.131
FBtr0077362	Cda4-RA	1	0.548071	24	10	0.155921	78.0591	96.9279	108.382	74.6638	64.3271	68.2758	0.00325901	3.36929e-05	24	2	1.13965	679.593	401.553	119.955	112.614	142.555	228.704	1	1	24	18	0.0748084	71.6508	63.3687	61.9366	89.301	80.6142	61.3243	1	0.750135	24	10	0.29102	276.64	234.807	225.448	256.475	123.083	235.455
FBtr0078522	CG11370-RA	1	0.347994	24	4	0.0909304	60.6306	79.2691	65.766	64.5595	61.2522	64.492	0.00325901	3.36929e-05	24	6	0.485397	76.9179	130.719	84.5049	74.0582	46.7247	66.5178	1	1	24	12	0.118112	75.4009	61.6092	69.4756	58.8291	59.4075	62.2679	1	0.0358205	24	14	0.317325	102.685	99.5894	96.168	90.974	67.2682	69.6662
FBtr0078542	CG14454-RA	1	0.49115	24	6	0.125374	62.4558	80.8105	66.6887	60.2621	62.703	59.176	0.00325901	3.36929e-05	24	2	0.52095	99.3877	107.37	66.5828	51.5932	48.0741	71.5314	1	1	24	12	0.0486189	60.4005	53.3155	63.8959	60.2485	59.7372	58.4838	1	1	24	10	0.206663	70.422	81.4033	59.7636	76.5135	54.5213	74.1927
FBtr0078617	Obp83g-RA	1	0.347994	24	12	0.0902374	47.5256	69.8808	59.002	64.0739	56.215	52.801	0.00325901	3.36929e-05	24	2	0.381942	104.787	55.2287	47.116	38.497	38.4513	47.5604	1	1	24	18	0.132459	51.3292	55.1352	58.5671	50.9778	43.9229	54.4962	1	1	24	10	0.220518	59.9604	65.101	52.7316	57.8724	51.47	59.0242
FBtr0078982	TwdlG-RA	1	1	24	4	0.104284	64.57	121.288	92.2747	64.808	79.0571	71.1737	0.00325901	3.36929e-05	24	24	0.860362	494.944	241.604	96.4266	104.166	144.33	172.572	1	1	24	18	0.0498068	84.4508	78.7382	69.3594	83.7175	88.8589	71.3638	1	1	24	10	0.247783	167.443	165.504	164.171	168.438	104.047	185.725
FBtr0080127	CG17108-RA	1	0.14151	24	20	0.33	7874.95	7883.09	6231.45	6598.65	8874.18	9615.34	0.00325901	3.36929e-05	24	20	0.303055	11365.3	9670.18	8422.56	9178.4	13205	12322	1	0.0793344	24	0	0.157391	10063.6	9492.37	9653.71	11479.4	12416.3	9685.28	1	0.548071	24	22	0.0842977	12781	13441.4	14897.5	14259.1	13854	14011.6
FBtr0082337	Ugt302E1-RA	1	0.913442	24	18	0.30963	114.41	202.592	159.282	174.909	229.128	209.528	0.00325901	3.36929e-05	24	18	0.724915	138.091	154.827	149.683	269.94	349.266	302.148	1	1	24	12	0.13816	330.82	318.532	384.222	279.214	365.161	287.815	1	0.123011	24	22	0.262743	224.266	295.053	337.261	336.361	390.849	293.15
FBtr0082565	CG17738-RA	1	0.106608	24	10	0.275229	92.701	173.9	156.827	112.725	85.6145	98.1312	0.00325901	3.36929e-05	24	6	1.60052	271.722	1103.74	685.198	268.204	77.9465	155.502	1	1	24	6	0.168298	99.1142	79.028	97.0962	67.9223	139.079	89.1035	1	0.185617	24	14	1.01463	716.984	602.798	594.271	480.488	191.38	247.202
FBtr0085029	TwdlM-RA	1	0.211662	24	10	0.351496	62.1161	304.857	231.74	98.0885	74.9454	75.0985	0.00325901	3.36929e-05	24	2	3.20893	9190.24	4505.5	397.781	353.755	202.836	1167.03	1	1	24	20	0.0388484	159.213	80.1137	81.5871	70.0371	228.682	76.0157	1	0.240676	24	12	1.01169	2786.55	1592.89	2468.11	1793.11	184.943	1437.4
FBtr0088107	CG13227-RA	1	0.106608	24	4	0.181171	41.6406	49.3629	44.9547	38.8193	35.4592	38.9425	0.00325901	3.36929e-05	24	4	1.09007	103.295	221.896	72.3871	51.1899	35.5511	52.8498	1	1	24	22	0.0590576	37.738	36.7811	44.5617	38.7185	41.5147	40.3905	1	0.240676	24	12	0.421621	84.7448	63.7257	58.3855	71.915	37.2242	42.1946
FBtr0114542	FBtr0114542	1	0.240676	24	18	0.161153	183.129	275.97	284.462	274.862	308.22	302.796	0.00325901	3.36929e-05	24	20	0.222877	327.958	299.644	284.217	336.365	404.094	438.333	1	0.610036	24	0	0.0830957	255.929	291.937	298.441	256.938	387.466	298.93	1	1	24	0	0.108541	355.321	412.62	490.268	413.215	455.17	463.693
FBtr0273307	CG12964-RB	1	1	24	10	0.129326	47.0716	53.5855	35.4807	45.455	39.5186	38.7035	0.00325901	3.36929e-05	24	24	0.798598	115.012	56.9841	29.0454	25.2409	43.2252	44.7751	1	1	24	0	0.0602915	37.7267	32.0008	28.8825	47.2008	33.0813	29.3781	1	1	24	10	0.294796	43.7316	49.7411	31.7499	47.2587	38.0499	49.1166
FBtr0076497	Hsp67Bc-RA	1	1	24	16	0.120376	64.7896	67.7398	68.3628	69.4534	67.8903	76.2816	0.00401032	4.60402e-05	24	24	0.391635	127.004	96.7291	72.3276	71.2811	78.4384	99.6313	1	1	24	12	0.0812289	91.5021	81.6473	78.2813	68.5826	89.2828	73.623	1	0.211662	24	4	0.0706612	93.3411	83.1098	82.0471	102.568	79.1789	106.867
FBtr0076521	Doc3-RA	1	0.240676	24	24	0.113271	42.2187	40.3566	33.2026	33.1645	34.6645	36.8669	0.00401032	4.60402e-05	24	14	0.322876	32.0141	30.6045	45.3475	48.5515	45.8861	36.9885	1	0.14151	24	22	0.109856	30.4582	33.059	37.0394	41.6151	37.1207	39.5411	1	0.0422761	24	22	0.124917	26.3852	33.5171	39.4912	36.1854	34.3431	35.606
FBtr0076957	ple-RB	1	0.068115	24	4	0.129093	290.67	342.651	290.436	256.071	246.466	311.072	0.00401032	4.60402e-05	24	2	0.459761	576.749	444.057	369.624	287.409	266.876	400.095	1	1	24	22	0.160416	360.579	371.436	386.423	391.093	415.906	297.744	1	1	24	0	0.0310756	379.925	445.839	455.633	427.561	432.049	453.36
FBtr0077271	CG1304-RA	1	0.211662	24	4	0.231938	2292.96	2632.34	2692.33	2126.78	1570.61	2388.75	0.00401032	4.60402e-05	24	6	0.360039	4010.64	4262.15	3456.36	3362.08	2491.73	2515.11	1	0.308589	24	0	0.159781	1858.32	1851.96	2382.77	2080.8	2439.01	2565.96	1	1	24	0	0.0704172	2997.76	2926.12	3083.89	3301.81	2998.68	3443.75
FBtr0081103	FBtr0081103	0.697732	0.0178239	24	24	0.238783	94.7455	86.82	81.1063	68.5157	75.4674	106.185	0.00401032	4.60402e-05	24	22	0.289884	73.6898	55.6884	52.5571	53.6826	56.6492	88.8714	1	1	24	22	0.102089	65.0072	78.6915	87.0245	66.1513	82.353	69.3337	1	1	24	12	0.0472842	66.3153	71.4539	73.1448	64.0779	66.0174	69.6107
FBtr0082648	Dtg-RA	0.994708	0.0582942	24	14	0.244839	71.3852	97.3669	120.407	107.779	108.7	86.3236	0.00401032	4.60402e-05	24	16	0.647927	168.901	97.5493	218.306	299.128	352.775	189.366	1	1	24	4	0.0337856	136.646	156.579	115.04	127.098	195.281	106.475	0.928465	0.00295778	24	0	0.440091	140.629	160.807	190.419	280.941	229.946	236.979
FBtr0083694	CG7695-RA	0.433983	0.00453887	24	12	0.155015	1071.89	1649.35	1809.49	1848.93	1698.85	1634.67	0.00401032	4.60402e-05	24	10	0.226663	2250.4	2500.07	2662.06	2767.27	2168.4	1800.15	1	0.439008	24	0	0.0774494	1525.6	1541.07	1713.04	1653.9	1981.17	1660.1	1	0.0793344	24	22	0.165682	1803.75	1894.42	2470.77	2232.69	2229.95	2160.52
FBtr0083967	CG15695-RA	1	1	24	4	0.0633214	92.565	101.146	101.461	84.1989	98.6642	115.687	0.00401032	4.60402e-05	24	20	0.185612	98.4656	92.6025	88.8523	108.001	114.45	176.369	1	1	24	18	0.138024	91.2105	108.578	102.171	102.323	101.412	91.8487	1	1	24	18	0.0742586	97.9219	114.487	127.09	123.814	113.309	119.702
FBtr0084513	CG12268-RA	0.912253	0.0422761	24	2	0.195117	106.822	106.294	100.8	82.5484	84.8667	120.953	0.00401032	4.60402e-05	24	4	0.217884	131.531	146.694	124.491	103.479	84.0392	151.855	1	1	24	6	0.0846796	95.3458	83.2412	87.8498	69.8443	91.7107	88.6267	1	0.0302461	24	18	0.190212	98.3927	112.141	139.516	113.871	96.8567	101.607
FBtr0085057	TwdlB-RA	1	1	24	10	0.163059	31.8072	65.9835	43.3305	33.2541	31.0263	30.1358	0.00401032	4.60402e-05	24	2	1.88517	484.516	287.4	76.1744	53.2911	31.9104	117.33	1	1	24	6	0.154736	36.7004	24.8596	31.3369	29.6066	44.3413	28.0547	1	0.211662	24	12	0.800965	151.323	142.816	104.521	91.5102	37.1639	81.2467
FBtr0085213	CG5402-RA	1	1	24	2	0.133203	134.618	126.859	94.6026	100.293	103.548	99.8576	0.00401032	4.60402e-05	24	2	0.933266	322.311	169.769	73.3062	76.6647	65.4612	123.196	1	1	24	0	0.0766398	131.353	124.921	104.236	142.167	136.676	110.833	1	1	24	10	0.170798	97.9362	93.3299	189.295	94.7515	71.0312	102.393
FBtr0085710	Cpr100A-RA	1	1	24	22	0.205213	172.216	209.731	176.349	142.863	172.959	221.326	0.00401032	4.60402e-05	24	4	0.489887	456.987	524.08	274.452	252.362	198.251	332.18	1	0.828769	24	22	0.180068	143.292	175.214	183.281	162.764	243.648	153.825	1	0.391378	24	12	0.136984	383.39	363.189	413.061	426.002	294.863	394.9
FBtr0086643	CG18609-RA	0.912253	0.0422761	24	22	0.201002	1065.19	1190.04	772.965	957.124	1078.55	1368.17	0.00401032	4.60402e-05	24	20	0.440766	1616.78	1343.99	945.625	1717.54	2384.59	2007.6	1	0.439008	24	18	0.0591265	1125.61	1257.13	1315.21	1124.86	1656.15	963.895	1	0.123011	24	18	0.165532	1756.41	1879.74	2106.43	2085.89	1744.04	1886.2
FBtr0086785	CG5756-RB	1	1	24	10	0.0895869	26.225	31.8185	27.8355	33.1966	27.8073	29.2485	0.00401032	4.60402e-05	24	24	0.560828	65.6906	52.9031	27.682	24.8757	42.9401	45.8346	1	0.610036	24	4	0.119632	34.1768	30.7855	24.5557	35.025	30.8095	32.0696	1	1	24	10	0.218542	43.9663	42.0183	29.8085	40.6883	32.4212	46.3293
FBtr0087382	unc-5-RA	1	0.750135	24	12	0.125515	142.096	165.396	180.933	156.928	175.651	166.368	0.00401032	4.60402e-05	24	18	0.191166	236.965	221.179	230.104	246.307	304.744	293.784	1	1	24	12	0.0481398	189.596	170.439	164.414	151.966	205.069	154.01	1	1	24	0	0.115916	209.7	216.05	297.632	292.976	232.197	303.017
FBtr0087390	CG8157-RA	1	1	24	16	0.17101	2640.36	4405.27	3809.57	3347.54	3730.78	3778.14	0.00401032	4.60402e-05	24	4	0.410394	9338.87	11026.8	8121.54	6507.75	6239	6314.14	1	1	24	12	0.0569893	5949.18	4994.67	4891.91	4889.55	5872.63	3999.01	1	0.123011	24	14	0.26152	8556.86	8289.66	8405.88	8302.99	5693.78	6980.85
FBtr0087676	link-RA	1	1	24	14	0.0673519	126.362	145.729	291.183	146.374	150.247	149.859	0.00401032	4.60402e-05	24	14	1.61464	344.249	250.486	1237.44	1449.67	1876.54	394.498	1	0.272902	24	0	0.155088	155.549	164.096	183.181	188.176	425.179	154.109	1	0.14151	24	22	0.619519	337.468	355.241	604.13	1129.55	530.823	612.939
FBtr0087911	CG13160-RA	1	1	24	4	0.0774918	48.0167	56.2037	56.7087	40.9012	43.2918	45.8354	0.00401032	4.60402e-05	24	6	0.3511	117.633	124.683	140.129	98.3875	84.5356	79.6383	1	1	24	0	0.150016	48.0044	39.2443	49.8412	49.036	54.8759	52.0667	1	1	24	6	0.135563	117.462	86.0511	143.509	140.235	96.8868	157.772
FBtr0087922	Cpr49Ag-RA	1	0.106608	24	4	0.148217	40.4665	38.1042	30.3375	26.9295	23.8649	26.9002	0.00401032	4.60402e-05	24	4	0.449734	58.6469	60.6426	44.4712	36.9506	30.0676	41.3381	1	1	24	22	0.12921	26.2716	30.5713	33.0675	28.8098	34.5598	27.4574	1	0.439008	24	18	0.208338	47.0163	51.0146	57.4152	61.983	42.3052	50.4131
FBtr0071759	FBtr0071759	1	0.162307	24	18	0.33164	82.5401	106.239	150.173	107.148	173.702	154.43	0.00487909	6.24659e-05	24	16	0.488489	158.314	220.876	271.378	326.251	445.132	318.846	1	0.828769	24	6	0.194315	146.579	157.335	133.319	120.185	243.204	144.775	1	0.347994	24	0	0.230579	251.147	223.991	329.282	314.244	301.984	336.158
FBtr0073328	CG13721-RA	1	1	24	2	0.0406728	32.0997	19.746	18.8506	18.1198	18.2347	19.0261	0.00487909	6.24659e-05	24	4	0.748789	36.7854	86.6186	26.4077	22.7789	17.7717	23.2621	1	0.610036	24	12	0.0283727	19.6451	20.8732	16.6433	22.6855	18.9798	18.3554	1	0.068115	24	14	0.227485	29.4896	28.1531	23.3872	27.088	18.9762	20.7298
FBtr0074559	Tsf1-RA	0.788461	0.0254495	24	18	0.306259	2039.08	2074.81	1746.13	2790.74	3311.62	3217.94	0.00487909	6.24659e-05	24	18	0.524313	1109.83	774.146	940.005	1415.31	1564.85	2255.04	1	1	24	18	0.128533	2431.94	2832.28	2197.33	2361.87	2010.89	2247.27	1	1	24	22	0.0931242	1310.57	1434.28	1801.14	1237.88	1556.32	1320.76
FBtr0075366	CG13063-RA	0.396705	0.00367209	24	8	0.249679	43.3527	62.0928	57.2231	41.6014	35.8095	33.26	0.00487909	6.24659e-05	24	2	1.06368	211.862	116.253	42.033	43.576	31.0947	47.0649	1	1	24	6	0.114537	45.5086	31.4101	41.5303	34.6732	45.7431	38.1591	1	0.750135	24	12	0.169299	67.2993	68.1077	49.0081	70.0077	33.9445	66.095
FBtr0075400	CG13033-RA	0.994708	0.0582942	24	10	0.195156	49.1165	94.0415	80.1975	68.7299	64.5633	63.2524	0.00487909	6.24659e-05	24	4	0.947314	246.837	208.352	69.6822	70.6023	41.3099	77.8897	1	1	24	6	0.0730477	63.8981	62.617	66.5882	63.5701	74.9545	68.9232	1	0.610036	24	14	0.265519	111.052	98.668	71.7865	93.7465	54.8626	70.3302
FBtr0075620	Tom-RA	1	0.240676	24	10	0.182907	50.4572	61.9937	130.101	59.4267	74.154	48.2248	0.00487909	6.24659e-05	24	16	1.16488	220.053	87.2454	613.538	825.171	964.438	201.87	1	1	24	6	0.151013	59.5101	61.1617	50.9828	52.4327	140.143	52.0767	1	0.14151	24	22	0.650457	128.312	162.984	271.75	526.694	253.295	358.195
FBtr0075744	CG13482-RA	1	0.913442	24	20	0.205114	3029.86	3290.93	2828.16	2684.92	4023.44	3056.47	0.00487909	6.24659e-05	24	22	0.287048	4832.45	3909.64	3219.56	3751.81	4215.16	5414.21	1	0.308589	24	10	0.155691	4985.53	4438.82	3590.66	2913.01	3904.22	3173.14	1	1	24	0	0.0924118	4527.72	4933.24	5411.77	5752.94	4516.9	5669.66
FBtr0077020	CG13297-RA	1	1	24	14	0.0954064	67.5786	90.4419	68.1164	59.3451	71.7519	54.9819	0.00487909	6.24659e-05	24	24	1.42591	543.984	180.604	43.1093	50.9452	105.779	141.513	1	1	24	6	0.0766893	49.7316	53.4963	52.6328	49.8138	75.2116	55.7992	1	1	24	10	0.44742	108.069	120.177	82.7199	124.467	68.9618	175.558
FBtr0077334	obst-A-RA	0.831743	0.0302461	24	6	0.253791	170.7	275.016	192.055	147.398	126.926	182.776	0.00487909	6.24659e-05	24	24	0.546837	680.44	331.39	167.538	189.774	268.192	273.07	1	1	24	12	0.0505475	133.031	143.175	153.089	125.385	177.597	135.933	1	1	24	18	0.160681	205.271	263.197	245.41	287.752	220.692	316.144
FBtr0077563	CG31954-RA	1	0.106608	24	14	0.200956	28.8063	50.4722	47.1033	52.2083	50.3652	49.7024	0.00487909	6.24659e-05	24	18	0.33304	45.0382	38.1938	40.1839	51.7044	65.184	55.9446	1	1	24	10	0.0949538	50.8853	59.0649	44.7378	45.1986	53.5901	51.4986	1	0.106608	24	22	0.127505	52.4223	57.3338	60.5635	65.0463	63.6592	57.2789
FBtr0077990	FBtr0077990	1	1	24	22	0.0917931	178.404	186.644	216.304	172.196	256.04	275.093	0.00487909	6.24659e-05	24	22	0.281404	260.054	200.721	191.677	203.411	240.724	441.128	1	1	24	12	0.0801912	295.446	240.721	222.676	191.735	233.885	190.272	1	0.610036	24	14	0.118447	229.224	269.531	365.084	269.239	238.725	307.681
FBtr0081691	Ccp84Aa-RA	0.994708	0.0582942	24	10	0.400023	60.3043	119.798	105.088	94.1869	72.2102	66.1378	0.00487909	6.24659e-05	24	2	1.00603	365.64	214.766	99.1872	85.7649	57.0822	108.227	1	1	24	22	0.105918	72.7931	73.2391	90.6415	67.0619	87.3911	73.2431	1	0.0793344	24	12	0.519462	249.963	161.761	92.9316	146.285	61.8653	117.695
FBtr0082408	KP78b-RA	1	0.677306	24	2	0.120374	113.543	137.879	149.66	100.991	97.0312	115.72	0.00487909	6.24659e-05	24	16	0.398301	265.824	243.114	451.596	521.242	584.958	241.313	1	1	24	6	0.100552	110.668	108.647	95.9179	104.819	195.786	102.329	1	0.185617	24	22	0.27129	273.146	244.281	398.689	437.415	294.469	355.202
FBtr0083996	Takl1-RA	1	0.240676	24	16	0.485616	150.294	252.843	198.089	252.48	321.995	283.528	0.00487909	6.24659e-05	24	18	0.604131	270.796	286.706	304.551	404.357	594.412	680.496	1	1	24	6	0.117054	363.136	372.689	293.148	289.953	441.396	281.617	1	0.106608	24	20	0.2072	411.712	567.612	832.058	595.867	595.335	602.186
FBtr0084722	FBtr0084722	1	0.14151	24	12	0.0949662	40.2232	43.8833	41.9361	46.385	44.7679	38.6561	0.00487909	6.24659e-05	24	4	0.215044	49.4065	48.1137	39.0434	35.2786	32.4214	39.7838	1	1	24	18	0.0918638	44.6865	47.3278	44.9984	47.5235	39.4935	45.7284	1	0.548071	24	12	0.102813	43.6301	42.5485	37.3035	37.6158	36.7638	37.7027
FBtr0084955	E(spl)mgamma-HLH-RA	1	1	24	4	0.187265	46.1491	42.8273	64.3284	40.375	41.8358	37.6144	0.00487909	6.24659e-05	24	16	0.950222	55.6028	43.2309	143.06	186.669	197.796	77.5785	1	1	24	0	0.0595349	39.6504	46.5348	42.156	46.0401	64.3772	43.8592	1	0.0793344	24	22	0.444781	49.2413	56.6928	101.392	116.683	83.7113	116.555
FBtr0085860	Smvt-RA	0.551652	0.00835585	24	4	0.680162	1328.38	1303.36	1190.27	657.792	361.653	814.587	0.00487909	6.24659e-05	24	4	0.638086	4264.88	3942.63	3564.6	2387.53	1510.92	2368.58	1	0.391378	24	20	0.0939215	676.312	770.628	737.471	780.694	1001.75	683.489	1	1	24	0	0.0218142	2617.72	1799.52	2722.91	2694.77	1812.51	2597.55
FBtr0086903	CG6484-RA	1	0.0793344	24	20	0.211098	840.438	885.707	790.705	807.564	1013.38	1043.79	0.00487909	6.24659e-05	24	20	0.257166	650.242	622.44	557.509	726.969	807.071	1218.47	1	0.49115	24	4	0.100925	827.808	851.107	781.408	768.985	949.007	879.557	1	0.068115	24	20	0.162988	826.432	960.877	1197.46	1121.62	944.072	819.237
FBtr0087514	Cpr51A-RA	1	1	24	10	0.113809	58.9388	106.764	89.7399	69.7366	61.7489	69.0997	0.00487909	6.24659e-05	24	24	0.942202	701.421	141.192	74.5033	83.4086	109.185	163.413	1	1	24	22	0.0727896	69.2475	69.8851	78.5657	63.6259	118.448	71.2036	1	1	24	10	0.21349	157.297	137.386	135.971	164.997	101.833	192.816
FBtr0088974	CG11125-RA	1	1	24	10	0.061833	754.522	834.487	822.304	872.126	769.34	795.449	0.00487909	6.24659e-05	24	10	0.155433	720.073	752.244	828.847	861.887	748.042	617.98	1	1	24	10	0.0474893	862.692	850.485	813.594	834.745	801.922	822.502	1	0.913442	24	18	0.0442755	632.619	735.382	593.383	658.42	749.243	593.033
FBtr0100288	CG14300-RA	1	0.272902	24	12	0.161927	40.2892	38.6979	37.9623	32.7955	34.4193	28.0577	0.00487909	6.24659e-05	24	6	0.834566	52.8454	127.832	54.8028	38.4488	25.1583	39.125	1	0.308589	24	8	0.0688598	31.1464	24.846	24.0183	25.4221	27.3234	26.3114	1	0.0122987	24	14	0.748794	76.0282	79.1	61.8009	49.7108	30.2215	33.7799
FBtr0114536	Pdh-RC	0.171295	0.000339769	24	4	0.386692	1651.62	2250.25	1709.4	1045.39	908.788	1579.78	0.00487909	6.24659e-05	24	2	0.343795	4644.85	4670.99	3573.4	2476.7	2799.69	2505.05	1	0.308589	24	2	0.11602	1590.65	1626.99	1593.93	1518.76	2365.51	1723.8	1	1	24	6	0.0685434	4033.61	3159.77	3842.22	4011.08	3600.66	4511.77
FBtr0071980	CG9877-RA	0.2747	0.00118882	24	6	0.328879	36.6917	45.6961	44.2056	36.7346	28.2051	29.2785	0.00614188	8.41708e-05	24	6	0.738909	48.5727	90.5064	62.5878	41.8487	22.487	32.436	1	0.913442	24	2	0.116372	30.438	21.363	30.2255	26.2109	26.0141	35.8343	1	0.211662	24	14	0.574747	67.1709	65.8546	47.2532	49.5122	30.7804	33.758
FBtr0073916	CG9411-RA	1	1	24	14	0.0469342	105.057	119.758	112.667	125.589	122.695	110.43	0.00614188	8.41708e-05	24	24	0.595306	219.933	183.327	89.0905	100.111	152.981	191.264	1	1	24	22	0.0570847	112.767	97.5845	113.914	116.524	111.981	110.818	1	1	24	10	0.177187	117.963	152.967	109.395	133.43	131.407	183.445
FBtr0074933	Cpr76Bb-RA	1	0.185617	24	6	0.122195	44.2078	31.0412	31.485	30.3833	25.4378	25.7548	0.00614188	8.41708e-05	24	6	0.590261	38.1064	99.6046	39.4026	31.1669	25.6741	29.3576	1	1	24	12	0.0215597	32.5096	27.7152	27.1106	30.6263	26.3452	27.0046	1	0.185617	24	14	0.243513	41.3667	39.7394	35.561	35.5369	32.0342	27.6276
FBtr0076266	CG12523-RA	0.750495	0.021337	24	6	0.266005	55.5795	79.3168	64.8107	46.8303	43.1688	48.3103	0.00614188	8.41708e-05	24	24	0.834941	264.893	84.1062	41.0436	45.6123	68.3981	84.8429	1	1	24	22	0.147043	43.2536	39.1552	56.5757	40.611	57.289	44.4857	1	1	24	10	0.328684	90.3138	75.0985	65.5824	86.2929	51.9835	98.9505
FBtr0077182	CG15213-RA	1	0.677306	24	8	0.20172	124.792	268.265	263.933	157.072	128.633	166.498	0.00614188	8.41708e-05	24	4	1.33222	1555.14	1067.41	337.691	284.757	145.084	345.988	1	0.610036	24	0	0.0938843	155.95	120.465	159.241	139.941	246.436	155.393	1	0.439008	24	12	0.445596	535.389	511.495	500.156	562.794	237.837	495.05
FBtr0077748	Cyp309a2-RA	0.0944769	3.36929e-05	24	16	0.339238	177.409	195.238	198.985	248.793	386.818	361.622	0.00614188	8.41708e-05	24	18	0.365965	92.9484	80.9524	87.4619	111.612	124.532	253.422	1	1	24	0	0.0361897	333.381	222.962	221.038	223.418	202.741	235.23	1	1	24	22	0.116148	112.851	149.199	199.186	133.934	169.877	162.809
FBtr0080560	Vajk1-RA	1	0.750135	24	6	0.0620097	76.983	160.119	118.145	90.9165	95.9945	88.4524	0.00614188	8.41708e-05	24	2	0.588242	667.469	279.092	177.988	161.666	181.94	195.197	1	0.0921092	24	22	0.194334	86.3366	89.5443	110.836	108.585	148.235	95.5618	1	1	24	16	0.129821	239.975	196.061	265.914	299.668	154.794	301.696
FBtr0081201	Lectin-galC1-RA	1	0.308589	24	14	0.137872	348.918	422.802	386.393	443.886	452.591	367.785	0.00614188	8.41708e-05	24	14	0.362969	454.187	639.142	669.492	838.592	826.666	514.335	1	1	24	18	0.14308	222.762	338.91	264.797	231.844	306.616	248.51	1	1	24	0	0.0694344	316.929	324.844	309.626	354.912	329.404	299.735
FBtr0081485	CG31626-RA	1	0.068115	24	8	0.220023	331.486	705.267	669.755	389.992	456.569	377.662	0.00614188	8.41708e-05	24	2	0.875713	2649.48	1033.22	506.27	510.004	531.455	796.013	1	1	24	6	0.134036	436.566	325.963	387.198	306.215	525.756	376.226	1	0.828769	24	10	0.48569	1119.9	831.03	665.263	983.407	447.856	1052.5
FBtr0081534	CG14598-RA	1	0.14151	24	8	0.294913	59.2126	80.5066	89.7183	75.5121	59.6396	59.6682	0.00614188	8.41708e-05	24	4	0.934053	204.156	329.598	88.7463	81.436	66.4414	76.6194	1	1	24	10	0.170186	74.5489	68.8363	52.699	63.368	65.7626	61.1636	1	1	24	18	0.169218	134.576	118.129	106.304	149.72	76.9788	96.0271
FBtr0082407	FBtr0082407	1	1	24	14	0.0998824	63.2061	67.9256	98.7973	69.154	60.7194	62.5273	0.00614188	8.41708e-05	24	14	0.832484	128.604	115.373	236.216	289.459	289.675	109.716	1	1	24	6	0.0287616	63.5538	66.0656	58.4388	62.7119	95.0945	59.4291	1	0.0793344	24	20	0.304111	119.187	120.316	185.238	221.506	127.899	144.64
FBtr0085055	TwdlL-RB	1	1	24	4	0.0792295	82.5215	163.783	147.369	56.5977	61.7072	53.3259	0.00614188	8.41708e-05	24	2	2.42403	4137.05	3065.75	575.37	304.533	112.087	728.438	1	0.272902	24	4	0.218312	80.4057	46.8883	44.1227	54.1587	130.422	55.8095	1	0.308589	24	12	1.09729	1037.09	789.479	1102.14	822.532	149.425	561.351
FBtr0085056	TwdlL-RA	0.994708	0.0582942	24	10	0.195681	63.0941	169.218	137.695	58.84	51.8287	47.5809	0.00614188	8.41708e-05	24	2	2.42393	4271.8	2982.8	633.95	297.208	83.0174	729.412	1	1	24	6	0.0934353	73.0247	54.0192	49.5677	48.833	147.942	49.4515	1	0.240676	24	12	1.24933	1066.29	918.783	1188.46	799.855	125.794	525.502
FBtr0085105	FBtr0085105	0.0944769	4.60402e-05	24	14	0.327419	321.946	420.695	420.723	575.471	537.681	437.77	0.00614188	8.41708e-05	24	14	0.352694	367.968	473.044	553.218	650.366	653.656	468.136	1	1	24	18	0.0584441	267.132	320.296	300.287	299.935	333.197	305.418	1	1	24	22	0.0801011	323.676	381.721	436.513	389.375	393.54	404.296
FBtr0088184	TpnC47D-RA	1	1	24	14	0.110362	100.771	137.143	159.7	124.681	129.085	137.683	0.00614188	8.41708e-05	24	4	0.336535	327.23	401.784	274.27	233.052	251.94	249.725	1	1	24	12	0.0196045	138.567	167.01	130.091	134.758	184.131	133.876	1	1	24	12	0.066514	318.726	267.893	318.804	339.446	237.218	319.036
FBtr0071428	FBtr0071428	1	0.828769	24	8	0.0712003	35.9957	41.1222	31.3557	28.9593	28.0716	25.23	0.00761956	0.000112665	24	24	0.646057	91.1699	58.5028	29.1146	31.2297	37.7059	43.5274	1	1	24	6	0.0375757	25.4347	23.5047	26.0738	24.2679	30.596	25.3453	1	1	24	10	0.152199	44.6836	37.4701	35.6401	46.1538	33.6639	47.4316
FBtr0073334	CG11345-RA	1	0.347994	24	4	0.147584	108.921	130.793	108.511	89.8309	102.218	103.098	0.00761956	0.000112665	24	4	0.666671	236.112	294.258	137.491	137.192	103.324	107.118	1	0.750135	24	6	0.249969	100.461	82.2076	95.8889	69.9658	103.215	112.759	1	0.548071	24	14	0.221973	123.247	133.574	111.21	134.281	85.0449	101.887
FBtr0074325	TwdlX-RA	1	0.439008	24	10	0.169197	51.4894	67.341	63.8603	62.5389	59.0918	49.8133	0.00761956	0.000112665	24	2	0.515028	110.808	83.7219	50.742	49.8083	47.8265	58.5863	1	1	24	0	0.0749604	51.2889	47.8985	47.8267	53.3854	51.8609	56.3462	1	0.49115	24	14	0.0735674	71.0633	72.6148	65.8225	77.8272	51.5358	63.7101
FBtr0075135	Cyp312a1-RA	0.858712	0.0358205	24	2	0.403723	112.855	92.8038	88.7323	62.5643	78.1876	113.933	0.00761956	0.000112665	24	2	0.639495	201.901	106.569	98.0603	72.5032	74.1131	204.059	1	0.913442	24	16	0.0629484	110.811	90.0129	107.951	89.9594	95.1463	82.7258	1	1	24	0	0.0782926	105.322	106.46	257.591	128.143	120.694	128.968
FBtr0075165	FBtr0075165	1	1	24	2	0.0480338	39.6366	30.6533	27.2594	29.37	27.2885	29.4004	0.00761956	0.000112665	24	6	0.322907	43.2199	42.1139	45.9728	34.4835	28.6568	30.9261	1	0.308589	24	20	0.0546753	24.9487	27.812	26.4647	29.7036	26.7547	25.2229	1	1	24	12	0.0447439	35.7484	31.9271	30.1703	34.8698	29.8825	28.7827
FBtr0075370	CG13060-RA	0.314939	0.001893	24	10	0.355024	75.5707	164.174	170.651	118.383	97.1839	78.7348	0.00761956	0.000112665	24	2	1.7096	1064.63	665.001	144.716	128.865	75.7107	169.38	1	1	24	6	0.310466	84.1525	63.037	73.4296	75.7259	103.516	103.973	1	0.439008	24	12	0.466263	272.883	300.257	197.181	290.09	107.76	202.346
FBtr0075392	CG4229-RA	1	0.272902	24	8	0.156578	42.0799	51.5746	53.5092	45.4217	41.8519	42.9656	0.00761956	0.000112665	24	4	0.643807	74.5604	93.1494	45.0317	38.202	33.5658	36.2731	1	1	24	12	0.0817981	43.2046	37.5095	46.5858	36.6615	37.6005	42.1473	1	0.185617	24	12	0.156776	59.3789	57.41	35.9337	50.3583	34.4884	41.2406
FBtr0076777	Pdp1-RG	0.600041	0.0122987	24	14	0.256903	3001.59	3717.94	4568.29	3926.28	4827.16	3698.52	0.00761956	0.000112665	24	16	0.310236	5025.75	4573.27	4798.31	6244.63	7440.29	5751.07	1	1	24	12	0.0652642	4287.56	4516.72	4576.9	4183.08	4662.83	4118.7	1	0.49115	24	20	0.0466231	6679.91	6031.62	7198.85	7321.13	6062.85	6782.78
FBtr0078456	CG14569-RA	0.953101	0.049726	24	10	0.187808	34.1794	46.8396	39.9148	36.8771	32.5568	28.8849	0.00761956	0.000112665	24	4	1.22137	116.777	156.288	50.9861	37.9592	25.7116	42.56	1	0.391378	24	18	0.1011	33.6934	32.4978	35.5699	30.9008	31.2932	29.7144	1	0.068115	24	14	0.548333	74.9659	66.124	47.0634	52.9229	31.7536	34.716
FBtr0080264	CG14937-RA	1	0.750135	24	2	0.104899	79.8536	46.3472	42.005	45.3246	39.0336	43.1692	0.00761956	0.000112665	24	14	0.428341	36.7317	45.1022	66.7525	61.6655	67.0702	44.3009	1	1	24	6	0.160561	51.2708	44.8886	45.3707	43.434	53.2079	48.9192	1	0.548071	24	22	0.066118	36.3925	45.5576	45.2355	59.2664	43.783	47.3058
FBtr0080656	CG15282-RA	1	1	24	10	0.156048	648.198	1147.23	1049.78	887.295	803.748	995.895	0.00761956	0.000112665	24	2	0.558233	4141.01	4799.11	2512.63	1633.41	2256.95	2163.76	1	0.610036	24	4	0.20702	1263.72	923.492	962.143	997.104	1429.45	1096.49	1	1	24	10	0.159025	3164.01	2633.79	2294.29	3344.74	1775.95	2638.87
FBtr0083847	mira-RA	1	0.123011	24	4	0.13052	46.2264	36.9097	39.9153	33.9715	30.7656	35.4025	0.00761956	0.000112665	24	14	0.567842	47.5276	45.2694	70.7193	90.5219	94.2655	55.8151	1	1	24	22	0.0734719	36.4364	37.5609	38.3078	37.198	47.21	35.1953	1	0.14151	24	22	0.17072	45.5168	45.936	55.0466	67.6233	53.0582	56.471
FBtr0085035	TwdlD-RA	0.433983	0.00453887	24	8	0.30874	51.9918	129.445	105.702	54.1773	49.869	40.2538	0.00761956	0.000112665	24	24	2.01942	1325.27	210.526	38.6656	53.8042	83.8084	147.245	1	1	24	10	0.241369	58.1821	58.9964	45.9941	41.6746	85.0847	53.0582	1	1	24	10	0.50308	251.77	161.399	170.425	200.559	103.131	317.908
FBtr0085183	Cyp6a18-RA	1	0.068115	24	16	0.152716	574.229	701.262	858.582	721.267	973.229	818.233	0.00761956	0.000112665	24	18	0.245895	956.599	837.363	1001.64	1018.97	1188.28	1299.44	1	1	24	12	0.0473443	978.276	908.684	896.182	857.996	1006.86	804.576	1	1	24	22	0.0189787	1203.94	1189.68	1437.35	1261.78	1191.63	1305
FBtr0087076	Ugt37C1-RA	1	0.913442	24	24	0.0646897	29.9345	28.997	26.4578	25.2873	31.3439	26.7972	0.00761956	0.000112665	24	6	0.36713	29.6817	63.5936	40.0594	29.8609	22.9628	35.0018	1	1	24	18	0.0352086	27.9575	27.9392	28.1778	32.0201	26.5694	28.2014	1	0.0122987	24	14	0.348441	48.7133	40.835	42.2344	38.6529	29.6855	29.0993
FBtr0087389	CG8160-RA	1	0.548071	24	2	0.124638	53.3916	46.7214	39.4656	34.2563	49.2603	36.9991	0.00761956	0.000112665	24	4	0.717119	75.6065	139.283	76.6118	60.8932	33.9058	49.9515	1	1	24	12	0.0961488	47.0471	44.7342	52.1102	35.8495	50.0097	45.2523	1	0.14151	24	12	0.5016	92.6597	63.4494	75.2282	56.5205	46.5691	41.0767
FBtr0088963	CG12164-RA	1	1	24	16	0.0350831	43.3421	52.3423	36.9632	46.1288	41.7882	40.7071	0.00761956	0.000112665	24	24	0.364828	120.776	47.8922	39.5208	39.3129	52.4048	56.9785	1	1	24	0	0.0394566	42.2824	42.8995	43.63	45.6481	47.2218	44.2896	1	1	24	10	0.110846	58.7672	45.1266	44.1985	44.7097	44.3686	53.9884
FBtr0290072	FBtr0290072	1	1	24	2	0.106837	83.9946	104.751	87.741	83.329	79.3559	87.5627	0.00761956	0.000112665	24	12	0.297066	129.765	137.796	183.499	189.949	148.899	123.713	1	0.0302461	24	22	0.215618	75.8061	78.7099	97.1568	104.862	104.911	90.5862	1	1	24	18	0.0827209	149.18	148.535	168.12	184.489	136.657	156.283
FBtr0071427	FBtr0071427	1	1	24	4	0.0951023	28.9515	38.3898	31.5502	24.9441	24.5248	25.5001	0.0093017	0.000149838	24	24	0.886014	171.063	74.1675	31.4554	34.3441	40.3544	52.3334	1	1	24	22	0.0787858	24.493	26.0802	31.1046	24.6355	39.672	26.6694	1	1	24	10	0.31613	66.2398	45.9476	46.9998	53.3248	34.9699	64.693
FBtr0073223	Cpr64Ad-RB	1	1	24	10	0.142132	93.9644	174.061	140.054	101.279	85.3742	113.529	0.0093017	0.000149838	24	24	0.924339	865.032	246.902	119.235	132.567	154.884	217.075	1	1	24	6	0.0897036	107.222	84.7791	98.4796	83.8956	140.217	92.6077	1	1	24	10	0.292078	254.643	211.93	211.589	253.076	137.307	297.596
FBtr0073329	FBtr0073329	1	0.913442	24	10	0.134472	142.398	233.235	214.391	163.329	209.54	161.392	0.0093017	0.000149838	24	4	0.812543	487.795	807.049	368.448	307.073	183.111	237.944	1	1	24	6	0.20283	219.059	136.779	186.955	176.026	191.72	194.248	1	1	24	12	0.191893	346.207	385.294	341.452	418.395	232.906	320.457
FBtr0074389	CG5070-RA	1	1	24	10	0.204509	132.317	200.875	121.31	176.729	118.94	145.668	0.0093017	0.000149838	24	2	0.687423	363.894	308.355	145.902	131.814	109.296	163.903	1	0.750135	24	14	0.182343	138.232	351.337	141.106	185.856	146.805	134.516	1	0.750135	24	14	0.178767	160.051	253.639	147.473	201.403	152.228	156.072
FBtr0076697	CG13679-RB	1	0.308589	24	10	0.35187	91.0483	219.881	222.363	144.18	128.927	144.535	0.0093017	0.000149838	24	2	0.671094	695.199	256.097	149.431	140.101	144.403	177.992	1	1	24	22	0.0631552	134.462	123.998	136.065	116.827	165.677	127.527	1	0.750135	24	12	0.325137	271.935	258.297	187.488	230.272	143.932	223.294
FBtr0077163	CG15212-RA	0.600041	0.0122987	24	12	0.333291	46.7879	73.3948	80.2883	62.242	51.1077	40.6444	0.0093017	0.000149838	24	2	1.53534	589.427	155.46	43.4695	55.7805	39.1873	93.6667	1	1	24	6	0.045223	44.9819	40.8509	35.6982	45.5154	62.3204	38.9753	1	0.610036	24	12	0.411023	162.245	108.62	92.8619	113.683	56.3954	118.229
FBtr0077369	CG14615-RA	1	0.49115	24	20	0.117694	635.524	678.963	642.183	667.851	724.213	701.206	0.0093017	0.000149838	24	16	0.173418	685.511	695.322	733.901	848.901	915.523	725.167	1	1	24	6	0.0532027	702.64	727.701	611.004	666.384	750.645	681.784	1	0.610036	24	0	0.103998	781.382	794.684	923.6	970.591	916.825	945.114
FBtr0077469	lectin-24Db-RA	1	0.308589	24	20	0.151968	268.803	357.546	316.962	317.765	375.582	389.808	0.0093017	0.000149838	24	18	0.297743	405.538	404.419	402.19	505.474	553.496	582.072	1	0.308589	24	2	0.0825547	321.527	337.32	346.902	324.564	455.736	358.159	1	0.347994	24	22	0.0807551	423.221	495.706	544.904	584.883	555.552	624.516
FBtr0078023	ninaA-RA	0.49307	0.00684614	24	24	0.351701	275.723	436.665	312.391	190.319	271.5	329.237	0.0093017	0.000149838	24	24	0.349611	1155.88	844.701	727.261	461.872	810.181	744.324	1	0.240676	24	8	0.119798	386.733	382.803	320.184	291.225	506.982	348.145	1	0.610036	24	6	0.126342	812.289	723.074	824.691	759.926	696.806	1215.57
FBtr0079388	Pcp-RA	1	0.439008	24	14	0.115918	1199.09	2197.42	2225.23	2265.58	2312.67	2347.29	0.0093017	0.000149838	24	16	0.408428	1371.36	1406.68	1556.16	1825.26	2696.02	1955.74	1	0.00295778	24	18	0.263068	1894.76	2753.94	2835.26	3121.31	2314.83	2317.12	1	1	24	18	0.0906652	2369.41	2234.29	2604.62	2785.33	2307.45	2385.26
FBtr0079517	FBtr0079517	1	0.068115	24	12	0.475239	97.313	96.5763	137.745	130.046	111.083	78.5425	0.0093017	0.000149838	24	12	0.615879	167.656	164.52	299.82	315.054	273.625	142.078	1	1	24	22	0.0914607	104.027	118.119	117.375	105.192	149.425	115.618	1	0.913442	24	22	0.140912	192.37	157.374	284.247	234.898	213.833	237.561
FBtr0080064	CG5390-RA	0.471759	0.00558613	24	18	0.284045	1250.02	1303.85	1321.4	1483.14	1956.1	1756.51	0.0093017	0.000149838	24	18	0.361816	1289.95	1326.09	1309.61	1575.35	2107.26	1983.55	1	0.0921092	24	6	0.13977	1673.85	1563.59	1388.09	1381.81	1738.61	1633.01	1	0.610036	24	2	0.121576	1472.99	1515.32	1577.03	1618.53	1726.64	1675.8
FBtr0080237	sala-RA	1	1	24	4	0.394723	61.0464	54.3645	121.498	27.6549	48.1868	33.6595	0.0093017	0.000149838	24	16	0.923372	343.877	130.576	869.068	1036.92	1481.02	245.376	1	1	24	6	0.13683	51.6209	60.4628	44.1764	47.5684	196.462	41.8389	1	0.0921092	24	0	1.06546	137.926	163.153	367.504	848.348	294.445	628.263
FBtr0080699	yellow-c-RA	0.750495	0.021337	24	14	0.114523	598.415	870.102	830.351	898.103	918.896	832.906	0.0093017	0.000149838	24	14	0.18494	712.345	954.418	923.176	1133.78	1109.92	1010.32	1	1	24	22	0.0558155	761.51	771.809	768.035	728.855	841.836	710.04	1	0.0921092	24	20	0.0726658	748.066	880.931	1001.3	935.721	876.527	912.152
FBtr0081619	Ama-RA	1	0.0921092	24	8	0.159859	29.5389	28.1989	40.4982	30.0142	25.6655	22.3532	0.0093017	0.000149838	24	16	1.00762	58.4111	29.3997	98.9524	141.635	191.356	67.1857	1	0.828769	24	2	0.192429	28.0774	26.9071	23.8537	30.4144	49.1137	28.3318	1	0.211662	24	0	0.671907	46.4674	44.5209	85.1167	119.25	72.178	112.021
FBtr0082603	CG10096-RA	1	0.828769	24	4	0.0495381	349.328	496.33	508.415	402.822	366.45	489.124	0.0093017	0.000149838	24	24	0.231075	993.902	950.628	737.304	723.241	805.174	769.795	1	0.610036	24	22	0.0986485	379.894	463.568	454.826	491.342	605.151	453.309	1	1	24	18	0.0830479	794.687	791.67	1098.58	975.451	766.86	974.83
FBtr0084806	FBtr0084806	0.656361	0.0148339	24	14	0.458122	727.034	1692.93	1601.37	1719	2294.32	1240.72	0.0093017	0.000149838	24	14	0.481964	1351.19	2120.4	2057.91	2906.07	3170.7	1599.89	1	0.548071	24	22	0.103193	1350.89	1499.93	1539.82	1592.35	1647.28	1470.27	1	0.610036	24	18	0.143041	1745.48	2310.87	2788.4	2637.95	2109.76	2527.15
FBtr0084851	CG10562-RA	1	0.272902	24	14	0.118221	715.138	1076.78	1014.68	1030.95	1126.25	1105.35	0.0093017	0.000149838	24	20	0.204319	1156.68	1117.69	1009.73	1119.06	1329.24	1528.53	1	1	24	22	0.0799561	1307.89	1449.34	1309.06	1287.42	1663.16	1251.23	1	0.185617	24	22	0.114332	1389.74	1583.73	1729.28	1742.82	1656.18	1558.23
FBtr0086521	CG10051-RA	1	1	24	10	0.093232	53.6327	85.7248	96.0499	65.9772	68.3985	90.6412	0.0093017	0.000149838	24	24	0.46529	168.49	117.977	76.7692	95.185	83.0068	131.395	1	1	24	6	0.164385	93.4855	82.8288	93.0083	90.0535	94.1669	125.287	1	0.162307	24	2	0.227257	166.745	92.9972	160.211	172.755	160.468	181.161
FBtr0088213	CG12934-RA	1	0.347994	24	4	0.219037	56.3034	97.5345	67.6827	48.7449	52.1872	54.4714	0.0093017	0.000149838	24	4	1.02419	191.995	437.024	217.338	127.909	59.6088	124.026	1	1	24	6	0.106748	42.0427	43.8605	43.1527	36.2923	56.9141	48.3148	1	0.0793344	24	14	0.919686	211.183	209.04	245.569	175.594	83.2722	101.898
FBtr0112922	Gasp-RB	1	0.068115	24	4	0.120956	128.775	329.756	293.085	184.458	184.878	219.076	0.0093017	0.000149838	24	2	0.495017	1211.89	878.808	539.157	451.767	632.444	552.855	1	1	24	22	0.0840502	231.295	224.958	228.922	208.128	337.037	200.629	1	1	24	10	0.123252	712.129	641.394	643.328	874.987	490.019	785.757
FBtr0113195	CG11000-RB	1	1	24	16	0.0879588	153.729	121.265	102.636	143.464	117.03	115.383	0.0093017	0.000149838	24	10	0.193093	148.166	176.524	177.844	168.045	162.268	114.995	1	1	24	6	0.0762173	100.568	103.934	95.7767	91.4729	114.354	98.0549	1	0.211662	24	16	0.123652	142.74	146.999	155.019	161.602	131.358	130.51
FBtr0071554	CG15650-RA	1	1	24	14	0.103086	78.7127	61.6839	59.6243	72.6962	63.8704	56.0513	0.0112065	0.000198036	24	24	0.177178	72.0955	46.5619	43.9296	40.6701	50.0463	48.4963	1	1	24	18	0.0330431	59.1775	54.2857	50.3411	65.4572	53.8312	47.6234	1	1	24	0	0.123578	43.0524	51.7773	37.947	53.9141	48.1053	49.9056
FBtr0073255	CG15005-RA	1	1	24	22	0.083131	52.1043	62.4297	56.6618	49.9818	75.6513	56.68	0.0112065	0.000198036	24	24	0.268619	86.7331	67.5666	50.8684	54.3211	60.689	67.2229	1	0.828769	24	8	0.150472	69.3433	61.9756	52.4583	62.5416	54.3915	61.0551	1	1	24	0	0.0720224	62.3063	70.5734	59.6932	67.2683	68.8857	68.0599
FBtr0073330	FBtr0073330	1	1	24	10	0.235997	65.6561	73.6538	70.2755	75.2447	57.8159	51.8335	0.0112065	0.000198036	24	6	0.5583	58.8692	101.535	71.083	46.8231	41.6319	44.087	1	1	24	6	0.141188	76.2039	56.3043	64.4268	60.5046	68.9148	61.3985	1	0.49115	24	14	0.163874	61.8871	90.7943	64.1409	65.4723	56.5459	59.6047
FBtr0073333	CG15022-RA	1	0.106608	24	6	0.358708	49.2545	115.606	77.2407	45.4844	48.4358	33.3497	0.0112065	0.000198036	24	24	2.03372	1164.42	299.288	36.8584	49.9486	123.422	168.267	1	1	24	12	0.141566	46.4763	48.2636	44.1017	41.0495	72.1591	40.6417	1	1	24	10	0.519398	202.359	173.992	158.577	198.904	77.9704	281.452
FBtr0073575	regucalcin-RA	1	0.272902	24	16	0.116072	5055.55	5894.85	6026.02	6163.58	6420.11	7116.17	0.0112065	0.000198036	24	18	0.14259	6517.14	5965.42	6029.76	7009.42	7438.46	7407.23	1	0.240676	24	2	0.0925302	6033.45	6115.78	5619.07	6495.89	7032.67	6209.44	1	0.272902	24	22	0.0572756	6372.13	6996.81	7151.59	7478.11	7455	7333.11
FBtr0073653	Cpr11B-RA	1	0.0921092	24	14	0.201214	58.9983	68.1894	73.987	81.915	80.3566	66.2029	0.0112065	0.000198036	24	10	0.310851	73.229	85.3338	100.208	117.506	81.962	61.9981	1	1	24	8	0.0851109	53.63	75.5843	63.6052	56.5138	72.1401	80.8046	1	1	24	18	0.0979025	58.4047	78.7931	57.3614	67.3605	66.9064	57.6947
FBtr0075475	CG13048-RA	1	0.49115	24	8	0.20033	69.4031	113.964	96.6374	69.223	68.307	65.7102	0.0112065	0.000198036	24	2	0.85138	330.582	132.688	62.7912	59.5071	82.2016	97.3307	1	0.308589	24	2	0.165756	75.0529	59.2883	72.5838	66.6293	89.2195	78.5017	1	1	24	10	0.380006	99.5757	145.717	96.2657	109.979	70.7444	153.536
FBtr0075631	EAChm-RA	1	1	24	2	0.058856	27.9716	64.3284	42.2874	26.9383	28.76	29.1016	0.0112065	0.000198036	24	4	1.98255	679.452	780.738	96.4407	78.7953	36.1922	129.829	1	0.913442	24	6	0.0832689	32.4111	29.9467	23.779	29.3559	47.6406	29.8306	1	0.162307	24	12	0.947601	195.848	190.829	142.451	154.084	39.6416	80.8522
FBtr0076192	Cpr67Fa2-RA	1	0.750135	24	8	0.0768342	43.1612	54.7747	48.5179	33.7517	40.5996	36.2515	0.0112065	0.000198036	24	2	1.04411	177.341	90.7262	29.8717	38.2057	27.3616	49.8677	1	1	24	0	0.115736	40.2434	38.1039	35.8791	47.8572	45.4545	35.7165	1	0.347994	24	12	0.155719	59.7388	53.1731	41.2001	61.0588	30.1784	55.6777
FBtr0077877	chinmo-RD	1	1	24	22	0.0799667	89.7634	96.9506	86.3435	69.9813	74.4199	82.0148	0.0112065	0.000198036	24	2	0.478952	290.443	255.859	155.064	156.573	136.463	160.676	1	1	24	12	0.0682075	84.7411	83.7827	85.1611	85.1896	98.5781	77.5651	1	0.391378	24	14	0.18595	185.152	154.154	225.407	184.857	131.668	171.143
FBtr0077879	FBtr0077879	1	0.308589	24	12	0.138515	121.808	172.366	175.468	145.242	141.217	129.594	0.0112065	0.000198036	24	2	0.406537	416.454	404.502	248.641	225.741	281.217	269.871	1	0.828769	24	10	0.0381838	167.238	132.526	135.583	141.609	160.052	122.896	1	1	24	10	0.0926168	312.018	280.689	294.172	337.065	218.619	296.715
FBtr0078558	CG11131-RA	1	0.162307	24	10	0.245154	70.3412	65.7285	84.9237	75.5352	61.4123	58.151	0.0112065	0.000198036	24	6	0.691733	78.3053	158.594	80.7339	69.9076	36.994	56.3498	1	1	24	10	0.220635	66.5156	69.3981	53.3551	72.6675	48.8087	67.0309	1	0.677306	24	14	0.191036	90.2495	87.8227	77.8621	84.2823	63.4705	67.5612
FBtr0081596	Gld-RA	1	0.14151	24	14	0.222438	114.881	162.866	164.059	180.548	202.367	171.523	0.0112065	0.000198036	24	14	0.31555	173.735	192.531	215.159	297.652	303.809	215.388	1	1	24	22	0.159847	142.129	171.852	172.813	163.572	197.532	140.152	0.928465	0.00295778	24	20	0.284123	181.315	213.639	312.574	271.77	242.402	205.154
FBtr0082626	Desat1-RA	1	1	24	10	0.0257988	9352.88	11018.1	10734.4	10931.9	10872.6	10628.4	0.0112065	0.000198036	24	14	0.0923694	10518.2	11467.6	11751.5	12697.8	12451.9	10981.9	1	0.347994	24	18	0.0418961	10482.7	11283.5	11089.9	10856.1	11107.2	10274.6	1	1	24	18	0.057608	11531.6	11769.6	13237.7	12803.5	12075.1	13001.6
FBtr0084730	CG13640-RA	1	1	24	14	0.0424936	24.019	30.674	31.6481	26.1858	27.6952	29.5187	0.0112065	0.000198036	24	8	0.987192	59.3069	135.187	113.888	63.6683	33.2214	37.709	1	1	24	10	0.0960357	34.763	33.8969	26.0682	35.5327	30.5217	28.4411	1	0.272902	24	14	0.331377	48.0291	58.3415	61.1289	42.4366	42.1398	40.003
FBtr0084754	FBtr0084754	1	0.162307	24	10	0.190618	90.6451	133.88	161.993	124.518	114.526	119.73	0.0112065	0.000198036	24	6	0.248916	224.031	243.155	204.38	190.818	155.333	175.669	1	1	24	12	0.027563	140.069	132.988	118.47	128.81	145.282	120.941	1	0.610036	24	18	0.111267	190.376	162.234	200.134	213.893	158.8	175.287
FBtr0085101	TwdlT-RA	1	0.123011	24	8	0.144416	211.335	307.597	245.184	210.246	219.304	199.418	0.0112065	0.000198036	24	24	0.601617	641.799	406.855	218.761	226.515	277.647	323.368	1	1	24	22	0.128124	213.674	189.823	212.726	199.831	238.004	207.563	1	1	24	0	0.165647	283.815	332.645	354.839	353.719	273.877	491.503
FBtr0085262	FBtr0085262	1	1	24	4	0.154985	52.5331	37.4789	43.3402	34.5443	33.8746	30.4207	0.0112065	0.000198036	24	14	0.526749	33.8921	34.115	47.9561	64.5579	55.5222	31.1209	1	1	24	0	0.0506642	40.2334	37.9607	34.3403	43.2588	38.1149	37.1676	1	0.828769	24	0	0.143845	37.7749	33.9922	36.6505	43.2794	41.7266	39.051
FBtr0085508	eIF2Balpha-RA	1	1	24	14	0.00818299	1993.57	2142.39	2237.56	2176.38	2152.68	2199.12	0.0112065	0.000198036	24	16	0.1147	1890.25	1869.39	2078.83	2194.52	2241.39	2063.05	1	1	24	18	0.0530525	2075.45	2151.89	2200.49	2283.8	2083.3	2133.49	1	1	24	0	0.0416981	2091.25	2020.63	1953.79	2185.13	2137.86	2035.4
FBtr0086480	Obp56b-RA	1	0.750135	24	12	0.0466549	25.8023	26.5721	26.7532	31.8664	25.5868	27.3351	0.0112065	0.000198036	24	4	0.17316	30.5093	32.4535	25.0108	24.4705	22.87	25.7415	1	1	24	18	0.0736735	25.7599	24.8008	25.8024	31.2392	22.0538	26.4003	1	0.0101574	24	14	0.241108	28.0465	28.8878	29.3351	23.5475	22.8289	21.2115
FBtr0086810	FBtr0086810	1	0.0921092	24	12	0.319605	198.638	408.251	442.499	380.766	492.151	374.268	0.0112065	0.000198036	24	20	0.275164	540.687	632.801	495.933	641.515	826.083	1103.72	1	1	24	12	0.208292	755.334	683.026	564.8	497.673	735.139	460.262	1	0.347994	24	20	0.118235	633.096	869.395	1058.55	973.033	787.086	864.948
FBtr0088191	Listericin-RA	1	0.162307	24	18	0.277957	3984.64	4941.32	4696.03	4429.34	6601.97	5637.72	0.0112065	0.000198036	24	22	0.472483	7761.39	5272.44	5372.03	4791.45	7831.04	9148.36	1	1	24	22	0.0725615	6852.2	6569.03	6862.34	6084.91	7718.45	5810.61	1	1	24	10	0.0688439	8106.64	8354.02	8511.48	8060.95	7403.27	9148.33
FBtr0112529	CG34327-RA	1	1	24	2	0.0872181	78.4098	76.0498	69.5602	78.0626	64.9326	77.7855	0.0112065	0.000198036	24	14	0.291931	68.1746	77.8109	84.7646	104.897	106.809	73.109	1	0.828769	24	22	0.17698	67.0381	68.1864	94.333	69.9569	91.7157	79.9601	1	1	24	0	0.103317	68.8544	70.188	59.7942	73.359	72.4651	66.7284
FBtr0112762	CG34456-RA	1	0.106608	24	10	0.177226	254.196	352.813	333.398	400.504	315.659	304.642	0.0112065	0.000198036	24	12	0.310448	341.905	404.261	475.06	507.516	514.117	353.809	1	0.828769	24	20	0.0980899	284.488	306.849	316.588	325.167	331.621	288.315	1	0.0358205	24	20	0.104998	341.59	401.165	426.491	441.528	377.959	392.336
FBtr0273201	FBtr0273201	1	1	24	4	0.0708804	21.9104	21.37	18.9936	19.0443	20.8842	18.261	0.0112065	0.000198036	24	6	0.265123	26.2367	29.1826	28.1851	23.5001	20.1293	21.5655	1	1	24	22	0.0402096	18.7404	20.7061	21.0892	20.0539	20.9156	20.5105	1	1	24	6	0.0663001	22.0518	19.8711	21.2335	19.9408	22.0255	20.6023
FBtr0290244	FBtr0290244	1	1	24	14	0.100681	129.52	138.137	167.43	151.887	144.106	165.262	0.0112065	0.000198036	24	14	0.3257	140.363	138.806	189.79	209.77	214.944	168.712	1	0.439008	24	20	0.190862	152.038	157.263	190.828	159.909	179.422	137.325	1	0.0422761	24	22	0.184389	147.642	168.978	187.121	220.398	207.789	196.654
FBtr0070238	CG11409-RB	1	0.185617	24	12	0.193284	102.472	122.431	163.575	130.816	137.106	129.706	0.0133588	0.000260159	24	4	0.228958	180.9	175.673	151.749	145.51	117.578	147.685	1	0.750135	24	6	0.0776297	132.565	112.791	100.274	114.789	94.6706	113.975	1	0.750135	24	20	0.0722469	93.8986	119.105	128.936	138.726	106.656	128.629
FBtr0073124	Cht7-RA	1	1	24	10	0.0564908	52.888	79.8882	66.4421	54.3494	58.8547	59.818	0.0133588	0.000260159	24	24	0.853421	299.332	197.409	72.8212	89.5375	100.467	143.319	1	1	24	12	0.104563	62.9685	60.5516	51.1017	46.0365	75.3963	49.2356	1	0.913442	24	12	0.101905	170.305	138.634	165.138	158.546	120.546	165.998
FBtr0074590	Hesr-RA	0.858712	0.0358205	24	2	0.621087	346.041	613.09	371.301	165.956	254.52	434.93	0.0133588	0.000260159	24	24	0.62816	827.82	774.58	504.752	268.398	539.355	736.46	1	0.610036	24	22	0.257739	777.027	875.682	1005.32	1010.41	1120.92	655.559	1	1	24	18	0.0861256	1308.98	1525.95	2388.38	2042.23	1756.5	2153.35
FBtr0074858	CG7290-RA	1	1	24	10	0.141407	52.626	70.4886	59.3404	64.3645	49.346	67.6554	0.0133588	0.000260159	24	6	0.722695	54.973	139.309	97.2229	66.8045	35.6475	54.2376	1	1	24	8	0.103231	51.1124	50.8962	41.5794	54.4261	45.8486	51.37	1	0.308589	24	14	0.70414	92.7615	113.569	107.798	75.664	56.6839	52.7048
FBtr0076372	Ilp4-RA	1	1	24	14	0.0726305	60.3202	32.9059	48.7404	35.6393	33.2134	32.7056	0.0133588	0.000260159	24	14	0.781137	40.6659	39.5307	90.0249	82.7592	104.216	52.6659	1	0.0358205	24	22	0.151241	32.0525	33.6772	35.2912	45.513	48.5346	35.9103	1	0.272902	24	2	0.245412	41.2911	39.6546	46.7747	58.7521	48.5124	52.2396
FBtr0076582	CG13309-RA	1	0.0793344	24	18	0.253081	3667.57	4239.45	4468.69	3800.93	5631.86	4834.43	0.0133588	0.000260159	24	18	0.278003	7288.43	5635.61	6310.56	6640.54	10243.8	7951.71	1	0.272902	24	0	0.0888303	6298.79	5822.93	6137.07	6643.37	7566.92	5593.76	1	1	24	10	0.013976	9312.55	9380.16	9934.45	9473.09	9452.5	10155.8
FBtr0076732	CG13676-RA	1	1	24	4	0.0846053	95.5814	123.069	118.218	100.176	117.37	106.615	0.0133588	0.000260159	24	2	0.24188	145.525	120.941	93.0929	93.4284	89.0806	96.6934	1	1	24	6	0.0393982	115.47	99.4664	103.183	115.234	100.996	103.791	1	1	24	10	0.0451134	109.475	117.272	103.124	123.233	104.431	117.794
FBtr0077024	Cpr65Av-RA	1	0.439008	24	6	0.265453	65.6153	122.598	85.3299	60.8032	63.956	73.7801	0.0133588	0.000260159	24	2	1.19244	372.323	247.707	76.2994	80.4871	60.9978	103.906	1	1	24	0	0.123058	66.4424	52.4509	61.5185	61.9874	74.3742	73.4609	1	0.211662	24	12	0.394946	124.837	136.795	101.884	111.082	65.6504	118.219
FBtr0077922	a5-RA	1	0.347994	24	6	0.16628	39.1197	45.8107	37.0229	36.0012	32.9842	31.8845	0.0133588	0.000260159	24	6	0.511132	72.2581	77.7756	55.4949	54.7338	34.1294	36.4779	1	1	24	6	0.0992177	46.1472	31.3481	35.539	34.3253	38.52	32.0775	1	1	24	12	0.125618	58.352	43.1582	45.7935	55.384	43.5141	35.1224
FBtr0078536	CG11241-RA	1	0.123011	24	18	0.0832424	425.731	623.312	623.28	607.178	715.314	660.163	0.0133588	0.000260159	24	16	0.356214	507.69	627.283	606.707	684.732	1039.21	762.097	1	1	24	22	0.0618365	688.836	767.711	667.846	733.599	803.957	650.209	1	0.750135	24	18	0.0856448	737.669	754.946	829.74	823.131	773.314	734.348
FBtr0079163	obst-E-RA	1	1	24	10	0.0530259	98.9831	114.419	113.263	108.516	96.6264	114.772	0.0133588	0.000260159	24	24	0.218489	162.757	140.773	121.491	120.988	129.168	153.681	1	0.211662	24	0	0.0636237	99.1444	97.8086	111.038	101.444	121.483	104.211	1	1	24	22	0.0395485	155.282	135.527	151.976	160.787	128.104	146.946
FBtr0080783	CG15254-RA	1	0.211662	24	4	0.254891	152.512	255.5	239.753	117.744	109.609	168.864	0.0133588	0.000260159	24	2	0.445765	831.01	677.147	471.37	469.928	353.072	425.32	1	1	24	22	0.0988111	152.481	170.325	204.071	148.497	236.051	184.04	1	1	24	10	0.0509523	609.087	429.29	772.939	675.599	438.786	818.918
FBtr0082201	FBtr0082201	1	1	24	16	0.0409662	71.6187	73.9195	66.5365	89.053	70.2989	76.5906	0.0133588	0.000260159	24	14	0.327274	58.8212	75.2312	80.831	100.287	104.987	74.3355	1	1	24	12	0.0951624	56.4676	73.838	67.713	53.2187	78.2211	65.5594	1	1	24	0	0.0586545	78.8505	79.0614	72.7152	85.887	80.0833	75.775
FBtr0082568	CG4115-RA	0.994708	0.0582942	24	2	0.105979	82.4523	101.702	87.7765	59.8265	62.3925	71.3572	0.0133588	0.000260159	24	24	0.92246	434.366	247.758	89.529	104.457	190.554	171.197	1	0.106608	24	0	0.086366	75.1525	77.9945	82.2102	83.6218	128.163	76.9712	1	0.828769	24	6	0.0703394	188.751	190.399	149.965	217.037	163.155	258.787
FBtr0082756	CG14377-RA	1	0.828769	24	10	0.211374	211.673	363.871	347.081	319.722	284.524	316.781	0.0133588	0.000260159	24	6	0.431731	338.105	457.876	334.989	281.552	195.62	254.512	1	1	24	6	0.0507579	280.264	181.763	305.851	240.429	233.962	293.72	1	0.548071	24	12	0.149514	271.955	371.606	209.748	343.46	228.24	244.461
FBtr0083320	CG14880-RA	0.0233332	1.40249e-06	24	14	0.503276	152.188	219.645	299.224	322.056	309.715	215.967	0.0133588	0.000260159	24	14	0.40271	242.816	252.532	278.924	423.338	393	258.701	1	1	24	10	0.0412155	213.969	235.428	223.891	218.692	230.276	234.688	1	1	24	18	0.0771029	283.019	281.385	330.085	361.555	285.767	338.084
FBtr0083360	CG10345-RA	0.433983	0.00453887	24	12	0.394711	94.7552	122.953	160.832	201.098	132.858	142.523	0.0133588	0.000260159	24	14	0.385295	128.347	137.234	211.645	301.606	202.476	234.226	1	1	24	22	0.0433068	133.544	163.696	165.132	150.431	181.237	158.488	1	0.068115	24	20	0.170169	170.32	201.451	281.205	256.691	224.919	226.559
FBtr0083687	Muc91C-RA	1	1	24	14	0.189462	58.5819	52.8865	55.6218	44.525	53.7595	43.4098	0.0133588	0.000260159	24	24	0.77081	189.364	79.8449	31.607	39.2688	50.1086	55.4962	1	1	24	6	0.0784146	48.8058	35.6199	39.8147	47.0428	43.228	41.4551	1	0.750135	24	6	0.00661852	56.9403	65.9689	46.8059	59.8394	43.5553	72.1881
FBtr0084052	FBtr0084052	1	0.750135	24	12	0.0627257	28.0855	29.7326	35.1965	35.4	28.9389	35.2165	0.0133588	0.000260159	24	6	0.296815	36.1936	57.9223	38.2643	32.216	29.4175	32.2206	1	1	24	22	0.202864	32.9176	32.6648	35.4255	44.3996	38.6624	29.6964	1	0.347994	24	14	0.0913317	32.9618	36.5313	29.323	35.5973	29.3613	26.5823
FBtr0084204	CG13862-RA	1	0.49115	24	12	0.0814145	48.766	44.0829	43.9264	47.4964	33.3835	40.4656	0.0133588	0.000260159	24	6	0.539731	42.1845	89.8295	60.0418	41.1928	32.6054	34.2265	1	1	24	0	0.0933664	35.7046	33.3553	32.1496	44.0344	31.4858	37.3661	1	0.123011	24	14	0.501112	65.6039	59.6866	52.4156	44.304	40.1455	30.133
FBtr0084353	CG6738-RA	1	0.106608	24	2	0.175002	66.3715	77.6124	64.303	54.5429	48.5343	57.1096	0.0133588	0.000260159	24	2	0.258939	183.679	128.335	114.021	96.4504	99.4605	95.8552	1	0.391378	24	18	0.0755685	53.863	58.437	69.5944	56.865	80.6317	50.7646	1	1	24	10	0.0445725	136.714	116.616	135.356	155.587	114.342	141.952
FBtr0086652	edl-RA	1	0.828769	24	12	0.0725209	217.44	315.784	363.981	288.7	300.862	327.514	0.0133588	0.000260159	24	14	0.212256	329.204	295.429	378.85	406.162	412.656	365.748	1	0.49115	24	20	0.116906	362.626	357.013	410.193	402.877	378.189	361.511	1	0.049726	24	22	0.130205	321.747	382.876	491.113	488.496	431.661	475.189
FBtr0087120	CG8306-RA	1	0.068115	24	14	0.174974	464.029	706.482	724.999	672.027	783.12	724.164	0.0133588	0.000260159	24	18	0.244468	862.072	924.103	850.257	1036.66	1301.08	1064.49	1	1	24	22	0.107201	629.575	666.024	707.282	671.005	837.271	627.585	1	0.828769	24	20	0.0394813	963.429	966.37	1075.08	1089.55	933.703	1032.43
FBtr0087223	Jhe-RA	1	0.308589	24	2	0.41679	148.53	78.1417	89.4691	61.1878	76.8243	104.696	0.0133588	0.000260159	24	2	0.917439	110.4	55.9954	47.4144	30.4375	22.8688	90.8538	1	1	24	18	0.0987015	55.4691	58.6269	58.1228	51.009	49.3368	65.4996	1	0.548071	24	4	0.0427092	29.98	36.226	30.571	39.9121	37.8958	43.2506
FBtr0087813	Lfg-RB	0.912253	0.0422761	24	14	0.270551	200.951	329.765	302.13	379.898	425.191	323.699	0.0133588	0.000260159	24	18	0.318002	335.172	321.64	297.493	364.677	483.026	489.257	1	1	24	12	0.0609703	455.344	506.678	436.635	424.613	511.878	386.141	1	0.240676	24	22	0.122856	383.096	468.12	533.048	463.486	491.192	453.082
FBtr0088735	FBtr0088735	1	0.391378	24	18	0.0597505	226.319	255.06	268.92	259.924	278.007	281.566	0.0133588	0.000260159	24	18	0.310699	202.762	200.841	226.409	241.429	293.519	339.712	1	1	24	6	0.106754	297.563	286.199	284.424	260.298	331.738	289.151	1	1	24	0	0.0496831	278.095	298.378	330.983	302.906	306.518	292.571
FBtr0091451	FBtr0091451	0.953101	0.049726	24	16	0.424105	39.0148	36.4007	45.2773	63.9175	61.5358	55.4258	0.0133588	0.000260159	24	16	0.48212	25.4011	24.3376	30.2292	34.6673	49.8607	51.7026	1	0.49115	24	18	0.197848	89.2634	85.2151	122.749	104.649	83.6843	86.6962	1	1	24	22	0.106404	79.2155	88.7717	119.759	95.8489	102.422	105.174
FBtr0113688	FBtr0113688	0.953101	0.049726	24	16	0.179777	314.964	543.565	569.715	469.649	574.694	543.295	0.0133588	0.000260159	24	20	0.283465	1105.35	922.056	781.791	938.28	1137.82	1145.88	1	1	24	22	0.0407258	556.216	565.32	516.982	522.73	705.597	481.855	1	0.828769	24	16	0.140035	1025.34	1039.76	1176.79	1203.35	901.399	1116.53
FBtr0273233	frm-RJ	1	1	24	4	0.165362	162.218	209.919	248.79	141.71	225.605	196.366	0.0133588	0.000260159	24	4	0.250615	484.276	585.262	361.05	345.984	313.14	527.147	1	0.347994	24	6	0.173878	234.168	176.307	159.673	137.28	241.444	171.444	1	0.211662	24	14	0.235392	410.674	400.652	467.048	457.861	289.356	369.492
FBtr0290216	CG13012-RB	1	0.49115	24	12	0.135188	46.1198	59.6035	72.6668	63.153	62.9421	60.2374	0.0133588	0.000260159	24	14	0.306372	56.5084	84.3866	85.5087	102.344	114.112	79.2403	1	0.677306	24	18	0.103849	56.5101	69.9852	72.0968	57.229	70.6103	57.545	1	0.0793344	24	18	0.166276	87.5536	74.1872	96.0483	98.0365	76.6527	71.066
FBtr0088114	Cpr47Ee-RA	1	0.677306	24	14	0.155954	156.89	215.847	241.035	215.788	298.578	241.169	0.0153554	0.000299964	24	18	0.278059	261.938	231.277	244.077	284.87	352.82	325.747	1	1	24	22	0.0307591	255.792	219.567	219.502	219.91	235.021	200.428	1	0.610036	24	20	0.0538409	260.348	272.496	292.935	300.93	280.364	287.469
FBtr0070426	Cyp4d14-RA	1	0.610036	24	8	0.113282	317.383	653.006	524.28	522.259	433.97	513.744	0.0156585	0.000339769	24	18	0.397914	588.919	469.053	445.184	630.22	1009.69	626.779	1	0.272902	24	22	0.163791	412.574	538.364	655.301	552.076	684.481	630.72	1	0.750135	24	0	0.119303	738.772	653.077	777.483	828.998	926.181	776.099
FBtr0070861	CG6041-RA	0.858712	0.0358205	24	18	0.169932	291.051	362.119	355.727	350.595	428.586	420.451	0.0156585	0.000339769	24	20	0.166616	396.037	393.277	396.496	438.901	492.998	644.263	1	1	24	12	0.0794116	519.487	473.413	428.353	436.656	486.163	407.736	1	0.00453887	24	20	0.174661	464.317	537.812	759.098	627.718	559.012	564.003
FBtr0071486	CG2962-RA	1	1	24	14	0.111401	127.291	368.829	308.937	172.976	173.196	201.793	0.0156585	0.000339769	24	24	1.76576	4967.6	1889.44	275.753	327.617	1086.41	976.785	1	1	24	22	0.0597293	193.997	155.266	149.785	165.331	320.034	148.755	1	1	24	10	0.486565	1426.02	1033.36	1045.96	1427.36	438.286	1463.75
FBtr0071977	Gr59c-RA	1	0.439008	24	18	0.116692	22.8806	20.2373	22.0998	25.3338	25.7791	22.4408	0.0156585	0.000339769	24	10	0.137877	19.2139	21.5529	22.1785	21.0606	19.0275	17.9214	1	1	24	18	0.068158	20.2997	22.4234	20.8925	23.5749	19.6765	21.5333	1	1	24	6	0.0326542	22.4586	21.3019	19.0386	21.5729	20.4116	19.5507
FBtr0072240	FBtr0072240	1	0.750135	24	14	0.00673519	163.598	283.911	217.027	276.563	254.938	295.502	0.0156585	0.000339769	24	14	0.225818	210.929	295.293	302.331	368.646	392.811	341.158	1	0.0582942	24	20	0.181974	232.283	316.631	302.33	298.417	306.273	252.341	1	0.211662	24	22	0.177848	314.417	352.489	470.045	434.14	431.167	418.926
FBtr0072355	CG4563-RA	1	0.347994	24	24	0.198075	79.5279	77.2609	72.7388	52.2808	78.0458	94.8005	0.0156585	0.000339769	24	2	0.744235	133.527	140.787	75.0633	68.1289	60.4261	159.817	1	1	24	22	0.135365	78.8848	74.5479	84.3483	88.035	80.1244	78.5013	1	1	24	22	0.131458	99.4664	81.5286	116.069	100.777	95.8456	109.825
FBtr0074953	serp-RB	1	1	24	4	0.106011	154.587	264.025	243.21	186.632	214.046	221.08	0.0156585	0.000339769	24	24	0.476717	560.48	367.273	245.382	246.249	265.515	331.191	1	1	24	22	0.0532557	213.408	208.854	205.365	216.844	240.09	194.207	1	1	24	10	0.133827	304.02	336.113	294.403	362.265	304.493	373.713
FBtr0075164	CG32188-RA	1	1	24	10	0.0904549	33.2932	42.093	49.8366	37.7645	30.9128	31.8477	0.0156585	0.000339769	24	8	0.806823	46.9777	107.666	118.035	42.7908	29.5291	44.3535	1	1	24	10	0.0630032	39.7685	31.4778	30.0791	36.2799	29.4421	31.3406	1	0.021337	24	14	0.965593	91.0167	108.193	86.1047	44.7607	45.7177	35.1102
FBtr0075432	CG13041-RA	0.697732	0.0178239	24	10	0.515322	47.3594	174.249	158.972	99.8903	94.8996	60.4938	0.0156585	0.000339769	24	2	2.06806	1722.74	867.033	115.883	154.23	64.3163	201.772	1	1	24	0	0.0750488	86.7337	62.6752	78.4388	82.3361	117.607	80.3751	1	0.308589	24	12	0.74764	351.653	345.056	332.295	338.644	96.8293	247.453
FBtr0076005	CG11529-RA	0.588812	0.0101574	24	14	0.286767	71.2964	87.7257	99.9855	137.98	121.985	97.7189	0.0156585	0.000339769	24	14	0.2447	76.0556	89.9979	95.6082	132.318	97.4193	88.4196	1	0.0358205	24	20	0.177664	81.4439	97.7963	98.8114	128.713	90.4796	88.1501	1	1	24	12	0.155977	116.555	107.05	127.093	90.8173	116.714	94.778
FBtr0077345	tilB-RA	1	0.14151	24	22	0.0797334	402.027	382.648	325.855	424.625	397.411	436.389	0.0156585	0.000339769	24	12	0.192634	222.526	268.007	298.77	309.27	303.596	262.593	1	1	24	0	0.0105129	373.588	386.758	387.422	394.63	363.295	391.885	1	1	24	22	0.100229	235.506	281.395	299	259.499	312.272	247.179
FBtr0077804	Send1-RA	1	0.0793344	24	20	0.21023	3534.39	3896.28	4036.66	3426.87	4415.78	5030.99	0.0156585	0.000339769	24	20	0.517263	7011.49	3948.94	4725.99	4407.76	7242.48	8000.84	1	1	24	18	0.0502152	5248.41	4592.01	4755.16	5368.64	5018.82	4369.16	1	1	24	0	0.0598265	7772.7	6977.79	7248.3	7870.84	6829.53	7925.52
FBtr0078606	Osi14-RA	1	0.49115	24	14	0.169064	66.2722	67.5416	81.1672	85.1789	80.0645	75.4918	0.0156585	0.000339769	24	24	0.67843	151.459	104.668	50.7181	51.9389	77.1418	85.0452	1	0.439008	24	4	0.172435	80.0509	64.9626	58.1269	76.3771	75.9431	75.5042	1	0.548071	24	6	0.135743	77.3939	95.512	51.3991	83.4889	79.6162	103.67
FBtr0078607	Osi15-RA	1	1	24	10	0.0579315	43.5819	78.8303	48.9241	45.8536	50.4999	43.7726	0.0156585	0.000339769	24	24	1.48396	515.33	199.131	34.1783	46.5378	159.846	147.312	1	1	24	0	0.104213	47.2899	41.7627	41.0445	46.7819	56.7118	46.0887	1	1	24	10	0.423624	107.483	126.749	80.8895	130.44	96.3967	196.096
FBtr0079468	CG5160-RA	1	1	24	20	0.0683101	131.068	147.719	174.435	121.138	150.423	159.931	0.0156585	0.000339769	24	14	0.298703	211.801	270.796	313.049	318.973	378.554	270.028	1	0.00684614	24	4	0.306943	157.495	157.802	128.416	132.208	224.407	187.715	1	0.0254495	24	22	0.170749	229.093	234.425	300.947	314.265	259.313	280.751
FBtr0080452	CG16820-RA	1	1	24	16	0.16127	60.4464	102.983	87.8329	90.0332	93.5307	105.363	0.0156585	0.000339769	24	14	0.211697	82.1704	103.963	105.915	122.577	128.973	103.437	1	0.610036	24	0	0.108707	60.9739	82.3087	92.3972	77.6662	99.6387	86.3655	1	0.750135	24	0	0.0978742	96.7113	103.958	131.635	117.57	117.89	113.874
FBtr0080474	CG9377-RA	0.788461	0.0254495	24	6	0.855967	133.643	132.893	140.411	88.4213	43.4184	64.0109	0.0156585	0.000339769	24	4	0.539165	252.039	353.115	225.558	169.448	125.929	117.568	1	0.828769	24	6	0.177947	57.6917	44.6049	50.2145	53.2976	56.2942	84.8663	0.0344706	2.07e-06	24	6	1.17409	133.852	51.4428	31.9572	42.6949	79.0709	174.503
FBtr0081372	FBtr0081372	1	0.750135	24	16	0.326487	74.4579	87.7459	81.4387	112.163	119.842	124.061	0.0156585	0.000339769	24	20	0.379702	38.6298	35.1681	33.6686	57.5812	58.2338	123.971	1	1	24	12	0.191716	148.874	143.589	139.374	117.196	118.859	104.166	1	1	24	22	0.163918	72.7903	79.1185	75.8534	79.7926	109.71	61.4173
FBtr0081933	FBtr0081933	0.396705	0.00367209	24	16	0.292396	368.585	353.55	468.557	560.794	583.727	507.301	0.0156585	0.000339769	24	18	0.370294	255.853	244.73	276.001	339.598	397.528	368.369	1	0.548071	24	20	0.0650061	541.745	587.91	589.503	662.296	510.822	579.31	1	1	24	22	0.106784	402.466	441.658	531.628	484.238	502.181	533.619
FBtr0082449	FBtr0082449	1	1	24	4	0.129682	621.171	685.715	769.871	535.725	658.362	674.818	0.0156585	0.000339769	24	2	0.316929	1019.87	917.577	808.16	663.538	662.961	895.874	1	1	24	12	0.0401142	728.099	643.58	664.991	659.624	672.37	632.489	1	1	24	0	0.0582957	817.663	771.417	770.709	932.794	731.16	883.833
FBtr0082621	CG12256-RA	1	0.49115	24	16	0.196752	87.0479	77.8698	91.7964	81.0425	87.0575	87.857	0.0156585	0.000339769	24	18	0.307072	140.458	113.798	112.193	137.673	178.162	148.179	1	1	24	22	0.0661587	77.2033	94.4178	85.6039	84.2016	132.194	83.043	1	1	24	22	0.103024	138.614	138.379	170.075	161.13	139.442	157.398
FBtr0083025	CG3984-RA	1	0.272902	24	16	0.184332	946.266	1130.14	1544.93	1190.96	1457.35	1342.4	0.0156585	0.000339769	24	18	0.273732	1312.07	1216.34	1288.73	1563.94	1749.53	1624.45	1	0.000935162	24	4	0.20411	1385.68	1186.94	1153.2	1384.2	1764.06	1511.82	1	1	24	0	0.0908597	1794.41	1688.09	1715.19	1889.94	1796.58	1912.6
FBtr0084045	FBtr0084045	0.290913	0.00150379	24	2	0.269758	127.658	117.243	111.689	79.7442	82.3709	115.511	0.0156585	0.000339769	24	4	0.223545	146.738	169.787	135.527	111.181	99.7554	162.573	1	0.347994	24	0	0.107349	86.9053	86.78	95.5562	92.7337	117.592	106.932	1	0.750135	24	22	0.0854344	111.727	124.727	124.853	145.714	126.606	132.557
FBtr0084852	CG10560-RA	0.49307	0.00684614	24	4	0.639917	443.339	454.425	389.551	385.253	134.394	246.207	0.0156585	0.000339769	24	4	0.888001	1173.31	850.672	859.07	574.804	293.211	337.043	1	0.0254495	24	22	0.294552	153.064	260.227	246.592	298.425	345.18	269.313	1	0.347994	24	4	0.169465	474.27	349.947	473.246	447.186	403.902	549.452
FBtr0084853	CG10553-RA	1	0.185617	24	22	0.213387	519.976	451.143	435.693	380.42	448.841	512.162	0.0156585	0.000339769	24	22	0.361819	922.839	563.677	448.74	523.455	603.777	742.764	1	0.0358205	24	0	0.0452743	497.101	459.044	531.292	464.408	646.946	500.993	1	1	24	6	0.0549104	678.838	650.119	607.561	664.4	665.185	668.476
FBtr0084954	E(spl)mdelta-HLH-RA	1	1	24	22	0.0558013	50.4931	33.1738	46.5579	33.9449	34.653	37.2969	0.0156585	0.000339769	24	16	0.790533	43.9599	35.2463	127.769	133.464	161.044	77.2776	1	1	24	0	0.0803715	35.2908	36.7674	32.7041	39.6086	59.0106	35.2012	1	0.211662	24	22	0.306755	46.5822	46.0432	75.6968	84.5441	61.5268	83.3277
FBtr0085104	CG14259-RA	0.471759	0.00558613	24	12	0.23922	272.714	564.76	613.899	642.652	591.81	550.324	0.0156585	0.000339769	24	14	0.441616	517.859	665.188	663.038	1003.29	1121.85	647.412	1	0.49115	24	0	0.187769	364.3	459.022	449.237	439.091	640.566	505.131	1	0.308589	24	22	0.0792808	635.279	683.112	725.996	816.199	694.648	810.535
FBtr0088061	Damm-RA	1	0.750135	24	18	0.44827	149.401	274.806	181.903	273.361	333.913	254.636	0.0156585	0.000339769	24	20	0.397042	375.226	372.141	306.606	490.995	654.13	777.277	1	1	24	12	0.226352	510.864	495.987	355.24	341.125	526.782	290.455	1	0.240676	24	20	0.180284	461.619	705.532	932.907	743.619	634.799	596.907
FBtr0088759	Mal-A1-RA	1	1	24	16	0.0567011	11014.7	14158.1	14317.9	13604.7	14750.1	14985.2	0.0156585	0.000339769	24	18	0.317917	8872.18	9150.31	8981.88	10392.9	12708.3	13683.8	1	1	24	6	0.0335946	14945.4	14382.8	14932.9	14150.5	15154.1	14479.4	1	0.49115	24	20	0.0991364	11093.2	13542.9	13780.5	12854.9	14353.3	12660
FBtr0088918	FBtr0088918	1	0.677306	24	12	0.0958501	197.993	256.936	325.653	270.422	278.62	284.255	0.0156585	0.000339769	24	18	0.137773	320.217	287.358	323.167	316.415	402.869	356.364	1	0.610036	24	2	0.0965625	252.541	271.928	293.611	261.857	338.451	297.813	1	1	24	6	0.0628158	341.631	323.263	386.94	367.643	351.94	395.906
FBtr0089287	Pxd-RA	1	1	24	22	0.0965236	48.6629	49.6066	39.2515	42.149	48.4084	44.5857	0.0156585	0.000339769	24	2	0.249407	91.9639	60.0029	51.1471	48.1474	47.0907	48.9297	1	1	24	18	0.0797599	40.9365	43.9577	51.0601	45.1081	47.3574	45.0133	1	1	24	10	0.0415461	51.9061	49.7686	49.2621	55.8776	43.8115	52.8527
FBtr0091656	FBtr0091656	1	1	24	16	0.0951483	164.011	204.281	187.938	174.479	222.187	213.125	0.0156585	0.000339769	24	2	0.39803	302.544	289.451	200.36	195.411	174.04	252.06	1	1	24	10	0.14285	229.802	160.846	152.563	172.793	169.426	182.302	1	0.871105	24	16	0.130276	187.603	225.257	227.068	227.873	186.956	202.832
FBtr0111222	FBtr0111222	1	0.548071	24	14	0.0759185	452.959	623.557	661.32	659.632	651.06	731.802	0.0156585	0.000339769	24	18	0.18517	598.557	549.496	545.619	628.407	714.614	699.653	1	0.123011	24	0	0.100224	620.625	667.9	680.475	711.432	753.296	730.367	1	1	24	0	0.164445	584.143	744.506	711.876	761.617	777.955	845.004
FBtr0112356	CG34165-RA	1	0.913442	24	22	0.100991	812.32	1077.77	972.543	804.428	999.63	1153.97	0.0156585	0.000339769	24	24	0.405402	2487.79	2089.67	1400.16	1220.89	1825.25	1927.67	1	1	24	6	0.061886	1328.63	1135.14	1131.53	1228.56	1503.89	1085.37	1	1	24	10	0.109888	2403.9	2102.95	2053.74	2348.14	1729.82	2214.38
FBtr0289964	CG13047-RB	1	0.0921092	24	8	0.424932	87.1578	228.304	199.886	140.537	127.202	142.599	0.0156585	0.000339769	24	2	0.714452	583.602	190.317	113.017	109.277	111.955	154.546	1	1	24	6	0.107404	141.556	107.173	116.606	124.175	124.849	128.928	1	0.750135	24	10	0.495503	226.408	193.979	118.741	210.506	119.92	218.749
FBtr0290086	CG14221-RB	1	0.750135	24	14	0.0280898	93.3252	139.155	131.607	124.75	111.707	121.526	0.0156585	0.000339769	24	18	0.226186	137.069	105.939	126.767	122.831	252.981	139.991	1	0.068115	24	6	0.191854	146.318	127.526	100.098	124.156	143.198	127.531	0.791137	0.000935162	24	4	0.396595	200.476	142.951	149.073	167.546	208.969	253.111
FBtr0070284	Mur2B-RA	1	1	24	16	0.111613	1094.12	1092.16	1565.85	1095.57	1256.53	1718.81	0.0189189	0.000441217	24	12	0.237411	717.848	935.942	1226.37	1118.52	956.638	1075.47	1	1	24	18	0.0999902	1785.7	2034.2	1764.28	2282.36	1634.49	2279.51	1	0.185617	24	0	0.120095	754.098	781.454	804.271	856.938	1085.66	879.203
FBtr0072105	Eglp4-RC	1	1	24	2	0.0529552	726.73	914.751	960.677	846.328	832.203	986.59	0.0189189	0.000441217	24	4	0.244921	887.392	912.352	704.517	666.382	541.085	781.003	1	1	24	0	0.0877131	959.74	902.726	991.205	1050.99	890.235	1047.01	1	0.439008	24	22	0.131204	735.219	899.315	1084.77	969.127	949.106	970.302
FBtr0073010	CG9970-RA	1	1	24	10	0.0887702	36.3497	38.8106	43.0993	40.8813	35.7258	40.171	0.0189189	0.000441217	24	10	0.139834	39.5983	44.2066	46.4048	48.1901	42.7344	36.7307	1	0.828769	24	12	0.0992248	45.7285	44.3038	38.6794	40.0208	38.4749	36.2248	1	0.0422761	24	16	0.163511	40.6193	45.1439	63.1883	44.8855	38.3213	42.065
FBtr0075371	CG13059-RA	0.994708	0.0582942	24	10	0.195621	83.4185	178.824	174.035	104.344	110.729	85.8895	0.0189189	0.000441217	24	2	1.3971	1066.19	748.829	208.604	192.76	123.666	224.267	1	1	24	22	0.153884	114	80.185	107.247	102.987	137.346	103.303	1	0.49115	24	12	0.495098	384.541	339.048	318.074	369.925	147.655	302.759
FBtr0075765	CG9040-RA	1	1	24	10	0.0517213	42.7857	85.408	64.4295	48.8185	39.7432	48.0157	0.0189189	0.000441217	24	8	1.50849	206.209	603.169	648.253	220.928	71.2313	96.7455	1	0.610036	24	16	0.132883	46.4715	49.2674	47.2409	54.7481	54.2608	34.8993	1	0.185617	24	14	1.17841	388.619	431.701	535.647	190.691	142.294	178.023
FBtr0075790	CG13738-RA	1	0.068115	24	6	0.108889	201.043	289.458	298.596	211.37	175.878	204.984	0.0189189	0.000441217	24	4	1.41056	1186.16	1794.13	335.337	299.676	218.858	383.229	1	1	24	6	0.0379487	219.532	219.938	219.426	200.927	289.243	213.463	1	0.439008	24	14	0.670657	564.894	558.166	467.779	545.104	228.041	286.616
FBtr0076674	Culd-RA	1	0.0921092	24	24	0.182897	418.499	592.022	546.386	354.775	515.042	579.754	0.0189189	0.000441217	24	24	0.199454	1443.22	922.872	856.346	731.383	1175.07	1053.52	1	0.610036	24	8	0.0156129	651.365	560.898	559.898	530.7	786.432	514.288	1	0.828769	24	4	0.103851	1391.93	1000.24	1391.02	1367.29	1062.29	1641.58
FBtr0080039	RluA-1-RA	1	0.828769	24	18	0.144762	163.839	225.347	235.268	190.017	212.809	225.139	0.0189189	0.000441217	24	16	0.163559	449.516	426.914	435.866	494.354	610.518	412.799	1	1	24	6	0.0684638	226.464	225.623	212.531	205.44	297.625	212.648	1	0.913442	24	22	0.104677	414.029	401.793	586.921	521.151	438.408	479.29
FBtr0080495	FBtr0080495	0.171295	0.000339769	24	12	0.270104	303.503	340.54	433.734	438.783	392.466	340.785	0.0189189	0.000441217	24	14	0.211259	421.035	538.571	497.663	681.953	569.624	461.034	1	1	24	22	0.073898	270.107	280.442	284.204	253.777	336.556	257.592	1	0.391378	24	22	0.122729	333.186	349.871	470.056	440.101	366.408	402.124
FBtr0080734	esg-RA	1	0.677306	24	10	0.145105	209.635	319.975	284.197	300.778	277.424	271.469	0.0189189	0.000441217	24	18	0.138791	374.563	308.227	337.04	355.357	455.664	347.022	1	1	24	10	0.0400788	320.616	316.974	301.233	302.405	304.055	309.697	1	0.14151	24	22	0.11321	301.494	320.334	373.312	390.816	361.999	409.131
FBtr0080739	sna-RA	0.588812	0.0101574	24	12	0.316672	37.8293	33.5588	49.6044	45.2083	42.7773	33.1466	0.0189189	0.000441217	24	14	0.658164	44.8892	42.5319	68.4457	88.5184	81.1481	33.5513	1	1	24	0	0.110208	43.8196	37.4337	28.2022	54.3589	39.1019	31.2299	1	0.548071	24	22	0.221667	42.3474	40.2229	43.8119	70.0199	45.3972	45.101
FBtr0081708	Osi20-RA	1	0.162307	24	6	0.11849	42.9441	56.5938	44.3787	37.7572	33.1582	38.7998	0.0189189	0.000441217	24	24	1.01354	165.978	95.1659	30.2041	30.7415	65.0508	67.5304	1	1	24	6	0.0625471	41.5383	32.3214	39.484	37.854	40.4799	37.1844	1	1	24	10	0.186208	56.0881	65.7217	43.0209	65.5578	52.3488	68.7711
FBtr0082409	CG14708-RA	1	1	24	22	0.0771807	24.7707	17.785	18.2623	17.4804	17.5752	20.9893	0.0189189	0.000441217	24	18	0.142058	15.4444	15.5558	15.7941	17.6264	18.6041	17.7908	1	1	24	10	0.0422567	21.1533	18.3067	16.8145	21.0624	17.6217	19.0897	1	1	24	22	0.0107745	16.8635	16.7606	17.2328	16.7054	16.8531	16.794
FBtr0082757	yellow-e-RA	0.100025	8.41708e-05	24	14	0.310505	271.752	317.121	367.437	440.095	430.85	381.228	0.0189189	0.000441217	24	14	0.321019	318.42	366.976	384.931	561.947	539.357	430.837	1	0.913442	24	0	0.13131	243.884	265.545	260.363	253.486	334.937	293.523	1	0.14151	24	20	0.0935043	278.742	407.707	425.752	376.836	357.401	364.712
FBtr0083845	FBtr0083845	1	0.211662	24	18	0.131119	511.472	583.932	613.982	561.401	587.384	623.331	0.0189189	0.000441217	24	18	0.211199	1015.41	898.687	930.548	1052.01	1348.6	962.01	1	0.548071	24	2	0.093773	601.382	636.72	549.745	612.745	830.928	612.951	1	0.750135	24	22	0.0744371	1055.07	1001.72	1273.65	1237.46	1095.18	1309.04
FBtr0083920	FBtr0083920	1	0.0793344	24	4	0.106996	789.217	963.172	785.96	762.151	737.706	972.73	0.0189189	0.000441217	24	4	0.168857	917.826	1047	838.172	815.008	753.439	819.903	1	0.828769	24	0	0.100425	539.97	654.219	724.261	644.645	762.466	754.215	1	0.14151	24	22	0.109396	621.441	843.403	802.75	880.47	822.727	825.602
FBtr0084224	CG13856-RA	0.290913	0.00150379	24	10	0.317456	80.5335	123.862	148.211	132.355	111.102	98.1173	0.0189189	0.000441217	24	12	0.366172	127.246	174.397	188.735	210.366	182.013	115.396	1	1	24	22	0.0962425	102.171	111.025	105.871	93.5989	133.562	104.88	1	0.548071	24	20	0.0659907	132.674	153.02	173.926	182.758	146.858	164.895
FBtr0084960	E(spl)m7-HLH-RA	1	0.391378	24	10	0.10148	57.3741	68.8654	102.334	67.4302	71.9465	66.9912	0.0189189	0.000441217	24	16	0.562862	93.1807	70.6603	160.067	176.523	210.876	115.192	1	0.240676	24	8	0.209625	72.876	74.1568	50.6361	53.9266	85.3938	69.0231	1	0.211662	24	22	0.213656	101.775	95.5039	119.716	160.341	116.286	131.199
FBtr0085114	CG5909-RA	0.331581	0.00237171	24	16	0.214269	135.957	149.324	138.246	169.548	193.709	172.897	0.0189189	0.000441217	24	16	0.208604	126.951	127.181	135.165	151.954	173.614	158.297	1	0.49115	24	12	0.0725456	141.481	181.146	150.934	130.077	150.777	150.203	1	0.610036	24	0	0.155408	130.073	149.12	129.523	150.424	162.503	144.913
FBtr0088004	Sr-CII-RA	1	1	24	14	0.0764771	25.4598	24.4382	41.5683	25.5565	26.3123	23.8692	0.0189189	0.000441217	24	14	1.37582	25.9464	23.8957	81.3971	93.7396	111.298	24.1402	1	1	24	18	0.107349	23.5383	31.1065	23.5176	25.8744	31.284	22.8527	1	0.0921092	24	22	0.414612	26.1228	30.0532	31.9862	49.8325	42.3098	27.1902
FBtr0088349	Ndg-RA	1	1	24	10	0.126342	267.64	420.852	477.191	410.8	396.385	485.206	0.0189189	0.000441217	24	24	0.611508	555.93	525.994	274.491	308.992	290.677	554.136	1	0.750135	24	20	0.0565791	447.75	466.015	486.137	581.374	420.737	469.795	1	0.677306	24	0	0.121138	402.369	418.662	519.73	506.424	447.489	533.749
FBtr0088764	CG2121-RA	0.788461	0.0254495	24	14	0.125678	64.8625	69.1856	63.2404	91.8637	71.938	68.7788	0.0189189	0.000441217	24	12	0.245304	73.654	94.4157	101.192	114.401	101.49	83.4189	1	1	24	22	0.0328628	63.2394	62.1185	64.5897	58.3998	64.3431	63.836	1	0.106608	24	22	0.126774	70.4125	69.7933	80.5973	101.092	79.1573	80.8298
FBtr0100355	FBtr0100355	1	1	24	4	0.070092	37.6958	32.8112	33.6	36.4676	29.5992	32.4402	0.0189189	0.000441217	24	6	0.255538	35.8916	49.9734	42.1398	35.5286	33.0677	30.6483	1	1	24	6	0.0949804	37.1707	30.3699	26.625	30.0926	30.3171	29.5395	1	0.211662	24	14	0.0978141	38.0494	42.9054	35.3179	41.6278	33.3326	34.2653
FBtr0112760	CG34454-RA	1	0.068115	24	14	0.145356	263.943	459.579	465.127	498.099	485.232	452.718	0.0189189	0.000441217	24	14	0.181725	307.724	390.223	398.799	489.209	474.128	482.609	1	1	24	6	0.0628512	415.263	393.567	419.228	348.481	400.057	426.125	1	1	24	18	0.103883	285.479	427.973	376.367	412.446	398.804	381.961
FBtr0112771	CG13051-RA	1	0.0921092	24	10	0.408117	264.5	630.499	628.228	393.882	369.076	373.518	0.0189189	0.000441217	24	2	0.799529	2118.5	987.476	465.813	501.76	394.856	591.585	1	1	24	6	0.123581	376.8	291.627	316.768	359.66	387.79	343.059	1	1	24	10	0.476834	843.812	873.357	498.232	816.655	431.588	698.33
FBtr0113446	FBtr0113446	1	1	24	2	0.0804847	133.599	140.369	131.471	164.855	118.524	161.458	0.0189189	0.000441217	24	12	0.432477	174.332	220.329	242.29	344.348	271.692	161.081	1	1	24	18	0.104408	111.126	127.398	128.42	123.617	134.419	119.18	1	0.0793344	24	18	0.260017	160.8	179.562	250.506	201.993	169.208	173.336
FBtr0289963	CG13046-RB	1	0.49115	24	8	0.160688	34.3299	36.7508	38.906	36.2567	32.8549	31.8441	0.0189189	0.000441217	24	2	0.362728	68.7563	38.894	29.5233	32.3188	29.3281	38.0828	1	1	24	14	0.0247629	36.5897	32.2695	39.3026	34.0627	33.592	34.332	1	0.439008	24	10	0.144055	57.6831	34.3776	38.2406	36.3251	31.697	41.072
FBtr0070746	FBtr0070746	1	0.913442	24	8	0.0989561	31.3387	22.3777	19.1842	22.2555	17.9953	19	0.0226244	0.000569792	24	2	0.391097	31.4342	35.068	19.9497	19.5129	19.7358	22.8925	1	1	24	18	0.0356806	19.5109	19.4074	19.6342	20.3502	18.912	18.6684	1	0.610036	24	12	0.0758761	24.6905	22.4112	20.4599	22.9091	18.2412	21.245
FBtr0071484	Ipod-RA	1	0.750135	24	2	0.205411	114.752	131.948	72.1135	90.1189	93.1685	83.5371	0.0226244	0.000569792	24	24	1.26544	328.899	230.648	67.4705	62.3586	117.12	181.378	1	1	24	12	0.115683	65.7317	69.6126	69.3246	52.7354	68.0654	62.1165	1	1	24	10	0.316623	104.086	144.288	64.6975	109.171	74.1471	96.878
FBtr0071760	CG30281-RA	0.912253	0.0422761	24	16	0.325053	291.847	481.495	574.546	428.485	662.81	600.597	0.0226244	0.000569792	24	14	0.466291	686.457	1153.29	1355.04	1344.61	1958.46	1071.04	1	0.0302461	24	2	0.192117	588.028	581.354	526.682	586.931	1000.22	625.884	1	0.750135	24	22	0.186492	1165.17	1070.51	1633.81	1437.24	1275.27	1458.05
FBtr0072247	CG16786-RA	1	0.391378	24	2	0.0924012	121.291	124.413	103.84	94.1031	103.618	102.215	0.0226244	0.000569792	24	2	0.373492	272.367	180.562	132.456	141.567	133.737	165.019	1	0.49115	24	2	0.107454	119.316	101.249	120.377	123.744	135.551	126.169	1	1	24	10	0.0838381	156.702	158.864	181.417	177.743	142.575	221.733
FBtr0072887	MsR1-RA	0.697732	0.0178239	24	18	0.206206	120.83	171.265	203.506	131.563	144.017	250.534	0.0226244	0.000569792	24	18	0.3308	170.977	156.919	162.896	199.888	230.355	319.378	1	1	24	18	0.0135977	1483.36	1222.37	1229.08	1435.29	863.472	707.046	1	0.828769	24	2	0.109577	712.995	735.211	1368.63	1197.59	1320.85	1279.7
FBtr0073038	CG14957-RA	0.2747	0.00118882	24	14	0.563525	587.253	1069.39	1348.23	1988.94	2116.81	1421.41	0.0226244	0.000569792	24	14	0.785037	396.329	547.067	918.501	1222.83	1307.88	721.19	1	1	24	12	0.126533	1351.46	1403.13	1511.07	1232.64	1157.92	1220.44	1	0.123011	24	20	0.335215	409.614	961.318	1035.08	761.187	791.671	680.568
FBtr0073102	CG33160-RA	0.994708	0.0582942	24	10	0.150882	34.8643	48.5276	50.3497	42.5109	44.1197	38.9278	0.0226244	0.000569792	24	4	0.316117	62.7637	60.806	50.9783	43.279	40.1363	44.6452	1	0.49115	24	20	0.122287	42.8691	37.9353	42.9051	54.708	42.2223	36.9126	1	1	24	18	0.0583893	51.3153	49.9459	45.61	50.0443	43.4323	42.5658
FBtr0073253	Cpr64Ab-RA	1	0.068115	24	4	0.0953922	36.266	42.9754	34.0269	36.9861	28.6196	34.3757	0.0226244	0.000569792	24	2	0.150522	45.4861	32.848	33.5801	28.4247	31.983	32.4821	1	1	24	10	0.0808099	32.1594	35.3588	30.0356	32.9748	30.313	32.4191	1	1	24	12	0.0460397	46.2175	31.8531	33.91	36.1381	31.7665	30.8541
FBtr0073473	CG15199-RA	1	0.308589	24	12	0.178919	462.237	865.379	894.832	744.1	880.757	811.648	0.0226244	0.000569792	24	18	0.658323	629.117	777.743	589.113	839.263	1574.3	1811.85	1	0.677306	24	20	0.198594	769.345	829.415	915.769	952.221	984.864	726.129	1	0.068115	24	18	0.333137	838.602	1296.47	1844.26	1332.77	1495.73	1162.51
FBtr0073569	CG15739-RA	1	1	24	16	0.0951288	192.752	250.257	215.008	250.072	329.068	274.95	0.0226244	0.000569792	24	18	0.374823	188.479	207.517	200.02	235.833	320.385	415.968	1	0.272902	24	10	0.122729	327.387	328.145	260.347	241.331	268.832	239.987	1	0.272902	24	22	0.100529	188.577	240.315	349.881	276.612	274.859	292.957
FBtr0073985	CG9521-RA	1	0.913442	24	4	0.0626939	68.9019	89.5487	77.0532	67.552	60.4959	77.6754	0.0226244	0.000569792	24	4	0.591686	180.61	177.805	124.087	104.819	81.4561	92.1269	1	1	24	0	0.0781636	53.0905	65.8802	58.2202	66.4559	64.3898	57.8653	1	0.068115	24	14	0.351938	132.644	108.947	119.35	102.34	77.0187	73.5952
FBtr0074843	Spn77Bb-RA	1	1	24	22	0.0427199	24.3629	19.2305	24.9362	20.7927	21.6391	22.2552	0.0226244	0.000569792	24	14	0.148026	18.852	19.6597	23.2847	22.8696	22.4906	20.5108	1	1	24	6	0.0618276	21.9192	19.1095	21.5257	21.2621	22.4926	20.9235	1	1	24	18	0.0322617	19.264	21.0485	43.5544	20.5939	19.6077	22.4434
FBtr0075603	CG13454-RA	1	1	24	16	0.0599379	48.9535	43.2806	52.3789	50.8594	42.326	47.2058	0.0226244	0.000569792	24	16	0.391933	39.705	36.8688	93.2673	72.1219	105.149	55.4377	1	0.14151	24	0	0.119597	42.071	38.9529	46.619	43.2301	54.822	46.8442	1	0.308589	24	22	0.1108	37.2693	44.8374	43.766	58.4756	47.8889	54.0506
FBtr0076667	Idh-RA	1	0.14151	24	4	0.0586793	8183.35	8809.78	8866.52	8492.85	8016.16	8606.61	0.0226244	0.000569792	24	2	0.0933699	9986.11	9017.75	8610.69	8406.59	7894.99	8476.37	1	1	24	18	0.0332747	7819.42	8703.89	8063.44	8784.34	8368.71	8545.89	1	0.677306	24	22	0.0427411	8439.37	8400.02	9371.31	8984.08	8695.37	8911.51
FBtr0077012	CG10226-RA	0.831743	0.0302461	24	24	0.28787	298.565	368.232	315.677	231.069	298.441	363.525	0.0226244	0.000569792	24	22	0.374862	592.305	459.46	415.155	399.063	576.022	680.11	1	0.750135	24	2	0.0582727	304.13	348.114	321.108	310.28	464.652	333.113	1	1	24	22	0.0594482	627.981	643.336	737.246	698.162	643.942	683.302
FBtr0077417	slf-RA	1	0.308589	24	16	0.128289	790.05	1329.43	1557.49	1103.25	1331.79	1304.19	0.0226244	0.000569792	24	24	0.300543	3406.56	2946.05	2059.42	2333.22	2619.23	2917.08	1	0.913442	24	20	0.0991859	1200.45	1342.05	1346.08	1267.86	1663.62	1144.6	1	0.347994	24	14	0.0750205	2883.98	2635.46	3425.45	3296.73	2254.42	3164.24
FBtr0077605	CG9664-RB	0.588812	0.0101574	24	16	0.418271	333.071	680.389	666.04	696.291	1060.13	864.129	0.0226244	0.000569792	24	16	0.605283	267.539	562.29	549.183	668.227	1039.55	737.226	1	1	24	0	0.0981075	665.746	837.564	627.819	692.022	845.839	747.68	1	0.211662	24	20	0.19216	610.641	843.397	839.613	735.646	966.372	707.373
FBtr0079168	CG11149-RB	1	0.0793344	24	18	0.184523	228.141	352.548	381.306	318.35	416.941	386.722	0.0226244	0.000569792	24	20	0.300071	530.445	477.596	418.368	499.524	690.865	610.106	1	1	24	22	0.0851958	326.091	423.072	400.067	376.551	536.12	393.319	1	1	24	0	0.0858039	709.616	658.841	795.236	826.699	675.154	748.612
FBtr0080549	CG7916-RA	0.953101	0.049726	24	16	0.155274	9098.45	10095.9	10482.7	12375.8	11627.7	11152.3	0.0226244	0.000569792	24	14	0.252154	5322.83	7725.49	6473.47	9318.03	9459.35	5580.42	1	1	24	22	0.0377984	11930.4	13159	12725	13228	12668.3	12247.1	1	0.185617	24	0	0.20731	6977.9	9041.95	6787.68	8736.06	11123.2	7631.87
FBtr0080835	CG4440-RA	0.912253	0.0422761	24	10	0.255994	41.7068	46.6779	123.46	57.9217	42.4192	42.6941	0.0226244	0.000569792	24	14	2.25178	88.9045	65.5053	691.017	727.877	850.404	106.734	1	0.677306	24	2	0.294977	45.128	39.9749	57.7986	47.2549	153.336	46.7905	1	0.123011	24	22	0.755314	68.565	132.651	209.14	470.807	158.155	222.508
FBtr0081868	FBtr0081868	1	0.548071	24	20	0.0629679	212.641	292.625	283.397	283.482	287.251	315.345	0.0226244	0.000569792	24	16	0.249126	300.299	342.16	353.873	398.818	434.217	441.002	1	0.828769	24	2	0.0402803	304.968	320.819	321.707	289.229	387.548	318.144	1	0.185617	24	22	0.1382	359.628	392.038	464.251	492.644	429.902	439.476
FBtr0083156	FBtr0083156	1	0.347994	24	16	0.129256	29.0002	21.1855	24.4168	25.198	30.8243	32.2525	0.0226244	0.000569792	24	20	0.204937	22.3089	19.9256	20.7931	22.1145	24.2724	56.6942	1	1	24	18	0.196335	35.3902	36.3613	31.0344	33.6883	32.4643	24.1279	1	1	24	0	0.0663478	22.0232	26.0646	30.3767	24.2938	24.462	28.1761
FBtr0083730	Cyp12a5-RA	1	0.162307	24	16	0.191477	464.856	727.1	602.147	632.001	804.491	607.663	0.0226244	0.000569792	24	14	0.228441	555.329	700.777	715.368	793.534	913.903	715.44	1	0.0921092	24	2	0.183784	557.211	616.899	540.889	541.909	732.981	660.057	1	0.548071	24	20	0.0922421	691.499	889.913	960.928	910.643	821.334	726.157
FBtr0084399	fzo-RA	1	1	24	4	0.0732209	132.816	151.099	155.458	137.767	124.045	129.332	0.0226244	0.000569792	24	8	0.140364	250.697	246.787	253.305	228.386	206.809	168.442	1	0.677306	24	22	0.0715451	141.027	153.371	154.65	157.175	176.21	148.951	1	1	24	18	0.0759875	200.9	213.481	269.83	259.094	215.891	259.961
FBtr0084979	E(spl)m5-HLH-RA	1	0.49115	24	12	0.156612	89.1495	97.8032	167.736	113.828	109.254	89.1155	0.0226244	0.000569792	24	14	1.20714	149.521	101.866	375.378	413.546	433.624	137.023	1	1	24	22	0.151961	101.198	101.29	108.497	104.709	121.729	95.9228	1	0.106608	24	22	0.396275	100.18	142.057	183.14	235.528	176.854	174.488
FBtr0085462	Obp99b-RA	0.788461	0.0254495	24	18	0.246932	4874.36	3734.64	3568.2	4671.69	6468.55	5055.94	0.0226244	0.000569792	24	16	0.697799	2073.12	1969.92	2488.93	3497.36	4646.49	4096.43	1	0.347994	24	8	0.0772443	4871.01	2540.25	3150.89	2695.62	3973.41	3705.49	1	0.677306	24	4	0.279265	1937.97	2300.24	2786.68	2063.96	3174.68	3970.41
FBtr0085719	CG15545-RA	1	0.913442	24	2	0.0451788	162.015	134.423	137.408	120.95	138.465	113.268	0.0226244	0.000569792	24	8	0.116285	185.308	189.396	209.303	183.598	154.976	166.534	1	1	24	6	0.161517	141.027	105.305	128.902	93.7778	146.573	114.45	1	0.185617	24	8	0.084075	146.65	145.732	154.62	122.059	138.402	163.01
FBtr0085859	CG2150-RA	1	0.610036	24	6	0.202759	74.4548	71.2912	69.202	57.7158	56.7014	55.5741	0.0226244	0.000569792	24	24	0.65739	191.311	78.8846	42.4429	48.1743	66.4555	68.8225	1	1	24	12	0.0957988	73.9992	59.5228	51.2959	63.6411	55.3717	51.3484	1	1	24	10	0.227798	73.4432	73.6249	60.9162	81.7954	57.4027	90.2742
FBtr0086999	CG30458-RA	1	0.610036	24	8	0.290016	47.1425	95.8868	79.5235	73.4258	68.7319	70.3736	0.0226244	0.000569792	24	2	0.628413	146.399	97.3745	53.4602	53.5913	42.575	50.3313	1	1	24	0	0.217377	56.8519	44.1408	52.7249	63.5866	55.9552	60.5802	1	1	24	10	0.220497	67.7702	80.8155	45.638	78.4079	53.418	77.9674
FBtr0087921	Cpr49Af-RA	1	0.0921092	24	4	0.179234	24.5277	26.7069	20.3178	20.3318	18.1615	19.9276	0.0226244	0.000569792	24	4	0.48655	29.5541	53.4065	28.3481	21.6981	20.3406	22.9601	1	1	24	0	0.0369428	18.5741	19.8319	19.3832	19.4931	19.3621	20.3346	1	0.185617	24	14	0.292415	31.7199	32.0362	24.3971	27.0203	20.375	20.4162
FBtr0114457	FBtr0114457	1	0.185617	24	22	0.217992	54.519	45.3727	42.2748	43.2781	61.0909	58.6561	0.0226244	0.000569792	24	20	0.21562	48.7215	41.3946	40.3704	46.3278	55.294	75.9867	1	1	24	12	0.108537	59.1389	52.7553	59.45	42.0121	55.0092	47.9978	1	0.49115	24	2	0.113236	50.7091	44.1763	51.8986	47.4208	56.2386	54.9144
FBtr0070185	CG3690-RA	1	0.750135	24	2	0.178288	384.921	443.041	441.054	355.156	485.625	476.779	0.02682	0.00073188	24	24	0.217043	642.163	524.781	498.755	495.681	455.504	796.957	1	0.913442	24	20	0.0785384	473.478	449.873	465.735	490.893	423.753	412.19	1	1	24	10	0.0309571	607.807	641.732	653.287	635.708	607.356	648.575
FBtr0070907	kdn-RA	1	1	24	2	0.0759857	2113.24	2476.1	2423.51	2215.04	2142.79	2441.84	0.02682	0.00073188	24	4	0.243372	4152.61	3819.81	3616.29	3121.65	2891.88	3056.17	1	0.439008	24	22	0.112713	2295.68	2266.22	2417.6	2821.21	2532.89	2359.63	1	1	24	12	0.0463367	3222.25	3126.09	4089.48	3355.89	3242.44	3553.8
FBtr0072404	Phk-3-RA	0.433983	0.00453887	24	12	0.123461	700.867	1589.08	1637.25	1321.28	1167.96	1194.19	0.02682	0.00073188	24	2	0.223895	3624.17	2838.21	2321.81	2031.48	2443.58	2037.19	1	0.750135	24	18	0.200403	1423.19	2060.57	1487.11	1756.26	1761.6	1299.93	1	0.750135	24	20	0.0649495	2588.14	2421.08	3011.5	3275.46	2488.2	2980.37
FBtr0072628	LysB-RA	0.858712	0.0358205	24	10	0.430941	360.311	797.062	963.974	624.681	551.002	614.563	0.02682	0.00073188	24	6	0.469869	1614.01	1968.93	1806.19	1728.82	933.637	845.061	1	0.548071	24	22	0.170726	630.926	494.609	698.314	769.172	658.437	653.142	1	1	24	18	0.162627	1284.91	1015.88	1625.61	1552.31	891.512	1519.83
FBtr0072845	CG1139-RA	1	0.913442	24	20	0.0306036	689.03	816.927	664.883	783.811	875.513	762.785	0.02682	0.00073188	24	14	0.161836	478.845	568.004	612.916	672.745	732.85	778.398	1	1	24	0	0.0825918	644.173	609.341	651.887	622.486	670.783	726.886	1	0.0358205	24	20	0.108382	580.92	690.882	798.04	717.045	716.771	644.441
FBtr0073408	CG1637-RA	0.354019	0.00295778	24	18	0.125598	1434.25	1455.7	1570.73	1608.47	1749.45	1830.73	0.02682	0.00073188	24	18	0.135482	1453.11	1414.68	1487.94	1491.36	1763.7	1709.56	1	0.610036	24	2	0.0885899	1636.88	1727.53	1565	1747.58	1838.2	1745.91	1	0.14151	24	22	0.082682	1499.99	1517.87	1663.14	1672.46	1628.86	1622.16
FBtr0075666	CG18581-RA	0.831743	0.0302461	24	24	0.0742992	34.7544	17.9357	16.859	16.4558	17.6737	17.8929	0.02682	0.00073188	24	2	0.17792	23.3108	23.1049	18.6627	17.9772	19.0777	21.1171	1	0.14151	24	2	0.114839	16.9379	16.6823	18	17.3979	21.2258	19.8415	1	1	24	10	0.048154	19.1527	18.4089	18.2623	22.3568	17.8377	20.6136
FBtr0076440	CG32040-RA	0.994708	0.0582942	24	2	0.169174	335.051	373.27	343.099	283.095	283.768	362.863	0.02682	0.00073188	24	2	0.185566	435.133	444.418	421.137	326.463	348.613	450.134	1	0.00295778	24	0	0.177823	245.29	272.398	325.838	312.794	397.93	312.149	1	0.347994	24	20	0.087409	389.152	453.746	496.357	470.854	464.251	448.378
FBtr0076995	Lcp65Aa-RA	0.331581	0.00237171	24	6	0.238277	51.9903	59.0793	57.7567	52.1448	37.3774	45.829	0.02682	0.00073188	24	4	0.28107	48.3769	57.9753	40.4779	38.4021	32.9318	37.7741	1	1	24	18	0.0581843	43.7842	39.6837	43.222	42.7958	36.3875	48.3816	1	0.391378	24	12	0.148139	49.6323	49.054	37.9508	49.4885	33.2387	39.1883
FBtr0077057	Lcp65Af-RA	1	1	24	10	0.0637015	31.4322	25.8608	20.3957	20.8001	17.9346	17.8618	0.02682	0.00073188	24	4	0.89531	70.8647	74.1085	22.498	21.2251	17.658	29.1174	1	1	24	0	0.0816903	18.5836	16.9358	16.0984	21.3358	22.1538	17.7089	1	0.272902	24	12	0.380777	54.2854	30.4065	26.3095	34.6608	19.4251	23.823
FBtr0077941	robo2-RA	1	0.548071	24	8	0.140283	110.218	137.969	196.852	118.297	149.846	163.627	0.02682	0.00073188	24	16	0.393549	206.608	192.94	258.353	282.61	347.283	312.422	1	1	24	6	0.120721	192.643	149.489	140.239	104.137	199.158	122.734	1	0.162307	24	22	0.188023	170.855	183.452	263.025	259.36	216.948	267.616
FBtr0078521	CG32453-RA	1	0.185617	24	6	0.119149	80.5246	85.0611	65.2069	69.9618	57.3907	60.7815	0.02682	0.00073188	24	4	0.33743	86.834	132.833	65.641	64.4511	51.3812	73.1579	1	1	24	6	0.0341639	60.8714	52.9801	57.8803	56.3386	57.0742	54.5176	1	0.49115	24	14	0.0723777	70.1643	73.6628	57.3297	81.7924	53.9188	60.2527
FBtr0078584	Obp83cd-RA	1	0.308589	24	22	0.162833	241.702	223.178	241.451	196.711	280.568	324.125	0.02682	0.00073188	24	24	0.337728	251.289	224.9	174.864	169.071	183.013	288.915	1	1	24	22	0.122185	351.422	288.621	332.687	285.756	315.34	282.639	1	0.828769	24	0	0.14166	208.142	221.384	292.827	253.895	265.345	267.492
FBtr0078656	Obp83a-RA	0.0944769	6.24659e-05	24	6	0.408025	228.076	359.876	233.671	184.813	154.155	156.231	0.02682	0.00073188	24	4	0.702677	861.963	810.772	527.065	551.935	209.502	298.173	1	1	24	6	0.215234	313.38	145.223	234.694	170.682	280.673	133.589	1	0.308589	24	14	0.412066	542.012	495.394	620.98	552.604	391.749	296.715
FBtr0079520	FBtr0079520	1	0.068115	24	10	0.216421	71.0431	93.5989	131.167	91.6206	99.1597	77.5914	0.02682	0.00073188	24	10	0.292919	135.435	176.594	190.884	212.37	160.943	130.35	1	1	24	12	0.118244	95.02	109.408	86.0661	78.284	97.4343	87.9577	1	0.0582942	24	20	0.166391	143.366	136.737	176.518	199.167	139.38	135.683
FBtr0080275	Mal-B1-RA	1	0.106608	24	16	0.228045	2330.36	1937.01	2054.61	2628.65	3094.66	1912.31	0.02682	0.00073188	24	14	0.445378	2289.08	2156.58	2948.46	3769.52	3554.25	2469.25	1	0.0178239	24	4	0.242668	1386.61	1494.49	1189.6	1297.43	2015.12	1753.27	1	1	24	16	0.0501639	2493.16	2681.13	2354.54	2722.54	2255.78	2495.58
FBtr0082982	CG31313-RA	0.788461	0.0254495	24	18	0.185418	7293.03	7919.1	8325.72	8814.47	9856.06	9747.05	0.02682	0.00073188	24	18	0.190739	8775.53	8137.8	8225.66	8944.92	10936.9	10684.2	1	0.0793344	24	4	0.150396	8877.33	7855.07	7822.98	7683.23	9597.16	9019.49	1	1	24	0	0.0569557	8878.5	9825.18	9575.88	9785.04	9783.87	10782.8
FBtr0083442	cysu-RA	1	1	24	4	0.124027	54.3634	62.8964	49.6204	41.4869	57.3452	43.2474	0.02682	0.00073188	24	22	0.448065	206.537	115.875	70.4693	88.1124	117.534	131.22	1	0.548071	24	18	0.0472171	46.3839	48.5421	53.2884	45.6214	70.0526	41.8781	1	1	24	0	0.219995	102.158	95.1619	110.158	138.228	104.517	154.622
FBtr0083454	P5cr-2-RA	1	0.347994	24	18	0.141409	247.186	347.809	327.953	341.656	395.371	399.87	0.02682	0.00073188	24	14	0.320171	297.082	397.413	408.217	492.471	589.261	387.299	1	0.0148339	24	4	0.191644	355.162	326.626	288.454	312.326	390.801	353.934	1	0.750135	24	20	0.137576	388.821	427.816	547.493	455.125	472.056	467.971
FBtr0083848	mira-RB	1	0.211662	24	12	0.135842	137.752	87.6923	106.139	97.2095	81.4964	80.6237	0.02682	0.00073188	24	14	0.464378	121.752	109.448	146.922	198.709	186.306	110.861	1	1	24	6	0.0117168	92.3041	89.262	87.3605	86.3653	97.161	87.7871	1	0.00453887	24	22	0.255	93.7686	107.364	118.247	167.216	136.038	125.972
FBtr0084817	CR13656-RA	0.831743	0.0302461	24	22	0.309388	143.084	152.865	114	100.876	146.441	168.066	0.02682	0.00073188	24	20	0.349717	130.45	130.087	130.154	139.696	199.518	228.068	1	1	24	22	0.0762791	177.599	185.558	173.282	168.584	214.099	148.271	1	0.49115	24	0	0.0910046	182.465	201.007	215.949	229.575	228.7	233.416
FBtr0084855	CG31087-RA	0.600041	0.0122987	24	14	0.383118	444.905	863.933	914.245	997.768	1343.53	1066.86	0.02682	0.00073188	24	20	0.276679	849.482	795.168	818.661	881.526	1044.21	1646.14	1	1	24	12	0.115591	1500.68	1336.12	1296.91	1261.16	1441.97	1123.62	1	1	24	22	0.0795601	961.493	1482.91	1508.72	1350.82	1440.24	1365.98
FBtr0085079	FBtr0085079	1	0.391378	24	12	0.150098	143.447	278.675	299.35	276.983	268.218	257.581	0.02682	0.00073188	24	14	0.141913	282.07	323.588	321.676	369.037	370.118	292.622	1	0.021337	24	22	0.169748	248.152	274.059	296.612	301.495	333.642	286.268	1	1	24	0	0.0574471	303.575	349.605	325.525	389.618	349.329	362.873
FBtr0085545	CG7896-RA	1	1	24	14	0.0596445	34.5971	23.3252	21.1393	21.3691	25.9411	19.9177	0.02682	0.00073188	24	2	0.226403	27.9403	25.8511	20.2496	20.1021	19.5322	23.3791	1	0.610036	24	22	0.124331	20.5676	18.8561	23.5192	21.2329	22.5582	20.2728	1	0.750135	24	20	0.0328133	22.2449	22.9725	22.4396	25.4991	20.9832	21.9885
FBtr0086672	GstE4-RA	0.314939	0.001893	24	6	0.332985	105.55	155.986	114.201	96.4059	67.4309	89.8655	0.02682	0.00073188	24	6	0.554913	317.584	325.707	249.608	258.495	127.704	130.835	1	1	24	22	0.347197	124.419	69.6457	123.677	102.682	149.38	68.6958	1	0.439008	24	14	0.290967	228.334	213.974	262.239	261.419	180.574	153.436
FBtr0088171	Obp47b-RA	1	0.913442	24	4	0.103478	35.9833	35.7697	28.093	28.501	29.8415	28.3944	0.02682	0.00073188	24	2	0.166382	31.8261	29.8004	26.5806	23.8504	26.3109	30.247	1	1	24	0	0.0982631	33.3647	27.8863	33.9288	33.4645	30.7739	35.0274	1	1	24	0	0.0794965	26.907	25.7474	29.8354	28.813	29.5549	31.085
FBtr0089593	spin-RA	1	0.240676	24	14	0.0332128	2255.9	2468.14	2568.16	2677.67	2624.25	2627.6	0.02682	0.00073188	24	14	0.133922	2238.13	2309.16	2500.6	2659.24	2687.37	2364.73	1	1	24	18	0.0363665	2503.18	2598.23	2574.9	2530.51	2433.96	2472.81	1	1	24	22	0.0416539	2295.73	2602.77	2633.39	2415.27	2681.05	2508.28
FBtr0091499	lectin-37Db-RA	1	1	24	16	0.139219	821.552	1513.39	1618.81	1325.66	1514.47	1606.64	0.02682	0.00073188	24	20	0.206496	1567.08	1527.82	1517.28	1747.47	1940.32	2553.98	1	1	24	6	0.0557235	2003.83	1789.8	1863.08	1683.12	1951.16	1829.06	1	0.185617	24	22	0.119255	1943.97	2154.57	2970.48	2675.52	2372.32	2527.37
FBtr0091930	CG33926-RA	1	0.185617	24	16	0.159011	703.422	957.966	895.531	1013.72	1196.78	1193.56	0.02682	0.00073188	24	20	0.204538	964.442	966.493	914.236	992.499	1187.46	1772.26	1	1	24	10	0.0871544	1575.15	1294.69	1115.36	1193.79	1185.05	1137.09	1	0.828769	24	22	0.0835588	952.818	1140.58	1432.84	1207.69	1166.91	1299.46
FBtr0112642	nub-RB	0.858712	0.0358205	24	16	0.34213	96.8856	138.382	159.93	169.047	215.781	165.838	0.02682	0.00073188	24	18	0.386413	154.26	168.386	158.065	207.942	249.011	278.31	1	0.677306	24	12	0.191824	229.127	237.185	187.838	163.452	207.919	162.483	1	0.0921092	24	20	0.146716	194.954	239.54	282.091	251.539	227.266	206.38
FBtr0113178	FBtr0113178	1	0.308589	24	16	0.138285	1135.8	1506.02	1606.71	1376.27	2030.52	1698.66	0.02682	0.00073188	24	18	0.219267	1386.98	1449.44	1494.81	1603.6	1854.88	2133.21	1	1	24	22	0.0293343	1821.5	1638.28	1610.37	1561.06	1736.38	1512.54	1	1	24	22	0.0496849	1907.93	1831.15	2110.66	2114.11	1843.21	1961.21
FBtr0114126	FBtr0114126	1	1	24	4	0.119826	46.049	53.6643	67.9203	50.0952	49.4422	49.7502	0.02682	0.00073188	24	14	0.264953	57.9564	57.9849	67.557	84.3175	79.6264	57.3403	1	1	24	6	0.0788212	49.7988	47.0758	50.2222	47.4884	63.6165	47.3987	1	0.123011	24	20	0.116934	57.8471	61.7057	70.6354	70.4017	63.0811	62.968
FBtr0273221	CG10597-RB	1	1	24	4	0.0925267	144.413	179.143	142.471	138.483	139.182	136.887	0.02682	0.00073188	24	6	0.348789	161.06	215.425	161.589	136.024	96.2427	134.542	1	1	24	22	0.125709	117.092	90.5556	148.097	119.385	127.957	144.286	1	1	24	12	0.169285	164.53	152.274	143.735	152.986	128.416	124.372
FBtr0273231	frm-RH	1	1	24	4	0.129591	233.321	226.339	277.691	183.959	249.922	215.799	0.02682	0.00073188	24	4	0.2786	510.06	665.862	398.865	365.834	346.182	559.665	1	0.049726	24	8	0.143148	264.769	196.795	161.854	159.977	243.921	186.618	1	0.750135	24	14	0.1513	460.171	434.061	424.007	492.64	325.69	380.811
FBtr0290138	CG42235-RE	1	1	24	10	0.160443	318.97	563.105	536.682	463.724	384.87	420.82	0.02682	0.00073188	24	10	0.334557	1392.77	1901.02	1811.71	1983.19	1391.27	1085.66	1	1	24	22	0.0933416	393.993	432.905	417.525	452.584	583.881	389.713	1	0.068115	24	16	0.269372	1154.36	1257.75	1864.4	1535.56	1007.42	1340.52
FBtr0072804	FBtr0072804	1	0.548071	24	4	0.124232	43.9147	49.3461	37.7642	42.0642	36.6832	36.7668	0.0314945	0.000935162	24	8	0.397306	37.1613	61.4599	62.083	53.6863	41.4023	39.5285	1	1	24	12	0.0555397	41.3592	38.38	44.3256	41.0516	42.057	38.8702	1	0.439008	24	18	0.141616	50.1317	44.7463	51.4499	50.2138	45.2471	42.2431
FBtr0073111	CG14963-RA	0.831743	0.0302461	24	16	0.219716	182.464	228.469	249.415	270.449	338.816	285.961	0.0314945	0.000935162	24	16	0.361911	125.211	116.167	151.026	169.907	179.556	203.979	1	1	24	12	0.0933381	410.74	369.668	341.626	359.943	324.994	316.782	1	0.14151	24	22	0.289677	125.598	199.612	211.236	202.721	254.753	158.743
FBtr0073259	FBtr0073259	1	0.750135	24	12	0.060242	111.311	111.559	124.95	108.118	88.6627	100.605	0.0314945	0.000935162	24	6	0.225086	228.849	281.993	242.544	228.909	203.859	163.133	1	1	24	6	0.10934	98.7272	99.8946	93.5931	88.6705	131.678	108.486	1	0.049726	24	16	0.289716	202.79	196.063	256.068	248.246	167.533	182.132
FBtr0073497	Sk1-RB	1	0.185617	24	18	0.0913175	136.886	195.075	197.529	209.699	232.79	213.287	0.0314945	0.000935162	24	18	0.172794	229.399	207.186	219.244	248.21	295.822	258.327	1	1	24	12	0.0328593	194.114	241.878	203.604	200.525	238.643	199.183	1	0.068115	24	20	0.156766	262.367	268.829	344.439	310.156	291.161	279.487
FBtr0073893	CG11584-RB	1	1	24	14	0.119724	55.0648	81.9853	72.2589	55.0636	65.8311	50.4243	0.0314945	0.000935162	24	24	0.610834	258.247	79.0141	42.3356	49.6834	57.9821	55.8752	1	1	24	6	0.128702	74.1766	51.2623	52.5883	56.9985	64.3493	60.1933	1	1	24	10	0.374332	84.1428	81.3739	62.7507	89.1628	56.379	109.878
FBtr0074824	FBtr0074824	0.858712	0.0358205	24	14	0.446414	28.1842	42.4077	44.9376	67.9485	71.5912	43.0236	0.0314945	0.000935162	24	6	0.430934	39.3824	72.4425	47.0612	36.1663	25.5619	46.1177	1	1	24	12	0.315184	109.554	159.312	77.9656	107.594	89.6308	53.5306	1	0.123011	24	14	0.545968	66.4869	92.4224	74.0769	50.7198	51.6985	39.455
FBtr0075125	CG32195-RA	1	0.211662	24	20	0.105645	358.648	508.593	436.492	465.323	536.317	518.258	0.0314945	0.000935162	24	18	0.172797	503.744	492.515	478.427	536.856	618.516	601.143	1	1	24	6	0.0549139	506.538	521.683	492.64	481.237	562.691	510.126	1	0.240676	24	18	0.112996	483.447	574.35	732.723	625.481	573.409	610.32
FBtr0075163	CG32189-RA	1	1	24	10	0.13836	64.0608	79.9689	65.6693	55.1106	62.9823	46.2672	0.0314945	0.000935162	24	8	0.620707	68.925	145.061	146.178	53.3865	47.1446	61.1052	1	1	24	6	0.0880224	56.0192	41.499	47.9264	46.501	48.2661	47.7407	1	0.0582942	24	14	0.855331	117.149	145.138	116.577	62.63	61.3811	58.0786
FBtr0075435	Notum-RA	1	1	24	22	0.132689	168.118	143.913	143.653	130.611	142.477	145.31	0.0314945	0.000935162	24	14	0.372401	191.292	207.386	245.972	294.479	324.162	214.185	1	1	24	6	0.0301086	137.134	145.005	120.405	138.018	162.578	128.641	1	0.0921092	24	20	0.197331	214.311	215.472	272.272	285.173	227.447	219.026
FBtr0076106	CG32091-RB	1	0.677306	24	16	0.136394	582.591	699.278	794.288	729.315	841.739	888.681	0.0314945	0.000935162	24	18	0.268989	539.084	543.793	575.619	637.811	753.412	836.759	1	0.185617	24	20	0.116296	772.099	714.869	826.04	834.009	744.289	756.844	1	1	24	22	0.024024	723.146	739.767	813.471	753.792	782.218	784.368
FBtr0076194	CG14147-RA	1	1	24	6	0.0375898	155.719	186.477	143.739	133.007	182.619	124.488	0.0314945	0.000935162	24	2	0.610468	432.217	134.086	78.37	90.1148	85.3604	120.293	1	1	24	22	0.0462625	131.101	105.024	110.008	123.278	117.799	108.91	1	1	24	10	0.218445	112.27	126.186	113.417	123.427	103.081	188.933
FBtr0077141	CG13285-RA	1	0.913442	24	6	0.0693318	130.931	194.042	175.242	140.476	116.403	161.734	0.0314945	0.000935162	24	4	0.366946	438.409	462.015	318.866	276.368	283.505	295.094	1	1	24	12	0.0614193	152.858	156.304	128.399	131.289	202.2	115.862	1	0.240676	24	14	0.207455	346.972	329.013	367.734	386.716	249.624	294.878
FBtr0078675	CG2082-RA	1	0.439008	24	10	0.0987192	89.7699	114.041	125.32	110.938	104.754	109.481	0.0314945	0.000935162	24	10	0.217847	219.307	268.17	246.927	280.894	255.197	169.071	1	1	24	6	0.0344573	85.9824	84.6467	78.0606	85.9048	106.271	83.3756	1	0.00453887	24	18	0.174715	151.673	146.832	211.101	176.059	144.766	142.313
FBtr0079067	FBtr0079067	1	0.0921092	24	18	0.217402	124.922	184.115	178.358	186.882	220.807	245.262	0.0314945	0.000935162	24	20	0.306587	202.254	181.955	179.001	179.761	253.284	268.36	1	0.0148339	24	2	0.183986	174.792	184.886	188.173	196.035	244.088	216.234	1	1	24	0	0.139579	211.812	243.613	207.658	259.34	246.775	246.972
FBtr0079283	CG9497-RA	0.235732	0.000935162	24	6	0.187405	301.96	498.559	394.414	343.162	267.054	333.434	0.0314945	0.000935162	24	4	0.382764	791.223	871.168	609.456	647.343	425.489	460.074	1	1	24	22	0.157612	392.241	302.942	386.011	364.504	432.791	291.698	1	0.750135	24	14	0.209544	682.349	624.267	789.028	705.962	555.165	542.916
FBtr0081236	CG10026-RA	0.788461	0.0254495	24	8	0.181387	717.082	1066.26	1154.85	905.682	857.959	872.501	0.0314945	0.000935162	24	8	0.0659784	1674.92	1574.52	1611.71	1587.11	1455.77	1277.21	1	1	24	18	0.062091	807.569	761.368	798.158	860.914	845.668	817.728	1	0.828769	24	20	0.0806137	1186.06	1164.22	1549.14	1438.33	1107.07	1357.18
FBtr0081307	FBtr0081307	1	0.347994	24	6	0.117885	123.359	161.387	139.898	132.361	107.738	137.624	0.0314945	0.000935162	24	6	0.435055	279.053	315.787	286.427	271.522	162.604	163.222	1	1	24	22	0.199019	122.331	95.51	144.947	95.4065	168.435	112.423	1	1	24	22	0.17882	199.329	195.895	229.303	235.569	200.489	161.497
FBtr0081707	Osi19-RA	1	0.123011	24	6	0.169186	42.9794	80.5211	59.37	52.8676	45.5855	51.5486	0.0314945	0.000935162	24	24	0.893939	151.018	118.387	38.2444	43.3252	79.4483	83.642	1	0.610036	24	16	0.107496	61.2244	55.6983	55.6194	73.7976	50.0742	47.4263	1	0.677306	24	6	0.177715	65.5008	83.5029	47.7179	77.0612	76.1337	102.052
FBtr0082250	FBtr0082250	1	0.677306	24	18	0.127903	150.201	165.547	171.821	175.803	187.475	209.228	0.0314945	0.000935162	24	16	0.262128	134.335	146.878	173.582	187.687	213.751	176.55	1	0.0254495	24	2	0.136698	170.464	177.608	164.443	172.653	226.728	189.63	1	0.211662	24	22	0.16451	151.502	170.074	204.35	198.769	205.099	189.147
FBtr0083105	CG6125-RB	0.953101	0.049726	24	2	0.372479	462.546	472.323	376.399	322.39	236.603	427.352	0.0314945	0.000935162	24	2	0.462262	1077.33	768.093	669.949	618.696	403.077	852.558	1	1	24	18	0.0894985	388.052	407.145	405.616	423.94	471.973	366.323	1	1	24	18	0.0370913	732.922	657.026	908.889	782.274	642.485	823.44
FBtr0083902	FBtr0083902	1	0.162307	24	10	0.636518	330.665	1057.29	1232.9	905.143	649.293	773.362	0.0314945	0.000935162	24	10	0.572594	474.11	1004.52	1007.79	666.86	703.003	404.658	1	0.123011	24	20	0.341427	601.937	687.062	1078.45	1070.98	687.286	661.189	1	0.240676	24	20	0.268584	386.747	538.703	723.568	616.919	640.613	553.602
FBtr0084980	E(spl)m4-BFM-RA	1	1	24	4	0.0647781	128.173	103.903	145.21	112.555	120.195	112.636	0.0314945	0.000935162	24	14	0.895332	126.078	94.7016	253.129	250.657	282.49	127.127	1	1	24	6	0.0898591	122.318	106.703	114.275	120.299	127.991	113.102	1	0.123011	24	22	0.249844	88.3662	129.388	148.314	186.492	132.762	160.303
FBtr0085862	FBtr0085862	0.788461	0.0254495	24	6	0.356824	2516.97	2660.86	2327.52	1982.16	1238.92	1704.84	0.0314945	0.000935162	24	4	0.364715	6007.6	5237.21	4560.65	4615.86	2932.31	3154.56	1	1	24	18	0.204527	1662.97	2230	1783.57	2259.35	1977.12	1814.34	1	0.049726	24	14	0.143939	4300.21	3730.76	4503.46	4375.93	3165.47	4224.14
FBtr0086268	CG13427-RA	1	1	24	22	0.120648	48.2437	34.4905	94.3676	33.8398	41.4442	31.0232	0.0314945	0.000935162	24	14	2.15486	135.093	116.231	1038.1	1117.74	1249.55	113.782	1	1	24	22	0.251083	33.9203	52.4995	54.3169	53.5012	199.314	41.5433	1	0.240676	24	22	1.02291	84.0418	120.121	272.291	679.991	175.396	249.071
FBtr0086726	GstE10-RA	0.354019	0.00295778	24	18	0.12426	306.838	309.947	340.797	341.517	400.441	387.309	0.0314945	0.000935162	24	20	0.220133	293.317	249.088	289.183	286.651	333.191	412.927	1	1	24	18	0.0307096	353.305	424.898	383.921	374.136	406.266	374.981	1	1	24	18	0.0655258	348.387	395.133	417.602	390.114	369.872	400.127
FBtr0087499	Had2-RA	1	0.750135	24	16	0.145968	148.905	158.605	173.072	184.439	192.204	196.79	0.0314945	0.000935162	24	14	0.14137	120.921	139.859	146.5	162.895	163.756	190.571	1	1	24	22	0.0104121	160.678	162.181	145.853	143.817	162.483	135.81	1	0.913442	24	22	0.124278	173.014	161.475	183.28	186.265	186.661	155.583
FBtr0088471	trpl-RA	0.551652	0.00835585	24	10	0.242501	1811.48	2697.89	2877.08	2393.27	2004.3	1890.33	0.0314945	0.000935162	24	10	0.249635	4621.32	5727.06	5774.29	6155.89	4970.44	3620.39	1	1	24	18	0.056565	2161.26	2404.87	1986.38	2251.48	2499.49	1903.82	1	0.00684614	24	16	0.184613	4991.17	4367.22	6029.6	5397.89	4138.07	4716.49
FBtr0088496	CG1690-RA	0.49307	0.00684614	24	8	0.450309	91.6246	128.121	127.734	131.478	76.8627	80.2798	0.0314945	0.000935162	24	10	0.611168	138.39	212.889	253.472	248.127	120.886	134.156	1	0.913442	24	14	0.13044	89.6378	111.219	96.3021	90.9392	83.2502	82.8133	0.928465	0.00295778	24	16	0.621029	140.147	177.644	248.098	223.97	111.783	126.101
FBtr0088736	CG12780-RA	1	1	24	14	0.149981	67.4945	75.727	82.5433	72.2067	92.2193	82.9221	0.0314945	0.000935162	24	20	0.575914	94.5282	84.2281	85.0935	83.0254	180.568	205.786	1	0.0582942	24	10	0.268764	161.605	131.221	93.5449	68.0335	136.814	95.0405	1	0.049726	24	18	0.428005	106.067	155.971	211.891	188.233	120.535	116.101
FBtr0088849	MFS12-RA	1	1	24	2	0.0680237	391.7	452.354	364.482	481.978	415.493	457.45	0.0314945	0.000935162	24	14	0.214029	283.805	327.94	339.108	390.947	416.779	346.922	1	0.548071	24	12	0.037961	390.522	509.684	350.177	401.959	366.455	426.95	1	0.211662	24	20	0.110883	329.499	420.722	384.4	392.207	402.105	331.102
FBtr0088864	Odc2-RA	0.11026	0.000112665	24	4	0.397115	145.754	139.263	116.035	97.7717	75.1397	105.126	0.0314945	0.000935162	24	6	0.294381	138.55	172.596	140.559	128.853	99.4602	117.24	1	0.391378	24	16	0.194366	149.595	152.665	160.87	151.365	133.568	111.144	1	0.185617	24	18	0.209277	114.81	142.647	181.011	183.307	136.228	139.068
FBtr0089427	ptc-RA	1	0.913442	24	10	0.128754	131.042	162.707	196.461	147.998	157.738	160.836	0.0314945	0.000935162	24	14	0.288664	191.658	210.741	256.077	276.074	304.609	237.446	1	1	24	18	0.0512299	145.29	160.952	137.552	164.133	174.507	139.958	1	0.0993587	24	20	0.177717	163.543	194.631	258.172	255.253	202.186	232.639
FBtr0112408	CG34215-RA	0.331581	0.00237171	24	14	0.353058	954.671	1579.43	1773.46	1883.3	2011.26	1483.54	0.0314945	0.000935162	24	14	0.268075	2171.65	2451.62	2816.29	3301.14	2985.95	2272.31	1	0.391378	24	2	0.124511	1375.87	1320.05	1274.59	1294.31	1806.14	1457.37	1	1	24	10	0.0606415	2287.61	2171.54	2472.83	2254.33	1925.96	2580.64
FBtr0112430	FBtr0112430	0.831743	0.0302461	24	16	0.582942	168.838	264.202	264.549	344.971	440.691	313.336	0.0314945	0.000935162	24	18	0.28346	414.99	377.665	379.839	475.834	533.179	706.722	1	1	24	12	0.165937	556.896	578.175	359.43	421.579	535.993	340.872	1	0.0582942	24	20	0.186664	370.969	533.84	711.771	584.979	516.624	517.981
FBtr0112501	CG34305-RA	1	1	24	22	0.197375	111.008	174.14	154.423	112.408	141.317	127.487	0.0314945	0.000935162	24	4	0.723566	686.036	881.174	567.38	386.245	340.856	325.424	1	1	24	22	0.281411	190.122	162.582	202.535	176.003	266.712	133.047	1	0.347994	24	14	0.373568	681.119	542.989	708.364	580.909	430.942	471.78
FBtr0112620	CG34382-RC	1	0.185617	24	2	0.0735303	42.644	34.5727	36.8038	32.7779	31.9133	33.987	0.0314945	0.000935162	24	22	0.241518	44.9877	29.7423	26.6309	30.0165	29.2475	37.4236	1	1	24	16	0.0423239	34.7562	31.7758	35.5171	38.5988	30.0234	35.9533	1	1	24	10	0.0832335	29.0263	31.4909	29.2459	30.2288	30.5853	37.8239
FBtr0113196	CG1208-RB	1	0.123011	24	20	0.0981818	944.597	1161.45	1026.36	1033.93	1283.53	1414.42	0.0314945	0.000935162	24	20	0.185288	661.748	727.212	597.508	728.976	879.607	1085.9	1	1	24	10	0.0529269	772.511	954.297	884.093	822.381	895.947	983.129	1	1	24	0	0.162635	776.442	890.207	1023.66	907.007	994.424	939.86
FBtr0113687	Gfat1-RA	1	0.162307	24	16	0.188152	320.333	565.539	539.809	467.933	584.74	504.099	0.0314945	0.000935162	24	24	0.328463	1371.89	1136.68	748.998	866.492	1021.66	1177.7	1	1	24	12	0.0310791	551.193	508.775	522.804	478.101	621.707	480.518	1	1	24	18	0.0888869	1073.28	1023.66	1237.09	1202.81	895.904	1207.33
FBtr0114539	CG5172-RC	1	1	24	14	0.106596	82.4959	65.1395	74.199	82.056	63.1955	70.6818	0.0314945	0.000935162	24	12	0.884934	90.2204	137.274	230.813	223.445	245.668	78.7837	1	0.677306	24	0	0.337378	53.0398	46.7655	41.6315	77.0315	68.6092	61.3415	1	1	24	0	0.0787081	77.667	60.9687	56.1593	69.7194	65.512	63.8855
FBtr0114563	CG9083-RB	1	1	24	2	0.128018	61.6679	87.7325	60.4667	62.0941	63.6828	76.7208	0.0314945	0.000935162	24	24	1.01714	236.602	190.481	55.611	60.9491	118.047	153.803	1	1	24	10	0.116745	80.8567	76.1859	68.3353	69.9832	70.6518	80.977	1	1	24	10	0.212312	90.1034	129.798	80.9949	111.154	87.0633	119.027
FBtr0070072	ac-RA	1	1	24	2	0.140225	96.8205	81.4765	93.8425	78.7152	77.6066	105.11	0.0369001	0.00118882	24	14	0.353426	64.4152	60.6534	96.3298	96.1838	100.08	79.8097	1	1	24	8	0.0810733	103.449	99.4971	92.8727	125.618	83.3565	105.146	1	0.391378	24	22	0.183445	60.5146	83.4921	85.6502	95.7934	91.1241	84.2042
FBtr0070871	CG5928-RA	1	1	24	2	0.101868	69.4603	62.4841	49.9367	45.3834	55.0515	51.3733	0.0369001	0.00118882	24	2	0.312948	79.8705	58.7619	48.3035	45.9349	48.1679	59.7896	1	1	24	10	0.103807	46.9969	56.4771	55.4808	43.4505	52.6021	62.6265	1	1	24	10	0.0628229	49.6562	56.3263	46.688	57.0425	50.0062	54.6693
FBtr0071307	Obp8a-RA	1	0.328291	24	6	0.0861963	126.527	115.621	120.15	110.906	90.9289	111.549	0.0369001	0.00118882	24	4	0.216205	137.005	133.529	122.951	105.572	98.7569	108.748	1	0.185617	24	2	0.145774	94.92	92.926	97.2462	127.279	106.424	109.089	1	0.308589	24	20	0.0629325	99.5235	106.049	107.548	118.596	106.909	94.4468
FBtr0071684	CG30284-RA	0.198393	0.000441217	24	2	0.245462	54.3676	48.2582	38.5888	37.6831	35.5896	39.5783	0.0369001	0.00118882	24	12	0.212507	42.0044	54.4152	54.0864	59.9869	52.5221	40.879	1	1	24	18	0.147439	40.9114	51.1901	49.0874	45.8405	42.8236	42.0427	1	0.049726	24	16	0.109252	53.1332	46.196	53.0882	46.4436	41.8461	43.2453
FBtr0072239	CG4797-RB	1	0.610036	24	14	0.0726428	548.935	674.348	619.465	657.656	656.406	641.238	0.0369001	0.00118882	24	16	0.368528	663.716	793.118	774.592	1049.42	1146.84	962.578	1	0.439008	24	18	0.110208	665.499	767.745	686.768	758.767	726.832	576.489	1	1	24	0	0.135513	1066.32	983.876	1325.74	1314.01	1185.68	1331.41
FBtr0072305	CG11413-RA	1	1	24	22	0.0609314	239.255	210.308	256.269	223.64	238.376	246.256	0.0369001	0.00118882	24	6	0.327596	311.89	446.218	312.293	285.899	249.187	221.854	1	1	24	18	0.0727242	259.313	278.024	267.386	241.126	253.135	254.893	1	1	24	18	0.0799101	208.298	279.305	260.852	284.797	247.977	248.095
FBtr0074665	CG14191-RA	1	0.49115	24	10	0.291788	295.644	477.385	472.357	419.773	337.998	381.016	0.0369001	0.00118882	24	2	0.421893	776.763	792.087	526.652	401.466	476.449	533.879	1	1	24	22	0.0781282	405.34	333.03	368.195	347.459	384.198	306.244	1	1	24	10	0.224711	633.249	587.912	405.166	651.424	403.844	574.078
FBtr0075009	pip-RH	1	1	24	4	0.0364195	38.8585	25.7818	28.4475	25.949	25.34	27.8019	0.0369001	0.00118882	24	22	0.197003	38.7186	26.3583	23.6366	26.0746	30.4481	29.5488	1	0.308589	24	22	0.07131	24.6049	25.334	24.8242	33.5702	32.1495	28.2959	1	0.185617	24	2	0.164059	28.7383	26.1755	24.6555	32.7791	31.6188	32.7186
FBtr0075112	term-RA	1	0.240676	24	12	0.306987	31.7066	23.6449	39.1788	35.0218	33.2909	25.827	0.0369001	0.00118882	24	10	0.324477	28.9048	33.5883	53.1904	43.4573	39.8457	23.1971	1	1	24	12	0.0512317	32.706	30.6702	29.6847	33.6316	29.7115	27.8946	1	1	24	10	0.154345	38.0425	29.6953	27.5355	48.5632	24.0317	34.2203
FBtr0075290	a10-RA	0.171295	0.000339769	24	6	0.503962	447.892	828.946	624.532	425.518	309.351	329.149	0.0369001	0.00118882	24	6	0.68875	1864.92	1896.09	1263.3	1279.99	483.718	625.346	1	1	0	0	0	693.469	322.225	583.415	444.232	687.807	236.145	1	1	24	12	0.420812	1393.72	1103.79	1386.6	1297.87	928.897	750.124
FBtr0075467	FBtr0075467	1	0.548071	24	8	0.314316	68.0086	109.143	94.9902	73.8457	72.3141	69.7718	0.0369001	0.00118882	24	2	0.730098	203.171	100.474	67.3793	53.5142	53.0694	76.0702	1	1	24	20	0.0753811	70.4314	44.4081	82.1911	58.5352	59.3328	73.4093	1	1	24	10	0.430278	91.9003	89.6373	56.513	78.144	49.7333	102.129
FBtr0076749	CG32368-RA	1	0.162307	24	14	0.449313	264.874	469.058	546.268	555.513	967.501	631.592	0.0369001	0.00118882	24	20	0.390249	618.182	517.826	518.433	670.651	795.588	1907.72	1	1	24	12	0.205547	1169.74	784.288	640.858	530.363	768.706	550.854	1	1	24	18	0.190061	501.866	630.814	949.556	669.795	552.839	765.068
FBtr0077087	FBtr0077087	1	0.272902	24	16	0.187489	187.097	241.118	211.705	246.688	261.646	292.835	0.0369001	0.00118882	24	18	0.353398	193.905	200.567	185.034	253.328	268.431	318.124	1	1	24	18	0.0723476	259.06	280.918	258.304	270.775	281.151	240.5	1	0.610036	24	22	0.101038	210.18	264.102	323.608	292.587	277.739	315.566
FBtr0079165	CG11147-RA	1	0.49115	24	16	0.135262	779.072	1122.35	1241.17	1083.63	1256.57	1266.09	0.0369001	0.00118882	24	16	0.207195	1364.84	1436.15	1454.63	1678.29	1992.17	1539.87	1	1	24	0	0.0481964	1097.87	1212.73	1127.28	1196.51	1318.85	1196.39	1	0.548071	24	22	0.0999248	1475.59	1458.15	1866.08	1752.18	1591.7	1689.25
FBtr0079446	CG5973-RA	1	1	24	10	0.076364	1825.58	2549.19	2550.43	2381.3	2197.44	2708.6	0.0369001	0.00118882	24	10	0.162398	2823.45	3271.96	3633.96	3561.95	3242.41	2893.98	1	0.610036	24	0	0.153221	2225.85	2801.93	2461.26	2875.46	2963.58	2939.18	1	0.49115	24	0	0.0606804	3182.23	2862.02	3502.36	3450.63	3446.64	3331.86
FBtr0079449	CG6055-RA	0.994708	0.0582942	24	2	0.209304	156.144	181.136	163.446	138.704	129.912	174.11	0.0369001	0.00118882	24	24	0.162985	266.273	236.257	193.043	195.188	230.096	223.625	1	0.185617	24	8	0.124177	169.466	166.453	128.785	127.747	175.649	163.18	1	0.185617	24	20	0.0978671	198.042	220.891	231.675	244.784	218.316	220.38
FBtr0079806	Aldh-RA	1	1	24	10	0.0357372	4726.8	5568.28	5499.15	5387.5	5439.08	5413.68	0.0369001	0.00118882	24	4	0.103275	5752.69	5724.13	5241.97	5148.49	4797.82	5294.98	1	0.347994	24	20	0.0441553	5025.33	5405.7	5577.52	5959.22	5371.87	5541.11	1	1	24	0	0.0484598	5398.43	5808.14	6202.18	5906.76	6044.45	6096.36
FBtr0081045	CG15153-RA	1	0.548071	24	14	0.0537101	35.5693	29.0185	29.2818	31.3133	30.4061	28.398	0.0369001	0.00118882	24	22	0.0875115	31.333	29.6337	25.4747	28.0419	27.3269	33.7128	1	1	24	18	0.0941106	28.8042	31.0236	26.4508	34.9611	28.8122	27.7342	1	1	24	22	0.0542033	29.0649	28.0626	27.2031	33.6967	28.3374	27.1641
FBtr0081397	Hr38-RB	1	1	24	10	0.109382	94.6431	120.152	115.76	115.887	113.598	105.006	0.0369001	0.00118882	24	8	0.228079	107.118	135.734	125.479	118.711	103.129	91.6184	1	1	24	18	0.0732174	112.459	96.5848	118.915	121.071	90.2259	119.095	1	0.913442	24	20	0.061117	99.1436	120.523	117.919	130.149	107.161	121.359
FBtr0081618	Ama-RB	1	1	24	4	0.0624358	32.8715	27.512	38.5118	27.0686	28.7909	28.7963	0.0369001	0.00118882	24	16	0.96926	47.6188	28.0017	91.9565	118.046	154.821	55.5674	1	1	24	0	0.144338	30.008	27.2806	24.934	32.0684	43.3299	30.672	1	0.068115	24	22	0.405255	38.4659	42.6043	62.5628	112.193	60.2754	92.7233
FBtr0082111	CG9396-RA	0.831743	0.0302461	24	6	0.15274	1017.28	1188.56	1223.32	1003.97	882.145	1095.91	0.0369001	0.00118882	24	4	0.38275	1379.05	1099.46	924.89	879.069	634.749	877.392	1	0.185617	24	0	0.132897	931.994	1026.76	1067.78	1117.48	1134.95	1174.53	1	0.610036	24	22	0.12869	931.152	1001.37	1311.92	1182.04	1174.58	1201.12
FBtr0082606	CG10035-RA	1	1	24	10	0.0974322	48.1375	43.7791	84.581	39.359	41.0357	38.0602	0.0369001	0.00118882	24	14	2.29246	59.2241	50.6585	352.331	428.246	490.968	38.8717	1	0.211662	24	0	0.310611	43.8226	38.0465	60.401	53.4452	98.4936	47.8507	1	0.211662	24	22	0.689553	43.9145	63.9411	95.1878	175.772	98.5458	81.34
FBtr0082844	CG31469-RA	1	0.106608	24	16	0.230372	242.855	304.552	325.673	353.598	404.45	381.17	0.0369001	0.00118882	24	18	0.253128	280.15	253.83	284.218	297.65	402.358	467.14	1	1	24	12	0.114649	462.94	420.362	391.163	367.896	421.076	349.664	1	0.49115	24	22	0.0964069	274.107	403.965	405.821	415.278	431.41	440.56
FBtr0082908	CG14356-RA	1	1	24	10	0.071987	152.021	168.165	200.063	167.103	157.791	187.946	0.0369001	0.00118882	24	12	0.210002	117.78	165.988	185.868	190.144	157.827	147.885	1	0.272902	24	6	0.145653	211.471	190.725	181.76	196.476	199.992	250.899	1	1	24	18	0.112094	109.549	148.847	136.492	136.625	141.672	130.965
FBtr0083500	CG14324-RA	1	1	24	2	0.0603233	29.6114	31.9119	30.844	29.8037	29.0083	32.5592	0.0369001	0.00118882	24	4	0.429079	38.9642	103.667	29.4172	30.9433	22.8471	32.2751	1	1	24	6	0.0607528	28.6977	26.8661	30.2231	26.9856	28.0932	31.3149	1	0.123011	24	14	0.140714	32.2794	37.6694	28.9313	50.3796	26.4129	26.6976
FBtr0084255	Pebp1-RA	1	0.548071	24	10	0.176664	1788.06	2822.32	3107.39	2637.94	2804.84	2560.93	0.0369001	0.00118882	24	4	0.463431	4614.34	3616.33	2992.42	2785.06	1552.23	2888.1	1	0.106608	24	16	0.284002	3395.9	4106.7	4123.99	4441.4	3109.65	3016.27	1	0.913442	24	2	0.128347	2585.19	2874.15	3482.92	3248.59	3037.03	3845.13
FBtr0084825	CG31104-RA	0.994708	0.0582942	24	22	0.418858	98.3829	69.5931	69.5726	59.4546	93.7871	126.189	0.0369001	0.00118882	24	20	0.603081	31.3535	28.3261	36.675	36.2054	63.472	131.154	1	1	24	10	0.0538373	68.843	115.734	96.1432	61.3675	108.871	102.865	1	0.162307	24	0	0.23098	55.8222	79.8339	98.6087	80.9597	104.334	94.2728
FBtr0085058	TwdlP-RA	1	1	24	14	0.0616668	39.0442	47.0481	41.1461	37.3362	37.6297	35.1483	0.0369001	0.00118882	24	4	1.26892	134.026	195.236	94.5913	51.7039	33.2097	45.0459	1	1	24	8	0.0529393	34.8634	37.8631	30.0389	35.9165	38.5134	35.0815	1	0.021337	24	14	0.866485	99.494	101.311	106.188	58.6574	38.6989	47.2655
FBtr0085328	Nepl17-RA	0.953101	0.049726	24	20	0.302698	210.472	310.444	287.256	243.928	346.308	500.629	0.0369001	0.00118882	24	20	0.210978	395.127	436.899	387.434	448.172	551.541	695.811	1	1	24	0	0.0412491	568.84	452.806	405.987	442.645	536.276	391.619	1	0.272902	24	18	0.130617	558.914	590.67	1063.28	741.633	665.015	741.099
FBtr0086927	NT5E-2-RB	1	0.123011	24	18	0.210527	729.505	1175.16	1197.12	1084.91	1467.95	1284.72	0.0369001	0.00118882	24	18	0.18231	1530.33	1363.87	1625.45	1638.09	2009.63	1855.9	1	0.211662	24	0	0.071561	1225.4	1143.67	1224.4	1259.6	1488.74	1268.27	1	1	24	0	0.064329	1735.53	1685.28	2064.84	1967.72	1746.11	2056.23
FBtr0086963	Vajk4-RA	1	0.308589	24	24	0.266429	223.389	335.12	215.752	171.309	190.299	227.466	0.0369001	0.00118882	24	24	0.619228	1270.45	486.068	261.393	287.582	351.698	370.342	1	1	24	18	0.0198114	227.103	262.457	249.983	239.075	323.974	246.073	1	1	24	18	0.101427	422.502	362.403	466.015	522.55	315.873	533.957
FBtr0087047	inaC-RA	0.354019	0.00295778	24	2	0.281227	960.193	1329.3	1103.79	704.559	730.987	946.109	0.0369001	0.00118882	24	4	0.380323	2975.33	3269.03	2814.56	1945.92	2242.22	1675.61	1	1	24	10	0.0808824	908.769	973.944	796.295	838.529	1153.24	895.835	1	1	24	0	0.0108311	2505.17	2076.76	2715	2528.13	2154.77	2713.85
FBtr0087875	FBtr0087875	1	1	24	10	0.0691621	2268.73	2360.15	2310.14	2333.25	2051.6	2122.75	0.0369001	0.00118882	24	8	0.201029	2965.75	3543.15	3570.13	3317.71	2976.62	2595.51	1	1	24	0	0.0880401	1836.76	2188.76	1936.92	2126.98	2308.99	2127.1	1	1	24	18	0.0709758	3014.29	2894.51	3122.84	3120.55	2666.24	2969.73
FBtr0089418	Cyp12d1-d-RA	1	0.106608	24	16	0.166138	1019.81	1739.87	1522.56	1666.68	1852.51	1606.58	0.0369001	0.00118882	24	16	0.373137	1034.01	1539.14	1392.64	1636.84	2407.61	1642.42	1	0.958907	24	0	0.080391	1402.04	1610.87	1528.75	1569.04	1761.96	1562.46	1	0.0793344	24	22	0.154381	1587.69	1689.59	1892.21	1865.96	1952.93	1569.07
FBtr0089527	sff-RA	0.953101	0.049726	24	10	0.289643	170.72	275.443	284.111	271.973	221.244	196.816	0.0369001	0.00118882	24	10	0.161153	256.168	260.839	287.392	302.851	251.443	211.049	1	0.0582942	24	18	0.280615	163.955	235.407	244.575	240.932	185.44	209.712	1	0.0793344	24	18	0.148125	195.61	244.889	270.824	258.668	226.796	235.24
FBtr0100118	FBtr0100118	1	1	24	16	0.0778472	76.6757	105.594	91.904	85.1068	101.646	103.497	0.0369001	0.00118882	24	24	0.30704	137.167	119.434	89.2866	97.7514	87.6338	121.996	1	1	24	10	0.0471499	88.6644	91.4409	84.9291	77.8287	83.4821	81.0044	1	0.185617	24	16	0.126805	100.991	100.994	101.92	112.37	89.1348	91.2773
FBtr0113386	LpR2-RE	1	1	24	16	0.039331	6811.98	7372.15	7351.87	7456.47	7704.98	7597.06	0.0369001	0.00118882	24	14	0.074225	7322.38	7794.5	8060.58	8561.33	8111.69	7975.35	1	0.391378	24	12	0.0769474	7386.09	7490.42	7320.53	6935.14	7198.56	6636.4	1	1	24	12	0.0282507	8320.34	7490.87	8304.3	8008.85	7331.32	7689.09
FBtr0273417	FBtr0273417	1	1	24	2	0.0685151	394.926	406.267	450.856	349.743	375.087	442.808	0.0369001	0.00118882	24	6	0.224909	561.656	660.073	540.833	503.062	454.414	496.723	1	1	24	0	0.0776828	413.159	475.618	418.469	453.802	440.862	488.247	1	0.185617	24	18	0.120473	443.824	437.821	613.686	503.112	426.982	428.608
FBtr0289952	Ugt307A1-RB	1	1	24	16	0.131225	62.7326	68.822	56.5084	72.657	64.9781	75.877	0.0369001	0.00118882	24	18	0.286955	72.3774	75.1024	75.356	86.9312	98.9815	118.375	1	1	24	22	0.0630527	64.7851	67.5723	72.8807	67.4548	78.0564	67.4353	1	0.272902	24	22	0.145531	88.1994	88.4802	104.484	107.942	95.4314	97.0117
FBtr0289953	alpha-Est10-RB	0.912253	0.0422761	24	12	0.161302	493.223	905.333	997.009	899.768	919.774	868.168	0.0369001	0.00118882	24	14	0.290426	804.964	1056.15	1085.47	1152.24	1367.87	867.858	1	0.0101574	24	22	0.175801	700.211	849.064	821.725	1016.26	935.6	832.609	1	0.106608	24	22	0.0796432	957.539	1090.66	1194.71	1190.53	1159.05	1162
FBtr0290044	CG9449-RF	1	1	24	2	0.142811	324.719	398.945	407.474	343.18	361.644	456.397	0.0369001	0.00118882	24	4	0.200118	532.768	645.975	514.191	503.223	432.005	467.872	1	1	24	2	0.0739846	404.015	440.47	395.497	429.546	425.815	472.595	1	0.0582942	24	16	0.128727	419.636	429.557	595.442	481.673	426.573	391.703
FBtr0290214	CG15024-RB	0.331581	0.00237171	24	10	0.372468	32.1763	49.2521	60.5516	46.1936	44.3326	31.629	0.0369001	0.00118882	24	2	0.93016	120.635	81.5241	32.4531	34.4446	26.7361	39.8609	1	1	24	22	0.0560771	39.4838	37.6978	37.8665	41.4062	37.3616	36.6556	1	0.272902	24	12	0.308749	63.0926	49.1645	41.0742	46.6262	30.0963	38.4677
FBtr0070406	Ilp6-RA	1	0.240676	24	20	0.111951	237.696	283.342	270.185	227.821	293.7	275.588	0.0427667	0.00150379	24	16	0.242152	298.473	326.246	340.702	369.757	492.74	382.405	1	1	24	12	0.10553	328.423	267.841	252.48	252.766	330.076	216.457	1	0.828769	24	22	0.162062	451.517	378.593	493.382	534.15	454.225	487.896
FBtr0070460	gt-RB	1	1	24	4	0.0774317	130.882	123.845	159.233	123.285	131.278	126.595	0.0427667	0.00150379	24	12	0.268672	120.095	120.987	140.961	158.541	148.549	100.847	1	1	24	10	0.064253	144.308	132.533	117.21	129.462	128.541	121.247	1	1	24	18	0.0361579	142.05	143.11	118.286	159.762	128.343	131.363
FBtr0071561	CG17999-RA	1	0.308589	24	6	0.0531603	123.82	139.833	116.816	132.059	101.822	115.73	0.0427667	0.00150379	24	12	0.213094	127.683	171.472	167.289	207.412	157.008	128.95	1	1	24	0	0.0716299	109.742	119.5	103.282	122.422	119.555	120.444	1	1	24	18	0.188295	113.658	138.141	180.764	159.979	123.618	161.99
FBtr0071863	CG13511-RA	1	0.308589	24	16	0.295915	115.563	101.872	119.689	142.106	143.714	136.191	0.0427667	0.00150379	24	20	0.264506	112.081	108.166	116.614	116.285	153.772	198.138	1	1	24	12	0.207186	196.532	189.838	135.963	142.183	161.077	121.412	1	0.308589	24	20	0.108214	125.483	142.977	194.989	159.941	145.111	153.635
FBtr0071886	FBtr0071886	1	0.548071	24	6	0.072961	67.2266	54.641	47.5834	50.36	46.8593	42.6982	0.0427667	0.00150379	24	8	0.156126	64.4065	69.4707	65.8952	65.0382	54.1088	54.7306	1	0.913442	24	2	0.0578838	53.0683	45.9061	51.938	45.61	56.3076	50.4032	1	0.828769	24	18	0.0519794	66.1559	56.0939	72.3812	64.2381	61.1407	57.2577
FBtr0072102	Eglp4-RA	1	1	24	2	0.086412	812.073	1040.32	1126.07	923.264	897.952	1127.33	0.0427667	0.00150379	24	4	0.280492	929.164	1003.73	749.409	670.805	569.706	835.586	1	0.49115	24	22	0.047781	1050.14	1040.55	1101.38	1218.62	961.67	1145.64	1	0.610036	24	22	0.130231	815.31	979.103	1121.96	1019.25	1038.3	1031.52
FBtr0072360	FBtr0072360	1	0.0793344	24	10	0.114976	29.9983	31.0043	35.7674	32.4069	29.9109	29.2928	0.0427667	0.00150379	24	12	0.256572	37.1899	42.2242	45.993	53.015	48.162	35.4505	1	1	24	0	0.107127	28.5542	29.9256	24.8318	33.5986	30.563	27.6346	1	1	24	22	0.126233	39.851	32.5565	40.2032	43.443	39.7439	36.1848
FBtr0072381	FBtr0072381	0.290913	0.00150379	24	8	0.251394	288.659	492.698	508.355	430.732	370.537	384.959	0.0427667	0.00150379	24	10	0.322858	644.687	910.924	811.555	899.627	684.446	567.552	1	0.0302461	24	18	0.172958	376.829	451.994	479.308	446.043	467.992	380.773	0.791137	0.000935162	24	16	0.389276	629.699	723.048	1024.92	914.439	605.396	601.312
FBtr0072518	CG32845-RA	1	1	24	16	0.0843578	75.603	72.9407	92.6547	77.1677	79.3328	92.6024	0.0427667	0.00150379	24	16	0.167393	113.716	104.205	115.614	123.42	149.514	116.086	1	1	24	22	0.0968347	81.041	89.084	82.0936	84.6503	109.102	71.3948	1	0.0582942	24	20	0.212212	103.147	114.074	165.683	138.98	129.749	116.895
FBtr0073077	Ids-RA	1	1	24	22	0.103609	67.6325	71.2645	57.4385	64.1575	82.8051	66.2214	0.0427667	0.00150379	24	16	0.246439	86.0743	88.3053	99.1645	106.518	127.234	112.688	1	0.211662	24	8	0.200797	76.1475	69.7438	47.5595	46.6182	72.2665	51.5634	1	0.14151	24	20	0.190233	70.3675	72.1764	105.669	93.5569	73.0262	82.5057
FBtr0073144	eIF5B-RB	1	0.750135	24	20	0.0542492	2920.77	2915.32	2898.06	3082.15	3015.55	3098.23	0.0427667	0.00150379	24	10	0.0725951	2730.22	2894.16	2985.92	2968.7	2890.34	2631.28	1	0.162307	24	4	0.0262231	2572.49	2888.05	2582.48	3022.08	2969.26	3157.56	1	0.0582942	24	20	0.0630368	2722.23	2947.64	3070.93	3058.02	3005.64	2845.04
FBtr0074870	CG14186-RA	1	0.211662	24	10	0.327984	70.2778	129.18	114.845	109.739	96.8967	93.1323	0.0427667	0.00150379	24	10	0.492397	172.596	277.335	261.216	306.574	196.336	149.346	1	0.308589	24	18	0.332588	76.235	126.776	115.095	118.163	104.109	94.4205	0.11211	3.37e-05	24	18	0.51725	155.799	202.218	339.672	252.844	175.757	161.37
FBtr0075126	geko-RB	1	0.913442	24	2	0.0985389	1090.18	1438.61	1374.25	886.011	1238.46	1428.73	0.0427667	0.00150379	24	24	0.308177	1910.97	1983.17	1304.86	1269.14	1829.54	1931.98	1	1	24	0	0.0589798	1107.91	1461.5	1250.14	1348.79	1520.53	1345.42	1	1	24	22	0.030722	1821.92	1718.35	2022.95	1894.22	1800.89	1905.34
FBtr0075664	CG13461-RA	1	1	24	10	0.137845	200.466	435.112	388.024	242.144	244.282	225.838	0.0427667	0.00150379	24	8	0.883632	978.401	2060.31	1895.68	764.68	539.939	601.602	1	1	24	10	0.0671504	241.015	224.24	183.062	238.096	282.676	202.274	1	0.0921092	24	14	0.843635	1627.41	1644.37	1804.7	997.171	605.284	813.161
FBtr0075975	CG10657-RA	1	0.308589	24	18	0.156281	102.008	167.306	152.575	141.716	164.986	186.068	0.0427667	0.00150379	24	20	0.20044	351.687	240.717	217.485	245.183	285.146	288.362	1	1	24	18	0.0706576	148.087	175.193	153.679	166.14	183.248	142.881	1	0.391378	24	20	0.0909993	233.601	232.685	340.702	278.794	237.302	282.678
FBtr0076191	Cpr67Fa1-RA	0.750495	0.021337	24	12	0.165406	101.795	179.36	154.695	163.744	145.648	123.304	0.0427667	0.00150379	24	2	0.603595	315.479	185.26	104.887	108.679	93.9844	113.656	1	1	24	18	0.154572	147.058	132.44	120.816	179.324	110.017	122.943	1	0.49115	24	12	0.121566	170.529	159.644	113.499	163.588	113.517	153.101
FBtr0076359	Hez-RA	1	1	24	22	0.043929	238.511	243.601	256.342	224.672	261.719	243.463	0.0427667	0.00150379	24	12	0.221301	204.773	234.269	265.355	262.151	254.311	212.842	1	1	24	6	0.0435755	231.335	226.42	214.348	217.172	241.824	227.691	1	0.106608	24	22	0.107254	199.058	233.398	272.209	256.039	254.119	237.464
FBtr0076675	Culd-RB	0.750495	0.021337	24	24	0.226009	757.526	804.872	790.691	521.664	677.434	828.88	0.0427667	0.00150379	24	24	0.242433	1886.98	1314.73	1119.94	1019.99	1581.96	1469.3	1	0.49115	24	8	0.0833573	926.004	782.262	679.326	751.282	1001.62	712.67	1	1	24	6	0.0362746	1759.31	1437.77	1744.4	1791.28	1534.75	1816.2
FBtr0076929	Cpr65Ea-RA	1	1	24	12	0.0855811	76.2386	128.8	98.7126	71.3487	82.9523	58.7164	0.0427667	0.00150379	24	24	1.54594	1223.58	188.952	50.2016	74.8125	91.6875	147.317	1	1	24	18	0.0930977	65.95	75.1716	70.7017	74.3917	121.199	63.1644	1	1	24	10	0.415164	235.651	131.592	164.385	172.548	90.8083	283.963
FBtr0078452	CG14565-RA	1	1	24	10	0.125131	38.7928	66.4869	52.7875	47.5779	55.1681	51.1043	0.0427667	0.00150379	24	4	1.23259	128.135	256.368	60.4985	49.2429	38.2784	47.5135	1	1	24	18	0.0966615	44.6442	44.5836	56.1989	51.8091	40.7945	52.4375	1	0.0178239	24	12	0.588461	117.866	74.7416	68.5092	66.6585	39.7831	42.6572
FBtr0078655	Obp83b-RA	0.290913	0.00150379	24	6	0.421966	135.727	255.714	195.384	144.389	107.384	119.108	0.0427667	0.00150379	24	6	0.788527	662.597	641.61	452.758	448.884	155.232	221.102	1	1	24	22	0.279307	251.407	109.781	197.089	176.626	241.003	87.2965	1	0.272902	24	14	0.41802	506.808	380.296	442.591	386.222	298.469	225.135
FBtr0078676	CG2082-RD	1	0.828769	24	6	0.068425	128.205	95.8685	97.9056	93.4361	86.084	90.3098	0.0427667	0.00150379	24	12	0.223057	142.22	186.698	178.501	200.525	199.88	131.961	1	1	24	18	0.0849147	77.0425	91.2076	81.5046	84.7092	93.1247	72.4838	1	0.049726	24	18	0.135669	109.466	119.348	144.172	121.914	110.543	109.789
FBtr0078976	TwdlV-RA	1	1	24	16	0.0789502	77.6152	85.9863	91.4953	86.6024	91.652	89.7287	0.0427667	0.00150379	24	2	0.392416	157.454	77.8717	64.0661	61.0657	63.8079	77.1928	1	0.347994	24	0	0.119625	74.9202	69.0129	85.7751	85.2322	78.7852	81.5994	1	1	24	10	0.091832	69.0355	75.9629	61.6912	69.1763	64.5774	81.6637
FBtr0079406	FBtr0079406	1	0.610036	24	20	0.163483	125.188	140.601	158.387	118.019	129.559	184.414	0.0427667	0.00150379	24	16	0.277564	169.036	174.982	206.969	196.717	285.706	250.459	1	1	24	6	0.125727	180.226	190.676	169.132	116.247	212.715	184.23	1	0.49115	24	22	0.0954135	204.825	249.839	297.64	268.721	269.821	248.256
FBtr0079432	wg-RA	1	0.828769	24	4	0.0773027	78.3984	120.348	136.683	100.692	104.804	118.609	0.0427667	0.00150379	24	16	0.294567	159.811	138.096	174.565	225.952	227.55	158.348	1	1	0	0	0	116.942	117.571	109.34	105.172	131.704	107.895	1	0.49115	24	22	0.138835	152.312	131.092	182.325	182.264	145.318	162.319
FBtr0079686	CG17834-RA	1	1	24	16	0.0168822	754.511	844.616	839.211	866.231	872.269	842.716	0.0427667	0.00150379	24	12	0.0903329	791.184	839.616	852.683	919.856	862.834	799.067	1	1	24	18	0.046243	841.226	877.828	857.803	851.991	819.189	839.144	1	0.106608	24	20	0.074073	781.775	814.754	886.997	954.316	841.483	792.991
FBtr0079764	FBtr0079764	1	0.439008	24	16	0.361855	91.0174	161.077	123.493	150.568	270.12	159.744	0.0427667	0.00150379	24	20	0.698551	163.891	126.54	98.2532	141.793	426.562	210.912	1	1	24	22	0.0902198	120.677	176.626	157.837	113.535	220.386	146.91	1	1	24	22	0.199323	130.011	246.451	218.268	152.137	275.736	167.89
FBtr0079929	bib-RA	1	1	24	14	0.0649707	503.292	414.111	669.631	465.619	569.599	664.856	0.0427667	0.00150379	24	14	0.529353	308.968	300.464	523.277	547.466	539.917	421.293	1	1	24	0	0.0621282	619.323	604.448	601.171	651.821	581.722	676.026	1	0.0582942	24	22	0.224872	259.352	349.343	349.342	426.199	403.077	375.151
FBtr0082298	CG14694-RA	1	1	24	2	0.0424512	220.455	259.279	243.976	265.884	231.491	253.454	0.0427667	0.00150379	24	12	0.268483	221.795	260.613	306.75	318.33	313.009	251.424	1	0.548071	24	0	0.0891891	206.732	230.609	229.864	209.944	276.675	241.489	1	0.0793344	24	22	0.137921	198.024	267.215	308.146	282.806	306.778	292.986
FBtr0082775	wntD-RA	1	0.750135	24	8	0.123539	46.8377	46.1421	49.8655	52.3437	40.781	44.1003	0.0427667	0.00150379	24	12	0.29191	53.1518	50.8279	67.7489	70.8949	68.0227	46.4355	1	0.548071	24	22	0.119628	42.3769	39.0623	43.4919	47.8106	45.8192	41.3112	1	0.123011	24	22	0.158737	50.1148	44.3758	53.6372	61.6702	52.6636	50.8308
FBtr0082826	Cht5-RA	1	0.185617	24	2	0.14892	103.146	108.822	81.3426	88.3648	104.221	98.0612	0.0427667	0.00150379	24	4	0.401515	142.266	235.165	90.8179	91.1926	89.214	126.809	1	1	24	12	0.0863095	85.4796	82.9938	89.8357	72.2269	96.0251	74.1603	1	1	24	18	0.100328	118.001	128.272	104.761	130.319	98.9839	104.695
FBtr0084424	CG10177-RA	1	1	24	2	0.0823214	29.0661	23.277	21.3545	21.3541	19.2426	21.3695	0.0427667	0.00150379	24	2	0.140698	30.3568	25.1452	24.6066	22.1495	22.0389	24.8138	1	1	24	10	0.0351503	22.1453	21.6288	21.263	22.668	21.7033	22.3656	1	0.913442	24	0	0.0751902	26.0142	22.5852	35.0295	29.4587	24.4735	26.9048
FBtr0084803	dan-RA	1	1	24	14	0.122832	37.9223	28.13	40.4529	32.2658	30.5166	31.6482	0.0427667	0.00150379	24	12	0.618506	32.3168	32.7904	51.5921	58.4425	63.3535	25.3873	1	0.391378	24	22	0.126774	27.6494	31.993	26.0083	39.6134	35.3365	27.1167	1	0.185617	24	22	0.142662	29.6623	32.77	34.877	45.1536	35.5419	31.3417
FBtr0085136	Cpr97Ea-RA	1	0.123011	24	4	0.183416	43.9738	35.8562	26.2998	25.7341	26.1392	23.2439	0.0427667	0.00150379	24	2	0.23611	46.5224	33.5623	28.0061	26.0165	29.0512	27.947	1	0.913442	24	20	0.0796025	23.9359	25.7305	28.1956	25.9071	27.1768	25.7835	1	1	24	0	0.0430522	29.3815	29.9963	31.9301	33.0936	27.2775	35.472
FBtr0086128	FBtr0086128	1	1	24	10	0.0320673	211.199	305	304.543	299.146	270.642	302.897	0.0427667	0.00150379	24	14	0.135932	364.849	370.815	411.493	432.494	422.624	370.547	1	0.308589	24	22	0.0976956	314.903	362.107	367.437	382.054	383.208	337.394	1	1	24	18	0.0674651	418.039	452.613	495.927	506.165	430.1	471.625
FBtr0086523	CG10073-RA	0.788461	0.0254495	24	20	0.408294	239.467	238.801	211.807	221.141	406.4	355.026	0.0427667	0.00150379	24	18	0.706523	70.2971	87.5002	92.8146	115.231	198.705	227.69	1	0.049726	24	6	0.311915	262.533	246.116	213.96	207.278	277.63	312.807	1	0.828769	24	0	0.243756	116.945	196.32	162.062	142.618	219.674	175
FBtr0086613	CG15080-RA	1	1	24	10	0.078533	97.9348	126.577	125.541	118.477	111.356	131.703	0.0427667	0.00150379	24	24	0.471435	217.409	171.739	93.8276	95.7053	140.668	123.813	1	1	24	18	0.0943245	129.28	141.318	152.714	130.531	132.039	135.9	1	0.0422761	24	4	0.26012	147.95	135.929	99.3419	147.018	143.86	197.271
FBtr0087814	Lfg-RA	1	0.123011	24	14	0.211365	418.476	594.023	544.406	692.387	736.827	636.632	0.0427667	0.00150379	24	20	0.227892	624.659	616.079	538.865	692.268	823.188	918.248	1	1	24	22	0.106688	761.926	850.838	763.953	768.499	927.781	658.691	1	0.750135	24	22	0.0868504	722.13	897.288	934.001	925.197	955.134	924.318
FBtr0088194	CG13217-RA	1	0.272902	24	6	0.0814675	57.9251	95.3288	60.0783	72.6856	55.1662	66.8919	0.0427667	0.00150379	24	2	0.329105	115.899	66.6666	52.0643	51.7995	48.9144	54.7499	1	0.828769	24	22	0.0985318	58.0576	53.4268	68.7955	63.0391	61.7387	65.0837	1	1	24	10	0.193549	66.5773	63.3736	53.1938	67.0668	48.7904	70.5227
FBtr0088315	CG12896-RA	1	0.828769	24	18	0.0453998	1530.19	1638.71	1747.75	1585.43	1907	1783.07	0.0427667	0.00150379	24	20	0.262485	1341.87	882.196	1012.28	1119.97	1350.31	1506.74	1	0.49115	24	6	0.141945	1902.56	1358.94	1801.55	1534.55	1750.93	1940.85	1	0.913442	24	4	0.0760228	1344.31	1546.91	1153.08	1663.89	1606.7	1672.18
FBtr0088448	CG1441-RA	1	0.49115	24	2	0.150593	152.712	200.184	172.656	175.588	152.798	204.948	0.0427667	0.00150379	24	2	0.317611	290.225	263.108	193.574	202.502	187.609	239.441	1	0.185617	24	16	0.115745	168.681	215.42	205.16	185.714	215.082	176.406	1	0.0921092	24	20	0.0867337	208.323	252.246	255.064	278.954	213.652	230.794
FBtr0088803	dpn-RA	1	1	24	14	0.145296	54.7998	56.6878	69.5226	57.9688	69.1692	53.5571	0.0427667	0.00150379	24	14	0.35003	47.765	52.584	66.0669	70.1073	71.3776	46.4991	1	0.391378	24	10	0.125375	64.1423	63.5611	52.674	50.3163	56.5467	56.6111	1	0.185617	24	22	0.147577	52.0279	49.2244	50.916	63.8287	58.7788	52.2067
FBtr0089906	CG5789-RA	1	1	24	22	0.0520218	5058.4	5419.15	5168.56	5177.1	5622.29	5358.12	0.0427667	0.00150379	24	16	0.0724678	4985.48	4947.09	5082.6	5352.08	5713.86	5102.28	1	0.828769	24	22	0.0494303	4673.96	5068.37	4897.01	5397.18	5018.65	5024.96	1	0.123011	24	20	0.0715451	5304.5	5432.54	5759.7	5747.38	5601.29	5218.36
FBtr0111214	FBtr0111214	1	0.240676	24	16	0.0891255	1792.34	2200.97	2422.86	2127.19	2321.4	2211	0.0427667	0.00150379	24	16	0.122354	2815.19	2782.21	2947.91	3225.54	3423.23	3100.6	1	1	24	22	0.031537	2333.17	2483.18	2390.99	2398.83	2786.52	2364.39	1	0.439008	24	14	0.0675676	3274.45	3171.89	3528.06	3319.17	2985.1	3304.22
FBtr0112477	CG34281-RA	1	1	24	10	0.107356	72.3626	91.3242	93.1367	85.4074	74.7992	85.0108	0.0427667	0.00150379	24	4	0.40316	126.613	174.237	110.696	89.6246	82.2843	94.35	1	0.391378	24	18	0.105875	71.4326	73.7209	78.5423	79.3522	74.0003	69.941	1	1	24	18	0.137727	123.124	110.099	83.1395	148.621	81.564	92.3615
FBtr0112967	FBtr0112967	1	0.391378	24	4	0.185824	32.2441	32.7866	29.8005	24.6424	27.5753	26.0748	0.0427667	0.00150379	24	2	0.40397	61.5638	34.273	25.2195	26.8411	23.7177	29.8911	1	1	24	18	0.120134	28.6387	29.4242	29.5053	34.6556	29.404	28.0398	1	0.185617	24	10	0.149716	37.8893	33.208	30.2307	32.3195	26.1585	30.5535
FBtr0114486	FBtr0114486	1	0.750135	24	16	0.160679	63.8388	87.4673	89.3205	78.3973	89.1398	82.1323	0.0427667	0.00150379	24	14	0.30934	146.706	190.602	212.339	227.085	271.754	180.681	1	1	24	6	0.0966756	108.071	113.679	88.1421	91.0027	138.976	83.1724	1	0.677306	24	18	0.142691	179.321	190.823	276.875	222.186	191.198	220.461
FBtr0114547	FBtr0114547	1	0.0793344	24	6	0.0254028	7642.33	8577.89	8576.08	8379.29	7762.63	8373.79	0.0427667	0.00150379	24	2	0.0917789	9358.72	8951.41	8577.45	8021.88	7895.39	8249.34	1	0.828769	24	22	0.0149182	7995.26	8105.44	7871.27	8455.25	8198.05	8420.54	1	1	24	0	0.0224612	8058.93	8319.94	8735.74	8529.91	8677.1	8733.58
FBtr0114577	PGRP-LD-RD	1	1	24	22	0.0662099	199.237	282.737	275.075	258.476	358.033	308.989	0.0427667	0.00150379	24	18	0.324937	165.427	189.432	208.103	211.695	270.912	328.656	1	1	24	22	0.113667	228.328	250.398	250.224	268.138	280.394	248.654	1	0.185617	24	20	0.114689	198.668	248.986	288.93	268.264	253.34	250.375
FBtr0070494	Syx4-RA	1	0.913442	24	6	0.077087	562.998	656.405	731.042	554.089	566.062	683.215	0.0508787	0.001893	24	4	0.186079	1064.2	1048.03	992.685	823.419	786.674	981.228	1	1	24	22	0.0833962	649.907	607.394	627.584	574.661	734.898	559.648	1	1	24	0	0.0879835	856.533	798.643	1052.82	986.074	846.127	1008.75
FBtr0070541	CG14265-RB	1	0.391378	24	6	0.151522	38.0991	44.9319	47.42	37.311	34.8401	35.9433	0.0508787	0.001893	24	6	0.509661	74.1928	112.261	69.9425	61.7116	41.3524	53.2476	1	0.750135	24	22	0.0587358	35.7599	36.7336	38.7896	41.265	39.4616	39.285	1	0.021337	24	14	0.368182	72.9727	67.3068	93.1068	64.4035	47.7312	54.4238
FBtr0070666	Fas2-RB	0.290913	0.00150379	24	8	0.208186	1128.37	1406.05	1580.8	1156.83	1066.66	1020.7	0.0508787	0.001893	24	4	0.300292	2593.44	2424.11	2040.82	2108.8	1507.74	1506.92	1	0.308589	24	22	0.102149	1118.36	1069.39	1181.63	1250.08	1231.73	1065.07	1	0.308589	24	18	0.165067	1832.28	1970.09	2353.42	2156.42	1692.76	1894.56
FBtr0071739	CG4377-RA	1	0.272902	24	14	0.134541	2339.75	3354.1	3283.12	3129.29	3635.92	3405.87	0.0508787	0.001893	24	18	0.295436	2648.44	3098.86	2990.5	3591.98	4034.35	4391.2	1	0.185617	24	2	0.091565	3373.19	3511.63	3324.04	3413.01	4234.91	3547.02	1	0.677306	24	20	0.062533	3698.94	4362.58	4615.89	4322.46	4378.38	4258.38
FBtr0071741	FBtr0071741	1	0.308589	24	16	0.169288	1437.97	1852.73	1777.5	1695.07	2499.95	2320.96	0.0508787	0.001893	24	20	0.251087	2606.75	2120.01	2038.15	2275.72	2707.37	4482.25	1	1	24	18	0.00978636	2231.55	2179.46	1796.22	1940.67	2311.4	1889.07	1	0.106608	24	22	0.151864	2692.93	2639.87	3922.8	3478.21	3050.14	3508.58
FBtr0072242	Ssrp-RA	1	1	24	16	0.0568443	1514.53	1469.63	1441.94	1693.64	1589.49	1595.54	0.0508787	0.001893	24	8	0.111113	1339.44	1427.55	1487.84	1303.9	1219.42	1260.95	1	1	24	18	0.0337891	1648.44	1566.46	1531.76	1651.17	1405.28	1583.16	1	1	24	22	0.0515057	1177.51	1296.59	1283.22	1218.24	1300.92	1202.43
FBtr0072414	CG30427-RB	1	1	24	10	0.0840962	50.7965	62.2257	48.8924	57.1543	46.5354	51.3021	0.0508787	0.001893	24	2	0.488243	189.848	109.578	65.4704	71.2807	76.369	88.8111	1	1	24	16	0.0222314	48.9112	54.691	50.0131	48.1281	57.3316	49.7605	1	0.272902	24	14	0.0822012	71.4978	86.191	117.743	94.4899	67.9192	80.8609
FBtr0072660	tfc-RA	1	0.828769	24	4	0.0945084	76.0198	67.8346	62.4793	66.4329	60.6051	61.0431	0.0508787	0.001893	24	2	0.400645	119.183	94.7609	61.7259	66.0701	65.4842	80.1854	1	1	24	6	0.0765337	56.6679	55.9103	56.2236	54.2129	66.7855	60.6797	1	1	24	0	0.0803203	69.1699	76.2974	66.8683	78.3783	70.578	80.0979
FBtr0072784	GV1-RA	1	1	24	4	0.0722592	320.04	408.994	468.197	322.92	398.401	397.18	0.0508787	0.001893	24	2	0.193864	650.578	572.917	528.469	482.994	446.397	542.19	1	1	24	10	0.0688227	360.765	359.15	365.599	347.854	381.941	384.51	1	1	24	18	0.0889328	454.056	499.169	512.479	595.778	454.207	528.702
FBtr0073052	CG12017-RA	0.831743	0.0302461	24	12	0.10013	36.9654	33.2631	35.1911	36.3572	31.889	31.2605	0.0508787	0.001893	24	24	0.286696	50.1431	38.4223	28.4369	27.5488	40.5638	38.7019	1	0.828769	24	0	0.0667173	30.9416	31.2252	32.4981	33.6539	36.0177	32.4331	1	0.123011	24	6	0.215512	37.8056	39.5	28.0053	36.5945	36.8103	50.3619
FBtr0073777	CG1673-RA	1	0.439008	24	8	0.115803	1004.55	1281.94	1504.34	1224.68	1182.1	1268.14	0.0508787	0.001893	24	6	0.235583	1544.65	1451.26	1483.31	1259.98	1186.97	1110.06	1	0.240676	24	20	0.080094	1243.58	1396.58	1397.87	1541.87	1254.19	1231.2	1	1	24	0	0.10269	1416.34	1326.71	1631.73	1579.11	1545.62	1674.92
FBtr0074326	TwdlY-RA	1	1	24	10	0.0970681	90.7525	153.64	156.842	125.794	120.222	127.551	0.0508787	0.001893	24	24	0.522531	532.222	180.585	106.507	134.521	129.112	157.423	1	0.913442	24	2	0.114217	109.609	99.2791	94.4033	110.015	148.075	104.578	1	1	24	10	0.142411	190.392	167.836	154.923	219.45	133.952	186.214
FBtr0076455	Cpr67B-RA	1	0.240676	24	2	0.186758	1332.05	1811.28	1765.68	1174.85	1212.59	1552.22	0.0508787	0.001893	24	2	0.179759	4381.66	3567.56	3302.6	3098.98	3164.29	3378.57	1	1	24	18	0.0458859	1562.35	1709.53	1467.17	1616.59	1997.74	1459.42	1	0.913442	24	18	0.0763923	3979.42	3100.6	4212.58	4310.46	2930.25	3702.44
FBtr0076783	CG32369-RA	0.858712	0.0358205	24	4	0.181838	265.616	248.445	269.682	213.422	176.064	263.83	0.0508787	0.001893	24	4	0.292329	493.253	380.134	352.075	305.22	278.934	361.188	1	1	24	12	0.0637616	224.718	237.179	206.743	227.031	251.884	205.371	1	0.106608	24	18	0.133438	319.85	334.142	408.912	394.696	306.42	343.471
FBtr0079589	CG8419-RA	1	0.068115	24	20	0.258653	61.7918	56.8381	50.0146	52.4159	72.6016	66.9128	0.0508787	0.001893	24	20	0.422571	41.3486	37.2117	36.9779	37.5564	65.5324	77.8916	1	1	24	22	0.058255	46.2415	50.8196	56.8652	42.7105	55.6289	54.1295	1	1	24	22	0.102509	44.6919	46.2686	54.1945	44.3364	54.4661	46.4334
FBtr0079678	FBtr0079678	1	1	24	16	0.118478	54.9497	44.2016	43.379	57.4288	47.8886	44.3743	0.0508787	0.001893	24	14	0.307779	251.808	246.297	326.291	330.721	357.847	232.673	1	0.272902	24	6	0.163494	48.628	47.6698	45.0049	46.6905	50.3798	58.6936	1	0.0302461	24	0	0.130079	38.8059	40.2083	42.4971	47.1776	45.6858	46.7884
FBtr0079779	Rcd-1r-RA	1	0.439008	24	2	0.142869	58.6481	66.6426	49.9275	55.563	56.4433	57.5249	0.0508787	0.001893	24	14	0.192177	50.5932	57.8243	63.8142	69.3409	63.1925	56.1152	1	1	24	12	0.0862317	65.6422	63.6737	67.2803	53.1118	65.7052	59.9358	1	0.272902	24	20	0.12079	53.8142	56.9947	62.8059	60.2705	61.8839	53.8496
FBtr0080565	CG33307-RA	0.588812	0.0101574	24	16	0.299789	1202.5	1521.49	1574.05	1603.4	2144.12	1791.82	0.0508787	0.001893	24	18	0.279116	1543.57	1366.11	1341.69	1576.57	2110.6	1896.31	1	1	24	6	0.0793374	2261.17	2128.76	1876.49	2154.93	2331.01	2079.79	1	1	24	0	0.14005	1915.39	1859.45	2132.73	2192.08	2075.89	2300.75
FBtr0081781	FBtr0081781	0.697732	0.0178239	24	6	0.371827	572.743	917.766	688.855	498.903	386.162	467.869	0.0508787	0.001893	24	4	0.608603	2418.27	2388.35	1702.48	1636.12	753.228	955.3	1	1	24	22	0.247671	923.608	495.011	684.096	689.278	960.828	452.123	1	0.49115	24	14	0.389411	1823.37	1573.71	1912.12	1860.12	1284.94	1067.94
FBtr0082123	rump-RA	1	1	24	10	0.0230128	7293.35	7754.44	7774.91	8119.95	7696.84	7757.49	0.0508787	0.001893	24	10	0.0612142	6760.05	6944.79	7738.48	7169.43	7053.42	6635.41	1	1	24	10	0.0308334	7352.56	7839.67	7353.97	7531.17	7248.37	7714.86	1	0.610036	24	0	0.0390765	6711.32	6614.51	6570.33	6843.68	7352.95	6509.9
FBtr0082143	CG8534-RA	1	0.162307	24	16	0.331831	247.518	278.27	248.795	362.734	319.35	327.589	0.0508787	0.001893	24	14	0.193061	250.979	267.243	302.095	432.998	311.936	323.795	1	1	24	18	0.0760281	309.312	372.44	317.756	394.122	337.92	337.602	1	0.0582942	24	20	0.119459	295.884	415.437	534.623	460.339	409.805	416.873
FBtr0082604	CG10096-RB	0.994708	0.0582942	24	4	0.178346	84.386	98.9846	96.426	72.6817	65.6961	105.566	0.0508787	0.001893	24	2	0.190134	161.449	151.917	128.019	118.515	132.879	148.945	1	1	24	22	0.0961754	94.0113	93.4765	114.898	100.215	108.524	99.4976	1	1	24	18	0.120682	119.443	149.036	187.667	152.099	131.323	154.472
FBtr0083724	Sgsh-RA	1	0.913442	24	22	0.135761	77.6324	78.6643	72.3306	68.5107	113.696	102.307	0.0508787	0.001893	24	18	0.254838	73.3078	69.6743	69.9729	85.4541	90.8354	146.856	1	0.308589	24	0	0.102725	105.448	79.0404	81.6417	80.3859	103.366	80.4516	1	0.677306	24	0	0.0947311	69.8319	75.0227	97.452	79.0308	84.962	94.166
FBtr0083790	CG11407-RA	1	0.347994	24	4	0.18745	436.168	764.034	694.631	459.72	416.412	751.534	0.0508787	0.001893	24	2	0.740419	672.165	527.208	434.532	324.135	280.575	1034.57	1	0.548071	24	20	0.160641	608.773	600.527	764.632	718.523	694.691	652.197	1	1	24	18	0.0536729	819.013	845.935	1008.41	1003.6	794.443	1080.9
FBtr0084821	CG11878-RA	0.198393	0.000441217	24	16	0.485542	203.932	285.777	292.147	372.085	683.586	372.226	0.0508787	0.001893	24	16	0.844434	148.992	197.746	201.77	266.333	505.88	676.131	1	0.677306	24	10	0.0958801	544.998	529.826	426.881	442.617	415.365	409.321	1	0.272902	24	20	0.185398	298.411	417.519	484.689	384.983	453.564	365.487
FBtr0088757	Mal-A7-RA	0.750495	0.021337	24	16	0.168864	3497.86	4013.05	3869.76	4469.38	4627.48	4791.65	0.0508787	0.001893	24	16	0.674562	1439.09	1993.06	1824.27	2935.56	3736.6	3734.41	1	1	24	6	0.104892	3823.15	3906.94	3869.93	3595.45	4205.52	4327.98	1	0.272902	24	22	0.265664	2704.33	3313.9	3889.77	3276.87	4517.78	2913
FBtr0088946	CG17985-RA	1	1	24	2	0.0224153	3225.25	3458.31	3037.67	3473.83	3448.83	3443.79	0.0508787	0.001893	24	14	0.0897548	2898.62	3211.32	3304.71	3357.4	3479.07	3051.2	1	1	24	18	0.0260852	3165.7	3189.76	3125.67	3202.31	3061.7	2993.8	1	1	24	6	0.0235767	2917.57	2973.07	2765.75	2688.92	2978.45	2684.35
FBtr0089943	FBtr0089943	1	1	24	22	0.0708698	58.8516	33.2087	40.284	43.8716	34.6751	44.8945	0.0508787	0.001893	24	6	0.21256	53.4995	50.6451	53.9126	48.1429	36.212	44.3888	1	1	24	0	0.148751	45.3498	43.0297	38.1046	59.1525	47.1331	46.1967	1	0.439008	24	0	0.118644	46.2272	41.2996	44.8794	53.2235	51.3464	42.9707
FBtr0110868	CG5946-RC	1	1	24	22	0.00570282	5848.27	6179.62	6559.57	6198.89	6209.46	6497.82	0.0508787	0.001893	24	14	0.113374	5924.48	6413.98	6728.14	7150.77	7045.42	6466.4	1	1	24	8	0.00406233	6341.3	6412.83	6090.68	6296.66	6209.15	6210.63	1	1	24	22	0.0232426	6511.47	6897.59	7369.8	6991.19	6979.22	7144.04
FBtr0112609	CG34376-RB	1	0.211662	24	16	0.0846884	1215.93	1442.67	1681.22	1399.62	1717.69	1490.16	0.0508787	0.001893	24	16	0.145791	1742.18	1925.83	1788.99	2249.7	2228.59	2042.13	1	1	24	4	0.0576062	1713.81	1589.92	1686.54	1513.17	1819.48	1597.99	1	1	24	0	0.0634664	2262	2048.11	2409.77	2487.79	1974.05	2379.59
FBtr0113182	cmpy-RB	1	0.106608	24	10	0.209972	109.41	185.048	195.16	178.18	146.456	153.21	0.0508787	0.001893	24	6	0.292	293.788	323.933	295.153	245.2	231.345	186.201	1	1	24	6	0.15381	158.1	139.859	137.119	124.784	163.685	156.389	1	0.0793344	24	14	0.109282	286.072	272.466	282.401	290.254	204.598	265.442
FBtr0113188	CG11241-RB	1	0.0921092	24	16	0.217211	168.611	267.167	265.766	286.527	344.156	287.407	0.0508787	0.001893	24	16	0.403454	237.578	377.77	377.294	439.075	694.279	379.615	1	0.913442	24	2	0.0304816	294.915	287.643	274.894	242.585	365.15	272.801	1	0.347994	24	20	0.13834	360.349	376.674	435.205	423.532	413.179	345.185
FBtr0113209	FBtr0113209	1	1	24	14	0.0836949	48.0179	64.8473	64.8578	49.7692	51.3226	50.8418	0.0508787	0.001893	24	10	0.172465	99.5897	120.182	135.021	122.601	123.013	88.3065	1	0.347994	24	22	0.175923	49.8585	58.878	61.5123	60.6754	81.9632	56.8218	1	0.828769	24	14	0.203065	138.453	114.377	145.717	121.631	101.566	118.544
FBtr0113965	FBtr0113965	1	0.610036	24	2	0.117944	46.3451	37.3755	39.5493	36.229	34.9668	38.0339	0.0508787	0.001893	24	14	0.332862	39.5777	41.2243	52.1348	71.1057	59.2733	45.6141	1	1	24	12	0.0294864	36.5072	39.745	36.1215	34.4103	44.8377	33.2156	1	1	24	22	0.0710466	50.7179	42.6894	45.2008	52.2729	49.9075	43.5881
FBtr0070650	norpA-RB	1	1	24	16	0.0383888	3832.59	4130.23	4193.44	4480.88	3956.98	4219.66	0.0593355	0.00237171	24	12	0.143695	4912.36	5037.63	5662.91	5657.76	5388.54	4395.67	1	0.750135	24	20	0.0332994	3969.74	4200.02	3969.98	4660.75	4090.02	4029.12	0.899825	0.001893	24	18	0.129082	4829.31	4801.27	5864.54	5174.34	4712.85	4395.3
FBtr0070815	Cpr5C-RA	1	0.913442	24	8	0.0745114	80.8551	56.9199	59.4698	55.4462	53.4846	51.7493	0.0593355	0.00237171	24	2	0.281365	69.7277	55.3833	49.3936	45.1122	39.3451	47.5372	1	1	24	12	0.0360978	53.4113	45.0995	56.9098	48.1837	45.0929	53.7655	1	0.913442	24	6	0.036416	44.9025	48.6598	36.8685	48.3968	41.8741	58.2444
FBtr0070821	CG16721-RA	1	0.185617	24	20	0.107798	447.849	506.806	476.871	516.726	559.574	566.672	0.0593355	0.00237171	24	20	0.123864	507.558	475.649	438.207	540.003	555.152	577.961	1	0.677306	24	10	0.0351114	580.159	557.02	536.988	496.846	529.609	530.532	1	0.068115	24	20	0.148846	445.182	507.107	565.547	569.245	521.723	456.815
FBtr0071583	Lapsyn-RA	1	1	24	16	0.0584724	317.5	392.163	378.081	377.883	369.105	375.459	0.0593355	0.00237171	24	18	0.16395	411.067	411.056	398.549	455.158	506.748	482.365	1	1	24	12	0.015468	406.212	441.821	404.297	389.38	445.086	381.424	1	1	24	18	0.106303	419.422	536.911	560.967	544.231	499.327	494.285
FBtr0071924	Ppa-RA	0.600041	0.0122987	24	12	0.227098	264.741	372.509	436.501	379.318	407.019	301.729	0.0593355	0.00237171	24	14	0.211665	498.336	504.271	615.611	657.702	621.353	511.561	1	1	24	12	0.0624552	357.192	357.891	360.096	333.319	393.288	333.298	1	0.0148339	24	20	0.169911	439.682	460.386	628.172	663.792	491.68	553.943
FBtr0072742	Pcyt2-RA	1	0.185617	24	2	0.127909	151.775	207.976	191.815	169.022	168.912	188.731	0.0593355	0.00237171	24	8	0.166902	340.158	363.695	373.134	321.916	304.053	242.274	1	1	24	22	0.0479578	171.302	177.028	178.715	186.219	205.787	175.282	1	0.0422761	24	20	0.108569	239.749	223.12	290.854	285.303	251.414	251.925
FBtr0072930	CG16986-RA	1	1	24	22	0.0444876	3176.35	3871.82	3666.56	3419.3	3730.54	3863.93	0.0593355	0.00237171	24	22	0.137338	4007.57	3849.23	3575.09	3685.33	3890.59	4883.55	1	1	24	22	0.0642619	3801.25	3600.75	4140.95	3607.81	4276.4	3924.93	1	0.308589	24	22	0.060424	4055.23	4203.7	4674.19	4841.69	4387.04	4924.09
FBtr0074379	FBtr0074379	0.588812	0.0101574	24	4	0.0963292	30.2771	35.425	27.6953	27.5624	25.3238	30.2302	0.0593355	0.00237171	24	10	0.245262	33.9754	41.1593	41.8193	44.321	38.7903	29.9424	1	1	24	6	0.0301139	30.8222	31.697	29.968	26.7799	35.4916	29.7874	1	1	24	18	0.116482	40.039	39.9175	41.7311	43.0252	34.8124	37.7238
FBtr0074866	obst-J-RA	1	0.162307	24	4	0.155482	54.1679	48.8015	48.2396	42.0891	34.8063	46.6676	0.0593355	0.00237171	24	2	0.166202	54.4448	59.516	46.0903	45.297	43.3464	47.8063	1	1	24	16	0.0147909	41.7886	46.6861	39.6727	44.2425	43.872	42.8456	1	0.677306	24	14	0.135381	54.6769	50.7348	55.538	55.5848	41.6718	47.2237
FBtr0075588	FBtr0075588	0.788461	0.0254495	24	16	0.20329	38.617	41.873	43.8312	51.3662	51.8496	45.8726	0.0593355	0.00237171	24	14	0.21772	57.2282	64.9732	74.9125	79.9141	79.0613	63.2676	1	1	24	22	0.107141	40.3352	47.4848	45.0354	52.9444	51.7305	44.8125	1	0.439008	24	18	0.188184	63.5393	55.0569	84.3122	77.4991	60.4129	59.2588
FBtr0076136	CG6071-RA	1	0.610036	24	18	0.0607617	408.672	449.851	489.7	428.189	565.282	562.065	0.0593355	0.00237171	24	20	0.142395	300.51	291.892	291.089	297.215	339.652	483.107	1	0.240676	24	18	0.0971087	498.12	451.891	526.459	504.737	447.707	456.241	1	0.391378	24	20	0.0229986	331.783	444.975	423.412	429.052	386.084	378.286
FBtr0076813	FBtr0076813	1	0.750135	24	2	0.112476	40.5601	40.9455	36.4593	31.8593	34.1902	38.6773	0.0593355	0.00237171	24	4	0.308871	50.4718	89.1117	49.5042	45.5042	35.7227	58.1424	1	0.0582942	24	20	0.106032	32.496	41.9557	40.2094	43.7774	39.4452	36.2701	1	0.0358205	24	14	0.284862	68.7133	63.1792	58.9293	58.9716	44.7525	45.8197
FBtr0077139	frm-RC	1	0.439008	24	2	0.158514	71.8269	56.8207	46.7316	42.6752	52.0556	48.4432	0.0593355	0.00237171	24	4	0.350244	112.589	124.056	84.6174	82.5047	62.6568	88.1817	1	1	24	6	0.0480373	48.868	47.1039	47.7913	43.9251	53.4369	43.6368	1	0.0302461	24	14	0.364998	113.953	88.7972	120.599	100.582	64.5329	75.4829
FBtr0077272	Ser6-RA	1	1	24	14	0.112861	1772.59	2009.55	2214.63	1881.68	1888.56	1986.25	0.0593355	0.00237171	24	4	0.206721	3320.87	3045.61	2638.79	2533.18	1960.26	2934.83	1	1	24	12	0.06015	2417.29	2253.3	2185.39	2351.04	2354.73	1939.57	1	1	24	18	0.0664433	2361.29	2635.58	3088.14	2899.73	2605.16	3018.71
FBtr0077976	FBtr0077976	0.788461	0.0254495	24	2	0.238822	398.088	339.135	329.036	239.06	309.596	446.265	0.0593355	0.00237171	24	24	0.62014	455.562	379.306	239.53	239.619	265.619	558.812	1	1	24	22	0.0309253	332.187	365.724	336.852	301.642	346.574	312.256	1	0.347994	24	22	0.203442	287.81	343.369	511.568	441.004	378.356	382.491
FBtr0078505	CG11437-RA	1	1	24	10	0.107731	46.2916	51.0314	55.9908	54.9659	49.3839	51.8935	0.0593355	0.00237171	24	4	0.298222	58.5717	63.4866	51.7245	43.0639	37.9805	50.6936	1	1	24	12	0.147064	57.5447	45.7643	45.0765	41.5983	43.1764	42.0755	1	0.548071	24	12	0.0678151	57.7964	55.9965	50.3806	53.0354	46.7623	54.7256
FBtr0078975	TwdlF-RA	1	0.14151	24	10	0.166248	43.4231	93.2355	53.3851	50.2551	52.2057	40.155	0.0593355	0.00237171	24	24	2.47925	892.329	500.917	33.6954	42.2549	134.17	228.208	1	0.750135	24	22	0.100855	52.4377	48.3126	50.4939	61.0613	61.2716	47.829	1	1	24	10	0.361735	119.251	224.092	95.0092	138.134	73.9492	195.877
FBtr0079688	CG17834-RB	1	1	24	10	0.035442	879.255	1047.84	1011.82	1011.05	972.982	980.297	0.0593355	0.00237171	24	10	0.148694	1035.99	1198.68	1221.05	1254.45	1120.78	1044.98	1	0.0921092	24	20	0.0442048	912.49	1036.31	1004.09	1083.79	943.079	966.315	1	0.00684614	24	18	0.150964	1054.57	1151.57	1362.98	1227.57	1070.53	1056.83
FBtr0080336	CG17211-RA	1	0.123011	24	10	0.209961	64.8695	94.1871	112.698	95.0258	73.7497	90.3822	0.0593355	0.00237171	24	8	0.378315	179.377	217.415	230.595	202.64	142.623	125.224	1	0.00367209	24	18	0.400684	74.9437	115.673	137.907	125.661	123.19	78.2209	0.928465	0.00295778	24	20	0.437987	117.721	168.644	266.296	299.812	151.198	160.737
FBtr0080563	CG8997-RA	1	0.068115	24	16	0.21545	5816.92	5769.8	5711.93	7877.83	8083.77	6580.76	0.0593355	0.00237171	24	14	0.276617	2440.14	3479.92	2965.89	4640.98	4513.35	3087.71	1	1	24	0	0.0282719	7909.43	9015.33	7644.59	8036.87	8040.78	7835.54	1	0.49115	24	22	0.131444	3516.65	5045.35	3564.96	4259.46	5755.45	3523.02
FBtr0080620	FBtr0080620	1	1	24	16	0.0943669	260.085	279.25	320.518	297.951	304.469	369.203	0.0593355	0.00237171	24	16	0.175271	298.844	269.428	314.459	321.706	368.868	341.093	1	1	24	0	0.0891326	270.013	285.638	278.357	310.288	311.346	298.278	1	0.610036	24	20	0.0932921	282.348	291.955	371.687	347.212	310.631	330.771
FBtr0082395	dpr5-RB	1	0.391378	24	10	0.172773	88.6856	86.3138	89.3292	83.3162	75.4865	71.4867	0.0593355	0.00237171	24	8	0.183745	117.462	150.992	144.358	119.74	122.277	102.009	1	0.391378	24	2	0.137067	77.2884	69.769	65.1931	80.5518	87.5627	76.2307	1	0.162307	24	20	0.115614	101.757	115.659	136.684	144.686	110.437	113.07
FBtr0082682	CG17207-RA	1	1	24	4	0.0447775	75.0538	57.4581	61.5314	64.0933	58.01	60.6684	0.0593355	0.00237171	24	12	0.21565	50.3114	74.4243	72.7231	85.7331	79.117	66.8162	1	0.439008	24	14	0.144075	62.297	75.0856	63.2671	58.6925	62.6912	51.4473	1	0.162307	24	20	0.164491	61.395	71.3675	78.7608	83.8212	69.8902	63.1012
FBtr0082691	Cyp304a1-RA	1	1	24	22	0.0851003	33.5126	32.3002	28.0613	27.9902	65.3586	60.6743	0.0593355	0.00237171	24	22	0.305051	48.835	26.5106	26.2363	26.2968	27.8788	101.653	1	1	24	12	0.0669648	77.712	31.8528	30.7368	32.0308	30.6519	28.9535	1	0.610036	24	6	0.101982	34.3637	32.3377	54.2854	32.6324	29.1867	39.0126
FBtr0083779	CG17752-RA	0.600041	0.0122987	24	12	0.397161	864.334	1981.17	2459.43	1923.85	2301.95	1593.63	0.0593355	0.00237171	24	14	0.272413	1386.94	2555.5	2855.06	3076.08	2948.04	2946.9	1	0.106608	24	20	0.0958395	1639.77	1832.87	1949.06	2008.06	1888.98	1764.26	1	1	24	18	0.0617941	2069.06	2764.87	3338.48	2790.24	2825.69	3009.46
FBtr0084810	to-RA	1	0.14151	24	22	0.238991	856.84	1243.97	1123.18	772.019	1096.47	1115.94	0.0593355	0.00237171	24	22	0.353433	2726.21	2116.97	1935.01	2013.82	2810.99	2512.68	1	0.548071	24	22	0.0786391	1088.88	1441.9	1222.18	1327.32	1766.74	1117.19	1	0.49115	24	20	0.0611435	3057.42	2678.32	3301.09	3622.3	2704.93	3232.48
FBtr0084918	CG31380-RA	0.953101	0.049726	24	16	0.277653	165.469	337.153	350.072	336.028	459.082	370.134	0.0593355	0.00237171	24	16	0.400852	171.124	337.928	392.487	397.541	568.612	424.203	1	0.162307	24	0	0.112923	340.269	340.253	335.779	353.304	426.058	341.031	1	1	24	22	0.125955	321.213	406.167	500.448	385.742	458.281	447.438
FBtr0085450	Obp99a-RA	0.154581	0.000260159	24	16	0.359931	6327.85	8022.47	9113.19	10568.8	12042.9	10899.6	0.0593355	0.00237171	24	18	0.601207	2638.85	2858.85	2568.68	4072.52	4777.6	7085.73	1	0.439008	24	18	0.0766539	12414.2	12038.8	12295.8	12516.6	9319.47	10874.5	1	1	24	18	0.103243	6543.45	8996.82	7877.37	8421.64	8727.66	7754.04
FBtr0085712	Cyp4c3-RA	1	1	24	22	0.069627	48.9077	60.5552	54.1942	44.1073	57.4571	47.4453	0.0593355	0.00237171	24	2	0.549365	136.451	138.103	72.8021	65.2809	65.0005	76.4245	1	0.106608	24	10	0.149415	56.3591	60.2637	46.3173	46.1812	50.1997	48.9199	1	0.548071	24	14	0.194272	82.9156	81.0194	69.0395	75.3838	56.0508	62.8462
FBtr0085789	CG11333-RA	1	0.439008	24	4	0.0836666	47.7084	53.0572	46.7934	42.2028	42.5101	51.4549	0.0593355	0.00237171	24	20	0.156414	40.4195	37.5387	37.0791	38.8102	50.6109	44.1088	1	1	24	12	0.014432	46.6533	47.1901	53.9409	43.7178	52.5001	50.8932	1	1	24	22	0.0918037	45.4523	46.5612	51.8043	49.218	52.6902	49.0247
FBtr0086301	Cpr56F-RA	1	0.14151	24	6	0.141142	43.4414	62.4191	54.5573	46.0933	47.0978	44.9351	0.0593355	0.00237171	24	4	0.462423	80.3634	77.8795	42.9694	41.9234	38.0917	46.3762	1	1	24	6	0.110627	46.3062	41.3133	40.9775	43.6155	46.6786	48.1559	1	0.272902	24	12	0.144964	49.6216	50.8336	45.6086	46.4817	38.1775	48.1296
FBtr0086668	Idgf5-RA	0.912253	0.0422761	24	20	0.209431	561.3	499.991	496.202	502.254	660.987	703.052	0.0593355	0.00237171	24	18	0.424904	362.877	343.255	351.937	444.329	588.429	732.859	1	1	24	6	0.0589091	741.747	589.302	527.767	569.303	608.215	565.026	1	0.391378	24	0	0.209427	500.16	526.332	784.059	619.036	664.56	794
FBtr0087680	FBtr0087680	0.221387	0.00073188	24	16	0.551522	1347.65	1594.36	2032.07	2689.39	3738.66	2617.54	0.0593355	0.00237171	24	18	0.81592	601.745	653.557	742.334	876.456	1681.17	2844.42	1	0.185617	24	12	0.301705	4504.13	4179.94	3440.85	3112.56	2659.89	2669.79	1	1	24	18	0.286262	1083	2252.54	1936.66	1255.42	1755.17	1089.04
FBtr0087797	CG13323-RA	1	0.272902	24	16	0.261895	2746.46	3383.77	3356.45	3606.03	5158.14	3791.14	0.0593355	0.00237171	24	20	0.204474	3246.44	2734.63	3021.2	3087.11	3601.03	4894.97	1	1	24	12	0.147973	6903.61	5977.8	5397.54	5191.82	5477.8	4769.54	1	1	24	22	0.105048	3692.97	4581.02	4641.55	4719.87	5014.6	4259.06
FBtr0087799	FBtr0087799	0.600041	0.0122987	24	16	0.387636	2252.27	3413.8	3467.9	4016.67	5007.89	3713.39	0.0593355	0.00237171	24	20	0.0996561	4446.01	4716.24	4338.53	4933.11	5418.88	5903.64	1	1	24	12	0.0348321	5374.44	5197.49	4388.43	4810.05	5505.59	4144.16	1	0.610036	24	22	0.0546487	5376.71	6132.32	7105.35	6574.54	6174.92	6551.72
FBtr0087846	FBtr0087846	0.331581	0.00237171	24	18	0.402439	37.0285	36.5657	42.8502	51.1489	60.8262	65.6505	0.0593355	0.00237171	24	16	0.311422	29.6206	35.7375	40.8934	43.5941	55.7314	46.0412	1	0.913442	24	22	0.118154	47.7222	54.1071	51.8761	54.3408	59.0504	50.0763	1	0.828769	24	0	0.0902056	35.5257	36.0784	35.5329	31.992	44.2882	37.2544
FBtr0088106	CG13228-RA	1	1	24	10	0.128032	89.5662	111.608	98.5361	107.386	105.453	91.4393	0.0593355	0.00237171	24	4	0.402766	150.102	124.842	100.368	81.8894	82.8703	75.9377	1	1	24	22	0.0484969	96.6388	86.1723	99.1876	102.28	89.9653	95.708	1	0.677306	24	10	0.14682	104.892	104.296	86.3366	93.5717	87.2128	93.858
FBtr0088218	CG7220-RB	1	1	24	10	0.0486101	4887.85	5400.44	5624.51	5622.3	5172.31	5307.68	0.0593355	0.00237171	24	14	0.0857579	5561.85	6181.38	6059.91	6536.65	6436.34	5625.44	1	0.439008	24	0	0.043678	5493.18	5477.29	5475.22	5717.43	5767.46	5599.07	1	0.49115	24	18	0.044523	5899.73	5875.66	6373.85	6134.56	5761.17	6067.87
FBtr0088323	Ir47a-RA	1	1	24	4	0.114954	184.036	249.182	249.99	207.859	216.206	227.439	0.0593355	0.00237171	24	10	0.158431	383.676	385.402	454.213	407.591	391.518	250.371	1	0.106608	24	20	0.18051	187.278	223.432	249.359	249.857	248.771	208.913	1	1	24	18	0.128662	320.745	306.679	440.381	379.352	292.388	355.639
FBtr0088380	CG30008-RA	1	0.0793344	24	8	0.173777	5293.04	7037.31	6945.08	5945	5031.02	5650.88	0.0593355	0.00237171	24	6	0.145427	9719.98	11133.9	9976.03	9592.28	9158.29	7149.42	1	0.0122987	24	18	0.152755	5258.39	5908.04	6806.13	6618.54	6628.42	5439.45	0.791137	0.00073188	24	18	0.176451	8297.03	8781.09	10499.9	11069.6	8588.17	8645.72
FBtr0089546	CG5002-RA	1	0.068115	24	14	0.203396	810.828	1703.27	1782.95	1518.71	2153.48	1784.99	0.0593355	0.00237171	24	16	0.326146	1858.55	2632.08	2718.43	3012.36	3897.77	3414.87	1	0.14151	24	0	0.150607	1651.55	1766.07	1690.37	1959.19	2234.12	1696.5	1	0.439008	24	20	0.181615	2392.61	2463.6	3603.34	3064.89	2794.9	2860.46
FBtr0100835	CG34057-RB	1	1	24	4	0.044926	55.693	61.977	60.392	53.1095	68.308	60.133	0.0593355	0.00237171	24	12	0.192206	59.2018	66.7942	78.0818	79.1276	76.1657	65.4755	1	1	24	12	0.0938507	64.9685	66.2294	60.798	58.6136	64.6647	57.394	1	0.211662	24	16	0.134909	81.3707	73.6891	83.3734	78.0331	65.8419	64.0821
FBtr0112966	CG15249-RB	1	0.0921092	24	2	0.147587	44.9888	48.8356	35.88	31.5852	35.4355	35.8546	0.0593355	0.00237171	24	2	0.501556	90.9926	49.6069	35.629	34.9542	31.2998	43.0606	1	1	24	22	0.0765125	38.744	36.4642	42.8668	38.1741	41.9022	39.7687	1	1	24	10	0.177349	47.9115	41.1534	40.2923	41.2109	37.0852	48.3695
FBtr0113050	CG12824-RB	1	0.211662	24	16	0.199397	166.055	170.184	181.296	201.262	240.672	199.263	0.0593355	0.00237171	24	18	0.431218	104.443	117.918	127.327	141.525	177.64	256.273	1	1	24	12	0.0980899	249.028	285.643	242.728	208.74	246.62	240.653	1	0.0254495	24	22	0.2383	121.96	202.34	275.97	234.068	245.237	230.726
FBtr0113197	CG1208-RC	1	0.308589	24	20	0.0726269	840.945	934.206	900.339	913.083	1050.68	1179.38	0.0593355	0.00237171	24	18	0.299	563.049	560.576	527.956	683.598	713.879	920.231	1	1	24	10	0.0381237	650.098	788.276	784.633	678.538	761.518	861.151	1	1	24	22	0.0908137	718.337	807.35	881.779	801.785	814.312	724.564
FBtr0114510	CG13460-RB	1	0.14151	24	8	0.248555	45.973	79.6666	73.2292	52.043	47.2552	43.95	0.0593355	0.00237171	24	6	0.471789	67.5501	95.236	109.384	66.3837	43.7644	71.4887	1	1	24	18	0.0523524	46.8535	41.9011	49.7435	50.1775	44.0366	46.4508	1	0.185617	24	14	0.596986	115.432	141.299	149.717	90.5599	75.1407	84.9151
FBtr0071249	Hexo2-RA	1	0.211662	24	20	0.0786798	1294.22	1380.33	1330.82	1408.65	1514.11	1680.76	0.0683453	0.00295778	24	18	0.208618	878.292	950.735	1006.98	1077.73	1194.31	1281.93	1	1	24	6	0.0602738	1568.7	1571.78	1437.85	1419.94	1483.37	1610.23	1	0.240676	24	0	0.141174	1006.07	1082.6	1147.67	1118.08	1296.26	1239.24
FBtr0071265	CG12661-RA	1	0.439008	24	4	0.158021	73.904	89.293	98.5762	71.5679	78.4779	87.7602	0.0683453	0.00295778	24	10	0.18082	116.888	114.721	172.776	131.686	126.671	102.848	1	0.185617	24	22	0.183526	71.5318	77.5262	98.5595	86.2389	99.4923	91.9047	1	0.828769	24	22	0.17421	92.6146	92.6722	130.821	109.77	102.114	109.116
FBtr0071880	CG13527-RA	1	0.211662	24	6	0.0751124	23.4551	23.9017	22.3931	23.6051	19.8854	21.2007	0.0683453	0.00295778	24	8	0.144757	22.7351	27.0289	23.8857	24.3739	21.127	19.7531	1	1	24	0	0.027708	22.7024	22.6608	22.4952	24.4698	22.1542	23.5682	1	0.0122987	24	16	0.153965	37.7878	27.8703	31.4028	27.3034	22.9922	23.0223
FBtr0071972	FBtr0071972	1	1	24	14	0.0321133	14.8349	14.3674	15.0607	14.1116	14.4427	14.372	0.0683453	0.00295778	24	6	0.111221	15.3882	18.7963	15.017	15.1782	13.6882	13.9987	1	0.548071	24	0	0.0334532	14.3245	13.5972	14.0223	14.7243	14.3187	13.8776	1	0.308589	24	14	0.0491899	16.3286	16.1917	15.9466	16.4842	14.1364	15.5537
FBtr0072038	CG3500-RA	1	1	24	10	0.0218973	2476.98	2757.24	2641.1	2794.93	2636.57	2763.02	0.0683453	0.00295778	24	10	0.0900147	2370.9	2519.15	2748.7	2556.36	2543.77	2232.65	1	1	24	6	0.0359599	2576.76	2584.72	2632.65	2501.59	2812.6	2642.77	1	0.14151	24	4	0.0320461	2442.34	2662.94	2320.85	2573.21	2696.36	2678.62
FBtr0074053	CG8128-RA	1	1	24	16	0.0443674	1468.64	1711.48	1584.16	1603.89	1564.88	1746.48	0.0683453	0.00295778	24	20	0.124483	2263.04	2070.06	2018.92	2183.47	2489.43	2276.19	1	1	24	22	0.0342947	1596.91	1724.63	1571.23	1697.78	1929.5	1614.79	1	1	24	22	0.0797687	2253.97	2059.26	2788.41	2493.26	2270.89	2553.88
FBtr0074069	FBtr0074069	1	0.828769	24	4	0.109923	104.433	68.2124	58.9774	67.9611	53.1495	60.6404	0.0683453	0.00295778	24	16	0.0953675	43.185	42.9534	49.2674	47.5398	54.0764	48.2202	1	1	24	0	0.046768	59.2891	57.8757	59.6093	67.5451	52.6381	61.879	1	1	24	22	0.0482052	47.0504	43.8053	44.3477	46.7973	47.348	41.9499
FBtr0074823	CG17145-RA	0.994708	0.0582942	24	8	0.135551	34.1184	40.3968	36.0581	38.1959	32.4551	31.3846	0.0683453	0.00295778	24	4	0.268103	37.1973	55.1869	46.1416	34.9753	31.3849	41.1929	1	1	24	12	0.0578944	40.611	38.5881	44.5948	36.1863	36.979	38.0873	1	0.439008	24	14	0.145021	39.0636	39.3212	44.1818	36.2351	35.3964	33.5734
FBtr0075120	rpr-RA	1	1	24	16	0.107395	112.845	164.227	196.151	165.263	197.404	198.041	0.0683453	0.00295778	24	18	0.21047	187.022	153.776	191.194	184.875	232.609	244.637	1	1	24	12	0.0956433	235.326	190.626	184.505	151.364	209.305	164.99	1	0.347994	24	0	0.125547	186.68	191.78	194.566	231.777	206.669	226.015
FBtr0075182	anchor-RA	1	0.828769	24	24	0.0867249	2820.55	2810.22	2627.46	2855.4	2549.48	2993.67	0.0683453	0.00295778	24	6	0.0734984	2506.96	2727.21	2575.05	2512.76	2206.66	2461.55	1	0.106608	24	22	0.0527891	2545.11	2733.53	2834.84	2839.38	2902.8	2783.73	1	1	24	22	0.0248742	2438.72	2548.84	2610.22	2385.3	2584.46	2518.02
FBtr0075443	FBtr0075443	0.994708	0.0582942	24	14	0.200115	155.393	294.168	244.733	325.815	311.813	300.501	0.0683453	0.00295778	24	4	0.383612	362.961	701.533	306.202	278.536	228.331	419.617	1	1	24	12	0.240867	372.593	448.279	310.536	312.409	338.015	251.75	1	0.0101574	24	14	0.613309	332.244	680.748	702.773	438.932	328.507	297.778
FBtr0075580	comm2-RA	1	0.391378	24	16	0.156985	292.808	352.046	428.742	311.893	469.513	482.555	0.0683453	0.00295778	24	16	0.268625	289.413	364.054	388.139	419.098	497.544	446.2	1	0.185617	24	6	0.0890212	391.238	430.396	376.52	409.155	425.625	480.259	1	0.00453887	24	0	0.183455	324.156	353.302	387.276	424.709	453.212	389.67
FBtr0075673	BobA-RA	1	1	24	14	0.0688616	28.2231	27.0231	38.4678	29.9145	29.2719	31.6413	0.0683453	0.00295778	24	14	0.81073	31.7982	28.4287	57.2651	70.0809	68.18	32.17	1	1	24	0	0.0364407	29.9362	34.5044	29.4376	31.0515	36.0361	30.6545	1	0.0582942	24	22	0.226477	26.906	29.4342	32.381	42.1806	36.8443	37.4369
FBtr0075764	FBtr0075764	1	0.185617	24	2	0.120367	26.2734	23.3522	19.5144	18.0643	19.577	21.2923	0.0683453	0.00295778	24	6	0.324627	22.8548	35.6275	36.2614	26.6075	19.6376	23.5081	1	1	24	0	0.031993	19.5351	21.851	19.786	19.5941	21.9974	20.939	1	0.272902	24	14	0.403217	32.628	34.9663	37.3381	21.8576	24.0721	20.8825
FBtr0076522	Doc1-RA	1	0.439008	24	14	0.141068	46.6294	55.0368	59.6873	56.1568	66.0189	50.6163	0.0683453	0.00295778	24	14	0.270223	70.0556	61.8894	86.0769	85.9301	86.0337	63.7597	1	1	24	0	0.127604	52.3261	52.5155	47.5985	49.9175	59.4266	61.324	1	1	24	18	0.056314	81.21	66.0453	82.3647	79.4059	66.5493	74.7661
FBtr0077300	FBtr0077300	0.221387	0.00073188	24	6	0.402538	450.397	750.45	634.186	404.51	339.563	358.416	0.0683453	0.00295778	24	6	0.56131	1944.28	2108.97	1431.04	1521.43	589.522	806.001	1	1	24	12	0.204048	673.693	416.064	601.109	484.869	718.702	335.931	1	0.913442	24	14	0.35005	1879.24	1353.34	1903.06	1839.24	1280.42	1032.06
FBtr0077479	Naprt-RC	1	0.49115	24	4	0.0854008	913.018	1017.53	976.421	904.245	938.822	929.085	0.0683453	0.00295778	24	4	0.206323	1472.52	1365.38	1250.67	1196.46	1099.72	1053.51	1	0.0793344	24	22	0.0623049	709.24	865.964	804.063	891.041	930.673	829.087	1	1	24	0	0.0380211	1156.15	1066.78	1209.03	1243.74	1023.94	1160.1
FBtr0077920	CG5397-RA	1	0.068115	24	16	0.277815	185.818	209.804	203.59	262.132	274.63	270.018	0.0683453	0.00295778	24	16	0.428549	198.038	210.302	253.492	323.873	343.182	309.62	1	0.308589	24	2	0.109453	168.945	164.057	157.972	144.127	201.729	178.867	1	1	24	22	0.148775	203.085	218.863	257.679	236.315	243.857	216.738
FBtr0078633	FBtr0078633	0.788461	0.0254495	24	2	0.210854	39.513	43.3516	33.0136	31.9856	32.2163	34.0467	0.0683453	0.00295778	24	12	0.138853	39.2351	43.8573	45.9524	49.9915	44.5135	39.3211	1	1	24	12	0.0502753	38.6361	34.4059	44.8247	33.5123	39.763	41.1035	1	1	24	0	0.069102	43.2582	41.2424	42.4739	45.9641	42.562	43.7445
FBtr0079077	CG12512-RA	1	1	24	4	0.0315971	1576.4	1812.76	1735.62	1634.95	1514.84	1651.42	0.0683453	0.00295778	24	10	0.135247	2360.85	2557.11	2827.35	2542.55	2523.34	1725.54	1	0.211662	24	0	0.124209	1337.76	1522.97	1377.99	1601.22	1773.29	1553.56	1	0.0122987	24	18	0.0936422	2352.51	2358.66	2763.93	2585.78	2422.66	2264.61
FBtr0079194	FBtr0079194	0.912253	0.0422761	24	4	0.218816	849.759	736.781	826.482	601.491	588.602	683.239	0.0683453	0.00295778	24	4	0.332565	1193.53	1059.64	943.879	726.895	776.403	809.621	1	1	24	18	0.0599432	743.414	764.452	742.062	788.395	754.796	680.265	1	1	24	0	0.0401955	884.621	868.834	1075.43	1041.98	934.788	1021.77
FBtr0079855	gcm-RA	1	1	24	4	0.0841104	32.1232	33.0959	31.8456	31.1068	31.002	26.7453	0.0683453	0.00295778	24	18	0.349887	41.1099	28.1997	37.2713	51.6903	51.7171	43.0901	1	1	24	6	0.0454104	31.9853	32.8867	30.4705	31.5134	41.2167	32.7565	1	0.0921092	24	0	0.265186	31.8915	31.6965	40.731	45.3225	41.1031	47.4057
FBtr0080291	Rh5-RA	0.49307	0.00684614	24	14	0.222841	275.32	461.628	525.662	459.343	467.33	397.822	0.0683453	0.00295778	24	16	0.249268	827.828	736.989	898.586	1142.15	1265.14	637.208	1	0.00367209	24	22	0.173611	322.783	396.251	396.389	445.442	513.388	357.626	1	0.123011	24	18	0.147216	809.565	727.769	1072.44	1091.02	779.775	834.001
FBtr0080485	kek4-RA	1	0.211662	24	20	0.191486	41.2304	45.3895	44.9486	36.8741	47.154	46.0613	0.0683453	0.00295778	24	16	0.178548	79.9698	75.6785	86.4665	89.6067	125.064	78.8405	1	1	24	6	0.128655	41.8586	45.7481	36.9895	37.4392	63.659	40.1855	1	0.913442	24	2	0.0929881	73.4176	73.5883	87.4728	83.0456	84.106	92.3073
FBtr0080531	nur-RA	0.953101	0.049726	24	6	0.177813	64.0296	108.319	84.9561	71.1598	54.4474	67.9331	0.0683453	0.00295778	24	22	0.969479	387.93	177.247	43.4737	72.3645	189.083	127.037	1	1	24	22	0.0783386	75.2981	65.135	73.5596	67.0319	82.9573	61.4628	1	0.272902	24	6	0.421142	152.998	118.169	88.5202	170.333	115.721	243.82
FBtr0081051	Fas3-RA	1	0.123011	24	14	0.149836	470.474	549.75	651.843	552.971	629.921	576.841	0.0683453	0.00295778	24	22	0.2227	814.838	636.623	610.457	646.3	694.548	858.069	1	0.00835585	24	0	0.119752	574.421	526.479	551.955	610.041	704.507	537.464	1	1	24	0	0.10695	718.078	651.102	714.968	832.705	607.693	854.117
FBtr0081350	AANATL3-RA	0.49307	0.00684614	24	14	0.186103	942.027	1220.22	1436.63	1635.26	1548.63	1764.94	0.0683453	0.00295778	24	18	0.291593	858.019	701.464	1022.74	918.04	1158.18	1412.09	1	0.0921092	24	22	0.109983	1384.25	1507.58	1640.73	1865.16	1672.96	1790.87	1	0.211662	24	0	0.160973	1073.11	1381.28	1511.1	1404.27	1650.23	1478.96
FBtr0081694	Ccp84Ae-RA	1	0.548071	24	6	0.163214	89.8241	196.106	152.148	95.5141	112.77	100.396	0.0683453	0.00295778	24	2	0.965183	688.03	180.964	95.3332	108.331	87.54	134.496	1	1	24	22	0.131511	102.455	78.3201	112.517	88.103	120.338	98.4272	1	0.610036	24	12	0.446778	224.804	202.72	127.558	160.68	87.0363	160.11
FBtr0082373	Ugt304A1-RA	1	0.828769	24	16	0.134327	52.085	49.0805	41.3142	49.656	49.549	49.1627	0.0683453	0.00295778	24	14	0.235491	37.2173	64.3025	60.742	81.5785	80.7662	78.8938	1	0.750135	24	4	0.142666	41.8363	52.0122	38.5006	39.6142	56.388	47.021	1	0.0254495	24	20	0.202423	42.8405	61.7833	61.5956	69.7294	59.5155	47.379
FBtr0082404	ninaG-RA	0.994708	0.0582942	24	24	0.19029	50.5217	60.9301	45.8389	31.9282	38.3739	41.4087	0.0683453	0.00295778	24	2	0.310761	126.989	100.412	75.0821	60.0575	87.1801	81.6808	1	0.828769	24	6	0.158818	51.5413	57.8564	37.2449	47.0971	64.6723	54.1647	0.928465	0.00295778	24	6	0.513367	113.527	66.2102	69.8186	62.0061	94.3536	150.336
FBtr0082438	CG6834-RA	0.198393	0.000441217	24	6	0.219855	262.127	292.315	314.256	242.747	201.768	249.517	0.0683453	0.00295778	24	6	0.26411	288.846	376.142	316.546	311.019	218.815	231.646	1	1	24	0	0.0999831	211.472	253.916	252.844	233.452	269.791	288.086	1	1	24	18	0.0771347	252.955	304.348	342.951	357.613	298.22	303.709
FBtr0082740	CG8774-RB	1	1	24	4	0.128366	567.772	934.012	836.309	557.219	491.481	680.657	0.0683453	0.00295778	24	4	0.220688	1949.42	2189.03	1597.75	1741.62	1328.47	1452.08	1	1	24	22	0.191877	488.084	656.707	733.221	654.242	827.123	685.108	1	1	24	18	0.0847609	1933.47	1475.45	2606.16	2483.37	1510.36	2311.41
FBtr0084137	CG31431-RA	0.600041	0.0122987	24	16	0.260198	504.615	795.413	832.353	832.866	967.735	819.878	0.0683453	0.00295778	24	16	0.145201	1254.24	1263.76	1302.58	1432.63	1673.01	1294.87	1	1	24	6	0.093126	847.119	949.375	766.621	857.544	1135.54	880.851	1	0.347994	24	22	0.0924931	1371.7	1355.15	1732.94	1748.56	1416.17	1566.76
FBtr0084880	CG5111-RA	1	0.750135	24	22	0.128975	182.036	162.092	122.715	180.62	163.83	174.763	0.0683453	0.00295778	24	10	0.152721	112.206	113.045	150.138	129.444	122.839	104.586	1	0.347994	24	8	0.181193	116.788	156.954	119.559	112.15	134.448	145.17	1	0.828769	24	2	0.0593386	90.1025	87.3173	93.1456	82.9685	113.185	96.1818
FBtr0084956	E(spl)malpha-BFM-RA	1	0.123011	24	12	0.185757	81.2055	98.4823	129.342	113.081	103.724	86.4152	0.0683453	0.00295778	24	16	0.500476	124.162	101.489	198.781	227.013	235.988	140.985	1	1	24	10	0.119676	126.005	132.958	89.5058	120.485	128.236	107.846	1	0.0582942	24	22	0.160725	121.331	133.595	136.312	181.694	151.834	151.255
FBtr0085331	FBtr0085331	1	0.272902	24	16	0.174318	1144.44	1321.76	1394.51	1281.53	1802.43	1901.8	0.0683453	0.00295778	24	18	0.317905	1066.8	1029.25	1033.26	1197.12	1625.31	2130.14	1	1	24	0	0.0525557	1935.71	1629.25	1529.08	1734.62	1646.42	1608.87	1	0.272902	24	22	0.102934	1354.87	1566.12	2016.93	1772.33	1712.42	1879.04
FBtr0085403	FBtr0085403	0.750495	0.021337	24	2	0.265047	387.837	352.118	286.981	293.048	242.481	320.879	0.0683453	0.00295778	24	6	0.233078	319.13	362.454	325.859	299.193	229.176	306.493	1	0.913442	24	4	0.0787469	257.74	259.68	218.404	247.905	265.56	283.233	1	0.391378	24	2	0.26201	216.335	243.073	262.518	280.583	280.911	326.323
FBtr0085617	FBtr0085617	1	0.750135	24	10	0.134969	105.494	136.409	155.751	115.969	104.979	93.126	0.0683453	0.00295778	24	16	0.214218	341.952	324.641	354.865	403.587	502.805	305.881	1	1	24	22	0.0781618	142.714	210.641	169.787	173.635	251.304	156.922	1	1	24	6	0.0685681	512.371	364.191	411.255	536.581	454.804	481.484
FBtr0086786	FBtr0086786	1	1	0	16	0	100.149	118.541	94.0819	86.7087	133.722	87.8655	0.0683453	0.00295778	24	24	0.852157	273.621	186.724	70.3886	85.849	101.938	126.31	1	1	24	0	0.0516471	103.972	81.7867	98.7509	107.203	84.5128	105.669	1	1	24	10	0.260891	106.287	170.502	99.1465	124.475	123.585	179.789
FBtr0087302	FBtr0087302	1	0.610036	24	6	0.0536075	185.136	229.32	208.717	209.208	194.679	209.265	0.0683453	0.00295778	24	16	0.134343	278.659	255.909	290.164	313.63	354.243	252.467	1	1	24	18	0.0702793	197.917	233.897	211.484	220.654	220.179	199.108	1	0.0921092	24	22	0.181242	246.44	235.743	298.634	308.052	286.581	264.878
FBtr0087905	CG30047-RA	1	1	24	10	0.102113	298.538	383.125	427.81	333.968	323.907	351.496	0.0683453	0.00295778	24	12	0.175166	504.21	562.247	595.728	628.259	588.098	432.028	1	0.0358205	24	22	0.21734	259.81	298.676	380.742	360.813	423.37	384.228	1	1	24	0	0.0985601	569.771	566.744	699.227	762.733	607.767	732.412
FBtr0088259	Prx2540-2-RA	1	0.211662	24	18	0.0860549	3899.46	3995.64	4182.78	3952.23	4996.3	4472.7	0.0683453	0.00295778	24	20	0.197039	3422.6	2917.36	2938.73	2967.22	3547.43	4066.66	1	0.391378	24	8	0.066758	5014.04	4491.9	4556.44	4205.47	4577.57	4586.39	1	0.828769	24	2	0.139274	3778.35	3965.43	3709.19	4324.54	4297.42	4326.61
FBtr0089484	Stat92E-RB	1	1	24	22	0.0106048	4370.6	4661.9	4978.5	4649.11	4729.24	4891.17	0.0683453	0.00295778	24	14	0.0773822	4070.31	4496.3	4501.84	4725.54	4806.68	4479.5	1	1	24	18	0.016465	4658.39	4761.11	4922.75	4732.5	4710.23	4818.41	1	1	24	18	0.0389474	4350.8	4536.78	4570.74	4752.74	4435.75	4520.61
FBtr0089644	CG11892-RB	0.831743	0.0302461	24	10	0.376336	517.107	1054.3	1306.83	911.562	792.312	831.167	0.0683453	0.00295778	24	14	0.253492	1355.35	1621.73	1708.39	1880.9	1839.61	1130.64	1	0.0101574	24	20	0.125858	968.533	1295.84	1245.31	1459.47	1328.7	1171.52	1	1	24	18	0.104726	1484.7	1733.49	2041.63	2063.59	1829.1	1956.73
FBtr0091514	FBtr0091514	1	1	24	4	0.0629396	245.706	405.465	393.37	299.356	297.415	309.384	0.0683453	0.00295778	24	6	0.181656	906.649	999.401	880.034	824.781	743.399	618.397	1	1	24	0	0.0438	334.629	329.364	308.306	343.588	434.397	308.728	1	0.610036	24	14	0.0888656	775.322	721.18	1066.41	884.981	626.728	921.271
FBtr0100131	PK1-R-RD	1	1	24	16	0.0809248	61.3001	70.2386	63.3774	72.8954	73.3574	86.7207	0.0683453	0.00295778	24	10	0.252211	62.9484	74.5795	82.1364	84.1887	67.0745	69.4526	1	1	24	0	0.0693088	46.4878	52.9685	53.9428	48.1934	53.9631	60.7396	1	0.750135	24	22	0.132254	51.8795	52.3456	58.8182	54.7518	62.7563	51.2101
FBtr0111188	CG40486-RB	1	1	24	22	0.0614281	158.174	175.785	197.487	160.665	163.993	189.839	0.0683453	0.00295778	24	16	0.191089	203.344	212.106	233.367	239.821	279.948	277.242	1	0.610036	24	16	0.0558791	252.649	273.298	270.851	206.593	273.828	219.221	1	0.0582942	24	22	0.15988	252.339	273.259	402.753	431.662	374.627	421.665
FBtr0112523	inaF-C-RA	1	0.828769	24	8	0.18127	84.7304	112.144	125.757	106.046	89.9306	97.5703	0.0683453	0.00295778	24	12	0.322338	178.945	168.032	250.781	226.476	220.616	136.536	1	1	24	22	0.0754642	98.5388	110.171	112.808	126.144	126.233	112.945	1	1	24	18	0.0680131	162.021	152.778	211.2	180.376	147.976	194.013
FBtr0112607	CG34375-RA	1	0.123011	24	4	0.0427481	72.7866	69.9959	46.2223	55.5093	42.63	60.7325	0.0683453	0.00295778	24	24	0.157063	58.937	50.8547	47.1215	40.0603	53.8713	54.0824	1	1	24	0	0.095417	47.9428	46.9527	50.0003	54.7356	47.0541	58.0892	1	0.14151	24	12	0.0956008	50.518	48.3821	41.6945	45.2597	39.9953	45.1361
FBtr0114134	FBtr0114134	1	0.548071	24	4	0.119961	42.5552	29.2527	28.8154	25.1165	27.0312	26.7792	0.0683453	0.00295778	24	12	0.1581	30.4817	33.238	36.8398	38.7802	34.4468	31.0826	1	0.750135	24	20	0.0357867	26.1471	32.7645	30.0881	32.1937	29.2903	29.7576	1	1	24	0	0.0718933	30.8925	28.3085	29.5214	31.562	31.8029	32.7041
FBtr0114554	halo-RB	1	0.677306	24	2	0.089396	33.6808	29.9415	34.4904	26.724	27.7008	32.2994	0.0683453	0.00295778	24	10	0.378277	29.7525	32.205	54.4075	53.9839	45.5189	23.213	1	1	24	22	0.0761837	28.6377	26.0455	28.9032	29.0623	29.3344	27.3255	1	1	24	18	0.087554	27.9725	28.8279	26.6981	51.6371	24.3421	31.9174
FBtr0273279	CG2680-RB	1	0.106608	24	12	0.157685	265.63	471.016	493.053	450.552	449.845	376.897	0.0683453	0.00295778	24	12	0.19114	754.085	907.77	973.294	996.285	996.922	644.863	1	0.162307	24	0	0.131684	355.582	403.573	398.434	400.306	532.232	423.528	1	0.123011	24	20	0.209364	687.427	772.135	1070.32	948.764	790.973	833.768
FBtr0273309	FBtr0273309	1	0.828769	24	6	0.0321663	5420.47	5500.94	5030.92	5695.17	4967.34	5299.95	0.0683453	0.00295778	24	10	0.141968	4370.75	4846.95	5019.26	5188.97	4438.72	4424.86	1	1	24	10	0.0213971	4968.93	5177.84	5147.42	5022.59	4964.46	5256.67	1	1	24	22	0.0293343	4348.99	4576.24	4526.06	4343.17	4596.63	4261.01
FBtr0273348	CG13305-RB	1	0.162307	24	4	0.167333	53.1304	44.0127	46.1053	36.3771	35.1246	42.5181	0.0683453	0.00295778	24	2	0.154298	53.5286	48.5401	40.5044	40.5843	42.8185	43.4146	1	0.0582942	24	12	0.227879	43.1046	48.1314	38.7741	34.8245	38.5387	34.5345	1	0.185617	24	8	0.0921113	50.6266	45.8917	43.2015	42.7679	43.7613	48.9918
FBtr0290057	CG31145-RD	1	0.391378	24	16	0.148086	961.843	1105.91	1185.32	1075.13	1265.95	1247.89	0.0683453	0.00295778	24	18	0.158491	1358.84	1318.82	1351.45	1496.32	1811.41	1521.29	1	0.347994	24	0	0.0543571	1206.17	1194.5	1174.96	1234.74	1384.64	1199.57	1	1	24	18	0.045573	1643.33	1571.17	1914.7	1811.75	1567.7	1769.75
FBtr0113177	Obp73a-RB	1	0.106608	24	20	0.253851	60.3411	44.7701	41.9658	50.1414	51.8594	60.0234	0.0764918	0.00331494	24	22	0.24142	55.094	37.8193	35.9783	38.0297	37.2017	55.0737	1	0.750135	24	6	0.125183	70.0532	64.0561	52.8444	66.7142	68.0193	60.0843	1	1	24	22	0.0246162	55.3073	60.7384	51.629	55.556	57.7833	52.7934
FBtr0070195	CG3713-RA	0.912253	0.0422761	24	10	0.194301	89.511	119.782	125.122	124.026	104.851	110.395	0.0798596	0.00367209	24	8	0.161068	120.314	139.034	140.507	124.449	119.449	105.529	1	0.610036	24	6	0.0926522	120.334	110.94	98.4419	105.81	113.759	110.766	1	0.0122987	24	22	0.163197	98.1827	106.578	124.472	140.765	114.537	117.308
FBtr0070881	CG32750-RA	0.697732	0.0178239	24	14	0.205736	407.232	376.617	386.065	455.163	446.992	385.206	0.0798596	0.00367209	24	14	0.343025	385.554	614.108	519.578	731.294	874.121	523.546	1	0.308589	24	0	0.174383	295.38	432.072	352.479	402.709	509.564	365.059	1	0.068115	24	20	0.293419	475.81	556.976	721.447	673.017	663.179	544.369
FBtr0071887	FBtr0071887	1	1	24	14	0.132369	60.7141	49.4427	57.29	49.1506	44.1636	40.6684	0.0798596	0.00367209	24	6	0.2477	78.608	88.4291	68.7318	72.5086	52.4978	52.5562	1	0.828769	24	10	0.0402627	55.3798	49.7026	44.6033	44.6225	51.4249	39.0557	1	1	24	12	0.0927742	88.417	62.7182	78.2459	77.9889	66.2807	59.8635
FBtr0072637	LysX-RA	0.600041	0.0122987	24	14	0.592907	109.064	133.028	147.506	231.744	303.717	183.645	0.0798596	0.00367209	24	20	0.529413	65.1718	49.6814	64.5726	66.7895	102.302	243.64	1	0.185617	24	12	0.326726	298.961	356.855	214.801	229.416	169.993	207.146	1	1	24	18	0.203539	60.4967	146.628	139.975	97.9228	123.596	82.8077
FBtr0072830	CG32313-RA	1	1	24	22	0.104634	37.154	30.6045	30.6733	33.7005	36.4797	32.4015	0.0798596	0.00367209	24	10	0.131985	25.8069	29.6899	32.1564	32.2021	28.055	26.8179	1	1	24	10	0.141347	34.4551	36.7473	29.8368	38.4324	30.8955	36.724	1	0.0793344	24	20	0.131847	35.6354	29.1734	32.4379	32.0003	31.6378	27.3273
FBtr0073361	CG18808-RA	1	0.185617	24	22	0.193998	57.0749	39.3613	39.0398	40.0411	45.4898	49.6876	0.0798596	0.00367209	24	16	0.185165	32.0797	31.1966	39.7687	38.6557	44.5654	41.7199	1	1	24	18	0.0895091	46.1429	44.1534	40.7718	48.5784	37.9648	41.2943	1	0.677306	24	0	0.0288818	38.9622	34.5334	43.0438	39.2357	41.6231	34.8333
FBtr0073377	CG15210-RA	0.600041	0.0122987	24	16	0.320691	1533.03	1907.4	1978.17	2124.65	2833.69	2261.73	0.0798596	0.00367209	24	18	0.225457	2041.39	2150.96	2207.74	2279.09	2975.72	3080.2	1	1	24	12	0.0886606	2998.85	2939.31	2386.74	2466.38	2913.62	2269.67	1	0.347994	24	22	0.0781848	2519.32	2807.36	3261.4	2978.14	2741.7	2868.93
FBtr0073578	regucalcin-RD	1	0.308589	24	16	0.127629	2706.38	3445.47	3790.58	3470.22	3976.88	4270.93	0.0798596	0.00367209	24	18	0.122973	3825.73	3756.94	3761.48	4002.25	4467.28	4488.67	1	0.0122987	24	0	0.104086	3568.25	3474.68	3461.83	3898.48	4142.02	3589.97	1	0.106608	24	22	0.0734118	3725.83	3981.54	4527.46	4637.19	4269.64	4419.23
FBtr0074361	CG9672-RA	1	0.49115	24	16	0.100648	1230.56	1518.38	1756.54	1533.41	1865.85	1689.94	0.0798596	0.00367209	24	20	0.131879	1346.48	1353.17	1251.37	1587.68	1571.08	2120.54	1	1	24	12	0.0172976	1667.11	1589.46	1645.69	1696.27	1567.86	1615.52	1	0.347994	24	20	0.107604	1589.52	1956.52	2427.5	2194.9	1836.94	1965.2
FBtr0074673	Muc18B-RA	0.588812	0.0101574	24	12	0.265285	53.9927	77.8419	89.6982	81.1717	78.6747	58.9524	0.0798596	0.00367209	24	4	0.437644	96.0421	170.106	94.0786	84.62	64.9676	77.3234	1	1	24	0	0.0683454	66.4062	63.2969	51.4563	81.5084	58.5307	61.8992	1	0.240676	24	14	0.340656	107.722	121.907	116.352	97.9014	80.7627	72.1529
FBtr0075060	FBtr0075060	1	1	24	16	0.0899687	49.0186	42.5922	34.978	43.1031	44.934	36.3247	0.0798596	0.00367209	24	4	0.251506	41.2271	46.2123	35.7929	30.9206	32.2263	32.8392	1	0.185617	24	18	0.106598	40.4234	39.6858	48.1619	43.8019	38.6792	38.0701	1	0.272902	24	6	0.0362498	30.3165	35.3222	24.9636	34.2974	31.7728	38.2071
FBtr0075101	CG7271-RA	1	1	24	14	0.0836366	43.3989	36.0296	37.5534	36.4548	38.6297	30.9141	0.0798596	0.00367209	24	10	0.29778	37.3342	40.4515	63.7672	55.7865	55.325	28.0845	1	1	24	0	0.0740376	32.1083	34.784	39.4891	35.0594	36.8165	39.0597	1	1	24	10	0.171104	36.9674	32.5151	31.3375	55.8119	28.1292	47.1288
FBtr0075674	CG13465-RA	1	1	24	14	0.0782042	30.9123	34.1922	44.0186	29.1769	42.7307	28.5587	0.0798596	0.00367209	24	14	0.93899	35.1175	32.7596	80.0474	82.6825	97.8117	38.7386	1	1	24	22	0.0496548	34.0092	35.1022	32.293	34.9737	41.528	32.1525	1	0.211662	24	22	0.275927	35.6022	33.7097	45.7374	50.7955	45.8099	47.0804
FBtr0076676	Culd-RC	0.953101	0.049726	24	22	0.243842	662.659	779.512	755.599	536.021	692.787	814.381	0.0798596	0.00367209	24	24	0.221254	1945.72	1338.7	1209.51	1066.73	1563.5	1419.41	1	0.913442	24	6	0.0738608	870.103	820.772	666.254	756.46	1024.32	703.774	1	1	24	6	0.111783	1794.23	1355.49	1752.73	1715.39	1537.29	1959.24
FBtr0076793	ltl-RA	1	1	24	14	0.036561	376.236	323.599	369.322	324.678	327.444	311.612	0.0798596	0.00367209	24	14	0.138568	451.075	472.24	484.173	593.562	571.209	493.784	1	1	24	6	0.0266402	360.14	364.333	347.42	343.062	419.115	327.175	1	0.347994	24	22	0.111408	462.737	456.881	547.473	604.589	488.67	616.429
FBtr0077056	Lcp65Ae-RA	1	0.106608	24	12	0.261829	53.7975	66.6774	79.7635	59.9129	57.2513	44.6621	0.0798596	0.00367209	24	4	0.798578	165.715	122.553	120.179	64.9691	43.301	76.9786	1	1	24	0	0.137744	54.4391	40.0076	40.6954	52.6754	51.4212	45.7845	1	1	24	10	0.560032	105.373	159.071	66.9664	157.843	75.1537	156.508
FBtr0077258	FBtr0077258	1	1	24	14	0.034231	76.2109	80.4033	85.5886	78.9469	84.8628	85.9586	0.0798596	0.00367209	24	22	0.12577	80.1035	80.6722	76.9656	72.9589	85.9453	113.487	1	0.750135	24	14	0.0358857	88.0626	82.6467	76.1033	84.6756	72.02	76.84	1	1	24	0	0.0837868	88.6478	84.2513	90.937	99.718	88.0977	102.498
FBtr0077930	CG33128-RA	1	0.548071	24	4	0.135757	36.1207	45.8464	36.1433	33.8058	36.825	32.8649	0.0798596	0.00367209	24	8	0.440598	33.2974	52.9628	49.4736	38.9584	27.443	33.6113	1	1	24	22	0.0973509	35.0924	29.2848	40.6812	34.8732	32.0045	35.2943	1	0.677306	24	12	0.470793	57.4582	61.9911	54.5874	39.1034	38.5644	38.2742
FBtr0078512	Rich-RA	1	1	24	16	0.0648116	1506.35	1608.22	1541.79	1706.59	1719.95	1742.34	0.0798596	0.00367209	24	22	0.085323	1448.26	1364.27	1381.58	1320.26	1405.21	1838.33	1	0.185617	24	12	0.0507667	1765.39	1614.24	1658.42	1604.71	1498.76	1607.39	1	1	24	0	0.0451046	1325.37	1494.42	1623.08	1490.54	1551.25	1541.37
FBtr0078978	FBtr0078978	1	0.49115	24	14	0.0675782	230.721	306.784	328.018	306.739	310.385	326.807	0.0798596	0.00367209	24	18	0.178391	233.032	219.136	220.171	247.004	283.752	266.04	1	1	24	0	0.111541	290.313	324.395	302.85	319.499	352.22	340.865	1	1	24	0	0.128457	216.45	306.182	304.469	296.052	327.512	341.575
FBtr0079304	CG31910-RA	1	0.272902	24	4	0.0703925	29.5483	30.9766	27.3838	27.1072	22.9534	28.7724	0.0798596	0.00367209	24	10	0.240614	30.0521	37.6739	44.6148	40.2931	34.4006	32.7588	1	1	24	6	0.0215102	25.7597	27.7153	25.1013	26.1099	29.2933	25.537	1	0.677306	24	18	0.0728532	33.1338	33.5607	60.616	35.7876	37.6444	33.245
FBtr0079436	ninaC-RB	0.697732	0.0178239	24	12	0.222823	271.066	508.618	676.194	444.492	467.502	401.829	0.0798596	0.00367209	24	12	0.278558	1020.15	1056.08	1354.27	1315.64	1252.38	793.762	1	1	24	6	0.0324315	466.157	478.772	462.537	457.49	581.669	461.515	1	0.828769	24	18	0.156486	1036.62	946.234	1378.66	1284.91	892.165	1140.22
FBtr0080193	CG14915-RA	1	0.162307	24	14	0.181369	22.7135	23.6816	30.0215	31.1141	27.905	28.1326	0.0798596	0.00367209	24	12	0.642808	24.3578	24.9168	41.3178	47.2786	41.1223	22.3482	1	1	24	10	0.0642813	27.5361	29.009	21.8157	27.0704	29.2813	25.5413	1	1	24	18	0.0809602	29.5775	25.555	30.3719	58.1754	23.9895	26.0364
FBtr0081048	CG15155-RA	0.750495	0.021337	24	12	0.28984	602.058	1724.92	1901.62	1685.25	1689.74	1375.59	0.0798596	0.00367209	24	14	0.494232	1096.23	2094.07	2592.02	2296.02	3161.86	1615.24	1	0.0101574	24	20	0.243658	1355.82	1852.01	2004.68	2337.77	1895.9	1737.44	1	1	24	22	0.0722698	1934.84	2377.65	2699.88	2525	2705.91	2669.84
FBtr0081693	Ccp84Ac-RA	0.656361	0.0148339	24	12	0.247707	85.0559	128.182	107.044	114.772	121.866	87.8396	0.0798596	0.00367209	24	24	0.67039	380.918	147.035	70.1262	95.6694	95.9142	115.526	1	1	24	6	0.0613627	103.4	92.0193	89.8318	94.7809	101.9	98.0899	1	1	24	10	0.222382	113.005	124.949	110.18	120.688	100.136	167.285
FBtr0082759	yellow-e3-RA	1	0.49115	24	8	0.107947	37.7183	35.3008	37.3689	37.0854	32.0154	30.3496	0.0798596	0.00367209	24	16	0.432212	42.3868	32.1118	38.6039	51.5732	67.6655	42.2748	1	1	24	0	0.103269	33.84	30.5891	33.452	33.6006	45.5988	34.5145	1	0.162307	24	0	0.376969	40.9651	30.4886	38.2885	53.2226	43.7391	49.3171
FBtr0084047	CG17278-RA	0.858712	0.0358205	24	8	0.24899	298.59	515.367	587.469	453.419	409.48	443.93	0.0798596	0.00367209	24	4	0.182407	687.935	667.06	629.377	592.209	547.544	500.35	1	1	24	22	0.00731148	424.894	419.5	427.184	423.034	452.582	432.207	1	0.750135	24	0	0.133724	484.493	442.273	549.139	614.811	511.471	575.871
FBtr0084219	CG7059-RA	1	1	24	14	0.0753051	83.2733	118.675	112.827	101.586	117.468	98.8996	0.0798596	0.00367209	24	14	0.268244	167.099	174.135	223.306	215.481	234.084	143.089	1	1	24	6	0.0674156	91.4987	116.524	98.8764	90.1657	145.024	104.161	1	0.828769	24	18	0.16246	178.112	174.677	254.098	224.779	168.436	209.232
FBtr0084445	CG10300-RA	1	1	24	16	0.183736	56.0662	85.4243	72.4977	75.0239	74.2248	94.4129	0.0798596	0.00367209	24	18	0.246259	78.8794	81.7219	79.0764	92.0775	107.624	109.167	1	1	24	0	0.100598	67.5929	85.735	72.2763	78.1396	81.6433	90.7987	1	0.0793344	24	22	0.156882	91.8409	95.9252	113.341	123.986	126.315	113.255
FBtr0084643	CG13618-RA	1	0.49115	24	10	0.0852223	86.6474	110.282	127.646	109.279	119.245	107.658	0.0798596	0.00367209	24	14	0.210327	105.509	151.501	146.233	181.408	191.866	176.775	1	1	24	12	0.15477	114.78	141.187	113.621	96.4537	135.258	100.033	1	1	24	22	0.112755	142.796	133.874	175.572	180.457	153.743	145.89
FBtr0084864	CG10514-RA	1	0.123011	24	10	0.20711	1188.05	2082.75	2338.18	1787.77	1676.11	1738.92	0.0798596	0.00367209	24	12	0.245751	2688.37	3175.12	3679	3486.32	3860.13	2521.64	0.623214	0.000149838	24	22	0.233614	1611.54	2073.83	2268.87	2592.07	2543.2	2069.87	1	1	24	18	0.069848	3274.58	3522.84	4143.55	3940.55	3545.27	3850.93
FBtr0085121	CG17991-RA	1	1	24	14	0.12977	48.984	57.7351	80.9773	67.008	68.3442	66.3673	0.0798596	0.00367209	24	12	0.141545	66.2597	72.4017	75.0055	89.4533	69.358	63.6056	1	1	24	12	0.104081	79.8501	73.0527	66.285	67.5495	64.9081	61.6165	1	1	24	22	0.163526	60.2098	71.0995	107.865	72.635	78.9596	67.3313
FBtr0085255	Nep7-RA	1	0.347994	24	16	0.203806	98.219	123.273	123.793	132.643	150.897	184.983	0.0798596	0.00367209	24	18	0.386812	105.224	124.832	115.415	140.568	177.415	240.729	1	0.185617	24	20	0.105564	157.14	154.293	143.326	158.612	137.38	132.615	1	0.068115	24	20	0.172628	129.04	140.568	275.302	165.37	150.447	177.236
FBtr0085501	CG31036-RA	1	0.49115	24	20	0.14557	41.7747	39.9973	36.6287	41.0894	55.5652	42.1658	0.0798596	0.00367209	24	22	0.264981	44.039	35.0908	32.2178	37.2786	43.7269	56.6562	1	0.750135	24	10	0.0462625	45.2211	42.6376	45.8328	30.4254	40.9473	37.0179	1	1	24	6	0.0878616	45.9524	37.133	43.9432	40.2001	37.1113	45.1895
FBtr0086957	mthl4-RB	1	0.211662	24	14	0.0948548	335.245	332.743	398.141	369.688	363.772	357.79	0.0798596	0.00367209	24	20	0.144934	391.822	343.988	351.787	368.742	429.071	426.601	1	1	24	12	0.0719022	424.162	424.495	407.88	387.225	403.458	374.073	1	0.913442	24	18	0.0947205	330.171	405.756	489.062	430.22	404.236	411.449
FBtr0087044	CG6429-RA	0.912253	0.0422761	24	16	0.252175	1683.76	2598.17	2343.35	2489.95	2613.47	2439.37	0.0798596	0.00367209	24	16	0.216873	3534.96	4033.72	3681.8	4648.76	4987.18	3919.75	1	0.913442	24	0	0.0777287	2224.1	2406.57	2266.29	2267.93	3004.79	2282.74	1	1	24	0	0.0899511	4103.96	3999.84	4564.01	4757.19	4209.13	4938.17
FBtr0087429	Kank-RC	1	1	24	4	0.0639578	157.447	224.304	212.163	182.287	210.169	211.221	0.0798596	0.00367209	24	4	0.140403	338.656	307.859	306.269	280.662	246.731	313.273	1	0.913442	24	10	0.024077	216.373	201.923	199.215	170.791	205.307	180.513	1	0.211662	24	18	0.100879	249.827	259.562	347.944	289.922	257.094	287.434
FBtr0088752	Mal-A8-RA	1	0.439008	24	16	0.17928	3737.8	5343.14	5342.31	5228.88	5952.1	5887.14	0.0798596	0.00367209	24	16	0.572947	1970.29	4505.4	4139.55	4783.45	7493.32	6576.69	1	0.123011	24	4	0.129881	4858.05	4993.97	4828.79	4614.89	6010.57	5650.77	1	0.162307	24	20	0.16189	4993.97	6253.61	6524.54	5792.26	7147.53	5372.23
FBtr0088996	Aldh-III-RE	1	0.439008	24	10	0.0886146	1812.12	2194.71	2345.7	2247.69	1984.21	2225.14	0.0798596	0.00367209	24	8	0.143681	2632.83	2882.42	2889.17	2837.98	2596.53	2255.01	1	0.548071	24	22	0.0503	1970.02	2077.1	2064.5	2142.72	2291.66	2157.47	1	1	24	0	0.0148316	2559.41	2492.85	2782.03	2647.5	2538.59	2770.9
FBtr0089930	FBtr0089930	1	0.49115	24	20	0.139312	1080	1026.81	1026.82	913.776	1111.55	993.714	0.0798596	0.00367209	24	20	0.181544	1581.75	1463.19	1433.25	1436.64	1816.74	1564.91	1	0.677306	24	20	0.0918779	997.757	1089.99	1045.75	1071.27	1339.24	946.111	1	0.0302461	24	18	0.0991611	1655.76	1539.74	1867.26	1818.93	1467.85	1553.71
FBtr0110826	CG34120-RB	1	0.828769	24	14	0.0114357	555.912	708.823	686.042	699.707	651.878	718.273	0.0798596	0.00367209	24	14	0.126586	695.717	764.611	772.052	862.467	839.511	723.821	1	0.0422761	24	0	0.107742	604.708	668.714	659.623	721.711	747.286	691.67	1	1	24	0	0.0588525	697.874	837.677	827.842	887.346	812.377	874.529
FBtr0111154	FBtr0111154	1	1	24	2	0.0380423	94.0504	68.3787	77.4579	73.5287	69.0869	77.3134	0.0798596	0.00367209	24	12	0.316393	79.8303	99.584	124.007	108.719	132.421	87.4722	1	0.610036	24	4	0.22507	59.1656	60.4931	60.0547	49.292	87.2022	71.1967	1	0.0582942	24	18	0.209265	79.2172	93.3823	109.035	106.583	91.6978	76.6279
FBtr0113152	FBtr0113152	1	0.14151	24	2	0.168249	39.7541	45.8269	36.0084	33.3361	32.5545	35.3145	0.0798596	0.00367209	24	24	0.48335	95.8054	50.8136	35.5621	33.24	38.7843	44.2425	1	1	24	10	0.0712587	46.0295	38.2032	35.3395	46.1976	39.4362	39.6849	1	0.750135	24	12	0.0403404	49.2866	47.621	38.1818	49.1081	34.1986	48.8033
FBtr0113321	Ugt35C1-RB	1	0.0921092	24	16	0.165357	939.111	1594.26	1414.89	1452.95	1875.46	1464.2	0.0798596	0.00367209	24	16	0.345897	722.408	1183.5	1062.57	1331.75	1567.17	1274.36	1	1	24	22	0.122114	1409.78	1416.21	1542.72	1407.45	1783.17	1469.3	1	0.677306	24	22	0.0959968	1203.71	1578.29	1632.49	1519.65	1674.43	1406.35
FBtr0070101	CG32816-RB	1	1	24	16	0.0904602	1875.28	1801.27	1967.14	1978.28	2330.89	2323.83	0.0925406	0.00453887	24	22	0.155578	944.728	852.903	779.37	864.157	817.48	1642.51	1	1	24	10	0.0546275	2637.11	2098.27	2460.82	2182.54	1781.64	2503.87	1	1	24	10	0.0405526	1170.15	1359.63	1181.02	1245.74	1328.73	1211.02
FBtr0070857	FBtr0070857	1	1	24	14	0.0576398	96.0328	134.282	133.217	99.9377	117.818	102.969	0.0925406	0.00453887	24	2	0.149956	240.161	221.253	198.567	171.942	200.643	176.134	1	0.347994	24	8	0.138025	127.124	123.58	110.352	98.7029	134.334	118.439	1	1	24	12	0.0479136	221.432	194.664	239.99	213.745	165.868	231.034
FBtr0071543	Cht4-RA	1	0.14151	24	14	0.209708	237.897	342.57	319.418	395.674	435.82	392.692	0.0925406	0.00453887	24	18	0.56472	324.193	240.422	324.469	336.013	520.848	570.645	1	0.828769	24	14	0.0743735	459.092	703.137	423.053	495.909	445.165	445.008	1	0.106608	24	18	0.413353	432.802	605.059	823.162	701.402	485.696	380.828
FBtr0071840	CG10344-RA	1	1	24	2	0.0595296	3398.34	3489.72	2971.46	3629.34	3232.5	3361.51	0.0925406	0.00453887	24	10	0.0951518	2762.45	2935.97	2956.87	3134.72	2899.56	2560.13	1	0.828769	24	22	0.0365822	2897.3	3109.73	3091.84	3328.34	2982.65	3158.29	1	0.548071	24	0	0.039819	2830.74	2897.03	2799.28	2778.43	3163.38	2706.31
FBtr0071862	CG13510-RA	1	0.162307	24	12	0.279046	2733.16	4178.83	4569.4	3965.61	5162.31	3953.59	0.0925406	0.00453887	24	20	0.157031	5128.81	5269.06	5036.99	5634.84	6421.68	6926.69	1	1	24	12	0.0620415	5412.9	5669.22	4614.09	4476.41	5895.91	4320.16	1	1	24	0	0.0686353	6234.54	6283.06	7108.21	7174.11	6240.11	6820.13
FBtr0071928	Cyp6d2-RA	1	0.677306	24	16	0.121624	122.718	179.949	191.37	163.458	268.41	243.357	0.0925406	0.00453887	24	16	0.255593	181.214	194.009	213.619	226.618	278.099	331.853	1	1	24	6	0.0607723	243.116	207.697	192.646	204.752	241.362	179.653	1	0.439008	24	22	0.174532	193.313	219.171	306.729	259.821	249.68	246.553
FBtr0072449	Kr-RA	1	1	24	14	0.087805	92.0895	81.3473	128.555	85.022	88.9982	93.9449	0.0925406	0.00453887	24	14	0.577738	150.251	142.215	231.654	231.545	275.525	117.077	1	1	24	0	0.208275	68.8681	86.3089	69.8351	91.3894	130.476	69.8069	1	0.162307	24	22	0.226299	126.79	127.805	170.25	215.629	147.359	165.62
FBtr0072501	mthl14-RA	1	0.211662	24	18	0.256132	71.7727	109.861	87.874	97.387	110.591	122.903	0.0925406	0.00453887	24	18	0.24171	107.445	106.606	115.331	131.752	135.815	154.83	1	1	24	12	0.0610976	109.745	131.947	114.384	95.0581	144.642	105.99	1	0.049726	24	22	0.178933	113.319	143.306	191.764	159.412	174.671	151.16
FBtr0074288	CG9782-RA	1	0.913442	24	16	0.0879429	78.5937	108.721	91.0751	96.9022	116.616	88.2344	0.0925406	0.00453887	24	24	0.257854	186.039	146.691	104.74	119.116	137.974	133.249	1	1	24	12	0.0282489	92.3455	100.531	100.29	87.0731	107.201	93.4513	1	0.750135	24	8	0.194483	152.774	137.544	126.531	140.493	120.225	153.286
FBtr0074410	Arpc3B-RA	1	0.068115	24	14	0.222845	258.071	367.322	385.979	385.945	455.667	386.206	0.0925406	0.00453887	24	22	0.120823	428.137	440.885	417.685	434.491	498.309	622.861	1	1	24	12	0.103621	556.395	539.213	503.165	445.237	558.195	441.045	1	0.211662	24	20	0.106048	399.216	560.282	665.536	572.359	570.704	532.195
FBtr0074769	CG14219-RA	1	0.14151	24	20	0.400933	173.09	168.57	111.435	254.432	378.352	274.246	0.0925406	0.00453887	24	20	0.807629	71.0995	57.322	40.7724	49.3415	116.194	186.091	1	1	24	12	0.387615	527.446	621.201	334.891	285.707	382.794	274.717	1	1	24	0	0.069848	135.848	245.376	138.903	155.253	251.688	147.171
FBtr0074936	Rcd7-RA	1	1	24	2	0.0999708	66.0791	69.5538	72.2084	63.9977	60.4487	79.4815	0.0925406	0.00453887	24	16	0.140633	73.1709	70.0683	78.4399	80.4519	92.3406	77.7831	1	1	24	6	0.040169	70.007	69.6438	70.4521	61.9059	72.5502	71.8309	1	0.347994	24	20	0.0846036	64.5466	79.9984	107.732	87.8433	75.08	82.5463
FBtr0075614	Toll-6-RA	1	0.439008	24	4	0.149192	89.3959	99.723	82.4117	80.7412	66.7486	79.5889	0.0925406	0.00453887	24	14	0.31998	142.874	134.289	172.493	184.346	196.308	122.161	1	1	24	22	0.102352	74.8356	82.4873	87.7103	74.0387	101.296	73.474	1	0.0921092	24	22	0.168415	117.576	118.761	154.387	159.301	130.916	149.028
FBtr0075778	btl-RA	1	0.185617	24	14	0.163794	85.7843	85.6045	90.7231	118.83	100.552	103.001	0.0925406	0.00453887	24	16	0.337636	83.0905	80.208	82.6122	114.254	117.643	116.49	1	0.913442	24	10	0.19619	74.8401	83.775	62.6238	61.9809	67.8295	74.565	1	0.240676	24	22	0.117058	72.024	74.5429	87.1375	90.468	82.2498	76.5305
FBtr0076908	CG14823-RD	1	1	24	10	0.129758	587.546	962.623	931.609	797.023	722.78	774.258	0.0925406	0.00453887	24	2	0.272178	1424.47	1286.95	1098.83	1016.39	974.022	1125.46	1	1	24	18	0.0496212	841.486	922.626	714.947	896.98	838.853	741.233	1	1	24	18	0.0869635	1233.98	1267.17	1481.68	1466.07	1190.71	1426.01
FBtr0077013	CG13299-RA	1	1	24	10	0.128662	3883.09	4073.22	4609.1	4887.5	3842.62	4862.05	0.0925406	0.00453887	24	10	0.155445	3613.67	3879.14	4637.93	4073.32	3775.17	3395.06	1	1	24	18	0.0980297	4945.6	5898.39	5762.77	6083.44	4993.07	5921.42	1	1	24	6	0.0748649	2808.36	3091.79	2655.38	2784.36	3616.15	3077.41
FBtr0077042	Jon65Aii-RA	1	0.391378	24	8	0.625574	2511.44	4558.47	6001.83	1531.24	1123.38	2997.69	0.0925406	0.00453887	24	8	0.230068	9409.91	10850.6	10979.2	9993.63	9501.73	3616.85	1	1	24	0	0.465418	968.365	1649.95	2673.19	1569.87	2502.12	3488.4	1	0.828769	24	0	0.125389	9115.29	4048.89	7625.53	10216.6	6208.39	9965.75
FBtr0077250	CG15445-RA	1	0.185617	24	24	0.0498616	1427.09	1523.03	1401.58	1459.86	1500.69	1545.03	0.0925406	0.00453887	24	16	0.0463544	1384.06	1418.96	1469.26	1484.7	1543.77	1448.52	1	1	24	0	0.0335451	1509.8	1524.01	1437.06	1604.29	1474.95	1519.55	1	1	24	18	0.0514562	1423.88	1538.53	1620.58	1525.14	1442.05	1573.83
FBtr0077671	CG17224-RA	1	0.439008	24	20	0.1193	1207.01	1452.83	1432.31	1285.11	2054.73	1967.14	0.0925406	0.00453887	24	20	0.239642	1616.5	1451.58	1323.11	1672.9	2002.59	3116.69	1	1	24	0	0.0357619	1930.02	1758.13	1442.2	1540.14	1808.37	1591.71	1	0.185617	24	22	0.126151	1790.25	1867.37	2752.14	2357.76	2078.91	2329.94
FBtr0077992	FBtr0077992	1	0.211662	24	22	0.162702	196.093	205.763	190.698	160.033	265.242	288.537	0.0925406	0.00453887	24	22	0.216364	270.714	209.748	204.48	215.015	214.264	464.052	1	0.0793344	24	14	0.137393	333.323	273.886	257.864	205.239	243.205	218.989	1	1	24	16	0.0644351	240.451	280.764	388.625	290.866	255.793	326.908
FBtr0078611	Osi18-RA	1	0.123011	24	14	0.103952	44.1312	37.4997	38.729	42.7053	41.4848	38.8154	0.0925406	0.00453887	24	2	0.222378	45.7641	42.4889	29.971	31.2565	33.1981	35.0777	1	1	24	0	0.0578378	38.983	31.1383	38.2364	45.8073	33.6564	38.3405	1	0.272902	24	4	0.00430275	30.2087	36.9448	29.1444	37.609	35.3444	40.8316
FBtr0079053	eIF3i-RA	1	1	24	10	0.0292141	7575.89	8298.4	8161.39	8284.43	7776.65	8189.46	0.0925406	0.00453887	24	12	0.0788954	7605.8	7926.26	8196.05	8340.08	8384.17	7448.01	1	1	24	10	0.0348285	8050.75	8692.44	8149.86	8205	8008.23	8286.23	1	1	24	22	0.0330944	7804.88	8027.33	8134.88	8429.94	8172.9	7881.79
FBtr0079785	FBtr0079785	1	0.610036	24	6	0.0391843	33.1048	34.259	34.2612	37.8279	26.9519	31.1675	0.0925406	0.00453887	24	6	0.265225	40.2559	40.2989	38.6383	35.7449	27.2821	29.3368	1	1	24	22	0.0521421	34.0257	28.1091	30.0379	31.405	31.3127	26.129	1	0.750135	24	12	0.178422	45.3178	37.5523	38.8206	41.2635	32.0028	29.8625
FBtr0080359	FBtr0080359	1	1	24	2	0.169566	62.679	64.2071	58.0196	63.2685	46.4739	73.8122	0.0925406	0.00453887	24	14	0.207419	52.1782	71.0872	63.7651	88.0669	82.7605	73.0098	1	1	24	10	0.102817	76.8753	81.6241	64.6563	63.2254	78.8867	72.8124	1	0.347994	24	22	0.128297	59.2824	78.2705	81.0789	79.0239	91.5998	82.8161
FBtr0080477	FBtr0080477	1	0.49115	24	4	0.0866312	51.6262	63.7152	48.18	56.0162	47.394	48.3422	0.0925406	0.00453887	24	12	0.255665	56.7359	70.8055	79.1412	84.4156	70.4193	55.1799	1	0.828769	24	0	0.105058	47.5172	45.5393	51.4655	43.412	59.9161	49.7402	1	0.347994	24	20	0.0650927	61.1782	63.7868	80.1776	75.5233	62.6701	72.8099
FBtr0080482	CG15480-RA	1	0.49115	24	12	0.150608	73.5965	66.8475	88.8111	70.425	92.9999	67.174	0.0925406	0.00453887	24	14	0.837911	63.4231	57.5123	152.174	132.954	139.626	68.1156	1	0.49115	24	6	0.118476	88.1015	77.4377	51.3585	71.2879	68.0474	63.1577	1	0.272902	24	22	0.209417	66.3274	72.5186	91.0331	96.6307	82.1709	85.3141
FBtr0080550	CG7953-RA	0.953101	0.049726	24	16	0.19671	12028.7	13157	13113.5	16921.9	17436.7	14811.7	0.0925406	0.00453887	24	14	0.173828	6786.22	9650.33	8206.35	11145.1	10861.5	8020.16	1	1	24	18	0.026048	16433.7	17518.1	15742.6	16297.9	15904.3	14977.5	1	0.49115	24	22	0.108523	8690	11694.4	8914.54	10335.3	12193.9	8606.02
FBtr0080596	FBtr0080596	1	1	24	4	0.0917736	67.5268	46.1159	40.9677	40.3968	42.116	35.9805	0.0925406	0.00453887	24	24	0.186379	50.8694	39.8541	35.8558	34.892	37.2433	41.8353	1	1	24	0	0.0623421	44.6462	39.1227	49.6262	44.0437	40.7626	47.1786	1	1	24	0	0.0845523	31.3031	37.3115	36.6401	36.9184	37.7795	43.0476
FBtr0081041	FBtr0081041	1	0.677306	24	14	0.198177	135.019	148.959	147.55	162.643	203.364	142.916	0.0925406	0.00453887	24	20	0.222088	202.303	183.37	184.45	181.577	222.806	295.688	1	0.123011	24	10	0.159364	219.706	188.438	138.804	127.957	165.294	143.29	1	1	24	10	0.0720931	175.042	194.502	242.292	208.472	163.648	216.106
FBtr0081346	FBtr0081346	1	1	24	16	0.0402485	45.4723	49.4829	54.5258	50.1582	44.4685	57.869	0.0925406	0.00453887	24	18	0.153053	46.799	43.2002	45.9732	46.706	55.5031	58.3275	1	1	24	0	0.074727	41.2291	45.0004	46.7935	48.1223	46.4568	48.1884	1	1	24	22	0.115103	50.6785	46.3737	56.0227	55.0977	52.16	49.0754
FBtr0081368	FBtr0081368	1	1	24	16	0.109184	108.628	135.253	130.254	127.162	120.194	141.038	0.0925406	0.00453887	24	12	0.246229	179.964	224.881	211.371	254.938	237.771	162.086	1	1	24	22	0.125024	117.986	138.958	132.032	116.598	158.462	113.717	1	0.0254495	24	20	0.213364	194.156	192.113	272.728	253.299	212.975	198.842
FBtr0081517	CG8665-RA	0.154581	0.000198036	24	16	0.371705	667.574	728.348	853.358	1025.5	1167.3	1073.21	0.0925406	0.00453887	24	14	0.290895	321.7	528.6	470.876	625.453	615.965	561.12	1	1	24	0	0.068432	1006.85	969.067	986.216	1134.49	843.027	1042.77	1	0.272902	24	22	0.135457	510.858	642.955	688.551	670.016	784.284	648.726
FBtr0081582	FBtr0081582	1	1	24	22	0.141803	52.2041	45.4605	36.2098	42.1158	56.2372	40.5683	0.0925406	0.00453887	24	4	0.280615	44.6598	50.0639	40.9958	36.1717	33.661	34.5809	1	1	24	18	0.136898	42.7404	41.5608	50.3499	48.5767	37.0721	43.7975	1	1	24	10	0.122743	42.3025	42.1704	49.5835	40.8134	36.1112	47.8131
FBtr0082214	CG31407-RA	0.433983	0.00453887	24	24	0.233996	70.4998	47.8625	41.6479	43.3855	43.8082	53.5949	0.0925406	0.00453887	24	18	0.200923	39.6278	39.9284	40.8576	44.4175	49.9055	50.4577	1	1	24	12	0.0928007	46.1161	50.869	52.6189	41.6069	41.9465	49.8151	1	1	24	12	0.0353164	50.5433	39.9435	51.3368	44.5705	41.9816	45.5559
FBtr0082507	CG10005-RA	1	1	24	10	0.0570317	210.801	217.121	229.646	253.267	236.148	250.137	0.0925406	0.00453887	24	22	0.121919	129.729	122.435	110.805	126.386	123.38	176.118	1	0.347994	24	12	0.0845328	268.119	271.451	270.701	225.983	211.172	248.568	0.928465	0.00237171	24	2	0.174744	111.998	149.869	127.486	138.459	181.708	154.532
FBtr0082633	CG5509-RA	1	1	24	22	0.0378797	63.2862	51.5482	57.5131	61.9932	55.8177	57.4718	0.0925406	0.00453887	24	14	0.107028	71.5486	73.2865	77.4234	82.4321	86.3843	70.3255	1	1	24	18	0.0758796	58.0356	63.2649	63.2251	54.5545	68.0107	57.5488	1	0.439008	24	20	0.158519	72.4604	67.2422	96.6754	83.474	73.5545	73.4889
FBtr0082902	CG9649-RA	1	0.162307	24	4	0.221666	599.035	690.403	738.172	606.831	489.643	701.171	0.0925406	0.00453887	24	4	0.257521	1063.7	924.951	793.18	758.572	562.889	891.01	1	1	24	0	0.0470367	655.29	630.904	580.742	620.383	636.728	661.548	1	1	24	18	0.0919999	740.012	706.3	1062.48	884.236	690.263	941.169
FBtr0083126	Cp190-RA	1	1	24	16	0.0504114	7590.9	8368.1	7688.24	8706.62	7934.55	8187.61	0.0925406	0.00453887	24	8	0.0893801	7729.66	8243.12	8442.5	8117.95	7277.15	7570.84	1	1	24	10	0.0230305	7815.15	8415.31	8268.06	8283.52	7963.5	8522.29	1	1	24	12	0.0610269	7539.14	7633.19	7460.05	6988.11	7372.99	6822.49
FBtr0083249	CG14877-RA	1	1	24	22	0.268987	67.508	84.8509	77.3494	59.6858	108.085	83.4779	0.0925406	0.00453887	24	16	0.234072	111.074	116.999	134.206	135.657	173.655	154.504	1	1	24	12	0.0903294	112.784	122.099	83.9261	88.1709	129.638	85.2333	1	0.0422761	24	22	0.216665	134.57	140.883	210.421	196.814	160.706	170.834
FBtr0084001	CG5697-RA	0.750495	0.021337	24	4	0.329282	513.85	795.115	691.309	470.664	598.221	568.478	0.0925406	0.00453887	24	4	0.284531	981.851	986.225	967.28	772.718	642.793	959.24	1	1	24	22	0.0717713	629.164	629.423	668.693	626.443	700.69	588.47	1	0.49115	24	18	0.111131	869.413	879.028	1177.95	998.951	914.036	929.44
FBtr0084043	CG7079-RA	1	0.439008	24	4	0.0507809	797.873	985.336	865.684	777.443	696.076	941.831	0.0925406	0.00453887	24	4	0.181604	1406.33	1547.79	1259.01	1208.72	1169.64	1238.78	1	0.391378	24	0	0.136355	646.322	708.482	748.896	793.54	988.057	768.358	1	1	24	18	0.075024	1194.22	1243.01	1462.28	1417.19	1233.8	1467.55
FBtr0084601	CG6356-RA	1	0.308589	24	12	0.075268	175.968	321.73	334.782	298.429	276.399	302.755	0.0925406	0.00453887	24	8	0.146383	468.98	547.733	515.319	530.582	481.6	418.058	1	1	24	0	0.031141	266.843	324.012	277.34	295.439	341.133	288.168	1	0.548071	24	18	0.15416	403.651	419.602	605.145	564.863	432.267	470.913
FBtr0085513	trp-RA	0.953101	0.049726	24	16	0.146836	294.92	457.708	535.88	423.032	462.114	394.175	0.0925406	0.00453887	24	16	0.189257	1083.75	1007.71	1212.61	1421.1	1495.06	854.779	1	1	24	18	0.0567966	383.386	436.305	385.544	407.688	564.92	359.806	1	0.913442	24	22	0.0970752	1029.75	867.701	1233.83	1247.92	940.176	1176.4
FBtr0088197	CG9084-RB	0.953101	0.049726	24	14	0.160635	147.869	309.754	325.789	293.829	377.967	289.789	0.0925406	0.00453887	24	18	0.2563	315.276	370.438	341.851	398.727	500.299	544.776	1	1	24	14	0.0352528	340.283	393.226	334.579	290.172	389.76	318.218	1	0.677306	24	20	0.102485	428.327	459.36	634.416	532.025	431.277	493.692
FBtr0089481	DPCoAC-RB	1	1	24	16	0.0367589	800.661	923.013	890.053	964.129	970.203	916.048	0.0925406	0.00453887	24	14	0.0986255	787.428	873.112	897.47	906.108	973.084	837.461	1	0.0921092	24	10	0.0593227	883.181	923.415	861.096	789.377	867.208	876.346	1	1	24	22	0.0334638	865.812	847.212	919.128	946.798	853.448	877.33
FBtr0089733	FBtr0089733	1	1	24	22	0.0431123	44.7807	47.5951	46.6568	44.8045	46.5447	46.5057	0.0925406	0.00453887	24	16	0.2097	42.9046	50.5896	54.4059	55.2026	69.0352	60.4392	1	0.0582942	24	22	0.22943	35.6026	37.7954	47.2972	48.6597	52.0999	47.9326	1	1	24	18	0.0124256	56.4885	59.7954	57.9517	59.5556	59.0645	57.2605
FBtr0091456	CG33514-RA	1	1	24	16	0.0693424	417.096	519.322	492.662	412.821	508.935	503.698	0.0925406	0.00453887	24	18	0.243814	539.224	623.539	576.947	669.045	929.058	692.511	1	1	24	6	0.116022	342.897	421.289	418.859	326.71	553.715	465.473	1	0.14151	24	22	0.202724	601.295	660.165	951.106	801.067	739.593	768.232
FBtr0100574	ppk23-RB	1	0.123011	24	8	0.0833078	35.0805	35.3591	39.6015	33.2315	32.9599	31.6736	0.0925406	0.00453887	24	6	0.203558	45.4827	47.7201	55.8676	44.3903	39.1385	39.7906	1	1	24	20	0.0721567	36.1087	33.0699	36.2654	31.7802	38.7964	30.9275	1	1	24	0	0.0575479	42.3825	37.9048	42.9229	51.1695	40.4963	43.2012
FBtr0112569	shakB-RD	1	0.308589	24	10	0.144313	134.289	220.355	241.901	202.668	201.027	182.774	0.0925406	0.00453887	24	12	0.0926964	319.465	412.246	386.076	400.095	366.813	292.991	1	0.913442	24	0	0.0839212	176.591	208.412	208.215	192.759	281.115	204.605	1	0.123011	24	20	0.0983586	362.535	326.694	412.515	449.287	333.179	353.85
FBtr0113695	FBtr0113695	0.994708	0.0582942	24	16	0.200939	482.095	650.989	773.311	609.122	760.416	685.195	0.0925406	0.00453887	24	20	0.144335	1285.25	1142.18	952.855	1192.46	1242.84	1368.27	1	1	24	12	0.0708433	758.002	685.349	718.085	628.762	881.31	624.445	1	1	24	18	0.0732138	1424.53	1212.07	1464.88	1502.36	1115.94	1366.51
FBtr0114295	FBtr0114295	1	0.106608	24	4	0.0740889	30.219	29.2452	26.4186	27.116	23.7649	27.4662	0.0925406	0.00453887	24	12	0.116809	24.1213	25.769	27.7139	28.664	28.298	25.1489	1	1	24	6	0.0215473	28.2046	28.0842	30.3788	29.8219	30.1399	29.9309	1	1	24	10	0.0465877	28.9384	24.731	24.6127	25.1653	23.987	26.0551
FBtr0070599	Crg-1-RB	0.858712	0.0358205	24	12	0.262565	197.532	308.05	435.36	325.639	365.432	283.847	0.10561	0.00558613	24	16	0.225465	467.789	377.562	464.028	596.592	613.7	418.595	1	1	24	4	0.109236	332.49	270.652	353.277	290.336	378.569	306.144	1	1	24	0	0.0679477	491.154	499.785	532.685	658.302	462.898	569.378
FBtr0070874	Efr-RA	1	1	24	16	0.0426704	3540.84	3987.68	3622.75	3964.37	3838.6	4097.24	0.10561	0.00558613	24	14	0.114961	3112.61	3398	3490.24	3704.55	3802.64	3339.66	1	1	24	18	0.0457392	3431.26	3805.44	3556.9	3821.13	3555.32	3707.41	1	0.0358205	24	0	0.0647586	3531.88	3472.31	3823.37	3768.3	4011.71	3539.05
FBtr0070879	vanin-like-RA	1	0.750135	24	14	0.210347	227.002	203.195	216.274	268.835	262.853	236.382	0.10561	0.00558613	24	16	0.413254	201.604	262.962	281.577	355.706	421.675	356.21	1	0.610036	24	18	0.177625	268.099	376.476	312.39	326.436	287.121	257.47	1	0.272902	24	22	0.213265	267.56	314.379	370.958	351.631	414.93	322.456
FBtr0070884	Mipp2-RA	1	0.439008	24	22	0.0523913	2763.23	2835.08	2850.24	2973.91	2975.14	3085.01	0.10561	0.00558613	24	8	0.0955619	2552.42	2675.05	2745.67	2661.84	2434.27	2410.75	1	1	24	18	0.0614299	2794.37	3057.49	2889.72	2952.09	2834.79	2815.17	1	1	24	18	0.0360731	2509.13	2724.99	2684.76	2499.65	2599.39	2694.75
FBtr0072179	Gpat4-RB	1	1	24	10	0.0444558	2749.43	3090.59	3259.84	3139.07	2993.69	3171.3	0.10561	0.00558613	24	12	0.097579	3266.96	3493.68	3455.91	3756.77	3630.51	3154.03	1	0.49115	24	22	0.0660296	2959.91	3106.89	3291.67	3281.17	3420.18	3189.68	1	0.828769	24	18	0.0369446	3457.98	3585.24	3688.03	3670.15	3646.84	3315.66
FBtr0072238	CG4763-RA	1	0.347994	24	14	0.179531	42.861	30.7603	41.5279	41.5771	37.4032	39.1143	0.10561	0.00558613	24	16	0.180807	30.9335	32.6406	33.5195	35.2681	42.2546	33.3635	1	0.272902	24	20	0.179103	31.4369	29.6905	42.9666	37.3296	32.9177	31.5483	1	1	24	18	0.0926876	33.7063	39.4415	32.1501	40.1414	33.8598	33.7432
FBtr0072872	CG8960-RB	1	1	24	4	0.0427358	67.2291	50.9828	82.5189	43.949	46.8338	47.3883	0.10561	0.00558613	24	14	1.35945	113.131	84.4501	346.555	333.688	450.968	72.8055	1	1	24	22	0.185207	54.2355	48.8273	47.6532	75.4022	93.1083	44.6193	1	0.123011	24	22	0.40688	61.7271	78.4847	98.5077	228.989	105.44	99.5461
FBtr0073977	CG14406-RA	0.154581	0.000198036	24	16	0.507837	131.008	165.929	211.743	277.372	296.147	266.359	0.10561	0.00558613	24	16	0.479818	80.8481	140.707	172.31	192.106	223.541	207.253	1	0.106608	24	2	0.207182	189.195	136.191	150.513	140.422	206.712	195.918	1	0.750135	24	4	0.243973	169.414	160.288	158.373	144.224	206.398	175.037
FBtr0074375	CG15865-RA	1	0.068115	24	18	0.335084	80.8717	77.5227	68.2105	101.987	182.87	98.9381	0.10561	0.00558613	24	16	0.32855	62.8731	74.7147	81.275	87.6623	101.367	196.013	1	0.750135	24	10	0.215141	137.703	139.933	91.2185	89.7108	109.461	86.8343	1	0.272902	24	20	0.172711	77.0955	99.4321	118.221	90.5994	111.479	83.5511
FBtr0074797	SkpC-RA	1	0.162307	24	22	0.159235	363.002	358.446	349.284	421.563	395.024	478.95	0.10561	0.00558613	24	20	0.250802	124.92	122.929	124.11	152.313	170.84	226.998	1	1	24	10	0.109591	542.811	674.119	565.349	536.412	452.652	594.315	1	0.49115	24	0	0.177767	137.012	192.376	143.444	172.014	241.825	163.564
FBtr0075207	FBtr0075207	1	1	24	14	0.0574949	209.155	311.111	364.076	217.929	295.434	338.637	0.10561	0.00558613	24	20	0.34551	239.52	231.993	274.967	249.766	383.573	408.817	1	1	24	0	0.157646	269.215	361.27	372.976	410.501	338.387	416.735	1	0.068115	24	2	0.373755	466.136	348.548	452.831	626.22	521.256	700.129
FBtr0075429	CG13038-RA	1	0.828769	24	2	0.159179	54.8262	62.0391	40.3043	42.5576	56.9602	45.9917	0.10561	0.00558613	24	2	0.207942	55.0227	42.0671	37.2826	35.1887	40.8955	40.8071	1	1	24	0	0.0807339	48.2469	44.8441	49.6192	49.1908	46.9324	59.3083	1	1	24	0	0.0792331	37.6702	40.1117	40.3437	40.9545	41.9135	44.4297
FBtr0075890	trn-RA	0.994708	0.0582942	24	6	0.180659	137.407	185.384	208.941	161.999	142.868	167.734	0.10561	0.00558613	24	16	0.2185	191.336	172.966	218.814	240.486	275.779	189.188	1	0.750135	24	0	0.0335186	126.602	146.82	167.026	140.098	191.505	146.124	1	0.068115	24	22	0.151943	174.92	184.505	197.949	240.944	200.884	198.989
FBtr0076209	CG12522-RA	1	1	24	14	0.126592	95.0795	72.7974	90.0294	99.3266	86.2811	84.2648	0.10561	0.00558613	24	6	0.354711	63.2467	91.5704	107.038	63.9081	51.6859	56.2482	1	1	24	10	0.0910188	73.3046	64.0617	63.3243	85.3367	52.3109	79.4333	1	1	24	18	0.123319	65.8986	70.9355	51.9641	78.0361	57.251	51.3011
FBtr0076315	CG32053-RA	1	1	24	22	0.0609844	79.2074	69.8847	75.2272	66.4979	101.39	92.0986	0.10561	0.00558613	24	16	0.237775	78.375	80.567	88.0977	99.7189	103.843	167.564	1	1	24	22	0.0669984	81.8218	78.0629	66.6262	78.0135	80.1502	64.2275	1	0.548071	24	22	0.134304	79.3072	88.4572	125.913	101.377	98.2438	103.539
FBtr0076316	CG14160-RA	0.994708	0.0582942	24	18	0.212132	247.682	347.613	343.14	372.236	410.819	401.786	0.10561	0.00558613	24	18	0.159649	370.718	349.095	384.644	403.363	445.673	462.984	1	0.185617	24	22	0.0774087	357.314	408.923	392.518	438.41	448.29	430.258	1	0.049726	24	0	0.210654	363.495	422.69	598.155	522.678	550.506	577.401
FBtr0076535	FBtr0076535	1	1	24	10	0.0623509	105.607	169.735	159.673	132.724	128.75	135.032	0.10561	0.00558613	24	6	0.223255	367.153	370.264	377.491	321.074	287.441	244.074	1	1	24	14	0.0627911	141.726	149.686	164.792	133.502	181.321	141.431	1	0.828769	24	14	0.131999	354.036	284.009	380.855	344.265	250.883	322.007
FBtr0076788	CG32371-RA	1	1	24	2	0.0677019	33.2023	27.2884	27.246	31.6597	24.2019	28.5536	0.10561	0.00558613	24	4	0.174277	33.7581	32.6649	31.0877	26.7675	25.7978	29.786	1	1	24	10	0.0665211	27.888	30.1791	26.5786	29.427	27.3524	28.1298	1	1	24	6	0.00813703	33.3387	27.546	36.9672	29.9065	28.5883	28.6197
FBtr0076913	Acbp6-RA	1	0.240676	24	14	0.495392	162.602	507.785	347.83	549.772	754.112	421.836	0.10561	0.00558613	24	20	0.773525	562.849	393.506	410.442	511.475	822.681	1545.44	1	0.828769	24	16	0.0934123	1391.28	1324.95	930.877	754.55	1041.96	557.522	1	1	24	18	0.236838	741.866	1063.37	1136.98	895.029	870.881	770.803
FBtr0077401	snsl-RB	1	1	24	10	0.100653	47.3919	57.0003	49.0129	51.4737	48.3602	46.428	0.10561	0.00558613	24	24	0.209967	82.5476	66.1272	51.898	50.8264	56.0259	60.7519	1	1	24	22	0.0542917	48.549	51.4404	52.1203	55.5756	54.5297	50.9943	1	0.106608	24	16	0.185543	63.4071	66.8404	73.2993	76.0903	60.9151	59.0094
FBtr0077568	CG15414-RA	1	1	24	22	0.11528	62.3581	47.4902	57.2642	46.7899	56.8834	56.8175	0.10561	0.00558613	24	22	0.180839	86.2999	72.9917	66.5869	76.044	78.2402	95.233	1	1	24	6	0.0575337	51.9399	52.3515	49.9273	43.5972	66.0821	47.9768	1	1	24	18	0.0676312	55.0277	63.0564	69.3758	67.6495	56.5861	72.495
FBtr0077750	CG3515-RA	1	1	24	10	0.0185032	40.5841	48.0344	44.8107	42.8478	45.7779	45.922	0.10561	0.00558613	24	2	0.181072	49.3368	43.7394	39.6167	35.4173	40.668	43.9865	1	1	24	12	0.090347	48.7547	43.7456	46.9409	44.461	40.7787	40.4538	1	0.0358205	24	8	0.111424	45.0769	41.7979	38.4338	36.7028	40.9578	43.2529
FBtr0078017	CG13949-RA	1	1	24	2	0.0743717	36.5248	33.8655	28.5315	30.0824	32.3473	30.4265	0.10561	0.00558613	24	20	0.092281	27.8493	25.6313	26.6513	27.639	28.9733	33.7144	1	0.123011	24	14	0.146749	31.9185	41.3476	37.556	30.777	30.6293	29.475	1	0.828769	24	6	0.0711261	35.2363	27.7358	25.5026	26.5314	27.3039	31.3622
FBtr0078673	FBtr0078673	1	0.913442	24	6	0.0592131	147.133	139.919	144.725	145.326	118.735	136.237	0.10561	0.00558613	24	12	0.243211	213.576	269.464	267.47	290.714	279.931	171.561	1	1	24	6	0.0933699	109.091	105.416	94.2491	90.8821	132.76	91.4456	1	0.0101574	24	18	0.163022	167.026	158.4	199.17	193.459	150.162	136.526
FBtr0078674	CG2082-RB	1	0.272902	24	12	0.142326	108.095	140.469	171.009	148.032	136.681	143.244	0.10561	0.00558613	24	12	0.267912	251.603	322.106	308.617	351.967	332.873	201.102	1	1	24	22	0.0538957	94.3838	107.642	101.606	115.185	133.503	106.252	1	0.828769	24	18	0.077658	233.882	169.703	232.167	228.767	173.536	187.448
FBtr0078795	CG2663-RA	1	1	24	14	0.0579668	61.5234	71.7319	56.4754	60.9357	74.8779	54.4642	0.10561	0.00558613	24	24	0.438627	110.651	71.5151	46.0027	52.158	53.4607	57.9139	1	0.106608	24	22	0.192959	56.1491	54.6796	65.0345	77.3896	59.3058	56.9232	1	1	24	10	0.0868857	53.6345	62.3814	80.0767	54.4257	58.0102	90.1247
FBtr0079508	FBtr0079508	1	1	24	16	0.146604	167.466	156.52	181.214	199.928	148.114	199.276	0.10561	0.00558613	24	16	0.246687	167.778	162.857	179.983	217.328	232.09	197.944	1	0.068115	24	0	0.239974	128.916	126.441	152.523	119.567	205.855	172.828	1	0.049726	24	4	0.223888	156.528	174.378	128.723	173.447	211.654	214.906
FBtr0079684	Sgp-RA	0.206079	0.000569792	24	4	0.844929	431.225	695.764	333.935	277.564	96.3298	351.532	0.10561	0.00558613	24	4	1.15425	298.377	416.421	202.324	88.5702	66.0371	242.553	1	1	24	22	0.223032	274.35	402.193	545.928	260.129	471.12	387.014	1	0.185617	24	22	0.686509	116.048	266.061	461.953	284.108	549.071	290.228
FBtr0080140	CG17134-RA	1	1	24	10	0.139972	41.727	56.6297	50.0711	52.2615	53.0207	50.7485	0.10561	0.00558613	24	6	0.184771	37.0809	58.4973	42.5045	40.3775	30.6109	44.6183	1	0.211662	24	14	0.291712	70.7118	115.462	103.344	70.3157	60.5051	72.0454	1	0.610036	24	14	0.398971	93.7721	73.4684	64.4924	59.0856	60.4798	45.4425
FBtr0080294	PLCXD-RB	1	0.14151	24	18	0.158346	253.767	258.336	243.565	247.833	323.949	318.948	0.10561	0.00558613	24	18	0.333691	252.592	277.035	283.881	304.751	436.629	436.171	1	1	24	0	0.0620698	314.605	263.069	248.057	271.577	289.719	263.569	1	0.548071	24	22	0.0775201	301.908	303.758	461.593	360.479	332.536	393.403
FBtr0080370	Oatp33Eb-RA	0.912253	0.0422761	24	12	0.308009	699.57	1344.96	1416.79	1208.75	1651.54	1282	0.10561	0.00558613	24	16	0.245251	1882.48	2306.36	2116.34	2536.38	2967.12	2986.4	1	1	24	12	0.0955443	1853.84	1723.39	1337.72	1433.95	1838.21	1241.28	1	0.677306	24	22	0.0813385	2482.1	2402.33	3364.47	3005.43	2402.89	2853.01
FBtr0080376	Ref2-RA	1	0.347994	24	16	0.165841	29.9244	35.5127	28.9676	37.2487	40.0773	34.9313	0.10561	0.00558613	24	18	0.587312	28.4816	31.3903	33.0342	37.6935	58.3157	70.3582	1	1	24	12	0.174482	51.1139	45.4381	42.7724	34.1163	50.6036	35.0611	1	0.347994	24	20	0.154547	36.4449	45.9936	67.6154	43.7808	46.2269	45.8929
FBtr0080711	yuri-RC	1	0.49115	24	22	0.0625825	530.739	446.917	495.043	457.643	472.342	529.043	0.10561	0.00558613	24	16	0.105875	464.016	488.119	509.486	543.475	585.681	497.228	1	1	24	0	0.0428719	468.919	532.29	477.032	499.097	551.236	504.247	1	0.211662	24	22	0.120926	481.655	507.906	643.312	612.018	573.298	573.551
FBtr0080762	FBtr0080762	1	1	24	16	0.0775024	145.407	202.528	198.113	189.029	184.507	209.245	0.10561	0.00558613	24	18	0.185036	237.971	249.4	246.846	284.216	299.403	299.038	1	0.49115	24	8	0.0571272	196.802	194.956	185.413	143.016	227.883	190.085	1	1	24	0	0.0983038	234.594	276.281	285.545	303.026	265.941	297.884
FBtr0081104	Ugt36D1-RA	1	0.750135	24	6	0.109191	340.614	484.299	511.455	411.511	412.075	474.039	0.10561	0.00558613	24	24	0.20205	638.122	646.524	509.737	490.816	562.189	655.601	1	1	24	22	0.0332535	401.827	460.594	448.256	424.419	492.783	448.669	1	1	24	0	0.12394	559.496	500.962	679.935	668.777	548.662	675.453
FBtr0081682	CG31286-RB	1	0.750135	24	24	0.0811122	31.826	34.8281	30.4579	26.7023	28.9777	32.0729	0.10561	0.00558613	24	14	0.157162	38.1846	40.1252	41.7505	45.9614	51.9593	39.6408	1	0.828769	24	22	0.261214	28.3482	31.7438	42.1235	32.3917	42.9853	33.3419	1	0.548071	24	20	0.197548	49.9943	48.5126	79.3724	62.0685	53.7496	48.6752
FBtr0081690	Ccp84Ad-RA	0.858712	0.0358205	24	10	0.406526	420.86	763.212	854.76	638.172	582.055	549.663	0.10561	0.00558613	24	2	0.478754	1284.12	947.993	584.92	515.646	501.404	522.372	1	1	24	6	0.0717713	514.69	431.329	463.047	481.122	446.525	479.222	1	1	24	10	0.410645	755.555	875.839	484.386	814.906	439.329	696.427
FBtr0082045	Task7-RA	1	0.391378	24	8	0.126526	30.6491	32.4515	29.8526	30.2157	26.3419	27.0071	0.10561	0.00558613	24	12	0.275432	36.2415	38.1754	47.5996	44.265	47.9686	32.1828	1	0.548071	24	10	0.0998011	29.559	33.6731	26.8319	25.5012	32.8782	26.5914	1	1	24	12	0.0775024	62.6599	37.5199	42.5741	41.3043	38.267	38.7781
FBtr0082597	Dip-C-RA	1	0.828769	24	16	0.0724608	2970.8	3410.26	3302.25	3543.77	3668.63	3622.11	0.10561	0.00558613	24	16	0.0954241	3466.56	3422.98	3638.37	3767.46	3962.97	3911.07	1	1	24	18	0.024526	3393.93	3623.76	3331.61	3515.39	3563.9	3365.11	1	0.347994	24	18	0.0781441	3548.29	3891.15	4174.76	3854.13	3824.53	3713.03
FBtr0082609	GstD10-RA	1	0.750135	24	12	0.0987192	169.996	345.119	326.327	331.002	329.646	350.056	0.10561	0.00558613	24	6	0.148263	171.432	244.509	214.016	173.284	139.922	246.02	1	0.308589	24	22	0.154641	373.285	336.566	425.451	429.687	361.662	390.927	1	0.0358205	24	14	0.209763	181.363	292.88	292.169	225.559	239.047	199
FBtr0082659	FBtr0082659	1	1	24	10	0.116243	49.6061	97.0075	66.4185	56.2641	63.4559	62.8556	0.10561	0.00558613	24	14	0.319633	44.0612	70.6858	67.9234	81.3123	82.1163	58.8155	1	1	24	22	0.127827	56.8362	81.1364	91.0862	58.7152	95.3833	77.8559	1	1	24	0	0.224568	63.338	108.872	70.2656	83.472	87.6265	84.2743
FBtr0083505	CG5823-RA	1	0.610036	24	12	0.042011	8497.98	9552.75	9289.31	10329.8	9268.64	9170.52	0.10561	0.00558613	24	4	0.0966969	9615.11	9575.35	8721.84	8632.36	8320.96	8847.11	1	1	24	18	0.0303632	9842.05	9919.49	9644.6	10125.6	9364.51	9672.81	1	1	24	10	0.0309854	8327.59	9179.55	8210.75	8608.54	8803.41	9076.06
FBtr0083658	Vha100-4-RA	1	0.913442	24	20	0.138529	394.152	520.652	465.265	411.579	549.867	589.092	0.10561	0.00558613	24	22	0.149935	979.58	908.286	838.216	853.874	951.95	1232.26	1	0.240676	24	4	0.147358	603.24	454.731	446.265	470.568	624.627	500.052	1	1	24	22	0.0835659	903.816	790.443	1280.03	1040.83	894.049	1093.27
FBtr0084355	FBtr0084355	1	0.0921092	24	12	0.159732	148.602	288.58	313.024	286.638	303.217	297.538	0.10561	0.00558613	24	14	0.223596	326.588	382.916	409.967	470.463	480.532	471.625	1	1	24	10	0.0130461	254.026	264.183	222.789	241.43	283.765	232.11	1	0.49115	24	20	0.129201	383.505	330.736	453.893	455.416	371.876	377.874
FBtr0085349	Nepl19-RA	1	0.0921092	24	20	0.166891	120.604	123.178	124.91	129.499	172.805	223.754	0.10561	0.00558613	24	20	0.157413	116.422	129.78	117.113	153.625	157.886	306.704	1	1	24	18	0.0461405	224.481	167.835	157.609	156.079	159.864	148.561	1	0.123011	24	22	0.151476	130.485	153.908	244.043	163.196	182.172	191.074
FBtr0086727	BomS6-RA	1	1	24	22	0.148075	537.18	534.214	656.239	485.593	715.82	630.268	0.10561	0.00558613	24	18	0.36521	619.936	669.312	584.729	801.223	1078.53	910.175	1	0.0148339	24	8	0.170073	869.707	428.806	508.288	363.844	632.532	545.906	1	1	24	18	0.242615	521.191	682.132	687.514	778.813	608.56	675.686
FBtr0087319	CG30080-RA	1	0.828769	24	2	0.045223	24.0641	20.6372	20.5286	19.4435	20.9542	19.2523	0.10561	0.00558613	24	22	0.155443	26.2807	21.232	18.633	19.355	21.6478	21.5894	1	0.0582942	24	22	0.228443	19.2047	18.1028	22.9346	26.0305	22.5096	18.7664	1	0.068115	24	0	0.139212	18.5044	20.0223	21.4187	21.1853	24.5971	25.1053
FBtr0087444	hui-RB	0.858712	0.0358205	24	10	0.227807	379.319	710.327	811.189	565.715	577.13	536.092	0.10561	0.00558613	24	6	0.203074	1348.35	1583.22	1262.23	1231.12	1175.15	948.986	1	1	24	22	0.0307768	592.275	605.185	592.342	572.511	727.515	560.122	1	1	24	18	0.102188	1135.94	952.218	1424.35	1341.04	964.226	1171.68
FBtr0087666	cbs-RA	1	1	24	18	0.0329406	2431.81	2400.8	2268.78	2561.73	2386.11	2419.1	0.10561	0.00558613	24	8	0.0844568	1966.57	2061.08	2136.27	2003.73	1898.87	1886.25	1	1	24	10	0.0252879	2294.86	2382.51	2370.86	2391.85	2127.97	2455.09	1	1	24	6	0.0686212	2016.82	2026.5	1598.37	1892.98	2180.03	1836.31
FBtr0088021	jeb-RA	0.551652	0.00835585	24	10	0.271243	62.716	77.9646	94.2124	88.7504	64.1997	67.2663	0.10561	0.00558613	24	10	0.308889	127.465	174.437	164.697	181.793	147.299	96.9669	1	1	24	18	0.095836	77.0468	86.2491	74.6315	77.3565	79.236	70.4926	1	0.021337	24	18	0.340504	115.059	125.583	155.765	173.167	111.492	110.465
FBtr0088152	FBtr0088152	1	0.828769	24	6	0.0569362	29.9987	37.1096	32.2412	33.1753	30.942	31.1377	0.10561	0.00558613	24	6	0.183874	45.093	54.0768	49.6337	45.1669	37.2275	40.4208	1	1	24	0	0.108571	26.9772	30.3016	31.3454	30.4804	33.268	34.4956	1	0.610036	24	22	0.0591035	39.5308	36.416	41.5119	42.8746	39.1492	40.383
FBtr0088721	CG30357-RA	1	0.828769	24	18	0.0555503	80.5113	68.0447	73.4176	73.0018	73.7485	75.4303	0.10561	0.00558613	24	14	0.179605	75.7613	78.5032	92.6213	94.9893	90.5481	79.1763	1	1	24	12	0.00911461	75.5279	81.46	63.7494	75.4242	80.512	63.9295	1	1	24	22	0.0756321	94.5527	80.5868	92.0603	91.2701	89.7125	77.3326
FBtr0088770	cola-RA	1	1	24	2	0.0777358	88.0507	117.46	91.0806	106.101	92.9058	107.447	0.10561	0.00558613	24	10	0.17736	145.06	154.959	157.72	169.168	141.894	105.382	1	0.162307	24	22	0.112347	96.5071	91.8957	92.2591	117.475	109.893	95.8853	1	0.391378	24	22	0.0856766	125.891	136.647	175.888	153.48	146.382	173.299
FBtr0088811	kermit-RA	1	1	24	4	0.016663	386.522	411.003	391.158	424.511	411.319	403.622	0.10561	0.00558613	24	18	0.126813	312.445	300.024	307.312	332.8	343.659	358.579	1	1	24	18	0.033379	376.158	404.627	392.375	385.204	380.042	380.472	1	0.162307	24	22	0.152435	282.54	313.509	361.471	319.834	358.848	305.749
FBtr0088841	CG12822-RA	1	1	24	2	0.109308	95.9827	103.383	88.6928	108.266	98.4767	123.326	0.10561	0.00558613	24	16	0.185538	60.021	63.0288	83.5856	77.8435	86.814	85.6836	1	1	24	22	0.0796379	85.0974	81.1713	105.015	83.9917	92.0072	90.4239	1	1	24	10	0.0449702	74.3643	73.8589	61.0111	72.0729	68.6681	70.2522
FBtr0100009	drd-RA	1	1	24	16	0.0705162	695.666	768.268	987.885	785.579	848.108	1040.65	0.10561	0.00558613	24	8	0.247542	631.003	890.255	859.371	741.599	693.384	640.249	1	1	24	10	0.0853195	977.212	1238.31	1067.52	1169.19	1023.03	1285	1	0.610036	24	18	0.106457	529.519	668.622	684.204	640.687	756.049	557.089
FBtr0100221	FBtr0100221	1	0.106608	24	18	0.228678	117.917	178.251	171.931	162.847	228.662	234.698	0.10561	0.00558613	24	20	0.265642	132.512	198.802	170.297	220.001	285.216	346.226	1	1	24	10	0.0461971	218.98	215.694	203.218	181.822	215.207	209.15	1	0.439008	24	20	0.0663938	239.16	282.331	297.294	291.963	269.178	248.549
FBtr0112425	CG34232-RA	1	1	24	10	0.0501887	959.898	1293.42	1343.66	1030.52	984.217	956.38	0.10561	0.00558613	24	8	0.178831	2868.2	3485.03	3381.7	3462.51	2768.32	2342.29	1	1	24	12	0.115495	1441.38	1523.67	1085.82	1243.25	1469.9	1096.83	1	0.272902	24	20	0.122195	2768.8	2405.77	3444.7	3555.24	2271.33	2718.53
FBtr0112466	Cpr65Ay-RA	1	0.439008	24	2	0.10215	36.7181	33.3157	25.0024	22.6871	21.8124	23.3948	0.10561	0.00558613	24	6	0.605983	31.3243	66.6517	69.3944	33.2201	25.3911	39.8962	1	0.750135	24	20	0.0575532	22.74	23.1369	25.0487	26.5922	22.7973	24.0133	1	0.14151	24	14	0.910011	79.4057	63.1069	69.106	37.5453	33.6504	30.5682
FBtr0113160	FBtr0113160	1	0.0793344	24	14	0.16057	221.549	301.82	315.653	339.151	375.007	348.259	0.10561	0.00558613	24	16	0.253841	272.378	295.717	303.884	347.565	398.955	355.945	1	0.272902	24	22	0.105868	245.379	348.021	285.605	333.04	363.917	324.697	1	0.049726	24	22	0.218116	331.751	350.42	509.817	452.108	450.266	420.484
FBtr0113272	FBtr0113272	1	0.610036	24	8	0.0752167	220.416	335.162	339.389	242.284	238.367	257.714	0.10561	0.00558613	24	4	0.205789	773.194	813.043	717.496	656.156	660.862	493.001	1	1	24	12	0.048352	276.543	310.324	260.068	271.737	344.785	247.555	1	1	24	18	0.0733977	610.494	577.229	687.137	713.001	540.796	665.49
FBtr0114159	FBtr0114159	1	1	24	16	0.0551755	117.995	125.309	152.888	129.949	129.719	151.58	0.10561	0.00558613	24	14	0.213087	121.277	131.98	163.006	167.134	174.645	147.332	1	1	24	0	0.0579916	131.689	159.85	129.419	148.539	155.32	143.147	1	0.828769	24	20	0.0925956	140.755	149.126	161.55	169.884	155.185	138.656
FBtr0290139	CG42235-RD	1	0.308589	24	14	0.0822789	1372.2	2019.19	2052.9	1886.78	1558.03	1783.56	0.10561	0.00558613	24	10	0.207773	3487.58	4682.56	4377.91	4366.44	4179.48	2780.41	1	0.240676	24	22	0.135476	1530.98	1892.8	1600.69	2107.58	2310.85	1737.25	1	0.391378	24	18	0.156762	3535.91	3763.13	4804.96	3975.52	3565.75	3873.25
FBtr0290260	CG4950-RB	1	0.548071	24	10	0.15894	202.63	379.966	396.02	341.642	304.829	327.107	0.10561	0.00558613	24	14	0.317014	383.293	446.866	466.873	577.208	635.39	391.769	1	0.610036	24	22	0.0785932	192.907	352.959	323.834	313.025	405.18	333.222	1	0.211662	24	0	0.221968	413.098	458.118	451.287	568.063	545.367	553.349
FBtr0088993	Aldh-III-RI	1	0.677306	24	8	0.0609561	2077.84	2403.86	2560.9	2375.4	2234.78	2418.9	0.117387	0.00621614	24	10	0.119413	2641.95	2978.09	3038.81	2863.26	2916.07	2400.52	1	0.913442	24	2	0.0349205	2271.07	2301.43	2247.29	2316.36	2474.57	2349.45	1	0.308589	24	22	0.0810238	2584.96	2551.56	2936.11	2920.89	2735.7	2812.66
FBtr0071202	Cp7Fc-RA	1	1	24	16	0.0558155	2518.52	2561.26	3439.89	2769.53	2546.45	4020.26	0.121557	0.00684614	24	12	0.485351	1040.81	2129.58	3301.05	2161.59	2195.35	1743.77	1	1	0	0	0	3545.75	5122.62	4247.6	5206.24	3895.15	5365.72	1	0.391378	24	2	0.214557	1455.41	1313.23	783.947	1325.45	2429.67	1514.6
FBtr0071288	CG6999-RA	1	0.750135	24	18	0.117588	193.48	216.338	229.779	230.35	239.085	242.976	0.121557	0.00684614	24	18	0.122902	302.818	307.472	329.165	317.76	382.768	362.437	1	1	24	6	0.0792172	249.832	249.909	228.671	218.574	293.025	226.087	1	1	24	22	0.0626391	303.783	302.701	358.928	317.542	298.781	332.2
FBtr0071517	CAH15-RA	1	0.548071	24	14	0.0641063	26.7812	17.4787	18.2425	19.2704	18.7717	18.5886	0.121557	0.00684614	24	20	0.0498192	16.8885	16.632	15.9251	17.04	17.5603	17.7854	1	1	24	18	0.0336742	18.7484	17.8328	17.9275	22.1576	18.0297	17.7884	1	1	24	22	0.0504998	17.6163	17.3774	18.9233	17.8873	18.2075	16.4167
FBtr0071769	CG11275-RA	1	0.610036	24	22	0.211123	454.815	521.177	457.825	394.552	503.289	522.63	0.121557	0.00684614	24	22	0.197672	881.641	761.4	667.842	733.281	888.418	852.052	1	1	24	10	0.0419703	484.898	518.382	416.18	468.011	608.26	456.756	1	1	24	18	0.0772709	801.872	741.547	924.492	900.731	711.007	785.908
FBtr0071826	VepD-RA	1	1	24	2	0.127474	64.2659	93.4748	88.9283	68.4731	69.0565	80.1928	0.121557	0.00684614	24	12	0.233427	191.59	202.811	246.3	247.085	240.462	159.072	1	1	24	22	0.150182	75.9201	95.2256	92.8614	84.5453	132.41	80.901	1	0.750135	24	18	0.229354	163.989	188.505	262.25	229.75	171.553	223.53
FBtr0072011	yellow-d-RA	1	0.49115	24	14	0.172025	790.281	1068.45	1316.25	920.244	1279.01	1047.93	0.121557	0.00684614	24	20	0.229267	1787.92	1631.68	1572.99	1522.14	2053.41	2495.08	1	1	24	12	0.0446149	1200.26	1164.41	1099	1075.63	1325.33	998.994	1	0.913442	24	20	0.0684055	1921.11	1853.14	2273.69	2325.37	1786.1	2057.83
FBtr0073316	FBtr0073316	1	1	24	16	0.0885634	75.5234	90.9893	113.929	100.211	83.3477	125.381	0.121557	0.00684614	24	16	0.185471	103.123	100.516	128.634	127.256	141.866	125.679	1	0.677306	24	22	0.0720613	98.5205	120.902	106.515	136.216	126.177	120.099	1	1	24	6	0.0627593	114.682	118.247	116.469	132.103	136.555	120.015
FBtr0073975	Eo-RA	1	1	24	16	0.12263	65.5972	61.3514	56.1068	69.7925	70.8938	67.4257	0.121557	0.00684614	24	14	0.161397	48.3153	55.7426	54.2083	72.0498	67.657	67.4706	1	1	24	0	0.0531497	56.3173	61.4132	69.2589	61.9584	67.5849	72.0143	1	0.14151	24	20	0.145158	55.8226	65.2325	65.802	69.5084	65.3152	55.182
FBtr0074344	CG4928-RA	1	0.439008	24	2	0.100073	1217.39	1419.24	1351.42	1049.92	1103.7	1194.87	0.121557	0.00684614	24	4	0.202379	2890.07	2534.95	2274.37	2144.93	1988.53	2201.39	1	0.211662	24	20	0.0757806	1221.84	1361.29	1243.96	1414.26	1529.94	1184.18	1	0.913442	24	16	0.111118	2406.57	2183.26	2804.63	2571.85	2086.15	2455.63
FBtr0075442	FBtr0075442	1	0.185617	24	12	0.122543	860.962	1233.76	1404.73	1182.33	1157.44	1137.67	0.121557	0.00684614	24	22	0.179269	1827.43	1422.65	1361.08	1555.38	1572.1	1787.47	1	1	24	22	0.0769208	1424.84	1353.3	1455.84	1449.35	1543.14	1213.03	1	1	24	10	0.082484	1789.15	1962.49	2206.7	2088.58	1735.67	2084.85
FBtr0076530	CG13315-RA	1	1	24	4	0.033234	4906.96	5283.45	5449.75	4926.55	4757.13	5016.31	0.121557	0.00684614	24	16	0.144419	6096.23	5952.28	5744.99	6862.61	6877.36	6817.66	1	0.677306	24	16	0.0877007	5101.22	6207.14	5957.98	5290.67	5742.5	5256.05	1	0.132261	24	22	0.124553	6594.11	6493.98	8169.8	8076.01	6773.04	7701.65
FBtr0076728	Nmt-RA	1	1	24	2	0.0520395	5828.61	6321.87	5641.01	6293.63	6054.6	6390.65	0.121557	0.00684614	24	12	0.0880383	4842.24	5098.28	5554.56	5585.87	5208.67	5047.84	1	1	24	18	0.0749604	5638.67	6364.6	6045.49	6359.2	5562.8	6201.41	1	0.548071	24	22	0.0778136	4905.74	5337.47	5302.95	5198.32	5787.06	5080.03
FBtr0076852	CG8563-RA	1	1	24	10	0.147382	33.3461	39.453	34.5058	31.1156	29.904	32.1097	0.121557	0.00684614	24	2	0.349818	52.617	42.8862	29.9891	28.5682	30.3891	29.7765	1	1	24	22	0.0806614	31.0779	27.9888	29.2751	29.3748	32.7582	26.8797	1	0.677306	24	10	0.22952	39.1955	40.3495	27.5785	39.476	26.9122	33.9808
FBtr0076888	CG14830-RA	1	0.439008	24	24	0.067405	240.861	325.243	330.203	258.12	285.08	314.923	0.121557	0.00684614	24	4	0.220202	625.321	605.16	499.817	469.031	437.572	478.579	1	1	24	22	0.081791	325.597	314.528	316.359	347.076	349.393	282.214	1	1	24	18	0.0629184	464.041	482.594	567.533	555.746	463.698	588.982
FBtr0076930	FBtr0076930	0.588812	0.0101574	24	4	0.254797	570.398	682.358	569.344	473.778	397.626	607.326	0.121557	0.00684614	24	4	0.227985	765.724	738.952	648.773	630.971	500.265	603.608	1	1	24	22	0.106934	529.728	504.797	581.787	632.034	623.13	558.225	1	1	24	18	0.116784	593.098	804.992	805.343	910.844	702.329	805.661
FBtr0076992	Lcp65Ab2-RA	1	0.185617	24	12	0.180708	41.6525	38.8702	39.2535	45.6112	43.3894	33.0833	0.121557	0.00684614	24	4	0.1622	41.3524	43.2202	34.4454	34.5521	28.4307	34.843	1	1	24	0	0.0656761	40.8608	33.4703	33.3881	42.5448	34.4387	35.1826	1	0.750135	24	12	0.0788636	43.2354	40.7742	35.4847	41.8527	33.0978	34.1349
FBtr0079083	FBtr0079083	1	1	24	2	0.013382	2676.02	2589.43	2449.76	2718.2	2472.17	2526.48	0.121557	0.00684614	24	8	0.0463862	2723.21	2858.89	2802.54	2566.07	2637.49	2479.05	1	1	24	10	0.0330254	2244.82	2231.55	2150.75	2288.83	2207.43	2318.74	1	0.610036	24	12	0.0680467	2399.97	2379.92	2162.08	2244.13	2189	2135.03
FBtr0079455	Obp28a-RA	0.953101	0.049726	24	6	0.136694	211.054	224.962	189.283	174.595	151.213	169.866	0.121557	0.00684614	24	6	0.343269	319.675	337.57	288.92	262.016	203.316	193.174	1	1	24	12	0.110763	200.37	171.08	184.28	164.345	183.8	152.388	1	1	24	12	0.141708	291.902	270.151	209.966	277.335	232.815	174.284
FBtr0079934	obst-B-RA	1	0.610036	24	6	0.0978353	52.1096	77.8751	73.2879	59.7289	61.3336	67.5207	0.121557	0.00684614	24	24	0.301355	152.461	120.465	78.7979	93.549	93.2202	99.4755	1	0.49115	24	8	0.0521491	68.9142	57.6998	57.9575	66.2345	66.3908	58.7977	1	1	24	10	0.108108	90.5552	83.9923	84.5784	87.9781	70.3531	102.348
FBtr0079935	CG33301-RA	1	1	24	16	0.100453	69.13	91.6989	96.3141	76.0308	91.2279	110.654	0.121557	0.00684614	24	18	0.37769	74.6487	91.7302	102.865	111.83	132.653	168.143	1	0.828769	24	8	0.234279	89.2384	107.638	76.0632	73.6066	101.429	114.516	1	0.750135	24	20	0.268708	99.8403	103	192.29	133.065	138.548	123.098
FBtr0081461	Itgbn-RA	1	0.0793344	24	18	0.28035	214.617	215.264	179.676	249.268	255.658	268.613	0.121557	0.00684614	24	18	0.327475	205.336	224.578	227.732	273.677	319.114	325.24	1	1	24	22	0.0658953	235.721	268.311	223.299	251.601	300.174	215.294	1	0.068115	24	20	0.189908	234.563	296.647	399.398	333.915	315.02	286.714
FBtr0081551	FBtr0081551	1	0.272902	24	16	0.133173	926.537	1292.54	1352.98	1191.57	1436.89	1422.41	0.121557	0.00684614	24	16	0.193426	1144.12	1423.63	1375.91	1533.41	1838.17	1409.81	1	0.00367209	24	2	0.145517	1240.81	1158.66	1157.45	1313.04	1512.48	1289.69	1	0.347994	24	0	0.105925	1516.71	1526.08	1791.14	1753.01	1682.84	1744.98
FBtr0081958	CAHbeta-RA	1	1	24	10	0.0245561	2697.13	2973.76	2877.55	3025.65	2820.81	2803.04	0.121557	0.00684614	24	10	0.067907	2535.18	2594.3	2707.44	2753.77	2613.55	2405.2	1	1	24	18	0.0266897	2915.48	3020.85	2935.91	2947.6	2789.61	2893.95	1	1	24	0	0.028956	2609.68	2737.26	2571.41	2635.39	2895.54	2608.12
FBtr0082268	CG14684-RA	1	1	24	2	0.0786267	219.703	285.298	278.67	275.259	261.08	309.136	0.121557	0.00684614	24	14	0.144388	243.714	276.959	291.133	306.095	308.972	267.557	1	0.828769	24	22	0.0603675	236.177	269.403	279.578	277.073	295.21	281.62	1	0.308589	24	18	0.0841864	271.108	281.833	337.71	308.3	288.021	287.387
FBtr0082712	timeout-RA	1	1	24	2	0.0522658	2406.81	2357.04	2231.77	2529.47	2341.37	2483.68	0.121557	0.00684614	24	10	0.0852665	2159.01	2153.15	2358.86	2272.28	2150.71	1948.2	1	1	24	0	0.0458895	2423.64	2489.86	2249.6	2641.44	2451.59	2486.42	1	1	24	6	0.0397942	2084.14	2084.13	1873.66	1964.45	2083.69	1998.67
FBtr0082993	CG14857-RA	1	0.750135	24	16	0.0992442	157.717	135.132	141.782	131.632	154.366	152.346	0.121557	0.00684614	24	14	0.19112	144.921	186.99	193.769	208.521	213.622	190.841	1	0.0254495	24	0	0.193019	122.486	138.839	141.339	168.265	182.669	153.702	1	0.185617	24	20	0.136921	191.665	199.389	258.403	232.563	227.612	221.508
FBtr0083042	CG6974-RA	0.600041	0.0122987	24	24	0.166149	39.5629	29.7498	23.3099	23.2518	30.4934	25.6335	0.121557	0.00684614	24	10	0.162728	24.0949	28.5008	32.1176	27.3353	24.6531	25.0808	1	0.913442	24	18	0.0258589	25.3196	27.4106	31.8774	24.3278	29.0487	25.1741	1	1	24	22	0.0504432	27.4724	30.8748	28.664	31.2571	31.2052	28.2309
FBtr0084138	FBtr0084138	1	1	24	14	0.0420127	29.3086	20.3714	21.5368	23.0024	21.957	20.7745	0.121557	0.00684614	24	18	0.110821	20.6422	19.4175	21.2181	21.7765	23.7651	23.3453	1	1	24	0	0.0597169	21.8059	20.8188	20.4173	26.8464	21.9359	21.3926	1	1	24	12	0.0502081	25.7349	22.8962	26.6259	22.6473	23.5358	22.2674
FBtr0084164	tsl-RA	1	0.308589	24	16	0.0983621	571.881	668.431	719.622	691.163	736.238	782.649	0.121557	0.00684614	24	18	0.243075	621.438	683.013	642.958	787.217	872.594	817.82	1	1	24	0	0.0568443	783.428	777.082	693.987	799.8	816.305	725.556	1	0.240676	24	22	0.145717	745.019	741.486	990.347	1007.44	866.481	986.799
FBtr0085103	CG14258-RA	1	1	24	14	0.0584353	19.2986	17.0948	17.5533	17.457	18.5437	16.7277	0.121557	0.00684614	24	14	0.0984505	16.5725	16.1184	17.1638	18.1467	18.3876	16.356	1	0.347994	24	14	0.0495152	16.991	18.8099	17.6993	19.2519	16.4604	16.7856	1	1	24	10	0.0396758	20.469	17.2811	16.3586	17.5553	17.1808	17.6739
FBtr0085135	Cpr97Eb-RA	1	0.391378	24	22	0.158915	228.537	268.972	217.848	208.417	224.756	264.247	0.121557	0.00684614	24	14	0.325669	419.202	486.661	486.758	621.452	694.976	439.492	1	0.0422761	24	4	0.182041	231.179	220.957	195.218	194.918	323.891	243.763	1	0.750135	24	0	0.163363	421.654	381.705	556.037	514.778	430.586	605.693
FBtr0085599	ocn-RA	1	0.750135	24	20	0.0952349	39.414	17.09	17.6672	18.5211	18.4449	20.0848	0.121557	0.00684614	24	20	0.0773681	16.1947	16.433	16.1709	16.0404	17.6876	19.4585	1	1	24	18	0.039773	18.2735	17.6159	17.9297	18.59	17.1856	17.5603	1	1	24	18	0.0471499	17.3847	16.8331	42.7501	17.1909	16.8747	16.3707
FBtr0085739	CG11318-RA	1	0.106608	24	14	0.265239	103.039	157.047	128.775	164.392	259.695	157.709	0.121557	0.00684614	24	20	0.304696	123.09	130.202	128.652	151.483	197.196	288.157	1	1	24	12	0.14805	206.367	233.845	178.408	169.831	211.317	151.134	1	1	24	0	0.0832989	159.151	213.515	217.149	200.747	212.581	192.753
FBtr0085970	FBtr0085970	1	1	24	22	0.0714213	826.14	910.027	1022.86	857.31	1061.67	978.461	0.121557	0.00684614	24	24	0.151278	1002.69	911.521	855.297	850.547	862.912	1146.87	1	0.750135	24	10	0.0660349	1138.37	1089.72	1086.26	984.678	1002.42	1038.37	1	1	24	18	0.0702829	876.421	1036.45	972.613	952.059	888.701	971.608
FBtr0086176	FBtr0086176	1	1	24	16	0.206076	472.628	1051.2	1099.77	662.217	1287.74	1100.6	0.121557	0.00684614	24	18	0.686435	754.119	1567.04	1186.15	1539.45	2945.72	2839.14	1	1	24	6	0.190116	921.859	1000.56	732.414	625.943	1122.3	916.317	1	1	24	22	0.178506	1808.16	1744.68	2592.77	2288.3	1992.74	2187.24
FBtr0086216	Bbd-RA	1	0.211662	24	16	0.0816337	5072.57	6545.05	6861.23	6261.96	7088.92	6334.31	0.121557	0.00684614	24	16	0.13202	8061.11	8013.82	8353.63	8928.46	10388.1	8469.49	1	1	24	0	0.0283338	6408.86	6660.24	6148.29	6270.1	7011.69	6409.44	1	1	24	22	0.0404624	9672.13	8183.71	9906.36	9555.21	8584.09	9279.78
FBtr0086475	CG15126-RA	1	0.162307	24	14	0.197247	1767.87	2366.54	2689.15	2359.68	2659.36	2350.64	0.121557	0.00684614	24	22	0.180963	3191.17	3079.86	2525.42	2891.88	3050.51	3698.67	1	1	24	6	0.0456119	3111.99	2930.91	2448.22	2627.78	2940.82	2417.55	1	0.828769	24	18	0.105437	3093.24	3549.26	4287.8	3646.81	3189.38	3830.47
FBtr0086577	5-HT1A-RB	1	0.347994	24	4	0.181175	143.162	185.958	154.351	142.314	131.766	142.94	0.121557	0.00684614	24	8	0.123182	212.75	206.904	212.744	205.738	180.808	155.964	1	0.677306	24	6	0.132255	168.249	137.557	153.685	148.674	154.529	167.071	1	1	24	18	0.0613168	184.475	189.977	229.628	196.678	170.463	205.387
FBtr0087167	CG15711-RA	0.100025	8.41708e-05	24	12	0.313605	30.4915	41.7624	54.0776	62.7881	39.5172	41.7182	0.121557	0.00684614	24	10	0.399162	38.4584	67.902	65.1295	68.66	55.1563	47.9408	1	0.185617	24	22	0.156066	43.1772	45.3235	44.8959	52.8668	56.2811	45.1735	1	1	24	18	0.0750594	57.5898	62.4193	61.1721	63.3734	56.6573	53.8961
FBtr0087192	CG7798-RA	1	1	24	22	0.0880984	26.8733	28.9153	23.4777	27.0127	31.1519	27.8834	0.121557	0.00684614	24	4	0.147568	27.228	27.3318	24.1867	23.3404	20.5779	24.6005	1	0.0582942	24	18	0.195955	25.0583	28.3678	32.2388	33.5538	24.9826	25.2214	1	0.49115	24	10	0.12132	25.0335	25.5878	21.8163	22.862	22.2909	24.3883
FBtr0087361	igl-RA	1	1	24	10	0.109107	120.757	137.631	101.126	111.483	106.117	100.533	0.121557	0.00684614	24	2	0.224796	219.926	212.76	166.884	156.091	163.365	162.235	1	1	24	12	0.0909693	117.478	119.706	105.268	103.464	114.201	95.9283	1	0.162307	24	12	0.16926	159.163	170.442	199.576	169.597	136.18	175.804
FBtr0087992	Cyp6g1-RA	1	0.439008	24	18	0.253623	1620.14	2004.84	1989.87	1886.77	2752.64	2463.17	0.121557	0.00684614	24	16	0.457723	1126.92	1648.68	1796.13	1862.56	2712.56	2554.67	1	0.106608	24	6	0.136077	2242.21	2110.34	1752.66	1987.43	2367.23	2130.99	1	0.49115	24	0	0.123623	1981.15	2033.03	2457.31	2262.45	2391.35	2354.93
FBtr0088307	whd-RA	1	1	24	4	0.0196081	5672	6382.91	6588.23	5945.01	6307.54	6631.85	0.121557	0.00684614	24	16	0.131202	6029.67	6359.01	6339.03	6856.96	7359.31	7158.5	1	0.750135	24	10	0.0489194	6222.06	6453.27	6059.3	5560.35	6392.99	6170.47	1	1	24	18	0.0315122	6575.02	6616.3	6796.38	6779.52	6434.97	6256.94
FBtr0088507	FBtr0088507	1	1	24	2	0.0437293	3567.36	3814.48	3404.36	3795.09	3614.86	3710.11	0.121557	0.00684614	24	12	0.112803	3484.49	3595.85	3806.44	3880	3928.15	3119.73	1	1	24	22	0.0366529	3623.85	3590.89	3853.37	3655.66	3718.26	3695.01	1	0.185617	24	20	0.081335	3520.7	3692.78	3854.75	3892.29	3850.67	3412.47
FBtr0088772	hubl-RA	1	1	24	4	0.0629785	27.7299	26.7895	26.4631	25.9803	24.6326	24.9049	0.121557	0.00684614	24	12	0.131193	27.7351	29.9594	31.7582	35.4397	28.6541	27.575	1	0.828769	24	4	0.0794682	25.8152	24.8521	25.0696	23.4325	30.1234	25.6234	1	0.0178239	24	16	0.129213	29.6832	28.6517	37.0071	30.8345	28.6489	27.3361
FBtr0091773	FBtr0091773	1	0.391378	24	4	0.0953021	29.822	27.0574	27.9271	27.5858	22.9672	27.2409	0.121557	0.00684614	24	18	0.0787699	26.1852	24.0338	25.0055	24.322	28.4756	28.5952	1	0.272902	24	10	0.0944924	33.5543	29.3171	29.899	25.5984	28.2596	29.0959	1	1	24	0	0.0412349	24.9652	24.2099	25.6031	24.0932	25.9905	25.2228
FBtr0100547	CG4927-RC	1	1	24	4	0.0446962	52.5172	41.7689	42.6946	38.8649	39.1117	38.9259	0.121557	0.00684614	24	16	0.17377	43.4771	42.8227	47.1078	50.4225	56.279	45.7391	1	0.272902	24	6	0.156027	46.7943	40.4567	37.7753	42.14	49.3977	43.3989	1	0.548071	24	2	0.114576	41.7672	43.205	45.3981	50.3027	46.4661	55.2768
FBtr0112381	CG34188-RA	1	1	24	2	0.0538957	20.9095	18.9969	17.7072	15.756	16.6559	17.2405	0.121557	0.00684614	24	10	0.158185	19.1905	23.3778	24.8276	21.5953	22.0833	19.1989	1	1	24	18	0.0485358	16.1488	17.9872	17.1168	17.0421	18.548	16.5881	1	0.49115	24	18	0.0799755	22.4829	20.3782	26.2823	23.4839	21.2833	21.2087
FBtr0112539	CG34337-RA	1	1	24	4	0.0817433	22.8295	18.9281	23.7386	20.9685	19.3677	19.9255	0.121557	0.00684614	24	10	0.111467	18.4371	20.0741	20.9563	19.6204	19.2629	16.6242	1	1	24	6	0.0378037	21.0562	20.1652	19.0068	20.4252	20.3762	20.064	1	0.913442	24	4	0.0212344	18.4438	18.5706	16.4447	21.3139	18.5055	19.7577
FBtr0113347	prt-RB	1	0.750135	24	16	0.0480727	41.2778	37.5713	43.5328	44.1907	47.4131	39.0237	0.121557	0.00684614	24	8	0.139162	38.5113	45.0576	48.1819	41.6564	37.5148	39.8964	1	1	24	22	0.179319	46.8086	41.9093	47.6758	44.341	49.6876	34.071	1	0.106608	24	18	0.15326	38.4894	52.2291	50.3854	44.0883	43.2887	40.6935
FBtr0114096	FBtr0114096	0.235732	0.000935162	24	24	0.136389	34.4799	22.015	20.1046	19.6005	21.4894	22.5806	0.121557	0.00684614	24	12	0.167256	22.2231	24.9441	28.387	25.9805	30.0636	23.5346	1	1	24	12	0.0701768	21.8489	22.1806	23.439	21.4616	23.5757	21.5045	1	1	24	22	0.0288853	25.5217	22.7941	22.5974	25.0136	23.1272	22.6613
FBtr0114460	CG3277-RC	1	0.123011	24	14	0.151821	92.2305	110.473	113.445	128.205	120.301	117.231	0.121557	0.00684614	24	16	0.212945	94.8785	96.4327	110.82	115.445	126.917	121.933	1	1	24	22	0.0399816	107.948	122.624	117.423	123.321	123.208	112.902	1	0.439008	24	22	0.115997	122.906	127.364	138.927	144.938	136.525	123.999
FBtr0273248	Nhe3-RE	1	1	24	10	0.0261859	2023.92	2180.86	2167.85	2185.91	2192.44	2089.45	0.121557	0.00684614	24	14	0.0710324	1712.13	1775.57	1845.21	1866.46	1974.8	1858.51	1	1	24	12	0.048382	2093.48	2144.93	2220.66	1972.15	2026.59	2127.42	1	1	24	18	0.0402096	1719.7	1981.64	1951.52	1798.92	1929.49	1856.4
FBtr0290043	CG9449-RE	1	1	24	2	0.140523	259.117	281.806	320.541	249.739	240.672	335.699	0.121557	0.00684614	24	6	0.175023	370.173	464.904	387.526	368.606	314.303	350.023	1	1	24	0	0.0880171	286.773	311.361	306.88	330.188	316.21	340.02	1	0.068115	24	16	0.152687	335.894	319.137	444.887	339.622	302.125	281.139
FBtr0290048	FBtr0290048	0.858712	0.0358205	24	6	0.228192	86.5883	112.409	97.3953	73.2701	68.8395	87.0757	0.121557	0.00684614	24	8	0.181546	164.585	190.477	185.384	173.961	155.276	129.631	1	1	24	12	0.0794487	86.8621	81.3243	95.9564	77.5167	101.973	80.9825	1	0.750135	24	18	0.144603	157.643	141.928	190.332	190.422	140.608	135.024
FBtr0290127	FBtr0290127	1	0.123011	24	8	0.177273	53.7719	76.1993	77.5309	63.6543	53.6684	57.8529	0.121557	0.00684614	24	8	0.150571	149.359	171.951	171.549	161.249	150.019	113.218	1	1	24	18	0.071934	63.1541	74.1226	66.2972	61.9252	76.7229	59.9025	1	0.00835585	24	16	0.297589	138.073	139.98	193.807	165.748	117.301	123.903
FBtr0071242	CG15347-RA	1	0.308589	24	14	0.197624	1336.68	2003.51	2127.96	1809.15	2404.91	2037.5	0.140137	0.00835585	24	24	0.171869	3485.45	3376.85	2850.49	3002.99	3082.85	3625.28	1	1	24	6	0.0114958	2788.58	2710.97	2248.3	2418.81	2730.75	2183.18	1	1	24	22	0.118589	3199.28	3317.64	4384.31	3974.31	3201.83	3695.38
FBtr0071467	CG32686-RA	1	1	24	2	0.133	126.393	105.175	86.6668	123.25	85.5965	110.896	0.140137	0.00835585	24	14	0.415323	153.637	213.818	197.18	331.034	244.355	144.515	1	1	24	0	0.114	67.291	85.9428	81.5927	87.6184	109.612	83.9147	1	0.0422761	24	20	0.285438	148.973	158.36	230.383	210.972	160.136	160.04
FBtr0072160	Pask-RA	1	1	24	14	0.0594235	91.5812	112.515	113.229	91.4132	120.456	97.0583	0.140137	0.00835585	24	18	0.126194	161.677	153.241	157.123	161.48	191.282	196.189	1	1	24	6	0.117919	127.858	98.8078	109.743	94.9596	125.163	110.863	1	1	24	0	0.0687767	131.363	136.861	172.124	169.026	135.601	173.459
FBtr0072266	CG3376-RA	0.994708	0.0582942	24	22	0.107118	1794.63	1833.17	1672.5	1715.49	1967.02	1955.94	0.140137	0.00835585	24	20	0.126461	1365.97	1263.66	1238.89	1401.09	1411	1811.74	1	1	24	12	0.0606627	2082.41	1893.35	1994.56	1742.54	1947.81	1877.98	1	0.272902	24	0	0.0954488	1563.33	1686.32	1694.87	1779.52	1804.1	1768.88
FBtr0072871	CG8960-RA	1	1	24	14	0.273816	44.2937	29.9896	56.1516	44.8226	42.6374	33.1784	0.140137	0.00835585	24	16	0.341976	54.0154	41.398	96.3583	97.6882	135.901	40.2048	1	0.677306	24	0	0.315485	37.2123	41.6793	34.6163	59.1029	50.9844	45.5058	1	0.240676	24	22	0.264622	31.1566	42.8383	41.8149	69.6003	52.1871	49.0812
FBtr0073622	Tango4-RA	1	0.391378	24	16	0.0733747	1741.69	1876.55	1917.11	1999.05	2105.99	1983.72	0.140137	0.00835585	24	24	0.105723	1990.56	1898.08	1803.59	1735.1	1805.78	2046.01	1	1	24	10	0.0213157	2119.46	1925.98	1847.92	1970.33	1886.67	1863.9	1	1	24	22	0.0253321	1625.96	1641.66	1868.97	1717.16	1748.89	1827.09
FBtr0074349	CG13003-RA	1	1	24	4	0.112177	66.634	79.2043	85.4599	63.6187	77.3362	68.8766	0.140137	0.00835585	24	20	0.181811	93.0623	82.7613	82.4534	92.4828	100.236	119.276	1	1	24	14	0.00398808	74.4958	81.7557	76.6126	73.0296	94.417	71.1416	1	0.439008	24	22	0.0540795	110.113	94.4756	114.549	133.388	105.109	114.477
FBtr0075862	sens-RA	1	1	24	16	0.0681686	43.4713	58.8163	47.6969	46.6932	53.8422	50.9123	0.140137	0.00835585	24	16	0.161646	56.0336	48.8458	63.7816	62.3363	73.6659	64.6155	1	0.240676	24	22	0.232193	50.4593	42.8535	60.4124	51.6032	66.2073	45.6774	1	1	24	0	0.0577883	55.8931	56.9486	68.8835	60.895	59.0991	70.6479
FBtr0076042	CG17826-RA	1	0.347994	24	6	0.0997445	27.2242	26.4718	23.6593	22.5176	22.8531	22.1165	0.140137	0.00835585	24	6	0.170077	24.0824	35.0556	25.373	23.9462	22.0505	23.7122	1	0.439008	24	16	0.0441429	25.4954	23.1822	23.9893	26.74	22.2258	21.2878	1	0.021337	24	14	0.32313	33.6121	29.8147	28.7999	25.5129	22.2606	22.3371
FBtr0076591	Acbp5-RA	1	1	24	14	0.0806066	8009.85	11077.1	12514.9	10454.1	10938	11910.4	0.140137	0.00835585	24	24	0.119858	14752.1	13815.1	13151.9	12339.3	13012.4	14719.5	1	0.439008	24	0	0.0412367	13525.5	11852.4	13636.9	12894	14576.4	12794.9	1	0.828769	24	18	0.0671009	13551.7	15009	15001.8	15086.4	14055.3	14931.2
FBtr0076832	FBtr0076832	1	0.185617	24	16	0.226983	313.877	424.375	438.707	494.864	516.443	532.709	0.140137	0.00835585	24	14	0.164926	262.624	359.466	326.595	481.464	412.006	440.607	1	0.750135	24	2	0.162909	329.723	385.334	433.107	419.369	426.881	506.217	1	0.00835585	24	22	0.249115	294.296	377.685	470.051	487.882	445.368	423.81
FBtr0077280	CG15450-RA	1	1	24	2	0.0197247	31.0294	31.0156	32.0101	29.3331	30.2805	33.4617	0.140137	0.00835585	24	8	0.138328	30.2132	32.3496	33.5222	29.5482	29.1792	25.6575	1	1	24	18	0.0177095	29.4523	27.9772	30.6924	30.4806	25.7617	29.1808	1	1	24	18	0.0216498	33.0693	30.8365	32.4741	32.8658	30.6956	31.4632
FBtr0077550	CG16704-RA	1	0.347994	24	16	0.156058	1418.43	1936.51	2074.51	1936.79	2351.69	2132.34	0.140137	0.00835585	24	18	0.375946	1223.22	1450.29	1344.22	1578.4	2309.35	1956.45	1	0.211662	24	6	0.203047	2725.71	2000.18	2143.27	2088.51	2461.64	2353.91	1	1	24	0	0.153241	1846.63	2053.97	2303.68	2292.16	2144.45	2808.16
FBtr0077606	CG9664-RC	0.471759	0.00558613	24	16	0.395545	369.844	596.781	638.62	665.017	888.937	786.841	0.140137	0.00835585	24	16	0.528697	282.469	521.107	501.826	609.413	874.806	716.353	1	0.610036	24	0	0.133336	609.5	693.523	609.015	675.228	806.546	658.223	1	0.828769	24	20	0.124824	510.915	801.503	814.521	654.982	819.568	654.073
FBtr0077691	CG3119-RA	1	1	24	4	0.0464817	39.7981	35.1233	29.716	33.6525	29.6005	29.2071	0.140137	0.00835585	24	8	0.1748	42.7659	47.3538	39.7968	40.2923	35.1588	29.6451	1	0.106608	24	0	0.182016	28.8014	25.4518	25.6507	35.5175	35.1356	28.2703	1	0.14151	24	16	0.201251	37.8294	43.208	42.5669	42.1953	36.8247	31.0436
FBtr0077713	Bacc-RB	1	0.750135	24	10	0.0387459	10280.8	11432.9	12144.2	11654.8	11587	10606.6	0.140137	0.00835585	24	14	0.173354	11201.8	11838.8	13495.4	13362.5	14229.2	11731.8	1	0.162307	24	2	0.0924277	10596.4	10142.1	10173.8	11325.8	11229.8	11167.6	1	1	24	10	0.0664327	12850.9	12285.1	11344.5	12522.6	11643.5	11895.4
FBtr0077957	CG4577-RA	1	0.347994	24	10	0.0860125	203.995	323.857	392.951	308.635	328.051	299.774	0.140137	0.00835585	24	10	0.161031	539.952	584.571	659.728	640.152	566.759	474.154	1	0.185617	24	16	0.063682	299.475	333.964	338.558	300.684	349.404	298.404	1	0.00558613	24	20	0.204458	462.79	530.409	683.345	721.19	492.491	510.016
FBtr0078445	P5CDh1-RA	1	1	24	10	0.0415072	3068.28	3446.41	3472.7	3266.01	3223.19	3405.28	0.140137	0.00835585	24	8	0.083405	3181.55	3347.77	3445.31	3271.86	3156.8	2929.73	1	0.610036	24	18	0.0727136	3215.81	3454.13	3561.85	3518.51	3183.53	3412.65	1	0.068115	24	22	0.0647321	2978.25	3082.35	3228.13	3323.19	3281.32	3111.17
FBtr0079527	FBtr0079527	1	0.347994	24	22	0.458538	687.282	609.278	528.824	545.338	864.282	794.922	0.140137	0.00835585	24	18	0.246678	842.605	683.047	748.271	826.187	1122.63	1038.39	1	0.0148339	24	6	0.432976	867.795	645.093	540.201	489.494	972.066	723.843	1	1	24	0	0.142606	848.733	764.313	876.018	894.72	889.766	1000.79
FBtr0079787	CG31886-RA	1	1	24	14	0.0519052	1498.38	1670.99	1816.65	1689.83	1714.95	1650.2	0.140137	0.00835585	24	18	0.0802283	1811.97	1558.4	1632.34	1810	1869.7	1751.7	1	1	24	0	0.0211496	1520.29	1692.52	1568.22	1552.99	1805.71	1568.15	1	1	24	6	0.0269408	1749.3	1655.35	1765.92	1641.25	1717.83	1769.32
FBtr0080752	kek3-RA	1	0.308589	24	10	0.169988	61.2276	71.4404	77.9531	65.8794	62.7897	57.7638	0.140137	0.00835585	24	8	0.190076	91.1834	109.269	96.3343	96.6309	90.423	70.3301	1	1	24	6	0.0777711	69.545	60.4415	60.2234	58.1388	68.3347	60.3964	1	0.913442	24	20	0.0529375	91.3327	87.0168	90.7397	114.327	75.3646	81.0275
FBtr0081069	CG10211-RA	1	0.123011	24	16	0.307448	89.3735	125.821	133.623	134.178	148.93	147.461	0.140137	0.00835585	24	22	0.288478	296.35	245.909	164.716	205.379	272.812	265.017	1	1	24	22	0.106321	112.212	120.336	139.882	122.053	149.934	123.676	1	1	24	18	0.127064	202.099	239.364	234.547	274.133	204.56	270.84
FBtr0081073	MESR3-RA	1	1	24	14	0.0356594	1662.1	1893.78	1845.6	1847.51	2073.85	1913.56	0.140137	0.00835585	24	18	0.136825	1981.57	1902.48	1891.36	2042.26	2271.93	2393.61	1	0.750135	24	10	0.0501657	2038.21	2042.05	1822.22	1822.76	1989.73	1877.66	1	0.750135	24	22	0.0488469	2080.25	2174.44	2195.44	2298.07	2240.81	2137.89
FBtr0081166	Ddc-RB	1	1	24	16	0.0606097	114.686	117.327	117.259	121.4	110.287	113.759	0.140137	0.00835585	24	10	0.185501	170.715	223.462	222.911	218.547	218.666	158.917	1	1	24	22	0.0471128	95.5661	114.961	99.2746	98.441	127.921	99.5519	1	0.162307	24	18	0.135789	171.384	160.773	217.09	219.157	183.268	165.045
FBtr0082625	CG4830-RA	0.953101	0.049726	24	4	0.279233	34.9647	35.4303	31.0843	23.9136	25.2355	24.7379	0.140137	0.00835585	24	4	0.467882	84.1886	103.435	53.5755	87.3403	33.8734	43.2564	1	1	24	0	0.0171367	26.0651	24.6992	27.2526	28.4952	27.0844	27.0638	1	1	24	0	0.180744	44.9109	37.9718	53.6352	66.2788	40.9863	57.5278
FBtr0083780	CG16727-RA	0.221387	0.00073188	24	14	0.203032	459.231	589.619	664.036	707.7	719.045	694.744	0.140137	0.00835585	24	14	0.414453	237.411	373.865	453.9	470.682	489.718	383.188	1	1	24	18	0.139415	608.224	678.419	587.143	772.3	513.224	602.427	1	1	24	6	0.0721072	303.975	493.218	504.117	413.718	581.776	486.145
FBtr0084193	Ir94a-RA	1	0.828769	24	10	0.0398313	26.2219	19.7195	20.6912	20.85	20.6582	18.9888	0.140137	0.00835585	24	20	0.07746	19.0774	18.0516	18.2481	19.2842	19.5921	21.5993	1	1	24	12	0.0460327	21.5253	20.9796	19.8292	20.9769	20.2813	18.6498	1	1	24	6	0.0194525	20.037	19.5387	18.8759	18.2927	19.3889	19.1554
FBtr0084364	lmd-RB	1	0.106608	24	2	0.0892227	22.8984	21.6026	20.1281	18.6286	20.0867	21.7415	0.140137	0.00835585	24	18	0.479581	25.3474	20.598	20.9644	28.2154	38.6875	39.4455	1	1	24	6	0.0585944	20.3141	19.7874	20.193	21.1513	30.4245	20.8468	1	0.828769	24	0	0.239349	28.6848	21.4424	24.3076	33.7378	23.9565	32.8587
FBtr0085363	CG11843-RA	1	1	24	16	0.159806	62.0421	54.4303	51.0074	66.9013	58.8199	60.35	0.140137	0.00835585	24	14	0.269576	48.3015	48.3269	59.3867	62.8691	72.627	52.8829	1	0.913442	24	0	0.114742	43.9702	46.1752	46.9882	54.1551	54.5936	51.1762	1	1	24	0	0.0467185	49.5132	57.2489	50.8618	55.991	55.316	53.2104
FBtr0085398	SP1029-RA	1	1	24	16	0.0389245	1502.76	1549.08	1484.7	1673.75	1604.81	1681.68	0.140137	0.00835585	24	18	0.0718314	1311.9	1204.28	1315.96	1301.24	1407.56	1407.56	1	1	24	18	0.0500313	1508.92	1671.91	1479.83	1589.58	1425.36	1596.76	1	1	24	22	0.0435242	1187.72	1352.09	1316.34	1231.82	1388.34	1202.52
FBtr0085557	Sry-alpha-RA	1	1	24	16	0.0596586	214.938	193.359	221.18	240.666	227.454	243.807	0.140137	0.00835585	24	12	0.339772	153.665	167.67	209.066	228.186	207.369	141.695	1	0.750135	24	12	0.0924383	228.072	235.534	231.234	224.438	191.452	225.195	1	1	24	0	0.110802	156.212	174.647	146.188	224.734	176.357	166.51
FBtr0085604	FBtr0085604	1	1	24	4	0.148835	63.5856	76.1723	100.588	59.7071	76.914	74.1033	0.140137	0.00835585	24	4	0.272526	116.336	103.287	104.745	87.6136	77.9769	84.0379	1	0.185617	24	0	0.107643	72.8272	66.8211	89.7788	66.4263	89.1756	85.2136	1	1	24	10	0.055644	90.8475	103.005	104.117	109.684	95.4847	112.2
FBtr0086237	CG13438-RA	1	1	24	14	0.0473726	23.7826	18.4582	21.2638	20.5191	20.3842	19.5987	0.140137	0.00835585	24	20	0.0825583	18.1158	17.4387	17.3481	17.1882	18.7512	23.1279	1	1	24	18	0.100024	18.7315	20.2195	20.9346	23.2653	18.8088	21.02	1	1	24	6	0.045398	18.2905	18.8445	18.1068	17.5936	19.0355	24.4121
FBtr0086728	BomBc2-RA	0.354019	0.00295778	24	20	0.236009	1831.76	1637.36	1554.41	1637.71	2328.48	2227.58	0.140137	0.00835585	24	16	0.463257	1112.01	1404.46	1590.97	1743.7	2673.27	2245.5	1	0.00295778	24	6	0.283677	2442.3	1796.88	1352.97	1285.78	1904.92	1902.61	1	1	24	0	0.0982419	1695.88	1485.26	1829.41	1855.97	1605.29	1762.48
FBtr0086761	FBtr0086761	1	1	24	22	0.140347	67.2456	79.0194	87.4305	63.832	71.1795	82.6988	0.140137	0.00835585	24	20	0.260675	118.254	94.3135	92.4379	103.059	133.802	121.145	1	1	24	22	0.0760458	100.527	105.496	107.412	85.2662	129.491	90.3365	1	1	24	0	0.10698	128.224	144.609	157.987	193.827	145.638	166.984
FBtr0087191	CG15706-RA	1	0.750135	24	20	0.0334126	663.639	763.839	730.378	749.327	785.206	789.85	0.140137	0.00835585	24	16	0.220151	487.316	648.305	612.492	679.138	764.961	752.985	1	1	24	10	0.0158745	708.151	784.674	757.951	743.654	745.146	790.395	1	0.391378	24	22	0.0803079	608.463	698.619	757.52	663.786	752.681	691.604
FBtr0087401	CG8093-RA	0.396705	0.00367209	24	14	0.258483	1062.38	1361.84	1430.94	1741.21	1802.97	1608.34	0.140137	0.00835585	24	16	0.645479	320.134	358.444	302.806	736.557	572.551	799.467	1	0.49115	24	2	0.12647	1507.21	1613.13	1606.78	1604.71	1426.64	1834.48	1	1	24	22	0.232002	631.718	994.86	880.281	843.008	1100.74	599.224
FBtr0087796	CG13324-RA	0.858712	0.0358205	24	14	0.234747	912.324	1222.63	1232.77	1350.65	2168.25	1415.77	0.140137	0.00835585	24	20	0.386975	834.033	626.278	716.088	772.04	945.542	1698.81	1	1	24	12	0.253943	3022.32	2713.91	2373.94	2093.4	2128.56	1910.07	1	1	24	0	0.155415	1012.49	1544.83	1237.78	1542.85	1571.3	1302.61
FBtr0087912	CG13159-RA	1	0.347994	24	10	0.250284	103.05	302.478	250.059	146.773	127.947	119.803	0.140137	0.00835585	24	24	1.79727	4230.34	1868.76	95.59	318.978	1547.5	760.66	1	1	24	10	0.160354	143.675	136.841	95.1913	92.0335	193.661	107.574	1	0.750135	24	6	0.421512	1382.37	786.091	838.678	1604.32	758.428	2457.45
FBtr0088151	Tsp47F-RB	1	1	24	4	0.0591619	22.9618	25.1072	21.3013	20.8226	20.5949	20.7982	0.140137	0.00835585	24	4	0.152717	32.8086	34.9786	30.9133	30.0464	24.6395	30.8506	1	0.548071	24	0	0.0531373	23.4446	18.3504	20.7233	20.2933	24.6274	20.3399	1	1	24	10	0.045764	36.9762	25.4314	27.7628	30.2482	25.6637	26.8298
FBtr0088804	CG14756-RA	1	1	24	4	0.108148	81.987	75.7044	78.0517	66.2317	64.5139	71.5232	0.140137	0.00835585	24	24	0.482493	186.119	115.892	68.2918	62.3146	120.488	111.089	1	1	24	6	0.129991	77.352	57.1131	70.7652	60.954	88.8978	70.7685	1	0.0582942	24	4	0.304418	86.9228	79.8822	68.368	115.603	104.833	158.225
FBtr0088830	CG12824-RA	0.314939	0.001893	24	14	0.427319	89.2692	131.46	178.796	183.007	182.86	142.357	0.140137	0.00835585	24	18	0.385626	91.7337	114.872	112.35	132.952	155.21	195.08	1	0.610036	24	12	0.134143	219.329	238.725	178.404	174.779	193.489	171.84	1	0.049726	24	18	0.138254	123.5	195.868	269.807	205.619	209.849	170.005
FBtr0089766	Cyp6d5-RA	0.831743	0.0302461	24	16	0.240927	3818.74	5358.51	5499.67	5576.85	6339.68	5767.5	0.140137	0.00835585	24	18	0.268004	5110.34	5803.92	5117.74	6009.62	8044.06	6807.73	1	1	24	6	0.0721143	4976.7	5536.6	5374.79	4967.74	6399.48	5857.59	1	1	24	22	0.0410475	5932.92	6481.6	6718.47	6250.88	6604.71	6357.64
FBtr0089895	CREG-RC	1	0.106608	24	18	0.117355	1224.12	1378.4	1337.54	1396.94	1552.11	1576.35	0.140137	0.00835585	24	16	0.174675	1159.07	1288.23	1340.99	1371.33	1579.26	1586.47	1	1	24	10	0.0375102	1633.32	1644.31	1463.61	1569.08	1508.95	1479.51	1	1	24	22	0.0447846	1390.23	1614.91	1602.71	1530.24	1623.66	1442.01
FBtr0089920	Zip99C-RC	1	0.272902	24	18	0.0378921	2279.83	2531.49	2495.59	2470.83	2671.37	2650.78	0.140137	0.00835585	24	20	0.0707672	2241.29	2236.77	2237.35	2277.31	2349.89	2903.31	1	1	24	12	0.0328593	2804.1	2654.25	2575.55	2545.86	2526.06	2517.35	1	1	24	6	0.03497	2518.89	2644.41	2748.16	2594.59	2641.72	2789.25
FBtr0100074	FBtr0100074	1	0.391378	24	14	0.1054	28.12	27.0305	31.4682	34.6056	30.0208	30.699	0.140137	0.00835585	24	8	0.117047	28.9323	32.5623	30.3979	30.8483	29.0885	24.2064	1	1	24	18	0.103018	33.916	28.1708	25.6406	38.3146	25.0505	24.0165	1	0.548071	24	14	0.0884025	32.835	29.3001	31.484	33.0141	26.1156	27.2758
FBtr0100322	Octbeta1R-RB	1	0.185617	24	2	0.138888	133.057	176.222	136.593	112.478	124.823	121.953	0.140137	0.00835585	24	6	0.222396	288.225	293.259	264.486	238.28	240.871	178.104	1	0.610036	24	8	0.0748455	133.633	121.83	114.082	112.724	141.541	119.086	1	0.391378	24	14	0.114809	241.146	232.118	273.51	263.579	212.112	245.317
FBtr0110825	CG17839-RC	0.551652	0.00835585	24	14	0.133976	453.05	746.197	712.829	715.45	779.554	688.447	0.140137	0.00835585	24	14	0.102225	945.856	1158.15	1065.64	1232.81	1255.44	1095.61	1	0.49115	24	6	0.0768625	605.676	672.108	599.361	587.316	776.728	663.517	1	0.347994	24	20	0.0898415	941.066	1016.45	1222.19	1192.09	985.19	1071.5
FBtr0112423	CG34230-RA	1	0.750135	24	16	0.0461352	18.7729	18.2915	18.9755	20.8517	21.2024	18.5397	0.140137	0.00835585	24	10	0.0946286	16.167	18.9834	18.879	17.3783	16.7329	16.8588	1	1	24	0	0.0850508	18.6842	19.0015	16.6768	20.5203	18.2177	18.8173	1	1	24	12	0.0515693	19.3996	18.4183	18.0548	17.8072	17.9113	17.0153
FBtr0112712	sif-RF	1	0.347994	24	8	0.131578	144.222	178.654	200.179	153.702	141.477	156.689	0.140137	0.00835585	24	10	0.113434	267.614	311.049	327.039	320.077	306.438	244.375	1	0.347994	24	18	0.102987	147.022	158.43	175.513	156.005	175.262	140.557	1	0.14151	24	20	0.130525	257.564	257.95	320.651	348.729	253.916	273.718
FBtr0113008	Ir21a-RB	1	0.211662	24	20	0.148934	53.0403	39.6549	39.9885	44.5926	46.1484	48.1293	0.140137	0.00835585	24	18	0.187799	36.3452	38.3929	41.2223	42.221	54.1091	49.8028	1	1	24	6	0.0423416	38.3114	44.4395	43.4664	38.5212	48.5144	44.2248	1	0.913442	24	20	0.0954789	36.4418	42.5552	42.9176	42.48	43.0682	39.9314
FBtr0113227	NijC-RC	1	1	24	16	0.0773858	105.485	144.676	136.428	144.313	135.139	163.141	0.140137	0.00835585	24	14	0.152378	121.978	143.077	147.817	165.127	158.613	139.644	1	1	24	22	0.0496035	130.968	155.732	143.011	130.182	156.34	137.058	1	0.439008	24	22	0.101535	120.406	143.226	158.351	160.345	153.354	152.901
FBtr0114038	FBtr0114038	1	1	24	4	0.0464852	32.2069	23.8194	27.3391	22.9996	23.7769	24.1299	0.140137	0.00835585	24	10	0.150511	29.789	32.8252	34.0309	33.5695	32.82	25.809	1	0.0582942	24	4	0.161192	24.7982	19.1739	18.8688	21.7162	26.2326	22.0359	1	1	24	18	0.0623279	28.8252	27.6374	27.3689	31.0576	24.307	26.7824
FBtr0273361	CG13658-RB	1	1	24	16	0.172661	66.3316	90.879	86.0042	83.2158	83.5388	96.1067	0.140137	0.00835585	24	16	0.274672	101.388	101.41	113.191	115.588	155.206	148.364	1	1	24	6	0.108962	92.7595	120.374	90.6332	75.1757	123.138	93.5125	1	0.123011	24	20	0.230421	101.677	123.544	166.191	151.05	135.69	136.656
FBtr0290129	FBtr0290129	1	0.308589	24	10	0.184474	65.1521	81.9922	92.4842	75.8726	59.4975	70.8546	0.140137	0.00835585	24	10	0.327882	131.017	179.923	177.815	175.911	135.749	106.005	1	1	24	22	0.0983091	63.1838	81.9448	68.598	68.0719	91.0496	62.2042	1	0.00835585	24	16	0.343679	144.491	150.246	193.312	172.074	115.062	113.979
FBtr0100290	FBtr0100290	1	1	24	22	0.0351344	148.193	153.011	181.457	136.306	155.12	172.846	0.155088	0.00925663	24	22	0.163181	178.942	164.088	157.282	166.496	167.582	216.079	1	1	24	0	0.0478782	183.976	186.916	164.7	183.666	195.192	168.65	1	0.828769	24	20	0.050392	189.691	213.056	234.514	255.211	225.795	249.134
FBtr0070142	CG14635-RA	1	0.185617	24	14	0.176363	23.6334	28.3999	30.92	30.1351	30.7141	29.185	0.158081	0.0101574	24	10	0.0810203	25.4992	26.8637	26.8094	29.8091	26.3505	22.8844	1	0.347994	24	14	0.100975	31.7194	30.9988	27.9105	33.7859	23.9808	25.3832	1	0.439008	24	0	0.0847255	26.8751	25.1206	27.232	30.809	27.4539	26.3345
FBtr0070251	CG11384-RA	1	1	24	10	0.109478	58.4717	90.7259	85.5978	70.2219	70.8306	89.1613	0.158081	0.0101574	24	2	0.239322	131.319	125.323	120.37	103.506	80.5173	159.451	1	1	24	18	0.114972	72.8321	68.463	73.9213	66.8626	73.0039	61.8974	1	1	24	22	0.04826	158.009	97.779	145.05	135.937	102.123	126.202
FBtr0071411	CG32694-RA	1	1	24	10	0.0663832	256.476	365.978	407.204	296.199	352.518	345.161	0.158081	0.0101574	24	2	0.163183	627.765	471.651	430.203	401.695	417.87	425.245	1	0.677306	24	12	0.0741189	386.782	376.523	356.15	355.998	358.169	333.236	1	1	24	10	0.0606203	427.876	430.991	458.033	472.023	407.372	485.204
FBtr0071560	CG9993-RA	1	1	24	10	0.115151	138.655	207.949	204.685	184.066	207.154	189.322	0.158081	0.0101574	24	12	0.14175	208.75	286.381	269.966	347.892	285.69	276.877	1	1	24	12	0.0684373	184.731	185.27	163.989	159.162	182.608	163.686	1	0.185617	24	20	0.197707	211.025	240.901	340.095	291.529	238.068	251.226
FBtr0071984	CG9890-RA	1	1	24	22	0.0171933	2100.98	2203.66	2241	2181.33	2274.04	2221.48	0.158081	0.0101574	24	8	0.0465046	2078.27	2098.42	2190	2073.97	1988.93	1994.19	1	1	24	18	0.00845169	2255.57	2219.83	2320.24	2287.51	2215.58	2305.98	1	1	24	0	0.0239603	2054.76	2177.52	2070.09	2199.28	2156.34	2124.06
FBtr0072444	gsb-RA	1	1	24	10	0.0663726	38.7349	53.9832	56.8757	42.6562	53.6098	57.7226	0.158081	0.0101574	24	14	0.268623	49.8856	39.5578	54.2299	61.0783	57.0452	39.9365	1	1	24	18	0.0841316	48.6618	47.6485	47.2312	51.5864	44.4069	48.1439	1	0.49115	24	22	0.10678	39.7893	40.7961	47.5888	46.6441	47.6309	48.1759
FBtr0073206	FBtr0073206	1	0.347994	24	24	0.1813	66.7808	61.0506	58.5942	56.654	47.8031	64.1625	0.158081	0.0101574	24	10	0.141169	109.524	127.206	142.606	120.435	130.395	89.2133	1	1	24	10	0.0403228	61.3896	66.2876	54.8803	64.3111	71.5629	58.0817	1	0.828769	24	22	0.131034	88.6487	92.8547	116.647	124.9	89.7094	109.626
FBtr0073215	CG1299-RA	1	1	24	16	0.063781	437.032	463.946	444.214	432.043	494.136	549.929	0.158081	0.0101574	24	18	0.20476	503.317	528.536	503.616	579.047	619.939	772.809	1	1	24	12	0.050194	470.336	482.844	429.786	401.011	478.872	412.626	1	0.0921092	24	22	0.118759	547.142	552.192	658.529	696.014	594.424	624.006
FBtr0073939	CG15890-RA	1	1	24	10	0.0961524	232.801	258.431	272.318	249.457	206.618	267.868	0.158081	0.0101574	24	10	0.259107	202.746	270.393	282.171	256.806	234.266	198.36	1	1	24	10	0.168588	234.634	289.174	207.631	264.464	241.149	294.753	1	1	24	22	0.0955796	212.712	209.714	208.598	234.902	238.34	184.881
FBtr0073972	pdgy-RA	1	1	24	22	0.0326188	1221.17	1248.24	1190.04	1222.72	1288.94	1286.31	0.158081	0.0101574	24	24	0.107388	1289.55	1181.34	1094.8	1091.75	1108.73	1240.5	1	0.211662	24	10	0.0577158	1224.81	1215.24	1158.07	1141.06	1154.89	1193.9	1	0.49115	24	2	0.0499217	1138.03	1081.59	1145.02	1131.42	1226.08	1186.65
FBtr0073987	CG12539-RA	1	0.439008	24	14	0.0481328	79.205	83.3699	89.3544	89.664	86.6449	90.9329	0.158081	0.0101574	24	16	0.136115	84.0157	82.2747	92.0058	102.353	101.098	89.399	1	1	24	10	0.0523118	92.767	89.5932	80.6374	87.6938	86.0492	85.8943	1	0.439008	24	20	0.123503	86.4959	86.9065	89.0995	99.7071	97.7109	79.184
FBtr0074056	CG9281-RB	1	1	24	2	0.0174107	8171.19	8652.76	8159.94	8976.7	8574.61	8794.19	0.158081	0.0101574	24	8	0.0723724	8052.01	8133.13	8731.02	8450.03	7935.04	7753.58	1	0.123011	24	20	0.0423981	7542.83	8454.96	7938.11	8875.58	8125.28	8147.04	1	1	24	18	0.030699	8083.39	8723.88	7952.88	8148.28	8233.11	8110.88
FBtr0074118	shi-RB	1	1	24	2	0.0446538	4914.15	5187.63	4811.34	5075.06	4883.31	5031.46	0.158081	0.0101574	24	10	0.0652288	5422.79	5560.12	5749.09	5633.72	5575.02	4810.26	1	1	24	18	0.0350619	4654.35	5239.51	4699.38	5061.76	5122.25	4807.29	1	0.828769	24	18	0.0388767	5520.79	5395.23	5890.28	5664.59	5449.49	5441.09
FBtr0074570	CG32549-RD	1	1	24	14	0.0405367	5563.48	6500.93	6725.69	6177.15	6804.65	6467.3	0.158081	0.0101574	24	12	0.106863	6275.49	6821.4	6951.86	7225.88	7291.79	6265.77	1	0.548071	24	2	0.0370984	6510.56	6481.32	6463.15	6449.74	6926.06	6803.21	1	0.106608	24	20	0.0987934	6766.39	6752.9	7590.95	7448.13	7305.01	7094.98
FBtr0074628	CG15046-RA	1	1	24	16	0.0642371	77.8393	93.8111	97.1339	84.9079	106.013	101.898	0.158081	0.0101574	24	20	0.146214	81.2395	78.8479	80.5811	83.3802	94.0478	117.015	1	1	24	0	0.028058	98.2372	108.812	100.896	103.501	106.624	102.631	1	0.391378	24	20	0.14767	86.1229	90.1857	122.969	102.581	103.899	101.665
FBtr0074629	psh-RA	1	1	24	14	0.0870484	337.168	565.18	573.11	513.435	510.094	596.108	0.158081	0.0101574	24	16	0.207101	612.306	708.243	656.164	774.505	924.781	737.244	1	1	24	6	0.032587	566.864	569.836	522.888	568.254	637.147	536.181	1	1	24	22	0.10188	787.614	676.243	1028.93	878.501	793.209	892.865
FBtr0074683	CG8051-RA	1	0.106608	24	16	0.248985	407.205	599.267	604.087	573.856	731.857	673.471	0.158081	0.0101574	24	20	0.233876	1003.23	788.17	777.396	905.86	1181.11	1066.92	1	0.272902	24	0	0.0862635	627.47	622.387	592.045	639.498	829.842	595.376	1	1	24	22	0.0631499	1035.55	1003.33	1397.43	1200.71	1034.14	1277.65
FBtr0074977	Cpr76Ba-RA	1	1	24	10	0.0997056	43.1886	38.5758	34.0398	38.1269	33.2183	35.8509	0.158081	0.0101574	24	4	0.217932	33.3155	49.6724	32.1208	30.0066	30.9466	29.4825	1	1	24	10	0.0604081	36.0535	35.6622	32.5257	34.505	33.3551	33.4201	1	1	24	12	0.0682146	40.1947	36.9095	31.6559	35.4412	31.6706	31.1638
FBtr0075012	pip-RK	1	1	24	2	0.0563317	52.2013	60.1001	50.5808	49.2209	53.6409	53.904	0.158081	0.0101574	24	22	0.151996	53.3835	45.7383	43.1802	44.1253	48.018	52.613	1	0.391378	24	0	0.152466	54.8419	54.6699	54.2743	68.7233	60.2615	60.6492	1	0.185617	24	0	0.146693	43.8526	48.5228	45.4709	49.6744	56.5193	52.2059
FBtr0075188	CG32182-RA	1	0.548071	24	2	0.0819077	53.8051	40.6155	38.2199	35.9946	38.3716	39.9588	0.158081	0.0101574	24	18	0.156444	41.0395	39.626	42.2926	42.861	47.9881	55.8455	1	0.610036	24	8	0.0902728	44.1865	42.4439	39.4129	36.9208	44.1343	41.7269	1	0.49115	24	0	0.0718915	50.3445	45.8216	52.5855	57.0591	51.047	49.7847
FBtr0075226	CG12229-RA	1	1	24	2	0.075367	146.552	183.367	179.271	165.147	172.342	198.521	0.158081	0.0101574	24	14	0.142641	125.089	149.991	162.238	170.553	170.051	151.827	1	1	24	22	0.102373	130.364	168.541	194.546	147.72	185.547	169.149	1	1	24	20	0.0511415	167.758	172.448	213.514	168.752	175.451	152.831
FBtr0075336	CG13029-RC	1	0.14151	24	24	0.0826042	28.4816	21.9823	21.4128	22.0658	22.524	23.0602	0.158081	0.0101574	24	18	0.186948	18.7263	19.6801	21.3234	21.5712	24.3159	26.3587	1	1	24	10	0.0238295	24.4359	23.3443	23.5196	25.3049	23.168	23.701	1	1	24	10	0.00894136	20.8884	21.689	18.9068	21.0194	20.9622	19.4506
FBtr0075590	CG13449-RA	1	1	24	4	0.0789096	40.2136	37.3201	32.7001	31.7245	34.0426	30.1465	0.158081	0.0101574	24	12	0.164344	29.0774	33.0593	38.3794	38.983	35.5803	32.2587	1	1	24	0	0.0863731	32.9486	33.0476	33.8472	35.2342	34.7915	36.4126	1	1	24	6	0.0554831	34.626	32.7089	35.3936	33.4486	32.6344	37.2985
FBtr0075752	FBtr0075752	1	1	24	2	0.0555538	36.9144	30.2819	27.1397	33.6369	33.199	28.2285	0.158081	0.0101574	24	22	0.232827	38.4805	28.6978	25.5222	27.9408	31.7548	35.1452	1	0.610036	24	20	0.0892528	28.7133	29.0526	31.5835	43.3456	28.9169	27.888	1	0.0302461	24	4	0.168617	27.8248	26.6642	26.1427	26.2851	32.13	35.0027
FBtr0076066	obst-G-RA	1	0.548071	24	2	0.0814269	23.0456	23.1764	20.2248	19.0116	19.7547	19.5553	0.158081	0.0101574	24	6	0.236084	23.6752	32.7447	27.0397	24.0604	19.1036	23.9597	1	0.548071	24	4	0.0719764	20.1041	18.6284	19.9044	19.3794	20.6993	20.4771	1	0.0178239	24	14	0.26893	30.1053	31.0062	27.1061	23.7841	19.8697	21.1644
FBtr0076198	CG32081-RA	1	0.272902	24	16	0.0866047	27.1666	24.6761	27.1751	28.0049	30.1073	28.3077	0.158081	0.0101574	24	10	0.145017	24.2006	28.4241	27.7888	28.5772	26.8637	23.1301	1	1	24	18	0.208996	25.7615	35.4287	26.9061	33.79	25.5789	27.9408	1	0.548071	24	18	0.0542422	36.1053	25.5716	53.5055	29.297	27.2422	25.465
FBtr0076690	Uxs-RA	1	0.439008	24	22	0.0736894	2073.96	2004.35	1766.63	2130.87	1974.71	2174.38	0.158081	0.0101574	24	14	0.136853	1394.43	1602.37	1760.87	1797.17	1740.9	1675.46	1	1	24	10	0.0475441	1881.76	1896.9	1839.52	1823.31	1788.65	1944.66	1	0.240676	24	0	0.106568	1515.09	1632.8	1509.87	1657.15	1801.11	1491.43
FBtr0076700	CG13678-RA	1	0.0793344	24	10	0.432613	159.53	442.448	432.674	289.624	270.739	250.795	0.158081	0.0101574	24	24	0.665241	1179.9	386.284	217.045	266.219	264.531	308.634	1	1	24	6	0.0833856	257.338	210.418	278.696	229.36	284.117	269.684	1	0.828769	24	12	0.195421	496.633	502.788	286.879	464.502	250.317	487.55
FBtr0076830	CG7548-RA	1	0.162307	24	16	0.113777	32.2751	36.4663	35.617	38.9153	44.7332	30.3293	0.158081	0.0101574	24	2	0.267679	52.7242	36.6771	28.1507	28.9986	28.1591	28.1619	1	1	24	10	0.125455	36.3417	39.2451	32.6285	35.574	32.7957	38.2298	1	1	24	10	0.0954842	35.5073	33.8177	30.181	35.0165	30.9648	39.677
FBtr0076905	CG14823-RA	0.697732	0.0178239	24	4	0.174252	421.635	569.019	562.316	464.515	424.768	505.477	0.158081	0.0101574	24	4	0.145586	600.289	524.179	509.336	482.324	413.205	502.677	1	0.828769	24	0	0.0830992	515.542	522.132	489.369	579.762	541.306	530.271	1	1	24	18	0.0644316	584.222	609.624	630.875	613.029	575.79	597.889
FBtr0077199	FBtr0077199	1	1	24	16	0.034574	4310.26	4392.52	4442.26	4742.9	4343.46	4790.91	0.158081	0.0101574	24	10	0.0832583	3889.2	3972.62	4255.37	4163.86	3813.94	3682.3	1	0.548071	24	14	0.0447705	4199.7	4655.33	4561.96	4386.1	4286.88	4375	1	1	24	0	0.0415213	3643.11	4140.33	3530.37	3637.96	4144.03	3836.15
FBtr0077311	CG15461-RA	1	1	24	14	0.0448058	114.377	190.294	225.281	186.766	192.921	204.078	0.158081	0.0101574	24	14	0.130576	193.359	221.01	219.211	235.758	254.068	210.558	1	0.240676	24	18	0.0714302	185.692	205.298	238.731	210.685	212.644	209.628	1	1	24	18	0.0859312	189.939	257.234	367.429	249.171	249.111	257.313
FBtr0078453	CG14566-RA	1	1	24	4	0.0569557	52.3832	49.6091	49.5755	48.6306	47.7457	47.8939	0.158081	0.0101574	24	4	0.199054	48.6293	52.0106	43.2479	37.5597	38.0521	41.2717	1	1	24	6	0.0735285	51.9003	41.4	44.1295	45.128	42.1741	48.9946	1	1	24	10	0.136631	41.8947	52.8663	37.9657	43.0742	40.984	44.8639
FBtr0078599	Osi9-RA	1	0.347994	24	4	0.225928	51.3542	51.4925	40.5756	38.7702	40.6686	35.828	0.158081	0.0101574	24	24	0.648534	92.1321	68.3201	28.9236	37.0666	51.2168	47.7281	1	0.347994	24	20	0.203583	32.9649	40.1963	54.1217	46.1848	40.5236	40.8422	1	1	24	10	0.290787	39.2139	56.7388	35.4469	47.0067	46.6267	64.459
FBtr0078672	CG2082-RC	1	0.240676	24	10	0.166373	209.279	162.137	196.113	186.366	156.062	150.333	0.158081	0.0101574	24	10	0.228341	317.653	386.482	370.628	414.025	359.893	256.197	1	0.677306	24	4	0.0780469	109.485	124.313	114.782	118.887	166.552	139.075	1	0.0582942	24	18	0.187351	241.326	207.493	292.398	275.848	208.536	200.94
FBtr0078988	CG14636-RA	1	1	24	22	0.133887	76.3154	90.4065	99.0323	67.751	93.0054	111.132	0.158081	0.0101574	24	2	0.191297	98.7289	82.7592	69.3582	69.3162	73.9851	84.9076	1	0.240676	24	10	0.194781	104.679	132.218	100.686	86.3619	96.3483	115.771	1	1	24	0	0.115106	65.9708	76.7141	61.1319	70.2387	85.6753	75.1196
FBtr0079240	Vm26Ac-RA	1	1	24	16	0.125568	2883.36	2139.83	3568.98	2745.69	3351.03	4388.17	0.158081	0.0101574	24	6	0.321161	2335.23	3344.23	3423.86	2196.26	2380.11	2074.53	1	1	24	0	0.117316	3501.06	4836.32	4619.06	5410.57	4577.89	5342.31	1	1	24	22	0.270316	1461.73	1392.4	540.827	1702.11	2342.19	1209.88
FBtr0080327	FBtr0080327	1	1	24	2	0.123167	26.2768	20.9508	21.2124	20.3957	21.0977	24.7725	0.158081	0.0101574	24	18	0.137748	19.8766	20.0102	19.082	21.7644	23.8003	23.4791	1	0.272902	24	16	0.0512157	19.8744	21.6798	24.8003	20.5202	21.0533	20.3919	1	1	24	12	0.0480727	21.5949	20.0268	20.7958	21.9497	19.481	19.5046
FBtr0080603	CG15293-RA	1	0.185617	24	16	0.108461	4174.06	5295.9	5324.57	5116.88	6197.63	5772.77	0.158081	0.0101574	24	16	0.283232	4275.21	5235.34	4863.57	5974.09	6935.98	6159.5	1	0.0358205	24	2	0.106639	5423	5326.03	5265.2	5465.66	6257.66	5795.34	1	0.677306	24	22	0.0487621	5711.54	5893.45	6176.85	6231.57	6388.09	6340.76
FBtr0080914	CG13272-RA	1	1	24	16	0.0366564	38.6465	22.0353	20.9433	22.2798	22.7605	22.007	0.158081	0.0101574	24	22	0.139042	23.4372	21.9312	19.828	20.5764	23.6261	25.9447	1	1	24	18	0.023331	22.2361	22.6525	22.6627	26.9062	22.0348	22.0427	1	0.272902	24	6	0.0711137	22.4693	20.5984	19.8538	20.7323	21.1226	23.9492
FBtr0081068	Ugt301D1-RA	0.788461	0.0254495	24	16	0.197569	317.486	512.055	473.707	543.889	639.157	597.517	0.158081	0.0101574	24	16	0.432914	174.45	350.783	366.552	409.762	489.176	475.669	1	1	24	0	0.0406958	513.762	501.645	510.057	484.453	498.414	542.34	1	1	24	0	0.12863	301.28	412.071	433.201	368.64	451.284	415.245
FBtr0081147	FBtr0081147	1	1	24	2	0.0291134	6619.68	7063	6788.15	7020.47	6766.89	7318.98	0.158081	0.0101574	24	12	0.0719322	5583.83	5960.24	6307.17	6557.56	5973.09	5972.96	1	1	24	16	0.0343654	6638.56	7331.94	7084.52	7131.08	6728.17	7275.43	1	0.913442	24	0	0.0236474	6066.27	5975.39	6093.48	6136.13	6405.38	5837.21
FBtr0082657	Ugt37A2-RA	0.953101	0.049726	24	16	0.472072	101.035	309.437	245.545	276.019	451.034	331.801	0.158081	0.0101574	24	20	0.354084	143.263	208.236	186.023	228.431	327.562	526.819	1	1	24	12	0.139685	392.085	464.74	354.335	261.235	477.366	362.814	1	1	24	0	0.119285	289.862	458.308	410.775	399.999	431.444	388.114
FBtr0083026	CG3987-RA	0.953101	0.049726	24	14	0.197384	1058.18	1818.47	1797.7	1720.76	2173.44	1965.55	0.158081	0.0101574	24	20	0.164325	2709.73	2844.36	2399.34	2854.45	3120.7	3994.64	1	1	24	0	0.0521438	2474.21	2381.33	1925.83	2283.57	2588.28	1976.63	1	1	24	0	0.0949114	3226.28	3062.53	4069.17	3718.95	3153.21	3689.63
FBtr0083181	FBtr0083181	1	1	24	22	0.0362286	93.7856	67.7632	72.433	76.289	74.518	76.9352	0.158081	0.0101574	24	12	0.120608	43.4274	50.8072	55.624	57.9503	53.2287	55.0258	1	1	24	12	0.055865	66.5504	77.1651	75.2981	66.1357	68.8183	71.3004	1	1	24	12	0.0607405	51.6295	56.5644	50.8884	50.9127	59.8262	44.0553
FBtr0083243	FBtr0083243	0.994708	0.0582942	24	8	0.130458	83.1241	99.6983	109.368	84.2318	79.2148	90.22	0.158081	0.0101574	24	4	0.249057	168.87	179.454	161.657	136.507	137.241	122.17	1	0.610036	24	6	0.0639331	89.4979	82.6696	86.0418	82.3657	99.8837	90.0967	1	1	24	6	0.0190353	148.631	138.598	156.702	144.404	124.71	155.052
FBtr0083541	CG14317-RA	1	0.391378	24	22	0.081936	21.035	19.2424	19.339	17.8863	19.0903	20.8287	0.158081	0.0101574	24	12	0.37444	20.6518	22.21	33.0558	31.1234	28.6807	21.0401	1	1	24	18	0.0591636	19.0918	20.8195	20.2782	20.8033	23.9143	19.3483	1	1	24	0	0.0622006	20.7944	20.6974	19.2539	31.6921	18.256	22.1045
FBtr0083560	CG14314-RA	1	1	24	2	0.0514915	559.105	614.959	525.128	667.162	596.052	591.384	0.158081	0.0101574	24	12	0.0649142	427.036	457.633	471.971	492.392	442.182	430.847	1	1	24	18	0.0587641	440.896	504.549	491.628	495.238	496.57	465.228	1	1	24	10	0.0843189	407.562	481.654	359.143	376.446	464.473	398.645
FBtr0083756	CG18493-RA	1	0.162307	24	2	0.170293	2060.78	2516.96	2347.16	1690.98	1760.01	2054.64	0.158081	0.0101574	24	4	0.185616	4887.53	4711.74	4139	3969.41	3613.43	3617.51	1	0.750135	24	0	0.055895	2198.69	2109.73	2093.17	2254.59	2664.87	2085.46	1	0.347994	24	20	0.0844144	4222.3	3723.79	5336.08	5051.68	3745.71	4498.02
FBtr0083798	CG6300-RA	1	1	24	10	0.0940664	375.64	560.108	602.905	466.87	475.497	550.721	0.158081	0.0101574	24	4	0.225426	980.387	766.504	864.412	671.944	662.003	741.862	1	0.185617	24	0	0.0991859	617.783	540.024	586.255	648.57	747.558	506.758	1	0.0793344	24	16	0.103927	872.976	790.927	850.033	708.881	655.454	595.342
FBtr0084135	lsn-RA	1	1	24	16	0.0310261	3055.89	3100.5	2969.25	3111.18	3009.02	3234.83	0.158081	0.0101574	24	16	0.0708627	2928.41	2949.05	3075.3	3105.84	3318.63	3120.65	1	0.548071	24	6	0.0464516	3217.8	3004.28	2963.48	3035.45	3104.28	3097.7	1	0.548071	24	0	0.0464003	2984.85	2959.26	3011.9	3079.78	3229.71	3079.36
FBtr0084440	SPE-RA	1	0.068115	24	16	0.187473	690.665	998.228	985.603	950.706	1230.03	1234.06	0.158081	0.0101574	24	16	0.330226	1045.55	1170.76	1236.39	1386.22	1724.91	1589.64	1	1	24	6	0.0533494	1107.49	975.566	953.428	901.042	1142.47	953.211	1	1	24	22	0.0657097	1324.4	1295.26	1749.27	1485.92	1324.12	1465.37
FBtr0084479	CG31145-RA	1	0.308589	24	16	0.148726	877.725	1156.17	1236.27	1111.1	1293.14	1261.51	0.158081	0.0101574	24	16	0.132482	1437.44	1495.09	1475.2	1580.49	1871.39	1567.54	1	0.610036	24	0	0.0858569	1249.65	1216.59	1140.84	1355.57	1400.81	1262.11	1	1	24	22	0.0453273	1853.58	1587.21	2088.82	1862.13	1681.46	1836.57
FBtr0084618	CG13616-RA	1	1	24	14	0.056139	83.8477	101.18	110.69	93.6708	114.268	99.7829	0.158081	0.0101574	24	14	0.32669	113.373	155.9	148.291	171.798	199.396	109.767	1	0.0582942	24	2	0.264037	76.6382	68.1246	76.9108	81.2228	112.102	106.05	1	1	24	22	0.0803698	179.7	129.354	173.363	178.474	136.282	167.065
FBtr0085566	FBtr0085566	1	0.185617	24	10	0.195161	109.936	128.049	162.185	156.52	115.269	125.494	0.158081	0.0101574	24	6	0.337992	192.798	218.902	173.616	178.789	135.907	118.074	1	0.677306	24	12	0.0923075	159.167	130.329	128.687	135.929	114.845	128.454	1	1	24	18	0.0631164	131.072	160.215	161.28	174.513	153.585	166.485
FBtr0086841	FBtr0086841	1	1	24	2	0.0951483	143.114	188.49	190.337	167.789	183.115	211.867	0.158081	0.0101574	24	20	0.156306	200.646	192.747	202.607	196.569	242.024	266.881	1	1	24	6	0.0852665	221.072	205.341	203.867	194.159	249.739	196.662	1	0.439008	24	22	0.117187	200.453	227.356	274.406	277.661	260.805	267.764
FBtr0086860	Dlish-RA	1	1	24	16	0.0872393	75.8685	80.5337	81.0397	82.8503	72.8326	90.7551	0.158081	0.0101574	24	16	0.225489	124.712	150.354	175.979	185.071	209.379	144.307	1	0.391378	24	0	0.220905	61.837	71.9612	59.8234	76.7632	105.293	74.7082	1	0.828769	24	22	0.183418	142.332	129.562	178.426	163.155	154.471	139.324
FBtr0087045	CG6435-RA	1	0.391378	24	14	0.12027	1143.24	1285.49	1321.48	1349.11	1270.21	1259.86	0.158081	0.0101574	24	16	0.212595	1755.47	1898.82	1786.69	2262.99	2488.31	1878.75	1	0.068115	24	22	0.123652	918.129	1088.7	1081.63	1096.95	1417.04	1061.23	1	0.677306	24	20	0.115522	2005.41	1936.92	2419.51	2283.8	1989.73	2171.54
FBtr0087463	NaPi-T-RA	1	0.828769	24	16	0.0717696	74.0758	72.4483	72.0826	68.6531	98.9246	82.3286	0.158081	0.0101574	24	16	0.30727	85.4177	97.7753	132.429	122.216	157.098	148.79	1	1	24	10	0.0786126	67.6112	90.6008	60.255	68.183	90.2478	63.9685	1	0.610036	24	22	0.158641	119.388	122.22	154.006	153.563	143.496	142.714
FBtr0087638	CG6357-RA	1	0.677306	24	18	0.0417334	1936.83	2321.78	2245.18	1974.58	2400.97	2231.39	0.158081	0.0101574	24	18	0.0880878	2769	2450.47	2525.55	2674.23	3001.06	2913.99	1	0.548071	24	2	0.0426704	2361.02	2144.13	2347.68	2161.82	2659.19	2398.52	1	0.913442	24	2	0.129158	2746.7	2840.81	2660.33	3099.6	2883.56	3218.35
FBtr0088165	FBtr0088165	1	0.240676	24	16	0.216504	1103.36	1749.94	1719.79	1576.04	1988.8	1847.72	0.158081	0.0101574	24	22	0.206887	3103.49	2894.53	2187.42	2652.82	2903.67	3591.89	1	1	24	22	0.0614016	2264.61	2347.63	2018.79	2035.95	2841.6	1917.82	1	1	24	22	0.071591	3298.64	3184.11	4279.3	3752	3290.38	3786.48
FBtr0088344	CAP-RB	1	0.240676	24	10	0.126779	130.792	224.972	239.158	185.404	206.875	190.655	0.158081	0.0101574	24	6	0.129659	311.705	369.258	292.454	306.644	275.982	247.414	1	0.439008	24	12	0.0893005	204.263	228.487	198.508	188.966	205.551	183.083	1	0.548071	24	18	0.154793	293.048	306.624	334.258	349.031	269.322	283.84
FBtr0088621	CG8046-RB	0.953101	0.049726	24	16	0.273406	62.8365	66.4243	63.8736	80.7135	78.4695	90.4114	0.158081	0.0101574	24	16	0.276182	65.1523	71.9425	71.684	87.3545	90.5106	102.56	1	1	24	0	0.148061	76.2118	70.8546	68.2201	79.5191	75.3714	80.5952	1	0.677306	24	18	0.138794	76.5915	86.4761	106.398	93.1333	81.9544	87.5741
FBtr0089788	FBtr0089788	1	0.308589	24	16	0.244346	68.4689	92.2155	89.2896	95.464	107.112	97.7715	0.158081	0.0101574	24	18	0.421022	82.8457	106.395	94.5763	128.338	140.863	162.542	1	1	24	22	0.078655	106.128	130.595	98.2965	97.0985	143.75	91.9092	1	0.49115	24	18	0.0933452	122.341	145.062	178.013	153.919	151.506	117.893
FBtr0112447	CG34253-RA	1	0.913442	24	2	0.117192	364.205	267.832	370.715	274.758	254.5	356.238	0.158081	0.0101574	24	22	0.143313	349.865	313.032	283.61	300.277	283.121	392.48	1	1	24	0	0.064223	372.149	396.752	403.609	404.138	419.952	401.462	1	1	24	0	0.161903	338.927	335.756	406.359	455.886	379.779	429.999
FBtr0112767	CG34461-RA	1	0.49115	24	12	0.135314	44.897	86.9368	79.5337	72.0539	71.6613	63.8229	0.158081	0.0101574	24	2	0.437925	146.614	96.5951	60.9042	77.6459	58.0711	65.7513	1	1	24	22	0.101601	68.9792	61.4166	79.2378	69.7848	70.7584	70.0706	1	1	24	10	0.124723	91.0644	75.4596	73.7754	94.6132	67.8684	99.1175
FBtr0112804	Fas3-RC	1	1	24	16	0.0280509	389.943	395.415	386.862	379.516	405.987	413.062	0.158081	0.0101574	24	22	0.206776	397.532	368.058	354.924	328.966	438.748	467.268	1	1	24	22	0.0697402	394.788	398.477	393.219	411.726	442.075	372.223	1	0.677306	24	18	0.087706	354.98	384.052	425.283	400.885	350.778	380.379
FBtr0112921	CG17636-RA	1	1	24	22	0.0707991	231.492	307.168	303.283	284.531	312.738	292.292	0.158081	0.0101574	24	14	0.199075	301.791	326.609	348.658	377.995	405.865	303.099	1	1	24	6	0.0633992	285.028	285.024	262.147	266.087	313.605	273.896	1	0.0921092	24	20	0.0925815	278.304	306.278	338.961	414.312	297.939	307.384
FBtr0113154	Culd-RE	0.831743	0.0302461	24	22	0.345473	308.021	374.492	281.569	214.812	310.009	355.537	0.158081	0.0101574	24	24	0.232617	898.483	590.923	544.143	461.878	790.358	669.82	1	0.068115	24	6	0.150002	386.414	367.138	288.95	328.106	472.195	363.284	1	1	24	6	0.149191	761.158	609.619	846.084	702.489	711.826	945.565
FBtr0113175	FBtr0113175	1	1	24	10	0.0370648	40.4958	30.7233	30.3225	31.0697	29.9195	30.0113	0.158081	0.0101574	24	22	0.181682	35.2765	29.752	24.6501	24.5151	30.3255	32.8699	1	1	24	12	0.117878	34.9734	28.8813	26.9425	29.7678	25.9826	25.8932	1	0.0793344	24	2	0.14443	27.788	25.6206	23.5021	29.4261	30.2414	31.4158
FBtr0113345	CG18748-RC	1	1	24	16	0.211506	107.988	155.043	118.098	151.009	150.974	165.859	0.158081	0.0101574	24	16	0.288698	109.478	158.513	157.915	177.586	199.82	209.306	1	1	24	10	0.15981	143.8	205.937	137.897	152.845	187.815	182.442	1	0.347994	24	20	0.19921	134.857	188.719	259.092	187.87	207.235	187.585
FBtr0113823	FBtr0113823	1	0.913442	24	22	0.0852735	54.3998	50.6123	46.8866	46.767	50.7984	50.1383	0.158081	0.0101574	24	12	0.145768	52.5702	54.7504	61.0345	63.2541	59.7216	51.981	1	1	24	6	0.0623668	51.3276	54.1646	50.721	44.8027	55.0694	55.3951	1	1	24	0	0.0364407	55.4081	48.996	49.7004	57.6351	49.5692	49.5068
FBtr0273313	CG13022-RB	0.697732	0.0178239	24	22	0.48627	96.9538	63.9582	50.5004	48.2137	57.0369	103.116	0.158081	0.0101574	24	22	0.19421	86.0965	79.4628	73.8366	63.0801	82.9721	100.116	1	0.347994	24	8	0.139974	121.238	113.213	83.8579	87.9231	121.448	88.5385	1	1	24	22	0.0423203	101.143	116.292	117.895	99.0356	107.787	104.105
FBtr0273322	Mal-A6-RC	0.656361	0.0148339	24	16	0.181666	4348.97	5909.14	6139.37	6254.14	6999.94	6783.96	0.158081	0.0101574	24	16	0.506909	2316.01	4271.44	4294.52	4747.92	6295.95	7038.98	1	1	24	0	0.0442949	6961.87	6822.9	6492.41	6975.18	6808.16	7115.33	1	0.548071	24	20	0.16483	5157.41	6586.03	6681.54	5914.09	7364.38	5549.31
FBtr0273336	FBtr0273336	1	0.49115	24	14	0.0621794	203.9	294.746	298.266	316.302	328.626	329.167	0.158081	0.0101574	24	16	0.156888	251.868	287.012	314.386	319.74	360.86	337.075	1	1	24	18	0.0314733	278.05	318.375	304.738	310.364	299.213	311.325	1	0.00367209	24	20	0.215954	268.762	298.689	385.835	359.518	330.999	290.226
FBtr0290304	FBtr0290304	1	1	24	22	0.152717	143.989	177.378	181.636	162.849	204.124	194.825	0.158081	0.0101574	24	20	0.13924	219.188	202.349	205.209	201.287	232.817	271.191	1	1	24	12	0.0495434	188.313	182.057	195.997	158.612	198.796	179.249	1	1	24	22	0.0546275	207.851	207.674	274.104	233.2	212.116	263.165
FBtr0070387	Cyp4d2-RA	1	1	24	2	0.0499253	496.613	677.911	595.62	568.722	645.306	681.775	0.180277	0.0122987	24	16	0.19472	654.196	682.09	706.858	808.006	831.994	844.706	1	0.750135	24	2	0.0623456	604.128	571.499	590.664	554.237	673.447	614.335	1	0.240676	24	20	0.0951006	644.037	750.407	937.117	856.281	709.316	765.963
FBtr0070561	CG4116-RA	1	1	24	10	0.0517779	73.1478	63.5725	70.6795	63.2474	59.9265	74.8598	0.180277	0.0122987	24	12	0.191359	74.9782	75.5503	87.7391	101.483	85.8594	78.4521	1	1	24	0	0.109715	61.814	56.4761	58.1998	66.5951	62.7391	65.3566	1	0.913442	24	20	0.0739068	71.5742	79.8926	88.4233	103.245	82.1084	81.5788
FBtr0071048	brk-RA	1	1	24	10	0.0693371	213.939	303.68	332.813	279.49	295.484	310.172	0.180277	0.0122987	24	16	0.117069	243.18	238.899	263.267	279.803	292.586	261.433	1	1	24	22	0.0867638	278.086	300.585	368.297	303.576	306.427	326.635	1	0.308589	24	22	0.108003	204.58	253.785	287.726	268.525	292.69	298.67
FBtr0071690	CG10433-RA	0.750495	0.021337	24	2	0.181285	6531.33	6457.2	6406.67	4678.66	5486.76	6323.03	0.180277	0.0122987	24	2	0.141796	11784.6	11371.5	9446.67	9502.41	10108.7	9556.8	1	0.913442	24	10	0.0958024	7142.5	7252.9	5868.22	6045.46	7296.88	6104.61	1	1	24	22	0.0430487	11006.9	9199.29	11746.2	12083.5	9526.53	11040.2
FBtr0072021	Or59b-RA	1	0.123011	24	4	0.221885	58.9347	63.5535	49.5575	47.2395	42.7902	44.9004	0.180277	0.0122987	24	4	0.39388	92.4831	88.1909	84.5098	68.4938	57.2797	54.7427	1	0.548071	24	0	0.0563317	51.5101	39.4	52.1066	53.4688	55.3933	44.7174	1	1	24	12	0.186489	79.0671	69.4271	79.0557	72.0171	62.5351	64.3421
FBtr0072136	kcc-RA	0.396705	0.00367209	24	10	0.0673466	651.162	865.935	881.665	845.9	811.676	806.507	0.180277	0.0122987	24	4	0.0501957	1000.05	1000.59	972.347	960.317	926.275	920.249	1	0.272902	24	20	0.0335204	790.287	885.091	878.327	844.783	875.594	841.009	1	1	24	12	0.0388484	903.534	940.533	1103.48	957.225	938.875	978.574
FBtr0072272	slbo-RA	1	1	24	14	0.0748154	121.193	117.656	146.097	134.301	121.726	126.92	0.180277	0.0122987	24	24	0.340723	165.826	142.286	86.0014	98.6169	120.435	105.053	1	1	24	0	0.109142	123.911	129.337	111.723	159.296	104.979	139.006	1	0.49115	24	6	0.11669	118.017	120.044	109.495	113.758	126.982	142.871
FBtr0072361	FBtr0072361	1	0.913442	24	12	0.0951907	67.5306	67.748	66.8041	73.9492	67.4003	58.3984	0.180277	0.0122987	24	10	0.102179	69.8588	63.2449	79.4768	68.981	71.4724	52.0445	1	1	24	10	0.0926062	68.5013	64.966	55.6591	64.2746	56.3637	59.6947	1	0.272902	24	2	0.0954453	79.3123	59.8644	61.7471	77.0331	71.6099	69.1413
FBtr0072453	FBtr0072453	1	0.0921092	24	14	0.164505	1577.24	1977.98	2029.47	2111.35	2224.65	1919.54	0.180277	0.0122987	24	18	0.148697	2315.79	2344.08	2095.62	2542.25	2804.13	2516.12	1	1	24	14	0.0324986	2218.25	2369.6	2019.52	2085.73	2503.02	1880.26	1	0.677306	24	20	0.0618895	2392.95	2707.49	2927.65	2822.53	2663.12	2632.07
FBtr0072546	CG1231-RA	1	1	24	4	0.100367	92.3538	95.5016	118.152	94.3866	95.7204	101.475	0.180277	0.0122987	24	10	0.153559	128.602	153.407	162.498	147.919	157.41	117.803	1	0.123011	24	2	0.131202	101.066	93.6835	100.948	99.4402	127.039	114.285	1	1	24	22	0.123791	128.188	120.568	156.503	142.106	137.17	141.551
FBtr0073362	CG7509-RA	1	1	24	10	0.130277	27.3646	37.9286	33.5692	34.9562	31.5326	33.3582	0.180277	0.0122987	24	16	0.318053	30.1325	36.2734	34.1779	40.4645	60.1854	40.0397	1	1	24	6	0.100612	32.3374	36.3277	29.5891	30.1019	36.2896	34.4221	1	0.610036	24	4	0.149376	36.4375	32.3853	31.4232	34.1356	38.5094	39.4472
FBtr0073623	Cyp318a1-RA	1	1	24	2	0.096757	39.0826	36.3057	32.2935	34.1864	32.601	36.1185	0.180277	0.0122987	24	18	0.212024	34.0634	41.4279	38.8435	40.9981	52.9063	47.0242	1	1	24	22	0.0737123	31.8366	37.9895	36.8234	31.8828	41.2888	35.4934	1	1	24	0	0.103485	38.7124	40.1396	43.4043	42.9101	43.0461	48.2888
FBtr0073778	GstT4-RA	0.858712	0.0358205	24	12	0.0578413	447.957	666.623	687.545	669.775	659.171	645.227	0.180277	0.0122987	24	12	0.230312	420.853	711.085	688.395	735.136	725.713	571.625	1	0.828769	24	8	0.0770711	581.758	637.674	578.249	510.809	605.541	624.261	1	0.0582942	24	20	0.169897	531.161	692.973	805.013	733.904	730.786	643.454
FBtr0074854	CG6933-RC	1	1	24	16	0.06726	22.2768	30.9502	23.7968	25.4515	29.2179	26.5222	0.180277	0.0122987	24	6	0.218379	31.5909	44.5129	33.0396	29.3301	27.6593	33.3907	1	1	24	12	0.0438937	27.1259	31.2458	30.6971	29.1784	29.9256	27.7188	0.791137	0.00118882	24	12	0.535693	59.2844	40.3755	42.0411	29.9086	23.7725	26.3295
FBtr0074969	lush-RA	0.656361	0.0148339	24	2	0.259406	47.5961	57.2954	43.9308	36.5425	39.3839	52.2787	0.180277	0.0122987	24	4	0.251274	73.3445	74.4712	73.0328	60.9308	46.1669	62.4319	1	1	24	6	0.151957	45.1803	33.7392	44.299	33.2724	47.9397	39.9008	1	1	24	12	0.135211	62.4449	56.7048	55.0963	57.1119	52.817	45.3712
FBtr0074986	CG14096-RA	0.600041	0.0122987	24	8	0.324615	33.3223	81.8864	73.5424	44.3104	35.2872	36.0061	0.180277	0.0122987	24	2	0.751692	410.658	53.279	34.9284	42.3697	35.8516	49.7136	1	0.677306	24	2	0.111513	33.8084	27.6808	42.1636	31.7341	62.6931	37.3803	1	1	24	10	0.563196	110.211	69.7851	47.7077	90.8028	42.4264	102.982
FBtr0075007	pip-RF	1	1	24	4	0.0920847	52.2809	42.3238	51.0286	41.0282	39.7857	47.6626	0.180277	0.0122987	24	20	0.353122	68.929	39.4595	39.5547	47.5518	60.6501	53.4413	1	0.49115	24	20	0.1055	39.1861	47.2923	49.6525	55.3557	62.6017	48.4884	1	0.272902	24	2	0.286389	45.8181	43.5084	44.1986	58.3812	54.1727	65.7454
FBtr0075433	CG13042-RA	0.788461	0.0254495	24	12	0.24573	72.4693	102.077	96.726	114.842	107.559	88.2972	0.180277	0.0122987	24	4	0.224432	123.542	79.1239	75.6914	71.5856	59.2572	71.3732	1	1	24	18	0.0782767	80.9853	89.1304	74.5866	98.4384	75.7319	88.0159	1	1	24	0	0.102396	66.4149	79.2418	58.7108	75.1193	77.1074	76.8469
FBtr0075513	CG17026-RA	1	1	24	16	0.112791	193.827	297.714	314.717	283.131	278.932	302.324	0.180277	0.0122987	24	12	0.152435	442.291	516.287	574.963	541.157	537.338	439.614	1	0.0101574	24	0	0.148811	263.303	292.322	301.634	330.351	386.625	309.402	1	0.185617	24	18	0.160522	431.761	497.122	612.315	559.96	442.671	511.635
FBtr0075695	CG17839-RB	0.858712	0.0358205	24	14	0.161857	1027.72	1542.56	1671.38	1516.79	1611.46	1510.19	0.180277	0.0122987	24	16	0.161966	2101.92	2496.87	2418.01	2842.21	2965.65	2449.99	1	1	24	0	0.0431547	1216.44	1377.44	1214.14	1237.26	1568.09	1307.39	1	0.391378	24	20	0.0511309	2305.56	2265.09	2705.32	2653.66	2105.95	2359.58
FBtr0076601	Cpr66Cb-RA	1	1	24	16	0.0609314	46.8022	44.3993	42.4774	44.162	43.5644	47.2159	0.180277	0.0122987	24	24	0.185838	77.94	46.521	36.4119	39.6193	43.1595	39.5704	1	1	24	22	0.059351	44.0296	35.3158	41.9857	46.9383	36.8607	41.7865	1	1	24	0	0.0932568	36.3453	47.1226	36.7839	43.622	43.3154	45.2461
FBtr0076658	FBtr0076658	1	1	24	14	0.0884944	98.6393	70.0734	76.0775	75.847	84.105	81.7736	0.180277	0.0122987	24	16	0.252545	102.659	103.07	120.226	131.836	133.639	158.26	1	1	24	18	0.0808223	88.0951	78.645	78.7617	80.5383	85.1761	65.2372	1	0.211662	24	20	0.165177	105.254	94.8572	140.003	124.813	101.491	110.104
FBtr0076833	CG14826-RA	1	0.0921092	24	4	0.154188	43.6582	27.9492	22.1157	23.476	21.7388	19.9751	0.180277	0.0122987	24	24	0.163084	26.9704	24.2743	21.8108	20.3114	22.5303	24.8959	1	0.828769	24	22	0.0589373	22.0637	22.4272	25.9459	26.1097	23.4427	23.3206	1	1	24	0	0.0654993	21.2925	23.0991	21.3188	23.0691	22.5515	25.9596
FBtr0077070	CG10479-RA	1	0.439008	24	10	0.0622378	251.608	365.576	426.901	329.231	378.408	335.246	0.180277	0.0122987	24	12	0.161296	389.283	459.36	460.77	547.126	483.949	399.097	1	1	24	22	0.0240416	325.725	352.614	344.883	324.281	363.659	337.858	1	0.14151	24	22	0.0828358	380.991	429.171	457.974	535.049	443.11	453.248
FBtr0077975	FBtr0077975	1	0.068115	24	2	0.309725	151.679	130.615	116.782	102.481	120.06	182.363	0.180277	0.0122987	24	24	0.522421	142.522	118.655	88.1044	85.1528	87.993	205.391	1	1	24	12	0.106103	138.062	144.926	137.56	113.188	119.779	122.115	1	0.0793344	24	20	0.211096	108.319	122.346	152.481	140.334	135.456	113.945
FBtr0078796	FBtr0078796	0.171295	0.000339769	24	8	0.255241	49.5732	53.2875	58.8089	56.6782	44.0608	41.2864	0.180277	0.0122987	24	24	0.220743	79.7132	52.9096	38.9892	40.2054	46.0496	39.4741	1	1	24	12	0.0781459	55.2226	45.2918	57.1429	47.5571	43.6971	47.5897	1	1	24	2	0.0497892	43.4543	50.293	58.1398	43.9337	49.5554	54.2444
FBtr0079156	Acp26Ab-RA	1	1	24	14	0.117116	27.1971	27.8892	28.5273	28.9102	34.3765	24.9906	0.180277	0.0122987	24	6	0.151667	34.1776	35.7718	30.7398	29.5534	26.6055	28.2531	1	0.347994	24	10	0.0819537	32.5509	28.1307	26.4979	26.0049	28.1563	25.9838	1	1	24	18	0.0302465	30.0258	34.0443	52.6766	33.7291	28.1245	45.2879
FBtr0079242	Ugt37B1-RA	1	0.240676	24	2	0.33613	224.234	264.323	241.715	163.17	191.048	312.287	0.180277	0.0122987	24	4	0.108894	239.146	294.716	225.775	204.807	193.851	359.72	1	0.828769	24	2	0.131501	138.814	178.08	200.436	171.923	223.658	215.609	1	0.272902	24	22	0.166826	234.143	238.186	287.292	274.931	289.1	260.246
FBtr0079464	santa-maria-RA	1	1	24	16	0.137879	305.896	504.228	434.082	493.632	487.418	529.3	0.180277	0.0122987	24	14	0.319916	429.036	639.02	601.599	757.067	827.689	601.989	1	0.750135	24	2	0.0794116	411.147	453.582	428.103	406.193	569.374	462.697	1	0.211662	24	22	0.155574	631.038	625.608	787.516	888.43	691.496	793.179
FBtr0079495	LKRSDH-RA	1	1	24	4	0.0497909	340.247	336.345	339.527	323.072	292.647	335.623	0.180277	0.0122987	24	2	0.154888	392.689	319.632	319.852	276.357	279.883	304.824	1	1	24	18	0.105166	296.153	315.969	323.268	411.34	302.107	320.023	1	1	24	22	0.0707602	362.738	352.144	408.426	396.902	403.106	397.485
FBtr0079807	Mco1-RA	0.588812	0.0101574	24	16	0.251617	204.327	250.225	317.734	331.74	365.637	331.135	0.180277	0.0122987	24	14	0.17486	238.7	278.732	290.162	342.078	324.951	348.021	1	0.677306	24	22	0.113551	286.76	346.832	365.252	356.28	390.381	362.621	1	0.14151	24	0	0.119948	263.407	281.236	348.212	341.934	339.214	315.359
FBtr0080065	nmd-RA	1	1	24	16	0.03331	5186.94	5557.97	5340.05	5545.14	5507.95	5525.21	0.180277	0.0122987	24	12	0.0463562	4905.37	4943.63	5091.75	5373.75	5064.13	4962.4	1	0.308589	24	16	0.0410352	5164.44	5506.69	5742.8	5456.75	5415.96	5445.84	1	1	24	10	0.0086267	5249.57	5211.31	5048	5255.15	5207.65	5150.42
FBtr0080188	Nos-RA	1	1	24	4	0.0811794	97.9543	87.7833	84.0018	93.9809	78.3421	80.183	0.180277	0.0122987	24	10	0.151565	108.042	114.016	114.489	126.213	114.416	84.8878	1	0.913442	24	16	0.0599432	95.5158	92.6382	91.1245	106.05	99.0294	94.6175	1	1	24	6	0.0724908	100.059	99.6503	102.511	110.446	91.1921	98.8797
FBtr0080393	pdm2-RA	1	1	24	14	0.139144	82.4389	66.7707	85.7242	64.6712	74.6509	65.1382	0.180277	0.0122987	24	14	0.458737	86.6143	64.0589	127.475	118.312	122.355	82.9858	1	0.750135	24	4	0.0847697	84.606	74.7197	70.8367	74.5244	79.671	79.1577	1	0.272902	24	22	0.145763	65.6743	94.8398	96.8705	100.855	98.4724	98.1582
FBtr0080573	Adat1-RA	1	1	24	2	0.0729522	191.395	248.909	218.775	278.343	240.357	278.254	0.180277	0.0122987	24	12	0.175016	132.327	157.461	190.189	175.441	179.431	167.558	1	1	24	22	0.0559887	224.492	228.906	262.22	228.669	229.275	248.017	1	1	24	6	0.0684939	213.616	176.871	153.077	160.525	190.497	150.778
FBtr0080909	Ugt37C2-RA	1	1	24	2	0.0996667	103.675	119.251	110.22	91.0592	90.9136	114.468	0.180277	0.0122987	24	4	0.198591	161.15	149.816	125.98	129.988	99.4464	138.175	1	1	24	22	0.174217	71.6909	79.476	98.1283	74.5891	102.486	85.7429	1	0.439008	24	0	0.13437	96.2145	104.698	117.709	119.756	125.243	122.854
FBtr0080923	CG6012-RA	0.994708	0.0582942	24	16	0.431296	103.228	224.808	228.36	196.42	391.296	294.078	0.180277	0.0122987	24	16	0.775535	114.555	237.641	218.524	233.588	639.703	364.05	1	0.106608	24	4	0.355961	336.414	276.428	260.495	242.131	464.946	298.906	1	0.913442	24	22	0.161082	242.932	358.002	368.965	294.168	440.386	312.54
FBtr0081097	CG10341-RA	1	0.308589	24	4	0.0654162	4360.37	4511.82	4679.18	4321.43	4136.57	4318.43	0.180277	0.0122987	24	12	0.0876565	4634.18	4498.82	4773.63	4962.6	4724.82	3982.37	1	0.347994	24	22	0.0572597	4135.87	4364.42	4436.25	4680.14	4453.08	4336.87	1	1	24	18	0.0112112	5028.05	4913.86	5030.23	5113.53	4826.54	5014.38
FBtr0081102	CG17325-RA	0.49307	0.00684614	24	12	0.215337	447.64	718.136	832.156	695.676	689.362	637.313	0.180277	0.0122987	24	12	0.25028	1365.47	2453.77	2240.98	2435.64	2149.24	1465.33	1	1	24	18	0.00160337	575.242	661.304	634.78	601.42	852.482	633.77	1	0.347994	24	18	0.250881	1329.71	1272.47	1945.49	1851.3	1272.84	1364.45
FBtr0081424	CG31676-RA	1	0.677306	24	16	0.0724784	432.216	591.168	631.785	541.424	586.652	616.686	0.180277	0.0122987	24	22	0.128605	1008.86	929.538	851.615	852.72	980.841	960.446	1	1	24	18	0.057037	597.647	636.581	533.226	575.118	679.395	530.85	1	1	24	18	0.0822701	930.113	882.242	1143.11	1101.48	876.939	1065.52
FBtr0081449	CG14400-RA	0.831743	0.0302461	24	18	0.238352	499.339	717.49	707.635	685.733	969.374	886.242	0.180277	0.0122987	24	16	0.184171	1017.36	990	1032.71	1154.32	1433.25	1095.02	1	0.0358205	24	4	0.178956	849.958	760.622	665.429	759.076	1070.03	791.935	1	0.610036	24	0	0.200606	1055.02	948.558	1352.57	1298.39	1101.21	1411.54
FBtr0082751	Droj2-RA	1	1	24	16	0.0432749	8943.52	10125.5	9033.02	10635.1	9816.28	10375.3	0.180277	0.0122987	24	10	0.0701521	9491.55	9625.81	10095	10099.4	9372.38	8871.09	1	1	24	0	0.0780257	8895.01	9249.71	8946.16	9720.32	9462.04	9887.04	1	1	24	12	0.032838	9449.62	9631.8	9149.87	9141.34	9563.88	8847.34
FBtr0082980	Cys-RA	0.858712	0.0358205	24	16	0.165187	7793.29	10461.1	10202.8	10864.3	12485.4	10670.2	0.180277	0.0122987	24	16	0.078275	11912.5	11988.6	12059.8	12938.8	13850.9	12605.6	1	0.913442	24	2	0.0262991	10749	9734.54	9255.45	9605	11325.8	9715.06	1	0.0921092	24	22	0.0862635	10961.3	11806.2	12972.7	13315.8	12391.4	12862.5
FBtr0083165	CG5404-RA	0.994708	0.0582942	24	6	0.182561	91.6763	122.139	112.786	89.7177	78.4577	92.278	0.180277	0.0122987	24	12	0.13266	149.178	184.874	175.011	202.067	175.938	141.058	1	1	24	0	0.0512582	80.6965	101.236	90.7201	85.1983	119.67	89.5595	1	0.750135	24	20	0.134089	151.001	149.277	204.208	195.648	164.557	178.238
FBtr0083470	AttD-RA	1	1	24	16	0.126112	44.6556	36.8314	33.9556	48.0246	39.4433	34.5037	0.180277	0.0122987	24	20	0.102523	27.2388	28.6518	24.8224	27.7148	32.4616	31.2477	1	0.14151	24	14	0.282708	88.5346	80.5014	34.059	42.4671	32.8617	30.5598	1	1	24	22	0.0967145	35.8038	31.3686	48.0576	28.3616	36.4745	29.9144
FBtr0083849	CG4459-RA	1	1	24	2	0.150953	59.4123	73.8627	59.4116	57.0784	70.9396	83.06	0.180277	0.0122987	24	14	0.15428	63.2174	92.3604	81.4305	123.164	92.375	99.0867	1	1	24	18	0.0473726	64.5736	70.2363	66.8087	74.2256	68.41	67.3265	1	0.308589	24	18	0.314429	68.0319	92.607	120.886	116.067	80.4826	97.4437
FBtr0084533	spas-RA	1	1	24	16	0.0311587	1772.07	1791.35	1664.07	1908.51	1859.02	1732.42	0.180277	0.0122987	24	6	0.0628052	1608.3	1679.97	1672.99	1631.4	1497.32	1553.6	1	1	24	0	0.0518822	1624.14	1836.95	1697.02	1876.7	1694.88	1804.56	1	1	24	22	0.0469837	1559.87	1539.06	1715.73	1500.17	1682.1	1536.38
FBtr0084582	p38c-RA	1	0.106608	24	16	0.307128	392.472	719.534	624.474	679.984	904.889	770.984	0.180277	0.0122987	24	16	0.274983	700.972	952.837	889.666	1043.17	1221.91	1193.85	1	1	24	6	0.0826785	1078.22	966.536	812.837	905.59	1117.77	783.312	1	1	24	18	0.0975719	930.902	1238.23	1617.18	1218.39	1279.64	1369.06
FBtr0086003	Ptr-RA	1	1	24	2	0.0924754	44.2916	47.6045	50.5386	40.033	42.1406	52.8823	0.180277	0.0122987	24	16	0.235541	72.2147	63.114	80.414	88.6704	105.926	77.9792	1	1	24	18	0.0748154	43.3188	55.1321	46.7846	51.7431	59.3973	46.3721	1	1	24	18	0.107986	60.1063	68.5759	87.8157	84.2007	67.461	76.9558
FBtr0086325	CG16898-RA	1	1	24	16	0.198789	398.957	830.663	697.564	573.724	823.67	725.157	0.180277	0.0122987	24	16	0.573754	418.191	931.186	755.711	917.081	1506.61	1164.39	1	1	24	12	0.0882116	870.931	874.385	802.315	673.079	914.803	739.376	1	1	24	22	0.130938	859.922	1142.32	1463.88	1150.29	1254.62	1252.89
FBtr0086664	BomS2-RA	1	0.211662	24	16	0.189646	2079.75	2598.37	2377.84	2375.6	3590.07	3070	0.180277	0.0122987	24	16	0.598276	2467.78	2008.66	2416.13	3212.59	5442.72	4029.84	1	0.14151	24	8	0.159297	3959.1	3184.35	2699.12	2270.91	3649.36	3183.19	1	1	24	0	0.0884697	4061.92	2731.79	3694.48	4083.99	2753.29	3474.57
FBtr0086809	Muc55B-RA	1	1	24	4	0.106794	46.8922	63.6766	43.9602	38.0123	60.1418	38.9483	0.180277	0.0122987	24	4	0.351259	89.4888	164.646	94.9231	72.0517	71.5164	93.9629	1	1	24	12	0.179004	67.3357	62.7564	61.9157	53.1873	64.7901	45.7214	1	0.0122987	24	16	0.358362	82.7073	100.775	151.277	95.3433	74.2482	76.3874
FBtr0086975	fat-spondin-RA	1	0.610036	24	18	0.0666483	1506.36	1805.06	1730.92	1653.23	2341.78	2452.38	0.180277	0.0122987	24	20	0.164001	1971.96	1992.78	1653.26	1988.56	2256.39	3641.87	1	0.123011	24	22	0.102849	2262.11	1893.83	1811.12	2046.81	2067.03	1810.3	1	1	24	0	0.0742533	2248.94	2311.4	3300.04	2476.16	2363.65	3105.37
FBtr0087199	COX6AL-RA	1	1	24	10	0.106542	177.887	153.87	135.224	171.557	127.852	119.791	0.180277	0.0122987	24	10	0.271784	130.592	138.353	136.026	183.903	126.999	94.6815	1	1	24	0	0.0567153	118.726	115.216	107.588	117.844	117.109	123.104	1	0.391378	24	18	0.131046	113.517	151.413	142.497	141.632	145.214	117.897
FBtr0087426	FBtr0087426	1	1	24	16	0.0613733	2622.13	2867.07	2542.43	2935.89	2937.25	2882.34	0.180277	0.0122987	24	14	0.0841528	2352.64	2292.55	2531.15	2557.13	2522.1	2403.14	1	1	24	0	0.0302394	2653.8	2803.23	2699.86	2739.15	2697.93	2837.79	1	1	24	12	0.0269284	2463.11	2591.49	2266.4	2295.58	2523.78	2157.4
FBtr0088062	Twdlbeta-RA	1	0.123011	24	12	0.145724	78.3737	119.671	103.27	113.796	107.456	90.7802	0.180277	0.0122987	24	24	0.324624	205.006	84.9596	79.6174	79.0401	82.8131	93.9131	1	1	24	0	0.0922474	105.145	78.7467	78.1547	107.783	87.5523	79.3608	1	1	24	10	0.113692	101.19	100.571	85.4724	113.6	90.4307	108.677
FBtr0088095	en-RB	1	1	24	10	0.0386222	56.8199	52.6863	55.7406	55.1488	47.2738	54.7333	0.180277	0.0122987	24	14	0.169182	57.9004	53.5582	58.0857	73.3621	65.7757	52.8938	1	1	24	22	0.0747642	49.5673	48.7757	53.2428	53.8704	54.4225	52.8066	1	1	24	2	0.097761	53.1593	51.6487	46.9925	57.381	47.717	61.3924
FBtr0088535	CG30340-RA	1	1	24	2	0.112667	90.3738	110.342	110.088	99.9398	96.9032	111.65	0.180277	0.0122987	24	12	0.132821	95.5671	124.758	125.874	130.726	124.161	113.733	1	0.439008	24	16	0.120477	112.333	140.58	130.514	102.274	123.381	115.338	1	0.548071	24	20	0.136321	102.899	115.912	137.636	123.951	130.385	109.941
FBtr0088690	Cyp6a13-RA	1	0.677306	24	16	0.221257	153.263	230.319	209.367	209.263	293.174	310.352	0.180277	0.0122987	24	16	0.317038	202.802	251.691	257.593	286.95	324.372	477.018	1	1	24	22	0.0986149	344.037	282.541	268.985	323.465	338.403	267.571	1	0.49115	24	22	0.156062	290.934	324.44	509.173	394.303	390.12	442.175
FBtr0089715	pnt-RC	1	1	24	22	0.0319382	373.75	401.881	437.914	352.041	426.047	389.037	0.180277	0.0122987	24	20	0.105863	383.777	409.338	346.234	393.641	443.353	495.355	1	0.610036	24	2	0.0454493	342.142	353.505	363.067	327.998	405.996	378.968	1	0.391378	24	22	0.0570282	346.109	409.325	428.096	515.488	393.735	436.255
FBtr0100226	FBtr0100226	1	0.610036	24	20	0.127064	360.097	463.692	444.492	404.551	450.208	479.606	0.180277	0.0122987	24	16	0.232684	769.58	836.187	822.369	953.03	1168.15	875.013	1	1	24	6	0.06251	486.656	495.313	441.386	448.506	611.697	460.987	1	0.211662	24	20	0.203739	814.686	828.935	1242.63	1100.56	940.719	952.714
FBtr0112530	CG34328-RA	1	1	24	10	0.049745	80.5871	79.6934	99.0486	87.1061	72.5017	101.623	0.180277	0.0122987	24	12	0.172937	83.5645	103.303	119.375	110.855	117.797	90.1587	1	1	24	22	0.121454	91.0789	100.709	108.902	85.2612	113.441	92.3985	1	0.211662	24	20	0.168306	96.7643	95.5842	135.326	111.293	106.385	102.461
FBtr0113118	CG2765-RC	1	0.185617	24	8	0.0639773	3637.5	4212.15	4252.42	4007.79	3834.37	3808.24	0.180277	0.0122987	24	8	0.136666	5294.28	6016.35	5770.13	5989.28	5395.93	4740.06	1	1	24	18	0.0175981	4003.5	4166.69	3920.08	4053.18	4203.17	3898.82	1	0.049726	24	18	0.110249	4956.57	5037.7	5846.25	5579.56	4997.32	5114.96
FBtr0113215	CG14688-RB	1	0.240676	24	6	0.0705056	3179.04	3466	3389.02	3393.42	2907.14	3285.59	0.180277	0.0122987	24	4	0.138614	3716.98	3091.57	3165.42	2971.81	2732.76	2924.89	1	0.240676	24	20	0.0218089	3285.93	3963.63	3542	3994.01	3474.42	3529.49	1	0.272902	24	2	0.155097	3394.05	3271.71	3380.8	3581.24	3760.96	3974.85
FBtr0289985	Ptp52F-RB	1	0.49115	24	16	0.124956	351.578	491.713	514.814	472.818	541.342	548.012	0.180277	0.0122987	24	16	0.252144	569.897	634.981	573.612	743.592	796.1	830.175	1	1	24	22	0.0584388	500.985	625.177	541.567	568.655	670.49	517.764	1	0.391378	24	22	0.128204	665.982	755.087	963.157	918.308	809.986	800.467
FBtr0290120	sona-RC	1	1	24	14	0.0681368	283.635	363.058	445.412	349.494	383.817	439.495	0.180277	0.0122987	24	2	0.198241	392.525	392.135	351.753	305.656	317.704	390.725	1	1	24	2	0.0872039	410.69	452.988	417.559	462.136	414.069	496.102	1	1	24	18	0.0647109	313.989	372.396	337.465	379.71	329.038	344.608
FBtr0070233	CG3719-RA	1	0.439008	24	20	0.0308864	838.554	1036.18	908.894	1067.89	1034.72	1077.72	0.205317	0.0148339	24	18	0.127707	925.125	899.27	939.369	919.474	1128.12	1127.06	1	0.49115	24	10	0.020347	1228.62	1149.72	1105.88	1052.2	1143.29	1061.99	1	0.211662	24	22	0.0816514	910.639	1044.03	1213.94	1119.96	1121.18	1102.5
FBtr0070328	CG4194-RA	1	1	24	16	0.044302	84.9371	98.7758	107.098	103.027	108.015	115.412	0.205317	0.0148339	24	14	0.102532	90.3032	89.7245	102.311	107.917	103.972	105.753	1	1	24	10	0.0332977	115.109	119.043	99.8117	119.81	117.144	112.765	1	0.548071	24	0	0.117585	87.061	99.5687	102.191	100.988	109.715	110.701
FBtr0071052	CBP-RA	1	0.677306	24	6	0.102074	923.471	973.569	937.359	988.13	988.487	958.912	0.205317	0.0148339	24	6	0.137055	572.543	612.475	575.559	545.825	477.864	576.253	1	1	24	18	0.0609102	1013.48	1151.13	1106.4	1009.29	838.413	1095.05	1	1	24	14	0.00649124	479.568	591.152	417.892	462.927	611.599	521.071
FBtr0071230	spirit-RB	1	0.240676	24	16	0.149592	68.8337	54.8994	63.0828	68.7112	77.6001	65.9074	0.205317	0.0148339	24	18	0.31776	52.7583	52.3103	58.7793	69.8929	67.6527	96.7814	1	1	24	22	0.096589	85.6618	65.1152	64.1274	60.0666	65.063	52.0851	1	1	24	18	0.0895303	75.1955	74.0536	78.1346	83.0287	65.5585	69.192
FBtr0071287	CG32706-RA	1	1	24	22	0.0777322	146.246	192.755	163.534	165.799	203.311	188.975	0.205317	0.0148339	24	18	0.087828	243.554	207.939	240.434	217.835	275.881	274.11	1	0.49115	24	2	0.0394	181.39	160.741	176.567	153.192	228.627	167.662	1	1	24	12	0.0066415	241.785	234.205	256.372	239.209	221.212	256.719
FBtr0071507	Rab9Db-RA	1	1	24	10	0.103453	38.8069	39.9038	43.4823	38.3246	35.5149	38.5123	0.205317	0.0148339	24	10	0.123659	39.6929	42.9346	47.4583	44.3118	43.1342	36.951	1	0.391378	24	10	0.0973262	41.9138	41.4318	33.4158	32.4362	40.1384	34.6233	1	0.0793344	24	18	0.135524	43.2807	42.322	49.1829	47.9456	39.359	37.3108
FBtr0071562	insc-RA	1	0.272902	24	22	0.0554124	397.862	409.603	397.052	442.502	430.637	446.283	0.205317	0.0148339	24	18	0.103485	376.856	362.516	400.054	391.847	411.754	469.012	1	1	24	18	0.0608748	431.705	428.096	403.432	452.173	398.675	399.493	1	0.750135	24	22	0.0448801	345.471	417.799	457.769	397.365	443.787	410.617
FBtr0072834	CG12025-RA	1	1	24	4	0.0293785	1011.82	1172.15	1184.11	1179.83	1160.23	1108.56	0.205317	0.0148339	24	20	0.0686318	1056.45	1031.48	987.576	1040.5	1116.97	1106.29	1	0.347994	24	12	0.0677585	1202.66	1173.33	1170.99	1124.59	1094.37	1100.49	1	1	24	22	0.0420198	993.105	1104.72	1086.7	1114.73	1115.79	1056.23
FBtr0072869	Cpr62Bc-RA	1	0.750135	24	10	0.0746475	46.1295	47.9951	57.2256	49.8176	49.6871	51.1565	0.205317	0.0148339	24	2	0.300669	79.9546	63.1088	41.4974	44.8967	44.0827	42.3904	1	0.750135	24	12	0.237941	54.1526	48.4603	47.9837	42.7525	39.7848	38.1854	1	0.49115	24	12	0.0819484	54.3586	56.1857	43.849	55.151	42.1218	54.4771
FBtr0073059	Drsl2-RA	1	0.272902	24	14	0.267028	56.197	102.327	95.2535	113.387	118.962	110.691	0.205317	0.0148339	24	20	0.779493	76.7309	41.7312	61.2977	61.7112	106.978	192.788	1	0.068115	24	12	0.67749	251.045	252.575	137.424	119.102	109.05	115.777	1	0.272902	24	18	0.367924	91.5211	119.609	178.78	142.175	116.899	74.9654
FBtr0073171	CG10863-RA	1	1	24	10	0.0242927	9281.65	10697.4	10596.3	10815	10140.5	10752.8	0.205317	0.0148339	24	14	0.0564483	9621.66	10397.5	10154.6	11331.2	10629.1	10220.5	1	1	24	18	0.0268913	9843.12	10494.8	10699.5	10629.9	10426.8	10520	1	0.272902	24	20	0.0420234	9816.16	10683.2	10161.8	10966.2	10698.3	10299.7
FBtr0073341	dyl-RB	1	0.272902	24	12	0.192978	35.9271	54.9055	46.8674	56.0314	55.9089	40.8269	0.205317	0.0148339	24	22	0.616164	98.1336	76.1465	34.4532	41.4965	83.7692	62.7003	1	1	24	6	0.134043	49.9127	45.601	41.1516	38.2067	52.5457	43.8658	1	0.123011	24	6	0.444866	62.7447	59.2736	30.5473	61.6369	68.8087	95.7734
FBtr0074063	sog-RA	1	1	24	16	0.0168397	328.306	346.128	321.727	328.349	354.039	328.356	0.205317	0.0148339	24	16	0.133746	385.949	421.115	428.192	464.918	484.043	457.54	1	1	24	12	0.0730547	286.973	344.395	320.42	278.31	339.049	290.712	1	0.0122987	24	20	0.210371	342.739	355.265	489.157	482.235	401.644	411.125
FBtr0074088	CG8260-RA	1	0.913442	24	22	0.0436108	39.4272	43.9321	35.6074	38.1913	36.7841	44.4863	0.205317	0.0148339	24	14	0.271501	37.311	45.7626	51.6295	59.8387	59.5164	51.2234	1	1	24	6	0.0876388	32.6762	38.7399	35.4398	33.2352	46.1595	38.4453	1	0.106608	24	20	0.227761	44.3852	52.9749	65.7628	65.1992	54.4574	45.8716
FBtr0074626	CG15043-RA	1	1	24	16	0.330357	2876.65	4082.15	3504.41	4750.59	6460.03	3629.32	0.205317	0.0148339	24	20	0.27964	6137.08	5724.77	5350.03	6287.73	7956.54	8980.8	1	0.610036	24	12	0.281584	9127.41	8577.74	5384.59	5675.36	6849.26	4638.08	1	1	24	18	0.147976	6866.71	8900.63	8966.5	8613.94	8142.27	7172.18
FBtr0075665	CG12310-RA	1	0.913442	24	24	0.142758	168.98	229.252	188.955	132.107	147.383	170.287	0.205317	0.0148339	24	8	0.530956	257.544	452.028	546.818	276.045	205.017	316.704	1	1	24	6	0.123806	172.926	129.805	127.224	140.814	153.578	129.853	1	0.0422761	24	16	0.599998	410.965	564.812	667.837	377.817	232.327	249.879
FBtr0075884	RpS4-RA	1	0.828769	24	4	0.00886889	20490.5	27187.7	25581.1	26404.9	25618.3	26027.2	0.205317	0.0148339	24	10	0.0477403	26611.5	26613.2	27691.7	27968.4	26411	25045.5	1	1	24	22	0.0157048	25905	25129.7	26232.4	25869.7	26704.2	25731	1	1	24	22	0.0301227	24812.3	25831.3	28183.3	26897.2	26410.5	27529.7
FBtr0076799	FBtr0076799	1	1	24	2	0.0254417	84.3165	144.847	142.096	106.945	119.4	132.815	0.205317	0.0148339	24	4	0.251659	275.349	246.257	187.351	181.694	182.315	176.168	1	1	24	12	0.134184	134.597	136.802	116.536	101.269	153.1	109.617	1	1	24	18	0.0700601	227.524	228.234	233.354	245.684	202.217	238.073
FBtr0076854	CG8562-RA	1	1	24	4	0.171321	749.93	982.206	1218.75	606.972	698.36	961.052	0.205317	0.0148339	24	2	0.143281	3338.03	2291.85	2232.23	1957.01	1858.33	1850.5	1	1	24	22	0.0966474	873.514	769.068	917.523	916.09	1035.26	850.534	1	0.750135	24	20	0.0917966	2247.82	1837.74	2819.01	2897.09	1992.28	2787.32
FBtr0077532	Ugt36A1-RA	1	0.347994	24	18	0.127212	199.319	237.713	284.72	243.909	312.151	318.39	0.205317	0.0148339	24	18	0.205195	205.541	198.06	199.418	224.473	242.47	338.45	1	0.610036	24	6	0.0737406	310.809	295.782	283.163	253.777	314.252	294.551	1	0.308589	24	22	0.141172	230.115	259.435	304.713	267.451	287.229	263.65
FBtr0077542	CG31777-RA	1	1	24	2	0.0492853	3155.45	3794.21	3920.92	3411.5	3233.79	3835.78	0.205317	0.0148339	24	24	0.205697	5108.59	4532.02	3754.73	3750	3957.89	4482.42	1	1	24	22	0.0478923	4557.85	3996.12	4602.24	4282.63	4430.76	4102.96	1	1	24	0	0.126042	4499.53	4707.06	4991.87	5230.81	4689.88	5703.6
FBtr0077807	Tengl1-RA	1	1	24	22	0.0384666	25.4802	22.7661	25.7097	24.6892	23.8332	25.294	0.205317	0.0148339	24	10	0.0951306	20.4225	22.5966	22.5156	22.8024	21.7533	19.9362	1	0.548071	24	14	0.027015	25.6429	26.9311	23.3294	27.9066	23.0318	24.5612	1	1	24	22	0.0292884	35.2668	21.6384	29.5138	22.7971	21.9329	21.178
FBtr0078003	CG12506-RA	0.471759	0.00558613	24	10	0.560706	82.0856	247.858	250.956	180.479	181.666	117.68	0.205317	0.0148339	24	6	1.03197	260.524	785.873	634.059	215.526	176.452	198.679	1	0.677306	24	8	0.218627	156.891	119.577	94.3995	118.636	114.611	127.108	0.928465	0.00295778	24	12	0.997827	757.807	630.108	522.096	285.898	200.141	227.741
FBtr0078004	CG13946-RA	0.953101	0.049726	24	8	0.404759	244.958	498.897	447.622	359.049	398.839	226.498	0.205317	0.0148339	24	6	0.848083	507.363	1179.78	1067.01	390.56	387.326	395.764	1	0.347994	24	8	0.188341	284.843	253.471	209.088	225.551	270.006	268.126	1	0.00835585	24	14	1.03511	954.605	1203.62	819.642	499.496	355.367	410.886
FBtr0078454	CG14567-RA	0.206079	0.000569792	24	14	0.223714	172.374	317.887	305.067	391.872	340.647	306.787	0.205317	0.0148339	24	14	0.230879	237.729	240.266	286.582	330.937	294.667	277.429	1	1	24	18	0.0735921	225.489	265.558	263.29	228.542	243.304	255.63	1	1	24	18	0.0301616	204.214	251.749	317.783	229.062	248.866	256.666
FBtr0078508	laza-RA	1	1	24	4	0.0844073	579.274	727.431	720.169	505.156	719.33	700.229	0.205317	0.0148339	24	24	0.238857	1205.69	978.411	869.453	880.693	888.643	1270.87	1	1	24	12	0.130037	760.192	660.809	662.959	560.673	676.039	573.308	1	1	24	18	0.0937341	1011.06	944.86	1379.64	1223.4	935.763	1106.52
FBtr0078583	FBtr0078583	1	1	24	20	0.0192846	25.9636	25.2862	23.3299	25.5147	25.867	23.1074	0.205317	0.0148339	24	8	0.0805907	21.1197	22.2191	21.9977	21.4012	19.9038	19.8352	1	0.439008	24	14	0.0540707	23.8771	24.52	25.9305	24.0955	21.2155	24.9838	1	1	24	0	0.0351114	22.6485	21.5891	21.2511	23.2232	21.6718	21.5922
FBtr0079486	Uro-RA	1	1	24	4	0.105263	3252.61	3085	3272.91	3168.46	2275.46	3112.03	0.205317	0.0148339	24	2	0.145074	5712.71	4211.28	4409.03	3961.39	3694.96	4087.36	1	1	24	18	0.14489	3411.62	3480.97	3275.59	3920.17	3289.45	3014.98	1	1	24	10	0.0617888	3941.04	4147.71	4492.93	4182.63	3951.1	4824.49
FBtr0079925	Cyp4e3-RA	1	0.211662	24	14	0.268174	261.053	408.254	463.351	369.145	560.175	413.633	0.205317	0.0148339	24	22	0.367547	953.813	562.486	565.899	536.738	743.932	735.177	1	0.308589	24	2	0.147923	395.06	388.257	356.476	336.436	597.301	406.012	1	0.49115	24	0	0.231981	587.382	552.369	586.013	729.766	684.874	693.147
FBtr0079992	CG5037-RA	1	1	24	4	0.019099	3928.78	4340.54	4246.08	3963.38	4289.18	4256.77	0.205317	0.0148339	24	14	0.0700884	3706.17	3914.84	3894.5	4188.46	4193.41	3975.39	1	1	24	0	0.0188267	3890.84	4231.01	4170.1	4029.23	4132.1	4373.55	1	1	24	18	0.044355	3849.01	4333	4125.71	4133.58	4138.76	4089.7
FBtr0080117	CG17124-RA	0.831743	0.0302461	24	20	0.491559	1842.32	1894.48	1959.01	1472.73	2721.45	2504.31	0.205317	0.0148339	24	18	0.184732	4296.71	4112.92	3737.76	3854.8	6324.37	4775.01	1	0.49115	24	6	0.191746	3016.94	3082.69	2015.31	2602.56	3873.46	2437.45	1	1	24	22	0.0631924	4966.38	4357.39	5581.65	5310.51	4584.84	5759.32
FBtr0080273	CG31704-RA	0.471759	0.00558613	24	16	0.366497	212.869	299.48	335.899	369.237	438.694	357.48	0.205317	0.0148339	24	16	0.408778	247.141	306.208	338.112	405.361	492.822	524.143	1	1	24	22	0.115806	464.114	343.296	431.152	367.273	442.552	377.535	1	0.308589	24	22	0.139717	309.623	431.459	597.878	484.596	494.379	495.861
FBtr0080908	CG17928-RA	1	1	24	16	0.117717	903.676	1312.19	1186.88	1141.55	1342.55	1373.6	0.205317	0.0148339	24	16	0.166559	1097.44	1413.18	1290.43	1493.08	1698.22	1432.18	1	0.068115	24	2	0.182451	942.87	1005.09	1078.16	1073.38	1361.78	1213.83	1	0.391378	24	22	0.118481	1424.95	1389.99	1732.07	1738.5	1594.6	1689.13
FBtr0081071	CG31789-RA	1	1	24	10	0.0623209	33.5283	29.6876	25.8595	27.7525	25.6754	25.0072	0.205317	0.0148339	24	4	0.18675	27.6939	31.8674	25.8388	24.4213	22.169	27.3597	1	1	24	18	0.122061	26.34	32.0304	24.9718	30.6074	25.6709	25.4568	1	0.106608	24	12	0.268747	34.3045	32.7271	32.6451	26.3619	25.0557	25.3239
FBtr0081871	CG31259-RA	0.697732	0.0178239	24	6	0.579647	111.622	176.939	189.295	101.312	64.8738	113.754	0.205317	0.0148339	24	4	0.669736	684.822	306.542	317.482	306.463	145.16	169.916	1	0.391378	24	18	0.335826	78.1773	109.401	181.809	127.762	123.46	116.024	1	0.391378	24	0	0.197539	290.263	179.962	340.538	396.162	253.868	390.432
FBtr0082431	CG14722-RA	1	1	24	2	0.0197919	3819.4	3931.46	3707.73	3924.81	3846.53	3861.66	0.205317	0.0148339	24	12	0.0961807	3626.56	3860.1	3948	4007.59	4003.92	3273.93	1	1	24	0	0.0702687	3436.76	3734.68	3643.7	3816.5	3746.51	4041.98	1	0.14151	24	22	0.062807	3620.55	3682.36	3838.48	4036.27	3874.59	3737.38
FBtr0082559	Rsbp15-RA	1	1	24	10	0.0230128	42.8155	36.6884	36.3355	42.018	34.8944	35.9603	0.205317	0.0148339	24	20	0.100625	38.7171	35.9094	33.7357	36.4918	39.806	37.6671	1	1	24	6	0.0492747	42.1665	37.9401	34.6872	40.4712	40.1035	36.65	1	1	24	12	0.0673342	46.6527	39.0873	45.3807	39.0181	39.5702	37.7698
FBtr0083146	FBtr0083146	0.354019	0.00295778	24	12	0.174464	225.274	251.77	317.971	289.658	263.911	244.433	0.205317	0.0148339	24	14	0.28134	511.64	496.927	543.72	673.161	680.427	391.418	1	1	24	22	0.0496495	229.673	242.896	231.956	222.914	321.581	233.917	1	0.0358205	24	20	0.137955	465.597	423.247	579.107	607.269	426.601	504.53
FBtr0083172	CG9590-RA	1	0.913442	24	20	0.0110609	1351.46	1381.88	1255.03	1517.44	1325.8	1426.08	0.205317	0.0148339	24	10	0.072832	1267.9	1304.69	1422.88	1271.85	1294.14	1142.25	1	1	24	18	0.0417653	1325.03	1409.71	1297.64	1473.36	1363.49	1338.52	1	1	24	12	0.0289207	1254.83	1299.94	1203.05	1187.89	1315.69	1189.82
FBtr0083220	pnr-RB	1	0.123011	24	2	0.132611	39.0863	41.4971	32.1827	28.776	35.3557	33.7317	0.205317	0.0148339	24	18	0.21225	43.2106	41.1651	44.2692	50.146	55.3758	51.0316	1	1	24	6	0.0173436	37.0505	38.7166	37.2974	34.7715	41.0602	34.8213	1	0.610036	24	22	0.144656	40.2527	40.5504	49.3499	45.0143	45.7652	43.3915
FBtr0083390	CG31268-RA	1	1	24	22	0.0434093	29.2223	21.8488	22.2006	24.9854	23.1449	23.9023	0.205317	0.0148339	24	16	0.213242	21.0869	19.7849	22.5561	23.9268	27.4591	25.9558	1	0.347994	24	16	0.0714072	21.9496	25.4967	24.0201	22.0719	22.8431	21.7522	1	0.913442	24	6	0.0421931	21.2935	19.5791	18.6539	20.1523	19.4067	20.0488
FBtr0083757	FBtr0083757	1	0.272902	24	24	0.45263	4305.82	1375.44	1544.73	1549.67	1484.33	2184.54	0.205317	0.0148339	24	22	1.0448	4038.97	513.383	708.628	1022.07	956.504	2020.57	1	1	24	6	0.108695	1471.29	1434.68	1945.09	1335.88	1733.6	2009.16	1	0.677306	24	4	0.175895	1722.62	1605.09	1659.16	1738.74	2044.03	1889.41
FBtr0083850	CG4462-RA	0.912253	0.0422761	24	14	0.212631	477.494	830.734	804.491	882.587	826.521	770.474	0.205317	0.0148339	24	16	0.193422	1039.95	1303.43	1244.05	1414.68	1606.34	1146.95	1	0.162307	24	0	0.214773	738.995	925.972	834.03	930.595	1204.97	874.434	1	0.049726	24	20	0.177608	1220.08	1383.04	1690.95	1514.45	1490.45	1429.9
FBtr0084205	rdhB-RA	1	0.49115	24	20	0.11162	324.819	417.74	393.231	314.916	357.244	355.95	0.205317	0.0148339	24	18	0.132876	695.592	571.374	553.572	590.214	1039.05	568.305	1	0.049726	24	2	0.129319	346.992	322.839	311.224	269.707	535.375	362.347	1	0.0254495	24	4	0.341579	882.855	593.198	676.883	671.417	814.913	988.6
FBtr0084282	AdipoR-RA	1	1	24	10	0.0196116	7437.31	8729.75	8023.47	8616.45	8233.73	8655.7	0.205317	0.0148339	24	16	0.103703	9267.12	9424.53	9013.79	10226	10764.2	9885.73	1	1	24	0	0.0191025	9074.92	8523.44	8242.71	8760.48	8827.92	8469.2	1	1	24	18	0.0298487	9359.53	9750.92	10544	9808.76	9541.58	10392.8
FBtr0084341	Or94a-RA	1	1	24	10	0.0622961	33.6265	40.8018	40.9712	38.0174	38.3491	35.4073	0.205317	0.0148339	24	14	0.318847	48.9179	57.4845	72.0678	65.1906	82.6556	48.5722	1	1	24	6	0.0571413	39.9695	40.3676	34.8891	37.8156	48.2152	40.7806	1	1	24	0	0.0902869	64.2955	62.9235	67.3906	76.2159	59.5241	75.3485
FBtr0084830	CG31436-RA	1	0.439008	24	20	0.0848157	180.967	200.431	185.055	191.803	190.448	243.176	0.205317	0.0148339	24	14	0.248378	212.72	270.998	283.37	322.814	349.541	291.621	1	0.439008	24	2	0.0531002	207.962	189.981	191.116	179.934	245.004	214.508	1	1	24	22	0.0740765	243.897	270.696	348.28	318.268	288.203	301.575
FBtr0085733	Alp4-RA	1	1	24	10	0.0332376	1071.83	1489.12	1372.07	1251.25	1352.35	1350.15	0.205317	0.0148339	24	12	0.11695	2294.97	2660.04	2735.63	2929.4	2757.77	2843.76	1	1	24	0	0.0519723	1109.61	1105.59	966.401	1142.04	1341.9	1117.36	1	0.00558613	24	18	0.256095	2243.48	2379.24	3644.21	2982.19	2232.49	2449.42
FBtr0085778	chp-RA	0.600041	0.0122987	24	10	0.217237	489.952	790.635	1050.88	692.139	650.298	601.89	0.205317	0.0148339	24	12	0.24532	1583.45	1846.22	2088.59	2218.93	2072.34	1328.83	1	0.610036	24	18	0.0637068	697.431	689.254	783.13	714.632	858.063	660.912	1	1	24	18	0.136235	1752.74	1443.61	2145.39	2224.42	1437.46	1839.81
FBtr0086335	Obp56h-RA	1	0.49115	24	2	0.172502	187.5	175.224	163.944	137.061	161.154	199.896	0.205317	0.0148339	24	4	0.337368	167.748	258.89	195.6	135.269	122.391	163.743	1	1	24	10	0.0826785	164.946	186.152	171.658	175.031	172.148	205.259	1	0.240676	24	16	0.17701	205.041	194.66	230.426	171.04	173.323	135.417
FBtr0087102	Cdk4-RC	1	1	24	2	0.0462236	3621.16	3420.9	3428.85	3563	3425.47	3694.2	0.205317	0.0148339	24	14	0.127863	3283.07	3547.32	3553.65	3870.74	4017.01	3364.21	1	1	24	0	0.0306124	3067.33	3569.76	3272.55	3301.07	3499.9	3326.11	1	1	24	22	0.0523577	3787.22	3724.78	3933.54	3861.32	3781.77	3656.13
FBtr0087291	CG8299-RA	1	0.0793344	24	12	0.378516	86.6839	238.651	255.598	195.964	208.979	194.751	0.205317	0.0148339	24	12	0.300729	539.283	658.356	616.33	880.171	756.024	478.888	1	1	24	0	0.178686	167.739	229.002	223.685	191.151	301.403	274.583	1	0.439008	24	18	0.120123	721.571	461.631	899.022	866.232	640.768	648.323
FBtr0087446	CG10205-RB	0.912253	0.0422761	24	8	0.173634	256.411	267.461	314.065	282.615	224.787	256.281	0.205317	0.0148339	24	10	0.140735	351.292	347.4	393.272	370.505	345.174	277.23	1	1	24	12	0.0900324	243.477	239.221	240.542	227.238	232.737	216.98	1	0.0582942	24	22	0.175232	205.913	205.608	264.774	282.552	245.259	251.993
FBtr0087504	CG33469-RA	0.206079	0.000569792	24	18	0.494554	30.7973	30.2913	26.9078	39.5808	51.5914	43.5352	0.205317	0.0148339	24	16	0.417161	24.3757	30.3721	35.9441	36.6217	44.8707	60.3165	1	1	24	6	0.216564	48.3171	40.0078	37.8931	34.4947	56.3467	34.8585	1	1	24	18	0.0779196	30.6032	44.9344	45.621	40.3819	44.972	42.0229
FBtr0087954	CG8834-RA	1	0.123011	24	8	0.245267	4529.37	5285.46	5106.95	5446.49	3206.74	4294.9	0.205317	0.0148339	24	6	0.216767	8416.17	8604.08	8647.74	8392.57	6026.99	5480.22	1	1	24	0	0.201363	4546.66	5030.48	4799.85	6104.29	6113.53	4606.06	1	0.0793344	24	22	0.0947134	6430.88	6438.11	7508.92	7741.02	6441.37	7175.38
FBtr0088103	Syx6-RB	1	1	24	16	0.0451558	4001.31	3870.33	3680.87	4307.19	4182.75	4099.65	0.205317	0.0148339	24	6	0.0748101	3404.95	3532.49	3588.01	3293.2	3201.03	3289.35	1	0.173962	24	8	0.102409	3566.75	3662.54	3554.74	3332.73	3288.91	3933.17	1	1	24	22	0.0288358	2805.9	3087.09	2886.36	2895.16	3132.71	2970.38
FBtr0088255	Mat1-RA	1	1	24	16	0.0758584	1393.93	1509.88	1356.36	1584.65	1535.09	1513.35	0.205317	0.0148339	24	8	0.133861	1428.06	1472.68	1561.91	1400.42	1294.42	1275.4	1	1	24	6	0.0532911	1487.55	1423.96	1506.27	1502.67	1521.97	1556.29	1	1	24	8	0.031346	1258.45	1403.6	1183.67	1233.12	1406.26	1308.47
FBtr0089590	spin-RD	1	1	24	16	0.0656443	1975.85	2320.2	2214.19	2423.38	2335.55	2382.27	0.205317	0.0148339	24	14	0.105449	2036.71	2158.08	2189.22	2370.58	2394.46	2122.46	1	0.347994	24	14	0.0337166	2276.96	2413.12	2281.5	2305.38	2172.21	2240.46	1	0.347994	24	20	0.0372256	2239.41	2367.3	2451.56	2342.5	2347.87	2322.27
FBtr0100030	CG33985-RA	1	1	24	22	0.0378603	33.3075	19.4313	17.9503	17.849	19.7783	18.4065	0.205317	0.0148339	24	2	0.17045	19.8537	22.2614	17.8414	17.4425	17.2535	20.578	1	1	24	0	0.0547424	18.0622	17.6835	18.4449	19.8239	18.4666	18.8066	1	0.068115	24	12	0.0662294	18.9855	19.8801	18.5855	18.322	17.6065	18.2586
FBtr0100045	FBtr0100045	1	0.240676	24	4	0.0882399	105.387	84.2642	86.4486	80.134	64.8878	88.4609	0.205317	0.0148339	24	4	0.166145	81.3783	84.8818	79.9606	74.0229	63.0076	73.6951	1	0.439008	24	22	0.0539293	79.0163	87.5978	79.9488	98.3457	83.098	80.9895	1	1	24	22	0.0950776	62.1821	79.0497	113.537	82.4557	83.1264	77.2801
FBtr0100343	FBtr0100343	1	1	24	2	0.0528598	49.7318	86.2721	80.3433	58.9215	65.26	71.5351	0.205317	0.0148339	24	12	0.167128	115.371	131.554	139.286	150.826	127.034	112.277	1	1	24	22	0.0829419	66.3158	71.0192	77.1619	69.4871	83.8911	64.3754	1	1	24	18	0.110731	118.437	118.694	147.829	145.492	110.546	148.06
FBtr0100575	lig-RD	1	1	24	2	0.0278989	1465.19	1496.22	1512.98	1489.75	1442.59	1570.44	0.205317	0.0148339	24	14	0.135796	1188.84	1290.61	1442.53	1425.34	1436.66	1303.64	1	0.913442	24	22	0.043252	1412.78	1437.46	1433.89	1538.15	1464.72	1402.56	1	1	24	0	0.0382333	1343.59	1377.24	1454.17	1370.36	1469.21	1403.49
FBtr0112357	CG34166-RA	0.433983	0.00453887	24	16	0.422394	2581.66	2465.28	2682.9	3898.18	3993.62	4084.56	0.205317	0.0148339	24	18	0.452803	609.354	714.289	766.139	812.906	1334.65	1579.2	1	0.391378	24	2	0.166377	3961.24	3884.55	4047.33	4546.06	3022.64	4643.8	1	1	24	10	0.125679	1201.89	1875.88	1176.99	1067.16	1539.34	1314.55
FBtr0113344	CG18748-RB	1	0.272902	24	20	0.155376	123.539	168.785	155.83	156.408	180.884	198.467	0.205317	0.0148339	24	18	0.306379	129.988	185.721	185.174	211.181	237.041	255.195	1	1	24	10	0.107028	188.598	250.723	188.609	173.866	246.585	207.217	1	0.211662	24	20	0.145356	228.365	273.497	376.301	327.536	274.434	284.63
FBtr0113473	nvd-RA	1	1	24	16	0.092281	187.614	178.856	220.641	209.971	200.739	231.686	0.205317	0.0148339	24	18	0.214561	125.367	108.885	128.849	134.468	143.941	185.23	1	1	24	8	0.00811582	229.561	259.389	268.866	198.418	234.06	274.515	1	1	24	6	0.0424282	163.432	215.597	207.469	217.03	224.277	217.954
FBtr0113782	FBtr0113782	0.656361	0.0148339	24	16	0.208064	27.9698	16.8507	17.1717	24.9378	24.0776	18.1119	0.205317	0.0148339	24	20	0.0748561	17.3236	16.1491	16.2656	16.7674	16.7272	19.1413	1	1	24	0	0.125607	22.7365	19.572	15.865	24.9965	18.6938	19.48	1	1	24	12	0.0596568	18.9344	18.0503	17.442	17.2453	17.1795	15.9538
FBtr0290128	FBtr0290128	0.858712	0.0358205	24	8	0.206235	88.4233	133.997	118.152	106.594	91.5349	91.458	0.205317	0.0148339	24	8	0.312819	178.483	266.538	231.018	242.618	218.208	142.273	1	0.610036	24	16	0.131068	91.3859	114.888	99.1793	102.376	113.017	82.8456	1	0.0422761	24	16	0.302	193.805	205.544	253.033	256.152	179.235	175.295
FBtr0089361	lola-RO	1	0.0921092	24	12	0.117267	153.982	202.169	221.989	227.561	194.287	204.729	0.225822	0.0163289	24	16	0.09308	213.734	204.572	223.028	227.353	239.134	219.09	1	1	24	0	0.0492571	208.629	207.859	199.841	207.959	210.707	206.561	1	0.610036	24	18	0.0816461	215.331	216.385	242.441	252.669	214.629	210.568
FBtr0070272	b6-RA	1	1	24	2	0.0465966	58.6823	48.9689	43.8706	46.3894	47.1688	47.1545	0.228456	0.0178239	24	24	0.126084	50.6062	46.0095	39.5849	42.0607	43.1803	45.9143	1	0.610036	24	10	0.160052	46.9739	43.0959	38.1215	39.6167	36.575	42.0758	1	1	24	6	0.0308157	51.5574	43.5454	38.1638	48.8414	43.0006	42.3163
FBtr0070863	CG6048-RA	0.331581	0.00237171	24	4	0.320784	566.854	815.165	758.86	493.524	327.214	540.403	0.228456	0.0178239	24	6	0.270249	2145.88	2018.76	1919.77	1829.13	1424.22	1132.89	1	0.049726	24	20	0.207398	567.543	562.328	727.983	688.625	852.2	560.294	1	0.308589	24	20	0.105486	1681.62	1344.29	2038.17	2188.37	1360.23	2019.68
FBtr0071010	CG14427-RA	1	1	24	2	0.0422143	56.9875	41.1548	38.0126	44.4285	42.425	41.7423	0.228456	0.0178239	24	10	0.129227	39.8771	39.9512	49.8184	49.8347	49.8955	36.6046	1	0.548071	24	10	0.0913812	43.9506	39.5838	36.3703	41.5631	34.848	38.3309	1	1	24	0	0.0225726	37.359	38.0233	36.8243	50.9847	36.7627	37.6641
FBtr0071153	CG10958-RA	0.912253	0.0422761	24	24	0.153244	127.364	110.76	95.9273	103.558	106.706	119.603	0.228456	0.0178239	24	14	0.100213	98.1528	105.176	106.007	115.141	127.027	108.041	1	0.750135	24	4	0.0447687	118.226	110.501	101.987	115.257	114.988	112.878	1	1	24	22	0.0892227	99.0988	101.467	119.414	103.226	112.487	100.24
FBtr0071369	FBtr0071369	1	1	24	14	0.0220193	2092.51	2123.37	2019.98	2382.28	2207.63	2154.03	0.228456	0.0178239	24	8	0.122358	1736.85	1812.06	1868.67	1874.68	1666.8	1631.31	1	1	24	18	0.070366	1991.06	2116.18	2041.55	2220.23	1983.82	2062.87	1	1	24	22	0.01358	1800.68	1895.41	1779.52	1812.68	1927.87	1740.26
FBtr0071402	nej-RB	1	1	24	16	0.0660632	3476.99	3637.12	3411.27	3997.26	3909.17	3653.92	0.228456	0.0178239	24	6	0.0943121	3153.91	3172.88	3328.01	3156.1	2657.33	3008.29	1	0.677306	24	14	0.0373777	3684.89	3954.95	3421.76	4013.12	3086.9	3565.19	1	0.391378	24	14	0.0815612	3040.95	3118.16	2945.38	2934.01	3001.38	2770.94
FBtr0071408	CG1889-RA	1	0.828769	24	16	0.118329	334.623	440.878	376.404	432.116	411.148	429.32	0.228456	0.0178239	24	16	0.207469	519.043	549.044	547.883	639.431	728.351	606.105	1	1	24	0	0.0690419	313.275	342.939	337.182	332.546	418.452	346.575	1	1	24	22	0.103528	505.236	537.111	620.122	598.286	573.062	608.482
FBtr0071909	inaD-RA	0.912253	0.0422761	24	24	0.21387	1077.3	1515.35	1376.32	923.189	1040.66	1265.75	0.228456	0.0178239	24	24	0.13195	3946.1	3854.97	3415.6	2949.34	3575.83	2748.31	1	1	24	6	0.0497291	1401.46	1222.67	1194.05	1175.84	1753.04	1147.07	1	1	24	0	0.042133	4014.06	2915	4090.57	4058.05	2953.24	4244.25
FBtr0071922	robo1-RA	1	0.828769	24	12	0.161213	392.706	576.668	698.106	499.649	687.08	564.305	0.228456	0.0178239	24	20	0.106876	867.938	797.679	762.974	853.203	872.932	1042.43	1	1	24	22	0.0338191	653.527	555.765	567.285	564.107	669.774	529.828	1	1	24	0	0.0971706	837.652	795.261	1032.52	1016.79	768.233	1057.21
FBtr0072127	gbb-RA	1	1	24	14	0.0557483	447.76	482.092	524.741	461.323	505.243	507.476	0.228456	0.0178239	24	16	0.120327	574.674	592.261	662.853	634.335	745.159	677.93	1	1	24	12	0.0401177	528.854	502.663	527.933	490.585	538.713	499.904	1	0.185617	24	22	0.105836	533.445	553.725	712.886	665.746	570.196	640.955
FBtr0072321	Cyp9c1-RA	1	0.0921092	24	16	0.161666	353.579	459.595	454.704	435.813	602.182	574.124	0.228456	0.0178239	24	18	0.151837	565.79	542.549	542.964	639.585	614.84	857.099	1	0.240676	24	4	0.0656991	553.076	470.012	400.723	456.662	521.844	457.028	1	0.548071	24	18	0.0893482	582.439	568.049	856.29	646.798	583.871	674.416
FBtr0072423	CG16896-RA	1	1	24	16	0.0521721	1319.71	1315.21	1288.28	1465.25	1350.03	1379.42	0.228456	0.0178239	24	10	0.0949079	1175.17	1149.73	1289.95	1289.03	1140.74	1095.17	1	1	24	10	0.0329918	1191.25	1342.18	1331.59	1351.06	1238.32	1404.93	1	1	24	6	0.0474698	1021.44	1138.1	1008.93	1001.01	1199.8	1046.11
FBtr0073130	FBtr0073130	0.953101	0.049726	24	12	0.203362	231.429	438.332	530.82	441.167	498.97	427.534	0.228456	0.0178239	24	16	0.169071	456.016	506.947	524.529	560.862	620.971	571.439	1	0.548071	24	18	0.103467	512.974	521.866	476.631	513.989	474.333	424.403	1	1	24	12	0.0737866	672.429	581.551	783.864	662.1	582.101	620.479
FBtr0073275	Gad1-RB	1	1	24	10	0.0661711	105.11	184.456	177.98	147.63	151.567	143.071	0.228456	0.0178239	24	8	0.0754748	350.05	365.916	383.601	326.528	347.707	236.58	1	1	24	0	0.0328133	149.033	167.031	153.212	162.856	195.468	149.592	1	0.0358205	24	18	0.217997	315.046	295.158	442.536	388.169	309.698	313.585
FBtr0073599	FBtr0073599	0.994708	0.0582942	24	16	0.248986	48.851	57.8197	52.8514	70.2062	80.5136	61.6033	0.228456	0.0178239	24	18	0.280598	37.5342	38.603	43.8058	46.3545	51.3248	70.8234	1	1	24	12	0.0718703	70.821	80.5038	72.5633	66.3365	76.7517	62.6116	1	0.548071	24	20	0.105974	43.6726	64.8724	62.4654	54.6051	63.7506	54.0255
FBtr0073652	CG2556-RA	1	0.240676	24	14	0.0841881	2008.44	2111.73	2197.98	2233.31	2344.36	2079	0.228456	0.0178239	24	20	0.0587341	1897.39	1922.01	1791.39	1989.56	2051.7	2150.74	1	0.240676	24	14	0.0482689	2287.78	2270.39	2208.38	2127.77	2070.37	2099.21	1	1	24	22	0.0478305	1807.58	2100.47	2014.18	2058.39	2034.91	1917.29
FBtr0073688	Agpat1-RA	1	1	24	10	0.0968312	1091.22	1022.26	1032.27	1255.28	1084.81	1053.74	0.228456	0.0178239	24	6	0.0890247	727.037	739.611	723.205	703.714	646.522	697.499	1	1	24	12	0.0591566	1007.91	999.088	1023.15	932.322	919.332	943.583	1	1	24	22	0.0779709	542.588	678.025	570.733	556.178	696.777	545.216
FBtr0074275	Traf-like-RA	1	0.308589	24	16	0.144204	97.71	134.365	134.093	118.712	150.366	125.214	0.228456	0.0178239	24	18	0.179994	181.231	199.623	176.652	209.749	257.273	204.742	1	1	24	6	0.0955443	144.799	167.515	122.632	125.478	180.514	137.404	1	1	24	18	0.0149058	248.457	216.348	246.393	255.105	197.661	216.552
FBtr0074436	CG8568-RA	1	1	24	2	0.0622325	49.5603	44.168	38.298	44.6859	43.9108	43.3332	0.228456	0.0178239	24	20	0.212113	47.0026	42.881	39.4311	39.0717	52.1514	49.9938	1	0.439008	24	12	0.0798925	41.4635	56.0363	43.7897	48.0767	40.0673	44.281	1	1	24	16	0.059153	58.664	50.1549	39.2293	47.8737	42.6194	40.4954
FBtr0074468	CG15814-RB	1	0.185617	24	22	0.0444293	3941.43	3892.33	3487.83	3878.7	3905.08	3899.86	0.228456	0.0178239	24	12	0.0965625	3383.02	3709.45	3899.98	3887.51	3988.15	3621.73	1	1	24	10	0.0419597	3608.22	3953.6	3522.36	3631.59	3612.7	3717.89	1	1	24	22	0.0245667	3807.78	3729.11	4029.77	3711.8	3837.96	3822.13
FBtr0075016	FBtr0075016	1	1	24	20	0.0247717	28.9588	17.9343	20.8717	19.3851	18.4429	20.7897	0.228456	0.0178239	24	6	0.0815418	19.0045	20.3217	19.6192	18.4274	17.5714	18.3843	1	1	24	18	0.085613	21.0485	20.3498	21.6129	24.1296	19.5398	20.1365	1	1	24	0	0.0541414	18.8305	19.3842	16.9945	19.2863	20.1591	18.7001
FBtr0075042	CG18135-RA	0.656361	0.0148339	24	16	0.12389	2737.61	3127.02	3111.37	3208.17	4063.63	3773.54	0.228456	0.0178239	24	16	0.18474	2875.27	3345.34	3385.89	3646.31	4076.58	4094.64	1	1	24	22	0.0174019	3658.42	3315.66	3305.32	3300.46	3396.33	3241.35	1	1	24	22	0.0339411	3666.7	3676.48	4433.05	3795.54	3781.12	3908.51
FBtr0075282	rogdi-RB	1	1	24	4	0.0464339	593.397	585.686	598.342	539.8	561.044	589.63	0.228456	0.0178239	24	2	0.139993	521.835	491.159	438.564	447.538	434.619	536.6	1	1	24	12	0.101965	616.372	564.502	647.633	565.4	535.605	561.758	1	0.548071	24	0	0.0535085	454.446	474.348	534.32	493.832	544.121	516.979
FBtr0075464	CG13068-RA	1	0.106608	24	10	0.355526	88.1878	213.416	258.754	203.639	187.533	191.461	0.228456	0.0178239	24	2	0.460496	339.379	182.835	132.766	148.459	116.939	135.177	1	1	24	0	0.0834934	137.859	134.176	151.064	147.305	136.826	164.082	1	1	24	10	0.313277	168.629	214.545	96.9145	197.058	127.476	161.211
FBtr0075685	goddard-RA	1	0.913442	24	16	0.0961807	30.1537	28.1708	30.2719	32.3285	37.1883	29.468	0.228456	0.0178239	24	18	0.121368	27.1212	25.1993	28.2443	26.4462	38.8099	28.729	1	1	24	10	0.140389	32.8374	32.7245	31.186	31.5482	27.2958	32.563	1	1	24	4	0.0152488	31.8902	27.0574	39.4157	29.3629	28.1593	28.4752
FBtr0075980	toe-RA	1	1	24	2	0.149564	84.83	95.5933	86.4992	80.416	92.2865	98.6105	0.228456	0.0178239	24	22	0.118007	103.413	106.6	98.0369	100.872	108.423	139.357	1	0.0921092	24	8	0.118971	97.6806	90.5232	82.0044	86.1425	88.9167	91.2527	1	0.211662	24	18	0.143377	95.3638	98.5412	126.17	115.317	86.6485	107.254
FBtr0076033	FBtr0076033	1	0.211662	24	6	0.0520289	13455.4	16547.6	16004.6	15339.2	15250	15531.6	0.228456	0.0178239	24	10	0.0526671	16685.9	17317.8	17110.2	17487.7	16957.6	15653.3	1	0.0793344	24	0	0.0792667	15308.2	15256	15956.7	16577.3	16754.8	17217.8	1	0.750135	24	22	0.0376234	17236.1	16623.7	17635	18220.3	17429.9	17494.8
FBtr0076040	Rpt4R-RA	1	0.750135	24	8	0.053277	47.0718	44.2515	41.6717	43.1937	40.8969	36.6383	0.228456	0.0178239	24	16	0.108953	41.0881	36.7971	39.9884	45.7421	46.6787	37.4472	1	1	24	4	0.0280297	36.4886	38.0099	41.5628	36.5344	42.0237	39.357	1	0.913442	24	18	0.012438	43.93	35.491	42.8055	40.6261	40.9453	36.0686
FBtr0076082	FBtr0076082	1	1	24	16	0.301779	60.2002	68.0927	54.3934	74.1773	67.5146	83.8444	0.228456	0.0178239	24	18	0.414845	59.0316	59.6848	51.1016	72.8664	100.736	83.7103	1	1	24	0	0.227365	59.9828	88.8	72.1309	75.1307	93.5166	107.617	1	0.0148339	24	2	0.497181	65.9212	64.5446	59.5883	79.5849	114.732	118.191
FBtr0076719	CG13674-RA	0.994708	0.0582942	24	10	0.416599	364.376	707.653	771.492	553.253	481.134	489.451	0.228456	0.0178239	24	2	0.463325	1367.31	634.35	528.872	482.533	506.974	543.297	1	1	24	6	0.133799	454.752	281.163	513.22	444.62	502.278	492.863	1	1	24	10	0.440397	655.699	801.427	388.648	770.218	450.477	673.565
FBtr0076797	lqf-RC	1	1	24	22	0.00787717	1639.62	1773.32	1850.93	1749.11	1796.18	1785.19	0.228456	0.0178239	24	14	0.0716918	2084.7	2229.4	2168.37	2324.31	2323.23	2002.52	1	1	24	18	0.0221006	1703.18	1767	1717.46	1774.52	1763.88	1725.84	1	1	24	12	0.0284292	2108.19	2213.97	2151.11	2184.03	2180.84	2071.14
FBtr0077580	CG15406-RA	1	1	24	4	0.0723441	970.933	1170.05	1267.58	928.204	1294.71	1037.09	0.228456	0.0178239	24	2	0.184995	2981.49	2707.71	2387.27	2183.62	2182.63	2185.39	1	0.548071	24	6	0.0972767	1171.75	1056.93	896.78	1114.18	1289.34	1035.79	1	1	24	0	0.0473302	2027.62	1875.83	2130.69	2177.04	1853.64	2271.26
FBtr0077891	CG7295-RA	1	0.106608	24	12	0.141782	26.1649	34.797	41.3767	34.0009	29.4579	30.1226	0.228456	0.0178239	24	12	0.382417	55.1285	74.036	82.9213	75.7908	98.6386	46.8009	1	1	24	0	0.132015	30.7499	37.2355	29.9183	35.8981	39.5897	32.631	1	0.14151	24	14	0.18388	74.3804	67.2267	90.1181	69.4654	54.6984	65.1338
FBtr0077942	NLaz-RA	1	0.391378	24	18	0.113922	3667.83	4178.89	4718.76	3956.19	4967.34	4645.81	0.228456	0.0178239	24	24	0.114808	5627.09	5206.29	5093.88	4906.78	5134.44	5868.68	1	0.391378	24	0	0.0694874	4826.14	5134.33	4810.2	5152.31	5775.14	4897.48	1	1	24	0	0.0366882	5733.04	5946.18	6174.58	6267.6	5974.9	6388.62
FBtr0078044	FBtr0078044	1	1	24	10	0.0875398	238.861	393.54	377.69	326.757	302.835	331.486	0.228456	0.0178239	24	12	0.221402	644.601	689.272	766.808	807.386	755.889	476.68	1	0.14151	24	20	0.0942573	249.903	342.881	345.946	349.532	396.912	323.432	1	0.0148339	24	20	0.224747	585.36	626.776	858.267	856.768	671.095	669.948
FBtr0078263	CG13255-RA	1	0.49115	24	16	0.134532	686.996	997.469	1074.18	875.029	1019.79	944.34	0.228456	0.0178239	24	16	0.177095	1381.77	1679.09	1545.32	1735.72	2094.04	1649.46	1	0.391378	24	8	0.0996667	1013.28	1057.87	913.077	846.339	1252.8	1015.34	1	0.272902	24	22	0.0761307	1648.5	1574.76	1982.48	2089.51	1621.84	1976.29
FBtr0078455	CG14568-RA	0.994708	0.0582942	24	12	0.246084	45.7609	46.1205	56.6753	60.4441	52.7402	46.8785	0.228456	0.0178239	24	4	0.406254	68.1511	66.5236	37.4994	37.2537	37.7518	34.2532	1	1	24	10	0.197401	52.026	47.3054	38.7888	49.2324	34.3733	49.9452	1	1	24	10	0.125579	54.0789	46.9761	35.6306	51.6241	36.7152	37.9414
FBtr0078504	CG11438-RA	1	0.308589	24	20	0.147587	109.801	111.596	110.109	109.304	144.763	138.442	0.228456	0.0178239	24	24	0.202724	139.435	125.323	112.273	113.612	107.688	167.181	1	0.49115	24	14	0.172812	156.651	122.578	136.142	111.271	110.864	109.319	1	1	24	18	0.0642583	114.853	136.361	149.84	126.719	130.29	141.229
FBtr0078592	Osi2-RB	1	0.548071	24	16	0.155205	46.4272	43.7018	50.7152	57.0221	51.4306	57.1932	0.228456	0.0178239	24	24	0.323332	53.2448	44.6864	35.0258	36.3751	36.4797	52.4615	1	0.240676	24	10	0.344046	60.6163	53.5058	38.4466	52.3146	35.9805	51.043	1	1	24	0	0.122729	39.1925	44.1121	33.8937	42.5493	43.4106	42.8748
FBtr0078596	Osi6-RA	1	1	24	4	0.0955743	48.5328	45.618	49.7309	47.6734	40.3533	43.551	0.228456	0.0178239	24	22	1.60138	514.784	389.747	33.8062	60.9362	430.748	174.986	1	1	24	12	0.0626426	49.5918	41.5379	38.6739	41.4804	72.5542	37.4273	1	0.068115	24	4	0.696375	123.944	149.759	53.7681	204.767	225.2	388.866
FBtr0079507	CG13794-RA	1	0.439008	24	18	0.100287	705.975	972.628	994.726	1008.79	1022.75	1129.43	0.228456	0.0178239	24	14	0.133498	837.069	970.141	849.862	1193.37	1116.03	1046.04	1	1	24	0	0.109891	996.163	965.975	984.376	1064.62	1081.18	1063.72	1	1	24	0	0.158677	893.501	1044.08	1099.5	1110.64	1124.46	1259.43
[truncated: 15,393 more rows]

## Sheet: 1b
1b. Enriched biological processes for genes that are circadian only on AL
TermID	Term	Enrichment	logP	Genes in Term	Target Genes in Term	Fraction of Targets in Term	Total Target Genes	Gene Symbols
[truncated: 7,426 more rows]

## Sheet: 1c
1c. Enriched biological processes for genes that are circadian only on DR
[truncated: 7,427 more rows]

## Sheet: 1d
1d. Enriched biological processes for genes that are circadian on both AL and DR
[truncated: 7,427 more rows]

[truncated: 3 more sheets: 1e, 1f, 1g]
