# Supplementary material for: Dietary restriction and the transcription factor clock delay eye aging to extend lifespan in Drosophila Melanogaster
Source: Nat Commun. 2022 Jun 7;13:3156. doi: 10.1038/s41467-022-30975-4 (PMC9174495; doi:10.1038/s41467-022-30975-4)
Supplement: Supplementary file 5 — Supplementary Data 2 [file 41467_2022_30975_MOESM5_ESM.xlsx]

## Sheet: 2a
2a. Fly lines used in main figures.
Figure(s)	Name	Strain	Sex	GAL4 driver/Expression pattern	UAS-line	Genotype	Outcrossed	Experiment	Age (days)	Rationale	Stengths	Limitations
Figure 1a-f	Canton-S	CantonS	Female (mated)	-	-	Canton-S	No.	Time-course microarray	11	Wildtype strain utilized to generate the AL/DR circadian transcriptome and downstream analyses.	Commonly used wildtype fly strain used.	-
Figure 2a-d	nCLK-DN1	-	Female (mated)	Elav-Gene-Switch-GAL4/ pan-neuronal (RU486 inducible)	UAS-CLK-DN1	Elav-GS-GAL4>UAS-CLK-DN1	No. The geneswitch system allows for the direct comparision of simblings plus or minus RU486 and therefore all flies are of the same genetic background.	RNA-seq., Phototaxis, ERG	11, 6, 10, 14, 18, 22, 25	Pan-neuronal overexpression of dominant negative CLK to identify CLK-output targets and examine the influence on eye aging in flies reared on AL and DR.	RU486 inducible: Allows for the direct comparison of siblings that are reared on either RU486+ or vehicle control food. Limits induction of CLK-DN1 expression until after the flies normally develop, thus limiting unwanted side-effects of altering CLK function during devlopment. Although Elav-GS-GAL4 expresses in the majority of neurons, only about 150 circadian neurons express CLK. Addtionally, C…	Elav is expressed in a pan-neuronal fashion which includes photoreceptors and surrounding cell types such as pigment and cone cells.
Figure 3a-c	prCLK Cnt	-	Female (mated)	Trpl-GAL4;GAL80/R1-8 photoreceptors (Temperature sensitive)	Canton-S Outcrossed	Trpl-GAL4;GAL80> CantonS O.C.	Yes, w1118.	Phototasxis, ERG, Eye sections	6, 10, 14, 18, and 22	A control for prCLK-DN1. The CantonS and UAS-CLK-DN1 lines were both outcrossed to the same w1118 strain. These flies developed at 18degrees C and adults were then sorted and the remaining lifespans were run at 30degrees C to de-repress the GAL80 and activate GAL4.	Photoreceptor specific GAL4 expression that is under control of GAL80. Flies were reared at 18degrees C throughout development (GAL4 repressed), and then shifted to 30degrees C after they had developed into adults. This CantonS line is outcrossed to w1118, and therefore this line is a heterozygous control that shares the same genetic background as CLK-DN1 O.C.	Flies must be reared at 30degrees C, which limits the comparison of rates of aging and lifespan when comparing to flies reared at the normal 25degree C.
Figure 3a-c	prCLK-DN1	-	Female (mated)	Trpl-GAL4;GAL80/R1-8 photoreceptors (Temperature sensitive)	UAS-CLK-DN1	Trpl-GAL4;GAL80> UAS-CLK-DN1 O.C.	Yes, w1118.	Phototasxis, ERG, Eye sections	6, 10, 14, 18, and 22	Photoreceptor specific overexpression of dominant negative CLK. This line was utilized to examine how disrupting CLK function (post-development) in photoreceptors only influences photoreceptor aging (structure and function) in flies reared on AL and DR. These flies developed at 18degrees C and adults were then sorted and the remaining lifespans were run at 30degrees C to de-repress the GAL80 and …	Photoreceptor specific GAL4 expression that is under control of GAL80. Flies were reared at 18degrees C throughout development (GAL4 repressed), and then shifted to 30degrees C after they had developed into adults. This Clk-DN1 line is outcrossed to w1118, and therefore this line shares the same genetic background as CantonS outcrossed control.	Flies must be reared at 30degrees C, which limits the comparison of rates of aging and lifespan when comparing to flies reared at the normal 25degree C.
Figure 3a-c	prCLK-OE	-	Female (mated)	Trpl-GAL4;GAL80/R1-8 photoreceptors (Temperature sensitive)	UAS-Clk	Trpl-GAL4;GAL80>UAS-CLK	No.	Phototasxis, ERG, Eye sections	6, 10, 14, 18, and 22	Photoreceptor specific overexpression of wildtype CLK. This line was utilized to determine if elevating CLK expression in adult photoreceptors would delay age-related changes to photoreceptor physiology. Given that Trpl and Clk are expressed in an antiphasic fashion it is possible that a feed-forward transcriptional mechanism exists where CLK expression still maintains a robust circadian oscillat…	Photoreceptor specific GAL4 expression that is under control of GAL80. Flies were reared at 18degrees C throughout development (GAL4 repressed), and then shifted to 30degrees C after they had developed into adults. Trpl and Clk expression patterns are both circadian and antiphasic. Therefore, the Trpl-GAL4 and UAS-CLK may form a positive feed-forward transcriptional/translation loop that reinforc…	Flies must be reared at 30degrees C, which limits the comparison of rates of aging and lifespan when comparing to flies reared at the normal 25degree C.
Figure 4a-c	nCLK-DN1	-	Female (mated)	Elav-Gene-Switch-GAL4/ pan-neuronal (RU486 inducible)	UAS-CLK-DN1	Elav-GS-GAL4>UAS-CLK-DN1	No. The geneswitch system allows for the direct comparision of simblings plus or minus RU486 and therefore all flies are of the same genetic background.	RNA-seq., RT-PCR	11	Pan-neuronal overexpression of dominant negative CLK to determine how loss of CLK function influences inflammation markers in heads and bodies. RU486 is administered to adult flies there is no alteration to CLK function throughout development. Elav is expressed in a pan-neuronal fashion which includes photoreceptors and surrounding cell types such as pigment and cone cells.	RU486 inducible: Allows for the direct comparison of siblings that are reared on either RU486+ or vehicle control food. Limits induction of CLK-DN1 expression until after the flies normally develop, thus limiting unwanted side-effects of altering CLK function during devlopment. Although Elav-GS-GAL4 expresses in the majority of neurons, only about 150 circadian neurons express CLK. Addtionally, C…	Elav is expressed in a pan-neuronal fashion which includes photoreceptors and surrounding cell types such as pigment and cone cells.
Figure 4d	w1118	w1118	Female (mated)	-	-	w1118	No. The rhodopsin null lines are outcrossed to this line.	RT-PCR	11	Serves as the wildtype control to compare the expression of inflammatory markers across the different rhodopsin null strains.	Commonly used white-eyed wildtype fly strain used. White-eyed flies lack pigment and are thus more sensitive to light-mediated photoreceptor degeneration. Therefore this line serves as a strong model for investigating how light influences eye-aging and lifespan. Serves as the outcrossed control for the rhodopsin null strains.	The white-eye phenotype is a strong driver of photorecptor degeneration. Therefore, this line may demonstrate more rapid phenotypic declines with age that is not physiologically relivant compared to red eye flies.
Figure 4d	ninaE^17	ninaE^17	Female (mated)	-	-	w1118; ninaE17	Yes, w1118.	RT-PCR	11	A null strain for ninaE to quantify expresion of inflamatory markers in flies that lack rhodopsin in R1-6 photoreceptors.	This line is outcrossed to the w1118 control flies. Since they share the same genetic background, we can be more confident that phenotypic differences observed are due to the null mutation.	The white-eye phenotype is a strong driver of photorecptor degeneration. Therefore, this line may demonstrate more rapid phenotypic declines with age that is not physiologically relivant compared to red eye flies.
Figure 4d	Rh3^2	Rh3^2	Female (mated)	-	-	w1118; rh32	Yes, w1118.	RT-PCR	11	A null strain for ninaE to quantify expresion of inflamatory markers in flies that lack rhodopsin in a subset of R7 photoreceptors.	This line is outcrossed to the w1118 control flies. Since they share the same genetic background, we can be more confident that phenotypic differences observed are due to the null mutation.	The white-eye phenotype is a strong driver of photorecptor degeneration. Therefore, this line may demonstrate more rapid phenotypic declines with age that is not physiologically relivant compared to red eye flies.
Figure 4d	Rh4^1	Rh4^1	Female (mated)	-	-	w1118; rh41	Yes, w1118.	RT-PCR	11	A null strain for ninaE to quantify expresion of inflamatory markers in flies that lack rhodopsin in a subset of R7 photoreceptors.	This line is outcrossed to the w1118 control flies. Since they share the same genetic background, we can be more confident that phenotypic differences observed are due to the null mutation.	The white-eye phenotype is a strong driver of photorecptor degeneration. Therefore, this line may demonstrate more rapid phenotypic declines with age that is not physiologically relivant compared to red eye flies.
Figure 4d	Rh6^G	Rh6^G	Female (mated)	-	-	w1118; rh6G	Yes, w1118.	RT-PCR	11	A null strain for ninaE to quantify expresion of inflamatory markers in flies that lack rhodopsin in a subset of R8 photoreceptors.	This line is outcrossed to the w1118 control flies. Since they share the same genetic background, we can be more confident that phenotypic differences observed are due to the null mutation.	The white-eye phenotype is a strong driver of photorecptor degeneration. Therefore, this line may demonstrate more rapid phenotypic declines with age that is not physiologically relivant compared to red eye flies.
Figure 4e	nCLK-DN1		Female (mated)	Elav-Gene-Switch-GAL4/ pan-neuronal (RU486 inducible)	UAS-CLK-DN1	Elav-GS-GAL4>UAS-CLK-DN1	No. The geneswitch system allows for the direct comparision of simblings plus or minus RU486 and therefore all flies are of the same genetic background.	Lifespan	6-death	Pan-neuronal overexpression of dominant negative CLK to determine how loss of CLK function throughout all neurons influences lifespan of flies reared on AL and DR. Since RU486 is administered to adult flies there is no alteration to CLK function throughout development. Elav is expressed in a pan-neuronal fashion which includes photoreceptors and surrounding cell types such as pigment and cone cel…	RU486 inducible: Allows for the direct comparison of siblings that are reared on either RU486+ or vehicle control food. Limits induction of CLK-DN1 expression until after the flies normally develop, thus limiting unwanted side-effects of altering CLK function during devlopment. Although Elav-GS-GAL4 expresses in the majority of neurons, only about 150 circadian neurons express CLK. Addtionally, C…	Elav is expressed in a pan-neuronal fashion which includes photoreceptors and surrounding cell types such as pigment and cone cells.
Figure 4f	prCLK Cnt		Female (mated)	Trpl-GAL4;GAL80/R1-8 photoreceptors (Temperature sensitive)	Canton-S Outcrossed	Trpl-GAL4;GAL80> CantonS O.C.	Yes, w1118.	Lifespan	6-death	A control for prCLK-DN1. The CantonS and UAS-CLK-DN1 lines were both outcrossed to the same w1118 strain and therefore they share the same genetic background when crossed to Trpl-GAL4;GAL80. These flies developed at 18degrees C and adults were then sorted and the remaining lifespans were run at 30degrees C to de-repress the GAL80 and activate GAL4.	Photoreceptor specific GAL4 expression that is under control of GAL80. Flies were reared at 18degrees C throughout development (GAL4 repressed), and then shifted to 30degrees C after they had developed into adults. This CantonS line is outcrossed to w1118, and therefore this line is a heterozygous control that shares the same genetic background as CLK-DN1 O.C.	Flies must be reared at 30degrees C, which limits the comparison of rates of aging and lifespan when comparing to flies reared at the normal 25degree C.
Figure 4f	prCLK-DN1		Female (mated)	Trpl-GAL4;GAL80/R1-8 photoreceptors (Temperature sensitive)	UAS-CLK-DN1	Trpl-GAL4;GAL80> UAS-CLK-DN1 O.C.	Yes, w1118.	Lifespan	6-death	Photoreceptor specific overexpression of dominant negative CLK. This line was utilized to examine how disrupting CLK function (post-development) in photoreceptors only influences lifespan in flies reared on AL and DR. These flies developed at 18degrees C and adults were then sorted and the remaining lifespans were run at 30degrees C to de-repress the GAL80 and activate GAL4.	Photoreceptor specific GAL4 expression that is under control of GAL80. Flies were reared at 18degrees C throughout development (GAL4 repressed), and then shifted to 30degrees C after they had developed into adults. This Clk-DN1 line is outcrossed to w1118, and therefore this line shares the same genetic background as CantonS outcrossed control.	Flies must be reared at 30degrees C, which limits the comparison of rates of aging and lifespan when comparing to flies reared at the normal 25degree C.
Figure 5a-g	w1118	w1118	Female (mated)	-	-	w1118	No. The rhodopsin null lines are outcrossed to this line.	Lifespan	6-death	Serves as the white-eyed wildtype control for lifespan analyses with different lighting conditions and as the outcrossed control for the rhodopsin null and Gq1 mutant lines.	Commonly used white-eyed wildtype fly strain used. White-eyed flies lack pigment and are thus more sensitive to light-mediated photoreceptor degeneration. Therefore this line serves as a strong model for investigating how light influences eye-aging and lifespan. Serves as the outcrossed control for the rhodopsin null strains.	The white-eye phenotype is a strong driver of photorecptor degeneration. Therefore, this line may demonstrate more rapid phenotypic declines with age that is not physiologically relivant compared to red eye flies.
Figure 5b	ninaE^17	ninaE^17	Female (mated)	-	-	w1118; ninaE17	Yes, w1118.	Lifespan	6-death	A null strain for ninaE to examine lifespan in flies that lack rhodopsin in R1-6 photoreceptors.	This line is outcrossed to the w1118 control flies. Since they share the same genetic background, we can be more confident that phenotypic differences observed are due to the null mutation.	The white-eye phenotype is a strong driver of photorecptor degeneration. Therefore, this line may demonstrate more rapid phenotypic declines with age that is not physiologically relivant compared to red eye flies.
Figure 5c	Rh3^2	Rh3^2	Female (mated)	-	-	w1118; rh32	Yes, w1118.	Lifespan	6-death	A null strain for Rh3 to examine lifespan in flies that lack rhodopsin in a subset of R7 photoreceptors.	This line is outcrossed to the w1118 control flies. Since they share the same genetic background, we can be more confident that phenotypic differences observed are due to the null mutation.	The white-eye phenotype is a strong driver of photorecptor degeneration. Therefore, this line may demonstrate more rapid phenotypic declines with age that is not physiologically relivant compared to red eye flies.
Figure 5d	Rh4^1	Rh4^1	Female (mated)	-	-	w1118; rh41	Yes, w1118.	Lifespan	6-death	A null strain for Rh4 to examine lifespan in flies that lack rhodopsin in a subset of R7 photoreceptors.	This line is outcrossed to the w1118 control flies. Since they share the same genetic background, we can be more confident that phenotypic differences observed are due to the null mutation.	The white-eye phenotype is a strong driver of photorecptor degeneration. Therefore, this line may demonstrate more rapid phenotypic declines with age that is not physiologically relivant compared to red eye flies.
Figure 5e	Rh6^G	Rh6^G	Female (mated)	-	-	w1118; rh6G	Yes, w1118.	Lifespan	6-death	A null strain for Rh6 to examine lifespan in flies that lack rhodopsin in a subset of R8 photoreceptors.	This line is outcrossed to the w1118 control flies. Since they share the same genetic background, we can be more confident that phenotypic differences observed are due to the null mutation.	The white-eye phenotype is a strong driver of photorecptor degeneration. Therefore, this line may demonstrate more rapid phenotypic declines with age that is not physiologically relivant compared to red eye flies.
Figure 5f	Gq1alpha	Gq1alpha	Female (mated)	-	-	w1118; Gq1alpha	Yes, w1118.	Lifespan	6-death	A null strain for Gq1 to examine lifespan in flies that lack light downstream rhodopsin signaling in all photoreceptor subtypes.	This line is outcrossed to the w1118 control flies. Since they share the same genetic background, we can be more confident that phenotypic differences observed are due to the null mutation.	The white-eye phenotype is a strong driver of photorecptor degeneration. Therefore, this line may demonstrate more rapid phenotypic declines with age that is not physiologically relivant compared to red eye flies.
Figure 5h	RNAi cnt (VDRC)		Female (mated)	GMR(12)-GAL4/whole eye and some neuronal cell types	UAS-RNAi (VDRC)	GMR(12)-GAL4>UAS-RNAi (VDRC)	No. These flies still express the same level of GAL4 protein and are the same genetic background of all other VDRC RNAi lines.	Lifespan	6-death	A empty vector control for RNAi strains from VDRC. These flies still express the same level of GAL4 protein and are the same genetic background of all other VDRC RNAi lines.	The strength of the GAL4 driver should help promote efficent knockdown efficientcy within the eye. This VDRC RNAi control is in the same genetic background as the Arr1-RNAi line.	GMR-GAL4 expression has previously been demonstrated to be toxic to photoreceptors and can induce degeneration. The GMR-GAL4 expression pattern is also not completely restricted to the eye, and the GAL4 may be expressed in extra-ocular neurons.
Figure 5h	arr1-RNAi		Female (mated)	GMR(12)-GAL4/whole eye and some neuronal cell types	arr1-RNAi	GMR(12)-GAL4>UAS-arr1-RNAi	No. These flies are the same genetic background as the UAS-RNAi from VDRC	Lifespan	6-death	This line expresses a double stranded RNAi against arr1 in all eye cells to determine how knockdown of arr1 expression influences lifespan on AL and DR.	The strength of the GAL4 driver should help promote efficent knockdown efficientcy within the eye. This Arr1-RNAi control is in the same genetic background as the VDRC RNAi control line. Arr1 is enriched within photoreceptors, and therefore its knockdown is likely to only influence Arr1 expression within the eye.	GMR-GAL4 expression has previously been demonstrated to be toxic to photoreceptors and can induce degeneration. The GMR-GAL4 expression pattern is also not completely restricted to the eye, and the GAL4 may be expressed in extra-ocular neurons.
Figure 5i	csChrimson		Female (mated)	Trpl-GAL4 /R1-8 photoreceptors	UAS-IVS-CsChrimson	Trpl-GAL4>UAS-csChrimson	No. The control and optogentic activation groups that were compared are siblings and differ only in the administration of all-trans-retinal or vehicle control food (post-development).	Lifespan	6-death	This line expresses the red-shifted channel rhodopsin (csChrimson) in photoreceptors only. This line was used to test how chronic activation of photoreceptors (outside of activation of rhodopsin) influences lifespan of flies reared on AL and DR.	Trpl-GAL4 expression is limited to photoreceptors. The csChrimson optogentic channel is both red-light and retinal inducible. Therefore, we have limited the optogenetic activation of photoreceptors to adults and can directly compare phenotypic outcomes between siblings.	-
Figure 5j	RNAi cnt (BDSC)		Female (mated)	GMR(12)-GAL4/whole eye and some neuronal cell types	UAS-RNAi (BDSC)	GMR(12)-GAL4>UAS-RNAi (BDSC)	No. These flies still express the same level of GAL4 protein and are the same genetic background of all other BDSC RNAi lines.	Lifespan	6-death	This line expresses a double stranded RNAi against mCherry (a non-drosophila gene) and is used as the control for all other RNAi lines from BDSC.	The strength of the GAL4 driver should help promote efficent knockdown efficientcy within the eye. This BDSC RNAi control is in the same genetic background as the ATPalpha-RNAi, Gbeta76c-RNAi, Retinin-RNAi, and Sunglasses-RNAi.	GMR-GAL4 expression has previously been demonstrated to be toxic to photoreceptors and can induce degeneration. The GMR-GAL4 expression pattern is also not completely restricted to the eye, and the GAL4 may be expressed in extra-ocular neurons.
Figure 5j	ATPalpha-RNAi		Female (mated)	GMR(12)-GAL4/whole eye and some neuronal cell types	UAS-ATPalpha-RNAi	GMR(12)-GAL4>UAS-ATPalpha-RNAi	No. These flies are the same genetic background as the UAS-mCherry-RNAi from BDSC.	Lifespan	6-death	This line expresses a double stranded RNAi against ATPalpha and is used to determine how lifespan is influenced with knockdown of ATPalpha throughout all eye-cells. Disruption of ATPalpha activity within the eye leads to rapid photoreceptor degeneration. Therefore, this line serves as a model for assessing the effects of photorecptor degeneration on immune response and lifespan.	The strength of the GAL4 driver should help promote efficent knockdown efficientcy within the eye. This ATPalpha-RNAi control is in the same genetic background as the BDSC RNAi control line.	GMR-GAL4 expression has previously been demonstrated to be toxic to photoreceptors and can induce degeneration. The GMR-GAL4 expression pattern is also not completely restricted to the eye, and the GAL4 may be expressed in extra-ocular neurons.
Figure 6e-f	RNAi cnt		Female (mated)	GMR(12)-GAL4/whole eye and some neuronal cell types	UAS-RNAi (BDSC)	GMR(12)-GAL4>UAS-RNAi (BDSC)	No. These flies still express the same level of GAL4 protein and are the same genetic background of all other BDSC RNAi lines.	Phototaxis, lifespan	6, 10, 14, 18, and 22, Lifespan: 6-death	This line expresses a double stranded RNAi against mCherry (a non-drosophila gene) and is used as the control for all other RNAi lines from BDSC.	The strength of the GAL4 driver should help promote efficent knockdown efficientcy within the eye. This BDSC RNAi control is in the same genetic background as the ATPalpha-RNAi, Gbeta76c-RNAi, Retinin-RNAi, and Sunglasses-RNAi.	GMR-GAL4 expression has previously been demonstrated to be toxic to photoreceptors and can induce degeneration. The GMR-GAL4 expression pattern is also not completely restricted to the eye, and the GAL4 may be expressed in extra-ocular neurons.
Figure 6e-f	Gbeta76c-RNAi		Female (mated)	GMR(12)-GAL4/whole eye and some neuronal cell types	UAS-Gbeta76c-RNAi	GMR(12)-GAL4>UAS-Gbeta76c-RNAi		Phototaxis	6, 10, 14, 18, and 22, Lifespan: 6-death	This line expresses a double stranded RNAi against Gbeta76c and is used to determine how lifespan is influenced with knockdown of Gbeta76c throughout all eye-cells.	The strength of the GAL4 driver should help promote efficent knockdown efficientcy within the eye. This Gbeta76c-RNAi control is in the same genetic background as the BDSC RNAi control line. Gbeta76c is enriched within photoreceptors, and therefore its knockdown is likely to only influence Gbeta76c expression within the eye.	GMR-GAL4 expression has previously been demonstrated to be toxic to photoreceptors and can induce degeneration. The GMR-GAL4 expression pattern is also not completely restricted to the eye, and the GAL4 may be expressed in extra-ocular neurons.
Figure 6e-f	Retinin-RNAi		Female (mated)	GMR(12)-GAL4/whole eye and some neuronal cell types	UAS-Retinin-RNAi	GMR(12)-GAL4>UAS-Retinin-RNAi		Phototaxis	6, 10, 14, 18, and 22, Lifespan: 6-death	This line expresses a double stranded RNAi against Retinin and is used to determine how lifespan is influenced with knockdown of Retinin throughout all eye-cells.	The strength of the GAL4 driver should help promote efficent knockdown efficientcy within the eye. This Retinin-RNAi control is in the same genetic background as the BDSC RNAi control line. Retinin is enriched within photoreceptors, and therefore its knockdown is likely to only influence Retinin expression within the eye.	GMR-GAL4 expression has previously been demonstrated to be toxic to photoreceptors and can induce degeneration. The GMR-GAL4 expression pattern is also not completely restricted to the eye, and the GAL4 may be expressed in extra-ocular neurons.
Figure 6e-f	Sun-RNAi		Female (mated)	GMR(12)-GAL4/whole eye and some neuronal cell types	UAS-Sun-RNAi	GMR(12)-GAL4>UAS-Sun-RNAi		Phototaxis	6, 10, 14, 18, and 22, Lifespan: 6-death	This line expresses a double stranded RNAi against Sunglasses and is used to determine how lifespan is influenced with knockdown of Sunglasses throughout all eye-cells.	The strength of the GAL4 driver should help promote efficent knockdown efficientcy within the eye. This Sunglasses-RNAi control is in the same genetic background as the BDSC RNAi control line. Sunglasses is enriched within photoreceptors, and therefore its knockdown is likely to only influence Sunglasses expression within the eye.	GMR-GAL4 expression has previously been demonstrated to be toxic to photoreceptors and can induce degeneration. The GMR-GAL4 expression pattern is also not completely restricted to the eye, and the GAL4 may be expressed in extra-ocular neurons.

## Sheet: 2b
2b. Fly lines used in supplemental figures.
Figure(s)	Name	Strain	GAL4 driver/Expression pattern	UAS-line	Genotype	Outcrossed	Experiment	Age (days)	Rationale	Stengths	Limitations
Supplemental Figure 1a,c, e-k	Canton-S	Canton-S	-	-	Canton-S	No.	Circadian time-course microarray	11	Wildtype strain utilized to generate the AL/DR circadian transcriptome and downstream analyses.	Commonly used wildtype fly strain used.	-
Supplemental Figure 1b,d, e-f, l	tim01	tim01	-	-	tim01	No.	Circadian time-course microarray	11	Timeless mutant line that lacks functional Tim protein and is therefore arrythmic. This line was used to analyze how the AL and DR circadian transcriptomes are altered in an arrythmic mutant that still expresses wildtype CLK.	commonly used tim null line that serves as a model for having arrithmic behavior.	Lack of tim activity is associated with chronic Clk activity. Tim function is lost at all devleopmental stages and across all cell types.
Supplemental Figure 2a-c	nCLK-DN1	-	Elav-Gene-Switch-GAL4/ pan-neuronal (RU486 inducible)	UAS-CLK-DN1	Elav-GS-GAL4>UAS-CLK-DN1	No. The geneswitch system allows for the direct comparision of simblings plus or minus RU486 and therefore all flies are of the same genetic background.	RNA-Seq.	11	Pan-neuronal overexpression of dominant negative CLK to identify CLK-output targets. Since RU486 is administered to adult flies there is no alteration to CLK function throughout development. Elav is expressed in a pan-neuronal fashion which includes photoreceptors and surrounding cell types such as pigment and cone cells.	RU486 inducible: Allows for the direct comparison of siblings that are reared on either RU486+ or vehicle control food. Limits induction of CLK-DN1 expression until after the flies normally develop, thus limiting unwanted side-effects of altering CLK function during devlopment. Although Elav-GS-GAL4 expresses in the majority of neurons, only about 150 circadian neurons express CLK. Addtionally, C…	Elav is expressed in a pan-neuronal fashion which includes photoreceptors and surrounding cell types such as pigment and cone cells.
Supplemental Figure 3b, d	Canton-S	Canton-S	-	-	Canton-S	No.	Phototaxis	6, 10, 14, 18, and 22	Wildtype strain utilized to quantify phositive phototaxis responses with age in flies reared on AL and DR.	Commonly used wildtype fly strain used.	-
Supplemental Figure 3c	Oregon-R	Oregon-R	-	-	Oregon-R	No.	Phototaxis	6, 10, 14, 18, and 22	Wildtype strain utilized to quantify phositive phototaxis responses with age in flies reared on AL and DR.	Commonly used wildtype fly strain used.	-
Supplemental Figure 3e	CLKout	CLKout	-	-	CLKout	No.	Phototaxis	6, 10, 14, 18, and 22	A CLK null mutant strain utilized to determine how flies that do not express CLK in all cell types influences positive phototaxis responses with age in flies reared on AL and DR.	commonly used clk null line that serves as a model for having arrithmic behavior and loss of transcriptional output by the molecular clock.	Is a full body mutant, limiting tissue-specific assesment of loss of Clk function. Does not express Clk at all developmental stages.
Supplemental Figure 3f	nCLK-DN2	-	Elav-Gene-Switch-GAL4/ pan-neuronal (RU486 inducible)	UAS-CLK-DN2	Elav-GS-GAL4>UAS-CLK-DN2	No. The geneswitch system allows for the direct comparision of simblings plus or minus RU486 and therefore all flies are of the same genetic background.	Phototaxis	6, 10, 14, 18, and 22	Pan-neuronal overexpression of dominant negative CLK to examine the influence on eye aging in flies reared on AL and DR. Since RU486 is administered to adult flies there is no alteration to CLK function throughout development. Elav is expressed in a pan-neuronal fashion which includes photoreceptors and surrounding cell types such as pigment and cone cells.	RU486 inducible: Allows for the direct comparison of siblings that are reared on either RU486+ or vehicle control food. Limits induction of CLK-DN1 expression until after the flies normally develop, thus limiting unwanted side-effects of altering CLK function during devlopment. Although Elav-GS-GAL4 expresses in the majority of neurons, only about 150 circadian neurons express CLK. Addtionally, C…	Elav is expressed in a pan-neuronal fashion which includes photoreceptors and surrounding cell types such as pigment and cone cells.
Supplemental Figure 3g	cry01	cry01	-	-	cry01	No.	Phototaxis	6, 10, 14, 18, and 22	A cry null mutant strain to determine if loss of cry signaling (photoentrainment) influences DR's ability to delay positive phototaxis responses.	commonly used cry null line that serves as a model for having arrithmic behavior and lacks photoentrainability.	Is a full body mutant, limiting tissue-specific assesment of loss of cry function
Supplemental Figure 3h	cry02	cry02	-	-	cry02	No.	Phototaxis	6, 10, 14, 18, and 22	A cry null mutant strain to determine if loss of cry signaling (photoentrainment) influences DR's ability to delay positive phototaxis responses.	commonly used cry null line that serves as a model for having arrithmic behavior and lacks photoentrainability.	Is a full body mutant, limiting tissue-specific assesment of loss of cry function
Supplemental Figure 3i	cryB	cryB	-	-	cryB	No.	Phototaxis	6, 10, 14, 18, and 22	The crybaby mutant strain to determine if loss of cry signaling (photoentrainment) influences DR's ability to delay positive phototaxis responses.	commonly used cry null line that serves as a model for having arrithmic behavior and lacks photoentrainability.	Is a full body mutant, limiting tissue-specific assesment of loss of cry function
Supplemental Figure 4a-b	prCLK Cnt	-	Trpl-GAL4;GAL80/R1-8 photoreceptors (Temperature sensitive)	Canton-S Outcrossed	Trpl-GAL4;GAL80> CantonS O.C.	Yes, w1118.	ERG	10	A control for prCLK-DN1. The CantonS and UAS-CLK-DN1 lines were both outcrossed to the same w1118 strain. These flies developed at 18degrees C and adults were then sorted and the remaining lifespans were run at 30degrees C to de-repress the GAL80 and activate GAL4.	Photoreceptor specific GAL4 expression that is under control of GAL80. Flies were reared at 18degrees C throughout development (GAL4 repressed), and then shifted to 30degrees C after they had developed into adults. This CantonS line is outcrossed to w1118, and therefore this line is a heterozygous control that shares the same genetic background as CLK-DN1 O.C.	Flies must be reared at 30degrees C, which limits the comparison of rates of aging and lifespan when comparing to flies reared at the normal 25degree C.
Supplemental Figure 4a-b	prCLK-DN1	-	Trpl-GAL4;GAL80/R1-8 photoreceptors (Temperature sensitive)	UAS-CLK-DN1	Trpl-GAL4;GAL80> UAS-CLK-DN1 O.C.	Yes, w1118.	ERG	10	Photoreceptor specific overexpression of dominant negative CLK. This line was utilized to examine how disrupting CLK function (post-development) in photoreceptors only influences photoreceptor aging (structure and function) in flies reared on AL and DR. These flies developed at 18degrees C and adults were then sorted and the remaining lifespans were run at 30degrees C to de-repress the GAL80 and …	Photoreceptor specific GAL4 expression that is under control of GAL80. Flies were reared at 18degrees C throughout development (GAL4 repressed), and then shifted to 30degrees C after they had developed into adults. This Clk-DN1 line is outcrossed to w1118, and therefore this line shares the same genetic background as CantonS outcrossed control.	Flies must be reared at 30degrees C, which limits the comparison of rates of aging and lifespan when comparing to flies reared at the normal 25degree C.
Supplemental Figure 4b	prCLK-OE	-	Trpl-GAL4;GAL80/R1-8 photoreceptors (Temperature sensitive)	UAS-clk	Trpl-GAL4;GAL80>UAS-CLK	No.	ERG	6, 10, 14, 18	Photoreceptor specific overexpression of wildtype CLK. This line was utilized to determine if elevating CLK expression in adult photoreceptors would delay age-related changes to photoreceptor physiology. Given that Trpl and Clk are expressed in an antiphasic fashion it is possible that a feed-forward transcriptional mechanism exists where CLK expression still maintains a robust circadian oscillat…	Photoreceptor specific GAL4 expression that is under control of GAL80. Flies were reared at 18degrees C throughout development (GAL4 repressed), and then shifted to 30degrees C after they had developed into adults. Trpl and Clk expression patterns are both circadian and antiphasic. Therefore, the Trpl-GAL4 and UAS-CLK may form a positive feed-forward transcriptional/translation loop that reinforc…	Flies must be reared at 30degrees C, which limits the comparison of rates of aging and lifespan when comparing to flies reared at the normal 25degree C.
Supplemental Figure 5a	nCLK-DN2	-	Elav-Gene-Switch-GAL4/ pan-neuronal (RU486 inducible)	UAS-CLK-DN2	Elav-GS-GAL4>UAS-CLK-DN2	No. The geneswitch system allows for the direct comparision of simblings plus or minus RU486 and therefore all flies are of the same genetic background.	RT-PCR	11	Pan-neuronal overexpression of dominant negative CLK to examine how loss of CLK function in neurons influences immune markers in bodies. Since RU486 is administered to adult flies there is no alteration to CLK function throughout development. Elav is expressed in a pan-neuronal fashion which includes photoreceptors and surrounding cell types such as pigment and cone cells.	RU486 inducible: Allows for the direct comparison of siblings that are reared on either RU486+ or vehicle control food. Limits induction of CLK-DN1 expression until after the flies normally develop, thus limiting unwanted side-effects of altering CLK function during devlopment. Although Elav-GS-GAL4 expresses in the majority of neurons, only about 150 circadian neurons express CLK. Addtionally, C…	Elav is expressed in a pan-neuronal fashion which includes photoreceptors and surrounding cell types such as pigment and cone cells.
Supplemental Figure 5b	nCLK-DN1	-	Elav-Gene-Switch-GAL4/ pan-neuronal (RU486 inducible)	UAS-CLK-DN1	Elav-GS-GAL4>UAS-CLK-DN1	No. The geneswitch system allows for the direct comparision of simblings plus or minus RU486 and therefore all flies are of the same genetic background.	Mass Spectrometry	18	Pan-neuronal overexpression of dominant negative CLK to determine how loss of CLK function in neurons influences hemolymph proteins. Since RU486 is administered to adult flies there is no alteration to CLK function throughout development. Elav is expressed in a pan-neuronal fashion which includes photoreceptors and surrounding cell types such as pigment and cone cells.	RU486 inducible: Allows for the direct comparison of siblings that are reared on either RU486+ or vehicle control food. Limits induction of CLK-DN1 expression until after the flies normally develop, thus limiting unwanted side-effects of altering CLK function during devlopment. Although Elav-GS-GAL4 expresses in the majority of neurons, only about 150 circadian neurons express CLK. Addtionally, C…	Elav is expressed in a pan-neuronal fashion which includes photoreceptors and surrounding cell types such as pigment and cone cells.
Supplemental Figure 5c-d	RNAi cnt	-	GMR(12)-GAL4/whole eye and some neuronal cell types	UAS-RNAi (BDSC)	GMR(12)-GAL4>UAS-RNAi (BDSC)	No. These flies still express the same level of GAL4 protein and are the same genetic background of all other BDSC RNAi lines.	Phototaxis, RT-PCR	6 and 11-15	This line expresses a double stranded RNAi against mCherry (a non-drosophila gene) and is used as the control for all other RNAi lines from BDSC.	The strength of the GAL4 driver should help promote efficent knockdown efficientcy within the eye. This BDSC RNAi control is in the same genetic background as the ATPalpha-RNAi, Gbeta76c-RNAi, Retinin-RNAi, and Sunglasses-RNAi.	GMR-GAL4 expression has previously been demonstrated to be toxic to photoreceptors and can induce degeneration. The GMR-GAL4 expression pattern is also not completely restricted to the eye, and the GAL4 may be expressed in extra-ocular neurons.
Supplemental Figure 5c-d	ATPalpha-RNAi	-	GMR(12)-GAL4/whole eye and some neuronal cell types	UAS-ATPalpha-RNAi	GMR(12)-GAL4>UAS-ATPalpha-RNAi	No. These flies are the same genetic background as the UAS-mCherry-RNAi from BDSC.	Phototaxis, RT-PCR	6 and 11-15	This line expresses a double stranded RNAi against ATPalpha and is used to determine how positive phototaxis and immune markers are changed with knockdown of ATPalpha throughout all eye-cells.	The strength of the GAL4 driver should help promote efficent knockdown efficientcy within the eye. This ATPalpha-RNAi control is in the same genetic background as the BDSC RNAi control line.	GMR-GAL4 expression has previously been demonstrated to be toxic to photoreceptors and can induce degeneration. The GMR-GAL4 expression pattern is also not completely restricted to the eye, and the GAL4 may be expressed in extra-ocular neurons.
Supplemental Figure 6a	nCLK-DN1	-	Elav-Gene-Switch-GAL4/ pan-neuronal (RU486 inducible)	UAS-CLK-DN1	Elav-GS-GAL4>UAS-CLK-DN1	No. The geneswitch system allows for the direct comparision of simblings plus or minus RU486 and therefore all flies are of the same genetic background.	Lifespan	6-death	Pan-neuronal overexpression of dominant negative CLK to determine how loss of CLK function throughout all neurons influences lifespan of flies reared on AL and DR. Since RU486 is administered to adult flies there is no alteration to CLK function throughout development. Elav is expressed in a pan-neuronal fashion which includes photoreceptors and surrounding cell types such as pigment and cone cel…	RU486 inducible: Allows for the direct comparison of siblings that are reared on either RU486+ or vehicle control food. Limits induction of CLK-DN1 expression until after the flies normally develop, thus limiting unwanted side-effects of altering CLK function during devlopment. Although Elav-GS-GAL4 expresses in the majority of neurons, only about 150 circadian neurons express CLK. Addtionally, C…	Elav is expressed in a pan-neuronal fashion which includes photoreceptors and surrounding cell types such as pigment and cone cells.
Supplemental Figure 6b-c	nCLK-DN1	-	Elav-Gene-Switch-GAL4/ pan-neuronal (RU486 inducible)	UAS-CLK-DN1	Elav-GS-GAL4>UAS-CLK-DN1	No. The geneswitch system allows for the direct comparision of simblings plus or minus RU486 and therefore all flies are of the same genetic background.	Lifespan	6-death	Pan-neuronal overexpression of dominant negative CLK to determine how loss of CLK function throughout all neurons influences lifespan of flies reared on AL and DR. Since RU486 is administered to adult flies there is no alteration to CLK function throughout development. Elav is expressed in a pan-neuronal fashion which includes photoreceptors and surrounding cell types such as pigment and cone cel…	RU486 inducible: Allows for the direct comparison of siblings that are reared on either RU486+ or vehicle control food. Limits induction of CLK-DN1 expression until after the flies normally develop, thus limiting unwanted side-effects of altering CLK function during devlopment. Although Elav-GS-GAL4 expresses in the majority of neurons, only about 150 circadian neurons express CLK. Addtionally, C…	Elav is expressed in a pan-neuronal fashion which includes photoreceptors and surrounding cell types such as pigment and cone cells.
Supplemental Figure 7a	Canton-S	Canton-S	-	-	Canton-S	No.	Lifespan	6-death	Red-eye wildtype strain utilized to determine how different lighting conditions influence lifespan in flies reared on AL and DR.	Commonly used wildtype fly strain used.	-
Supplemental Figure 7b	Trp365	Trp365	-	-	w1118;Trp365	No.	Lifespan	6-death	The Trp365 flies were used to determine how lifespan is influenced within flies that do not have any photoreceptors.	Well established model of calcium mediated phototoxicity that resutls in rapid photoreceptor degeneration early in life.	-
Supplemental Figure 7c	nCLK-DN1	-	Elav-Gene-Switch-GAL4/ pan-neuronal (RU486 inducible)	UAS-CLK-DN1	Elav-GS-GAL4>UAS-CLK-DN1	No. The geneswitch system allows for the direct comparision of simblings plus or minus RU486 and therefore all flies are of the same genetic background.	RNA-Seq.	11	Pan-neuronal overexpression of dominant negative CLK to identify CLK-output targets. Since RU486 is administered to adult flies there is no alteration to CLK function throughout development. Elav is expressed in a pan-neuronal fashion which includes photoreceptors and surrounding cell types such as pigment and cone cells.	RU486 inducible: Allows for the direct comparison of siblings that are reared on either RU486+ or vehicle control food. Limits induction of CLK-DN1 expression until after the flies normally develop, thus limiting unwanted side-effects of altering CLK function during devlopment. Although Elav-GS-GAL4 expresses in the majority of neurons, only about 150 circadian neurons express CLK. Addtionally, C…	Elav is expressed in a pan-neuronal fashion which includes photoreceptors and surrounding cell types such as pigment and cone cells.
Supplemental Figure 7d	RNAi cnt (VDRC)	-	GMR(12)-GAL4/whole eye and some neuronal cell types	UAS-RNAi (VDRC)	GMR(12)-GAL4>UAS-RNAi (VDRC)	No. These flies still express the same level of GAL4 protein and are the same genetic background of all other VDRC RNAi lines.	Phototaxis and lifespan	6, 10, 14, 18, and 22, Lifespan: 6-death	A empty vector control for RNAi strains from VDRC. These flies still express the same level of GAL4 protein and are the same genetic background of all other VDRC RNAi lines.	The strength of the GAL4 driver should help promote efficent knockdown efficientcy within the eye. This VDRC RNAi control is in the same genetic background as the Arr1-RNAi line.	GMR-GAL4 expression has previously been demonstrated to be toxic to photoreceptors and can induce degeneration. The GMR-GAL4 expression pattern is also not completely restricted to the eye, and the GAL4 may be expressed in extra-ocular neurons.
Supplemental Figure 7d	arr1-RNAi	-	GMR(12)-GAL4/whole eye and some neuronal cell types	arr1-RNAi	GMR(12)-GAL4>UAS-arr1-RNAi	No. These flies are the same genetic background as the UAS-RNAi from VDRC	Phototaxis and lifespan	6, 10, 14, 18, and 22, Lifespan: 6-death	This line expresses a double stranded RNAi against arr1 in all eye cells to determine how knockdown of arr1 influences positive phototaxis responses with age in flies reared on AL and DR.	The strength of the GAL4 driver should help promote efficent knockdown efficientcy within the eye. This Arr1-RNAi control is in the same genetic background as the VDRC RNAi control line. Arr1 is enriched within photoreceptors, and therefore its knockdown is likely to only influence Arr1 expression within the eye.	GMR-GAL4 expression has previously been demonstrated to be toxic to photoreceptors and can induce degeneration. The GMR-GAL4 expression pattern is also not completely restricted to the eye, and the GAL4 may be expressed in extra-ocular neurons.
Supplemental Figure 7f	Canton-S	Canton-S	-	-	Canton-S	No.	Lifespan	6-death	Wildtype strain utilized to examine how all-trans-retinal administration influences lifespan in flies lacking optogenetic channels.	Commonly used wildtype fly strain used.	-
Supplemental Figure 8a-b	RNAi cnt (BDSC)	-	Spa-GAL4/cone cell	UAS-RNAi (BDSC)	Spa-GAL4>UAS-mCherry-RNAi		Phototaxis and lifespan	6, 10, 14, 18, and 22, Lifespan: 6-death	This line expresses a double stranded RNAi against mCherry (a non-drosophila gene) in cone-cells and is used as the control for the ATPalpha-RNAi line.	Spa expression is limited to cone-cells.	-
Supplemental Figure 8a-b	ATPalpha-RNAi	-	Spa-GAL4/cone cell	UAS-ATPalpha-RNAi	Spa-GAL4>UAS-ATPalpha-RNAi		Phototaxis and lifespan	6, 10, 14, 18, and 22, Lifespan: 6-death	This line expresses a double stranded RNAi against ATPalpha and is used to determine how positive phototaxis and lifespan is changed with knockdown of ATPalpha in cone-cells only.	Spa expression is limited to cone-cells.	This ATPalpha-RNAi control is in the same genetic background as the BDSC RNAi control line.
Supplemental Figure 8c-f	RNAi cnt	-	GMR(12)-GAL4/whole eye and some neuronal cell types	UAS-RNAi (BDSC)	GMR(12)-GAL4>UAS-RNAi (BDSC)	No. These flies still express the same level of GAL4 protein and are the same genetic background of all other VDRC RNAi lines.	Phototaxis and lifespan	6, 10, 14, 18, and 22, Lifespan: 6-death	A empty vector control for RNAi strains from VDRC. These flies still express the same level of GAL4 protein and are the same genetic background of all other VDRC RNAi lines.	The strength of the GAL4 driver should help promote efficent knockdown efficientcy within the eye. This BDSC RNAi control is in the same genetic background as the ATPalpha-RNAi, Gbeta76c-RNAi, Retinin-RNAi, and Sunglasses-RNAi.	GMR-GAL4 expression has previously been demonstrated to be toxic to photoreceptors and can induce degeneration. The GMR-GAL4 expression pattern is also not completely restricted to the eye, and the GAL4 may be expressed in extra-ocular neurons.
Supplemental Figure 8c, e	nrv2-RNAi	-	GMR(12)-GAL4/whole eye and some neuronal cell types	UAS-nrv2-RNAi	GMR(12)-GAL4>UAS-nrv2-RNAi	No. These flies are the same genetic background as the UAS-mCherry-RNAi from BDSC.	Phototaxis and lifespan	6, 10, 14, 18, and 22, Lifespan: 6-death	This line expresses a double stranded RNAi against nrv2 and is used to determine how positive phototaxis and lifespan is changed with knockdown of nrv2 in all eye cells.	The strength of the GAL4 driver should help promote efficent knockdown efficientcy within the eye. This Nrv2-RNAi control is in the same genetic background as the BDSC RNAi control line.	GMR-GAL4 expression has previously been demonstrated to be toxic to photoreceptors and can induce degeneration. The GMR-GAL4 expression pattern is also not completely restricted to the eye, and the GAL4 may be expressed in extra-ocular neurons.
Supplemental Figure 8e, f	nrv3-RNAi	-	GMR(12)-GAL4/whole eye and some neuronal cell types	UAS-nrv3-RNAi	GMR(12)-GAL4>UAS-nrv3-RNAi	No. These flies are the same genetic background as the UAS-mCherry-RNAi from BDSC.	Phototaxis and lifespan	6, 10, 14, 18, and 22, Lifespan: 6-death	This line expresses a double stranded RNAi against nrv3 and is used to determine how positive phototaxis and lifespan is changed with knockdown of nrv3 in all eye cells.	The strength of the GAL4 driver should help promote efficent knockdown efficientcy within the eye. This Nrv3-RNAi control is in the same genetic background as the BDSC RNAi control line.	GMR-GAL4 expression has previously been demonstrated to be toxic to photoreceptors and can induce degeneration. The GMR-GAL4 expression pattern is also not completely restricted to the eye, and the GAL4 may be expressed in extra-ocular neurons.
Supplemental Figure 9e-g	nCLK-DN1	-	Elav-Gene-Switch-GAL4/ pan-neuronal (RU486 inducible)	UAS-CLK-DN1	Elav-GS-GAL4>UAS-CLK-DN1	No. The geneswitch system allows for the direct comparision of simblings plus or minus RU486 and therefore all flies are of the same genetic background.	RNA-Seq.	11	Pan-neuronal overexpression of dominant negative CLK to identify CLK-output targets. Since RU486 is administered to adult flies there is no alteration to CLK function throughout development. Elav is expressed in a pan-neuronal fashion which includes photoreceptors and surrounding cell types such as pigment and cone cells.	RU486 inducible: Allows for the direct comparison of siblings that are reared on either RU486+ or vehicle control food. Limits induction of CLK-DN1 expression until after the flies normally develop, thus limiting unwanted side-effects of altering CLK function during devlopment. Although Elav-GS-GAL4 expresses in the majority of neurons, only about 150 circadian neurons express CLK. Addtionally, C…	Elav is expressed in a pan-neuronal fashion which includes photoreceptors and surrounding cell types such as pigment and cone cells.
Supplemental Figure 9i-j	RNAi cnt (BDSC)		GMR(12)-GAL4/whole eye and some neuronal cell types	UAS-RNAi (BDSC)	GMR(12)-GAL4>UAS-RNAi (BDSC)		Phototaxis and lifespan	6, 10, 14, 18, and 22, Lifespan: 6-death		The strength of the GAL4 driver should help promote efficent knockdown efficientcy within the eye. This BDSC RNAi control is in the same genetic background as the ATPalpha-RNAi, Gbeta76c-RNAi, Retinin-RNAi, and Sunglasses-RNAi.	GMR-GAL4 expression has previously been demonstrated to be toxic to photoreceptors and can induce degeneration. The GMR-GAL4 expression pattern is also not completely restricted to the eye, and the GAL4 may be expressed in extra-ocular neurons.
Supplemental Figure 9i-j	Gbeta76c-RNAi	-	GMR(12)-GAL4/whole eye and some neuronal cell types	UAS-Gbeta76c-RNAi	GMR(12)-GAL4>UAS-Gbeta76c-RNAi	No. These flies are the same genetic background as the UAS-mCherry-RNAi from BDSC.	Phototaxis, lifespan	6, 10, 14, 18, and 22, Lifespan: 6-death	This line expresses a double stranded RNAi against Gbeta76c and is used to determine how lifespan is influenced with knockdown of Gbeta76c throughout all eye-cells.	The strength of the GAL4 driver should help promote efficent knockdown efficientcy within the eye. This Gbeta76c-RNAi control is in the same genetic background as the BDSC RNAi control line. Gbeta76c is enriched within photoreceptors, and therefore its knockdown is likely to only influence Gbeta76c expression within the eye.	GMR-GAL4 expression has previously been demonstrated to be toxic to photoreceptors and can induce degeneration. The GMR-GAL4 expression pattern is also not completely restricted to the eye, and the GAL4 may be expressed in extra-ocular neurons.
Supplemental Figure 9i-j	Retinin-RNAi	-	GMR(12)-GAL4/whole eye and some neuronal cell types	UAS-Retinin-RNAi	GMR(12)-GAL4>UAS-Retinin-RNAi	No. These flies are the same genetic background as the UAS-mCherry-RNAi from BDSC.	Phototaxis, lifespan	6, 10, 14, 18, and 22, Lifespan: 6-death	This line expresses a double stranded RNAi against Retinin and is used to determine how lifespan is influenced with knockdown of Retinin throughout all eye-cells.	The strength of the GAL4 driver should help promote efficent knockdown efficientcy within the eye. This Retinin-RNAi control is in the same genetic background as the BDSC RNAi control line. Retinin is enriched within photoreceptors, and therefore its knockdown is likely to only influence Retinin expression within the eye.	GMR-GAL4 expression has previously been demonstrated to be toxic to photoreceptors and can induce degeneration. The GMR-GAL4 expression pattern is also not completely restricted to the eye, and the GAL4 may be expressed in extra-ocular neurons.
Supplemental Figure 9i-j	Sun-RNAi	-	GMR(12)-GAL4/whole eye and some neuronal cell types	UAS-Sun-RNAi	GMR(12)-GAL4>UAS-Sunglasses-RNAi	No. These flies are the same genetic background as the UAS-mCherry-RNAi from BDSC.	Phototaxis, lifespan	6, 10, 14, 18, and 22, Lifespan: 6-death	This line expresses a double stranded RNAi against Sunglasses and is used to determine how lifespan is influenced with knockdown of Sunglasses throughout all eye-cells.	The strength of the GAL4 driver should help promote efficent knockdown efficientcy within the eye. This Sunglasses-RNAi control is in the same genetic background as the BDSC RNAi control line. Sunglasses is enriched within photoreceptors, and therefore its knockdown is likely to only influence Sunglasses expression within the eye.	GMR-GAL4 expression has previously been demonstrated to be toxic to photoreceptors and can induce degeneration. The GMR-GAL4 expression pattern is also not completely restricted to the eye, and the GAL4 may be expressed in extra-ocular neurons.
