# Supplementary material for: Dietary restriction and the transcription factor clock delay eye aging to extend lifespan in Drosophila Melanogaster
Source: Nat Commun. 2022 Jun 7;13:3156. doi: 10.1038/s41467-022-30975-4 (PMC9174495; doi:10.1038/s41467-022-30975-4)
Supplement: Supplementary file 6 — Supplementary Data 3 [file 41467_2022_30975_MOESM6_ESM.xlsx]

## Sheet: 3a
3a. Normalized count reads from DESEQ2 analysis of nCLK-𝚫1 RNA-Seq.
							AL cnt ZT 0			AL nCLK-𝚫1 ZT 0			DR cnt ZT 0			DR nCLK-𝚫1 ZT 0			AL cnt ZT 12			AL nCLK-𝚫1 ZT 12			DR cnt ZT 12			DR nCLK-𝚫1 ZT 12
FLYBASE	ALIAS	ENSEMBL	ENTREZID	SYMBOL	GENENAME	REFSEQ	Sample A	Sample B	Sample C	Sample A	Sample B	Sample C	Sample A	Sample B	Sample C	Sample A	Sample B	Sample C	Sample A	Sample B	Sample C	Sample A	Sample B	Sample C	Sample A	Sample B	Sample C	Sample A	Sample B	Sample C
FBgn0000003	7SL RNA	NA	3771948	7SLRNA:CR32864	Signal recognition particle 7SL RNA CR32864	NR_001992	8.5086	7.465	14.6417	8.53342	6.44568	17.8385	9.80093	2.32262	4.58544	10.0523	5.84057	1.75755	1.96407	2.78051	2.1525	1.0145	4.50662	6.46091	0.893745	1.83023	3.15271	6.12799	3.87005	0
FBgn0000008	Arc	FBgn0000008	43852	a	arc	NM_001014543	462.655	428.704	457.029	365.718	596.87	386.5	335.192	396.006	457.627	344.293	400.809	338.328	562.707	653.419	497.228	540.729	348.512	457.432	462.066	483.181	503.803	327.409	479.112	385.65
FBgn0000014	ABD-A	FBgn0000014	42037	abd-A	abdominal A	NM_001170161	2.12715	0	0	24.3812	0	7.13538	0	0	3.66835	3.76963	8.76086	0	0	4.17076	0	3.0435	0	14.214	0	0.915116	0	0	9.28812	12.7638
FBgn0000015	9	FBgn0000015	47763	Abd-B	Abdominal B	NM_001275719	0	1.06643	4.18333	79.2389	68.3242	135.572	0	0	0.917088	72.8795	49.2798	100.18	4.91019	0	0	51.7396	58.5861	45.2264	1.78749	3.66046	2.52217	120.809	35.6044	42.8499
FBgn0000017	4674	FBgn0000017	45821	Abl	Abl tyrosine kinase	NM_001104153	2653.62	2764.18	2688.83	3006.2	3179.01	3012.32	3498.93	3823.03	3359.29	4509.73	3379.14	3442.16	2430.54	2780.51	2816.55	2769.59	2939.82	3231.75	3176.37	2867.97	3216.4	3524.47	3178.08	3211.92
FBgn0000018	Abo	FBgn0000018	44793	abo	abnormal oocyte	NM_080045	205.27	154.632	181.975	218.212	251.381	197.412	131.332	82.4529	186.169	119.372	167.551	192.452	149.27	219.66	248.614	240.437	193.785	239.054	195.73	149.164	186.01	160.203	186.536	174.135
FBgn0000022	990 E5 F1	FBgn0000022	30981	ac	achaete	NM_057476	0	0	0	0	0	0	0	0	0	0	0	0	0	0	0	0	0	0	0	0	0	0	0	0
FBgn0000024	ACE	FBgn0000024	41625	Ace	Acetylcholine esterase	NM_001170129	4730.78	4756.27	4301.51	6735.31	5887.48	5603.65	5923.68	6579.98	5445.67	6255.07	4713.71	5233.98	4168.75	3928.85	3849.75	4727.58	4027.42	4923.21	4601.89	4426.41	4635.75	5638.62	4986.94	4688.88
FBgn0000028	ACJ6	FBgn0000028	47080	acj6	abnormal chemosensory jump 6	NM_001014743	285.038	293.268	275.054	480.31	382.873	382.932	412.619	436.652	376.006	567.957	465.056	431.478	276.935	335.051	350.858	345.945	383.063	450.972	319.961	340.423	373.281	504.246	462.084	433.97
FBgn0000032	ACP	FBgn0000032	48445	Acph-1	Acid phosphatase 1	NM_080178	363.742	328.46	329.437	282.822	395.765	286.604	259.725	283.359	254.033	175.916	311.011	298.783	421.294	357.295	367.002	342.901	342.503	381.194	379.842	349.574	305.813	261.753	322.762	322.742
FBgn0000036	ALS	FBgn0000036	42918	nAChRalpha1	nicotinic Acetylcholine Receptor alpha1	NM_001275987	2046.32	1940.9	1652.42	2126.04	1727.44	1708.92	2321.84	2986.89	2117.56	3361.25	1781.01	2250.54	1890.42	1976.94	1657.43	1687.12	1897.29	1703.1	2083.32	2384.79	2289.5	2778.6	1854.53	1920.95
FBgn0000037	Acr60C	FBgn0000037	37892	mAChR-A	muscarinic Acetylcholine Receptor, A-type	NM_079120	1260.34	1358.63	1253.95	1429.96	1450.28	1246.31	1525.02	1887.13	1472.84	1574.45	1287.85	1284.77	1277.63	1338.81	1375.45	1286.39	1278.38	1453.7	1386.2	1370.84	1520.87	1444.45	1393.99	1422.25
FBgn0000038	AChR	FBgn0000038	38545	nAChRbeta1	nicotinic Acetylcholine Receptor beta1	NM_079203	2943.97	3109.7	2887.54	3592.57	3385.27	3287.03	4160.49	4645.24	4037.02	4547.43	3942.39	3469.4	3371.33	3510.39	3384.81	3158.14	2858.7	3341.58	3556.21	4031.08	4246.07	3387.9	3771.75	3532.84
FBgn0000039	Acr96Ab	FBgn0000039	42919	nAChRalpha2	nicotinic Acetylcholine Receptor alpha2	NM_079758	343.535	350.855	380.683	315.737	357.091	279.469	343.032	386.716	436.534	344.293	354.45	221.451	448.791	430.978	376.688	352.032	151.723	412.206	409.335	484.096	527.764	350.171	345.208	393.855
FBgn0000042	A	FBgn0000042	31521	Act5C	Actin 5C	NM_001014725	14397.6	15128.4	15115.4	14241.1	16983.1	17896.7	18996.2	23197.1	19794.4	22940.7	22123	21449.1	16185	16666.3	16395.6	17391.6	16797.7	17178.3	18743.6	19549.6	18528.5	19410	19067.7	19019.9
FBgn0000043	42A	FBgn0000043	35526	Act42A	Actin 42A	NM_078901	739.184	854.209	888.957	904.543	874.034	997.764	712.527	780.4	660.304	699.894	749.784	952.592	1062.56	1026.01	1094.55	1078.42	1188.25	1294.77	837.439	863.869	781.242	866.672	928.038	799.562
FBgn0000044	Act57	FBgn0000044	37368	Act57B	Actin 57B	NM_079076	10800.6	11504.6	11322.2	11507.9	11909	11592.6	13338.1	16686.8	14873.3	17322.7	14332.4	12715	10013.8	10504.7	10050	9474.43	9235.57	9417.42	13045.1	14722.4	14868.8	16581.5	13754.9	12681.8
FBgn0000045	143060_f_at	FBgn0000045	40444	Act79B	Actin 79B	NM_001275271	2924.83	3662.11	5031.5	1757.88	2580.85	2568.74	1969.99	2831.27	5104.51	3255.7	2510.35	3636.37	895.618	1504.25	1274.28	1292.47	1808.66	1827.15	2108.34	3934.08	2772.49	3540.22	2756.25	2414.18
FBgn0000046	Act87e	FBgn0000046	48632	Act87E	Actin 87E	NM_001300385	2179.26	2737.52	3208.61	1887.11	2311.42	2322.57	2198.35	2982.24	3703.2	3231.83	3004.25	3064.29	1644.91	1814.28	1928.64	1467.98	1689.98	1695.34	2387.19	3590.91	2931.39	4429.66	2994.64	2698.64
FBgn0000047	Act(88F)	FBgn0000047	41885	Act88F	Actin 88F	NM_079643	140.392	126.905	165.242	109.715	158.564	205.737	128.392	140.518	162.325	65.3402	81.403	50.0902	32.4072	40.3173	29.0588	111.595	151.723	146.017	126.018	167.466	154.483	121.684	122.294	95.7286
FBgn0000052	153122_at	FBgn0000052	33847	ade2	adenosine 2	NM_057864	4692.49	4700.82	4775.27	3213.44	3921.55	3752.02	1588.73	1974.23	2078.12	2814.66	2300.82	1957.03	7195.39	7246	7776.99	7009.19	6035.87	6146.91	2347.87	2468.98	2472.36	2986.95	2988.45	3207.36
FBgn0000053	143062_at	FBgn0000053	33986	ade3	adenosine 3	NM_001014477	5883.69	5363.07	6068.96	4230.14	4791.72	4638	999.695	1479.51	1721.37	1992.88	1822.99	1226.77	9886.17	9659.48	10010.2	8347.32	6979.25	7408.08	1904.57	2230.14	2069.44	1992.47	2243.85	2261.93
FBgn0000055	ADH	NA	3771877	Adh	Alcohol dehydrogenase	NM_001032095	91.4674	103.444	96.2166	97.5248	104.42	105.841	29.4028	53.4202	49.5228	8.7958	29.5679	109.847	119.809	91.7567	96.8626	98.4066	175.758	138.263	43.7935	37.5197	40.3547	38.5188	31.7344	21.8808
FBgn0000056	3'ORF	FBgn0000056	3772432	Adhr	Adh-related	NM_001032101	0	0	0	0	0	0	0	0	0	0	0	0	0	0	0	0	0	0	0	0	0	0	0	0
FBgn0000057	CG5124	FBgn0000057	37073	adp	adipose	NM_001299634	863.623	826.482	856.537	969.153	912.708	856.246	504.748	756.012	725.417	722.512	667.286	676.657	684.48	601.979	745.842	686.817	540.794	864.47	612.215	603.061	679.094	539.263	655.586	609.016
FBgn0000061	A1	FBgn0000061	33208	al	aristaless	NM_164382	5.31787	13.8636	10.4583	1.21906	6.44568	0	2.94028	0	12.8392	10.0523	23.3623	16.6967	41.2456	16.683	7.53376	11.1595	0	11.6296	7.14996	13.7267	19.5468	0	13.9322	9.11701
FBgn0000063	Ald/Mps1	FBgn0000063	42126	Mps1	Monopolar spindle 1	NM_001275748	145.71	129.038	138.05	145.068	174.033	160.546	110.75	168.39	113.719	147.015	124.842	135.331	126.683	94.5372	92.5576	131.885	139.705	183.49	160.874	113.474	139.98	236.365	109.135	138.579
FBgn0000064	ALD	FBgn0000064	43183	Ald	Aldolase	NM_001276056	39098.1	39480.2	42347.8	42547.6	44614.4	45328.7	32245	35517.5	32585.1	30505.1	28645.5	34078.9	37509.9	37931.7	38015.3	37593.4	41865	41482.9	27339.7	30285.8	29945.7	32003.8	26717.3	27517.9
FBgn0000071	AMA	FBgn0000071	40831	Ama	Amalgam	NM_057231	6.38145	3.19928	7.32083	0	0	11.8923	0	0	0	8.7958	8.39582	25.4845	4.91019	9.73177	0	3.0435	0	0	0.893745	1.83023	1.26108	0	0.77401	0.911701
FBgn0000075	AMD-r	FBgn0000075	35188	amd	alpha methyl dopa-resistant	NM_057244	103.167	140.769	117.133	106.058	161.142	96.3276	141.133	145.164	118.304	104.293	104.765	72.9383	132.575	182.123	189.42	135.943	94.639	64.6091	152.83	165.636	196.099	129.563	184.988	165.018
FBgn0000077	BcDNA:GH02974	FBgn0000077	43869	amx	almondex	NM_001258662	185.062	214.352	266.687	245.031	193.37	225.954	150.934	200.906	235.692	236.23	216.101	166.088	223.905	182.123	184.039	217.103	276.406	222.255	188.58	237.015	229.517	198.722	228.333	225.19
FBgn0000078	AMY	FBgn0000078	36932	Amy-d	Amylase distal	NM_079044	2223.93	2121.13	2295.6	2082.15	1642.36	2756.64	653.722	844.272	456.71	1071.83	992.167	891.956	2391.26	3051.6	3222.3	1940.74	1940.85	1921.47	257.399	375.197	258.522	400.07	514.716	414.824
FBgn0000079	AMY	FBgn0000079	47764	Amy-p	Amylase proximal	NM_001299589	1592.17	1387.42	1418.15	2021.2	1478.64	2261.92	412.619	440.136	172.413	482.512	502.289	797.049	2110.4	2592.82	2713.23	1500.45	1689.98	1842.65	67.0309	382.518	117.911	194.345	445.83	175.047
FBgn0000083	ANXB9	FBgn0000083	42492	AnxB9	Annexin B9	NM_001275867	4602.09	4664.56	4915.41	4957.92	5388.59	6050.8	5741.38	5290.92	4960.53	5758.73	6013.6	7539.89	4925.9	4778.3	4856.04	5331.2	5362.88	5347.05	4941.52	5181.38	5108.02	6106.97	5826.74	6010.85
FBgn0000084	ANXB10	FBgn0000084	33019	AnxB10	Annexin B10	NM_001169333	2338.8	2360.01	2478.62	1944.4	1990.43	2188.18	2419.85	1985.84	2803.54	2492.98	2658.19	2517.69	2398.14	2653.99	2339.77	2725.97	2450.1	2249.69	2684.81	2640.11	2663.41	2436.31	2702.07	2756.07
FBgn0000092	0.9	FBgn0000092	31252	CG2650	uncharacterized protein	NM_130660	18.0808	19.1957	9.41249	14.6287	11.6022	11.8923	47.0444	55.7428	22.9272	21.3612	41.6141	102.817	96.2397	84.8054	113.006	71.0151	67.5993	133.095	84.9058	107.984	96.4729	142.695	74.3049	83.8765
FBgn0000094	And	FBgn0000094	43595	Anp	Andropin	NM_001300676	2.12715	0	0	0	0	0	1.96019	0	0	0	0	0	0	0	0	0	0	0	0	0	0	0	1.54802	1.8234
FBgn0000097	AOP	FBgn0000097	33392	aop	anterior open	NM_001272979	1358.18	1270.12	1318.79	1320.24	1340.7	1260.58	935.989	1179.89	1175.71	1389.74	1122.85	1329.59	1164.7	1324.91	1347.47	1228.56	950.897	1191.39	1192.26	1188.74	1186.05	1204.59	1040.27	1081.28
FBgn0000100	AP3	FBgn0000100	40451	RpLP0	Ribosomal protein LP0	NM_001275273	41871.9	41864.8	42786	38165.1	38507.8	40067.5	43983.6	39938.6	43129.7	46248.3	40059	37087.8	41116.9	40181.1	41449.6	39121.2	40090.9	38306.7	40577.8	38363.5	40303.6	42895.9	37128.5	41346.6
FBgn0000108	APP	FBgn0000108	31002	Appl	beta amyloid protein precursor-like	NM_001258519	14224.2	14735.9	13813.4	19387.9	18145.9	18572.2	18367.9	21336.7	17111.9	25732.7	17227.5	19141.5	14709	15552.8	14017.1	16469.4	19693.9	19307.8	16465.5	16936	17978	24045.3	18460.1	18482
FBgn0000109	BcDNA:LP07986	FBgn0000109	48224	Aprt	Adenine phosphoribosyltransferase	NM_001299979	469.036	436.169	492.587	593.682	515.654	428.123	459.663	355.361	408.104	312.879	427.092	508.811	522.444	479.637	558.574	500.149	483.711	529.795	328.898	369.707	357.517	398.319	392.423	464.056
FBgn0000114	ARET	FBgn0000114	34648	bru1	bruno 1	NM_001169492	2028.24	1907.84	1868.9	1946.84	1889.87	1968.18	1565.21	2000.94	1561.8	2245.44	1376.19	1734.7	1821.68	2071.48	1840.39	2011.76	1796.64	2201.88	2266.54	1843.04	1778.76	2329.51	1957.47	1598.21
FBgn0000115	72CDd	FBgn0000115	39745	Arl1	ADP ribosylation factor-like 1	NM_079374	583.902	559.875	540.695	646.102	466.667	644.563	623.339	541.17	540.165	364.397	448.629	501.78	700.193	574.174	593.014	693.919	585.861	899.359	545.184	500.568	526.503	481.485	584.377	457.674
FBgn0000116	AK	FBgn0000116	39041	Argk	Arginine kinase	NM_001104085	40062.7	41352.9	42713.9	36677.9	39696.4	39834.4	39910.4	40349.7	43039.9	45199.1	37938.2	37646.7	31056.9	32896.2	32069	33888.4	33364	33784.1	35513.9	37262.6	36880.4	38426	34783.2	34216.1
FBgn0000117	ARM	FBgn0000117	31151	arm	armadillo	NM_001272220	6756.89	7046.96	6881.58	6640.22	6590.06	6330.27	6167.72	6621.78	7163.38	7692.55	7272.61	6156.7	6980.32	7332.19	7119.4	7236.44	5696.37	6486.75	7185.71	6785.58	7224.12	5709.53	6932.8	7198.79
FBgn0000119	Arr	FBgn0000119	44279	arr	arrow	NM_079998	1010.4	1014.17	956.937	913.076	631.676	973.979	509.648	720.012	735.505	849.423	758.545	695.111	999.714	960.665	1136.52	943.486	830.72	949.754	760.577	788.83	968.513	671.452	842.122	871.586
FBgn0000120	3H10	FBgn0000120	35078	Arr1	Arrestin 1	NM_001259144	133827	128734	127647	92412.1	95352.2	93478.2	129140	112303	121522	79607	111596	99429.9	168482	166345	165609	110386	98707	101273	157985	153986	158651	108438	119802	126307
FBgn0000121	49	FBgn0000121	38993	Arr2	Arrestin 2	NM_079252	241378	234816	235243	168607	170504	166976	255291	225922	241804	210635	226852	204842	215266	213907	212849	147320	141313	142052	212542	210079	219926	174457	166900	178739
FBgn0000137	AS-C T8	FBgn0000137	30985	ase	asense	NM_057346	0	0	0	0	0	0	0	0	0.917088	0	1.46014	0	0	0	0	0	0	12.9218	0	0	0	0	0	0
FBgn0000139	1124/11	FBgn0000139	42936	ash2	absent, small, or homeotic discs 2	NM_001260363	972.107	908.597	975.762	817.989	843.095	771.81	1053.6	932.531	857.478	733.821	864.405	987.743	890.708	848.054	845.933	925.225	935.875	815.367	1002.78	901.389	913.025	790.51	836.704	951.816
FBgn0000140	ASP	FBgn0000140	42946	asp	abnormal spindle	NM_079764	0	1.06643	2.09166	0	19.337	4.75692	0	0	9.17088	2.51308	4.74547	0	2.94611	12.5123	4.305	1.0145	0	0	241.311	17.3872	1.26108	0.875426	26.3163	8.20531
FBgn0000146	AUB	FBgn0000146	34524	aub	aubergine	NM_001103674	19.1443	40.5243	35.5583	21.9431	14.1805	32.1092	46.0644	9.29047	11.0051	12.5654	5.47554	0	44.1917	50.0491	54.8888	33.4785	31.5463	23.2593	45.581	17.3872	11.3498	0	45.6666	10.0287
FBgn0000147	87A7-9/2	FBgn0000147	41446	aurA	aurora A	NM_057401	65.9416	49.0557	43.925	53.6387	14.1805	34.4877	71.5468	16.2583	73.3671	81.6753	78.4827	84.3624	58.9222	58.3906	52.7363	33.4785	70.6037	18.0906	114.399	71.379	73.7734	99.7986	77.401	83.8765
FBgn0000150	1084/08	FBgn0000150	43739	awd	abnormal wing discs	NM_001300695	13418.1	13743.1	13977.5	14648.2	15093.2	15169.8	18363	16021.4	13804.9	5894.44	12654.3	15233.6	14209.1	12502.5	14076.3	12754.3	15224.9	14571.9	12163.9	11999	11811.3	14547.8	11588.5	11717.2
FBgn0000152	CG9703	FBgn0000152	32645	Axs	Abnormal X segregation	NM_057429	314.818	295.401	355.583	305.984	233.334	222.386	277.366	318.199	367.752	314.136	346.784	417.418	304.432	308.636	306.731	300.292	331.988	271.358	336.942	355.065	383.37	353.672	356.044	268.952
FBgn0000153	ADC	FBgn0000153	34791	b	black	NM_001259096	874.258	994.978	1062.57	600.997	913.997	707.592	1034.98	624.784	1026.22	921.046	987.787	1071.23	762.061	849.444	775.977	772.036	605.389	764.972	881.233	917.861	1028.41	1176.57	972.93	1101.33
FBgn0000157	2.7	FBgn0000157	37973	Dll	Distal-less	NM_001144287	437.129	533.214	512.458	471.776	689.688	437.637	536.111	672.398	591.522	633.297	565.806	680.172	410.492	451.832	339.019	399.714	273.402	562.099	573.784	554.56	508.217	582.159	476.016	585.312
FBgn0000158	BAM	FBgn0000158	43038	bam	bag of marbles	NM_057452	11.6993	2.13286	9.41249	13.4097	14.1805	5.94615	0	0	1.83418	0	4.01539	27.242	0	0	0	2.029	0	0	12.5124	1.83023	3.15271	0	8.51411	9.11701
FBgn0000163	BAZ	FBgn0000163	32703	baz	bazooka	NM_001042818	1776.17	1646.57	1757	1774.95	1750.65	1802.87	1718.1	2160.03	1890.12	2465.34	1845.62	1927.15	1756.87	1893.52	1683.26	1882.91	1838.7	1988.67	2058.29	2048.94	2078.9	2480.96	2022.49	1971.1
FBgn0000166	BCD	FBgn0000166	40830	bcd	bicoid	NM_057477	0	0	0	0	0	0	1.96019	9.29047	6.41962	0	0	0	0	0	0	0	0	0	76.8621	7.32092	0	0	9.28812	0
FBgn0000173	BEN	FBgn0000173	32358	ben	bendless	NM_001169281	3565.1	3623.72	3349.8	4341.07	4265.75	4398.96	5218.01	4378.13	3475.76	3726.91	3381.69	4525.69	3804.41	3634.12	3847.6	3912.93	4688.39	4799.16	4056.71	3990.82	3790.19	5096.73	3640.17	3700.59
FBgn0000179	BI	FBgn0000179	31379	bi	bifid	NM_001169191	739.184	664.385	776.008	977.686	1014.55	780.135	905.606	923.241	931.762	1736.54	955.664	891.078	732.6	763.249	853.467	811.601	910.337	900.651	849.952	928.842	967.882	1403.31	901.721	972.785
FBgn0000180	BIB_DROME	FBgn0000180	34330	bib	big brain	NM_001273384	108.485	110.909	88.8957	74.3627	101.842	71.3538	132.313	127.744	119.221	92.9841	112.431	125.665	93.2936	126.513	85.0238	104.494	124.683	105.959	59.8809	125.371	111.606	85.7918	116.875	101.199
FBgn0000181	107/12	FBgn0000181	45827	bic	bicaudal	NM_057505	17503.2	17905.3	17513.5	15777.1	17191.9	17582.8	21040.6	18591.4	16990.9	14838.5	16281.7	18496.5	17079.6	15965.7	17173.7	15475.2	17520.2	17422.5	16204.5	15954.1	15392.8	18085.4	14547.5	15407.7
FBgn0000182	BG:DS00913.2	FBgn0000182	34946	BicC	Bicaudal C	NM_057517	0	0	0	0	0	0	0	0	0	0	0	0	0	0	0	0	0	0	0	0	0	0	0	0
FBgn0000183	BIC-D	FBgn0000183	35051	BicD	Bicaudal D	NM_001259128	1834.67	1792.67	1613.72	2069.96	1858.93	1741.03	1536.79	2230.87	1970.82	2278.11	1741.59	1882.34	1760.79	1790.65	1728.46	1924.51	2221.76	1940.86	2131.58	1965.67	1949.01	2096.65	2088.28	2123.35
FBgn0000206	BOSS	FBgn0000206	43146	boss	bride of sevenless	NM_080709	3607.64	3653.58	3658.32	3467.01	3304.05	3434.5	4077.19	3669.74	3959.07	4184.29	4142.79	3467.65	2590.61	2894.51	2819.78	3121.62	2346.45	2645.1	2986.9	2982.36	3326.11	3135.78	2746.19	2751.51
FBgn0000212	BRD	FBgn0000212	39744	brm	brahma	NM_001274977	1763.41	1771.34	1860.54	1965.13	2061.33	1749.36	1424.07	1952.16	1727.79	2538.22	1899.28	1608.16	1633.13	1896.3	2037.34	1895.09	1814.67	1823.27	1943	1822.91	1890.37	2066.01	1838.27	1882.66
FBgn0000216	Brd-C	FBgn0000216	39620	Brd	Bearded	NM_057541	0	0	1.04583	0	0	0	0	0	0	0	0.365036	0	0	0	0	0	0	0	0	0	0	0	0	0
FBgn0000221	Brn	FBgn0000221	31358	brn	brainiac	NM_057553	115.93	114.108	101.446	125.563	91.5286	78.4892	83.3079	88.2595	96.2943	141.989	132.143	48.3326	101.15	105.659	143.141	83.1891	39.0574	80.1153	120.656	92.4267	119.172	173.334	106.039	103.022
FBgn0000227	CG12205	FBgn0000227	33669	Bsg25A	Blastoderm-specific gene 25A	NM_078748	0	0	1.04583	0	0	0	0	0	0	0	0	0	0	0	0	0	0	0	0	0	0	0	0	0
FBgn0000228	CG14025	FBgn0000228	33757	Bsg25D	Blastoderm-specific gene 25D	NM_001201769	1062.51	1062.16	1051.06	1132.51	1294.29	1364.05	1056.54	1222.86	1138.11	1270.36	1163	1350.68	930.972	857.786	962.168	1009.43	883.297	1188.81	1140.42	1093.56	1029.68	1077.65	1030.98	1105.89
FBgn0000229	BSK	FBgn0000229	44801	bsk	basket	NM_001169459	1752.77	1689.22	1670.19	1699.37	1831.86	1680.38	1918.04	2104.29	1726.88	1433.71	1744.51	1758.43	1793.2	1494.52	1618.68	1635.38	1664.44	1529.94	1640.02	1633.48	1745.34	1791.12	1696.63	1655.65
FBgn0000233	BTD	FBgn0000233	31912	btd	buttonhead	NM_078545	26.5894	33.0593	26.1458	18.2859	6.44568	17.8385	30.3829	25.5488	21.093	54.0313	23.3623	19.333	13.7485	12.5123	11.8388	18.261	6.00883	7.75309	24.1311	35.6895	10.0887	28.0136	17.8022	22.7925
FBgn0000239	CG9242	FBgn0000239	45830	bur	burgundy	NM_001299191	3271.56	3229.14	3265.09	3092.76	3306.63	3188.33	2313.02	2203	2389.01	2396.23	2313.96	2544.93	2706.5	2780.51	2923.1	2666.11	2374.99	2780.78	2332.67	2321.65	2164.65	2248.1	2241.53	2277.43
FBgn0000241	CG17632	FBgn0000241	37724	bw	brown	NM_001299840	664.734	694.245	695.478	852.123	716.759	749.215	595.896	718.85	670.392	838.114	751.974	834.836	935.882	796.615	773.824	1036.82	763.121	1015.66	1024.23	1012.12	1153.26	997.986	1116.9	1027.49
FBgn0000244	3R-B	FBgn0000244	41144	by	blistery	NM_001170098	2613.2	2570.09	2589.48	2407.64	2704.61	2445.06	2876.57	2414.36	2845.72	2792.04	2513.64	2548.45	2101.56	2260.55	2220.31	2273.5	2038.49	2285.87	2701.79	2348.19	2497.58	2447.69	2255.46	2457.95
FBgn0000246	C(3)G	FBgn0000246	47765	c(3)G	crossover suppressor on 3 of Gowen	NM_142233	78.7045	84.2478	86.8041	90.2105	52.8546	83.2461	42.144	62.7107	80.7038	94.2407	98.1946	85.2412	104.096	51.4394	50.5838	60.8701	93.1368	63.3169	88.4808	101.578	90.7981	58.6536	70.4349	82.0531
FBgn0000247	CG18133	FBgn0000247	43518	ca	claret	NM_001300664	1406.05	1330.9	1373.18	1464.09	1402.58	1130.96	925.207	1327.38	1442.58	1556.86	1434.23	1130.98	1435.74	1565.42	1466.93	1347.26	1685.48	1275.38	1336.15	1456.86	1481.77	1227.35	1555.76	1456.9
FBgn0000250	5848	FBgn0000250	34969	cact	cactus	NM_001273567	3065.22	2947.61	2912.64	3080.57	3081.03	3583.15	3278.41	3346.89	3368.47	3666.59	3554.35	3405.25	2569.99	2723.51	2614.21	2862.92	3046.47	2774.32	2946.68	2695.02	2573.87	3422.04	3188.15	3191.87
FBgn0000251	38E.19	FBgn0000251	35341	cad	caudal	NM_001273712	2.12715	0	2.09166	0	30.9393	1.18923	7.84074	0	5.50253	15.0785	1.46014	6.15142	0	0	1.07625	8.11601	0	0	151.937	38.4349	0	14.8822	41.7965	6.38191
FBgn0000253	3909	FBgn0000253	36329	Cam	Calmodulin	NM_001259347	47615.2	48036.2	43178.2	53904.4	53367.6	55955.7	76043.4	73120.7	50202.3	48195.9	47366	60662.7	53504.3	54550.7	53486.4	51483.9	62861.3	66232.1	60561.1	61612	60970.3	76942.1	54949.3	57153.6
FBgn0000256	CG15420	FBgn0000256	33611	capu	cappuccino	NM_001144311	1663.43	1622.04	1635.68	1454.34	1772.56	1600.7	1270.2	1578.22	1429.74	1828.27	1486.06	1022.89	1735.26	1992.23	1932.95	1686.1	1524.74	1515.73	1333.47	1424.83	1553.03	1253.61	1351.42	1348.41
FBgn0000257	CG12230	FBgn0000257	32947	car	carnation	NM_001272778	527.533	419.106	465.395	412.042	505.341	436.447	369.495	447.104	479.637	531.517	459.215	385.782	476.288	437.93	403.594	446.381	274.904	306.247	510.328	485.926	471.015	449.969	446.604	472.261
FBgn0000259	And	FBgn0000259	32132	CkIIbeta	Casein kinase II beta subunit	NM_001014731	2989.71	2741.79	2702.43	2980.6	2939.23	3114.59	3686.13	3299.28	2698.99	3300.94	2754.93	3106.47	2896.03	2662.33	2577.62	2897.42	2870.72	3252.42	2887.69	2870.72	2901.75	3538.47	2942.01	3031.41
FBgn0000261	CAT	FBgn0000261	40048	Cat	Catalase	NM_080483	10893.1	10560.8	11012.6	11596.9	11880.7	11260.8	6653.85	7325.54	7086.34	7573.18	7380.29	6871.14	13252.6	14279.3	14237.7	13132.7	11481.4	14004.7	8235.86	8732.95	8965.05	8345.44	8600.02	8757.8
FBgn0000273	6353	FBgn0000273	34284	Pka-C1	Protein kinase, cAMP-dependent, catalytic subunit 1	NM_057629	9171.2	8758.58	8432.55	9953.63	9348.81	9432.97	9006.07	10655	8687.58	11205.8	7884.41	8995.14	8721.47	8990.76	8281.75	8078.47	8131.44	8683.46	8633.58	8794.26	8881.19	9931.71	8473.86	8396.77
FBgn0000274	CG12066	FBgn0000274	43644	Pka-C2	Protein kinase, cAMP-dependent, catalytic subunit 2	NM_079856	0	1.06643	1.04583	0	0	0	0	0	0	0	0	9.66652	0	0	0	0	0	0	0	0	0	0	0.77401	0
FBgn0000276	CEC	FBgn0000277	43596	CecA1	Cecropin A1	NM_079849	8.5086	8.53143	14.6417	21.9431	58.0111	223.575	0	15.097	3.66835	0	12.0462	14.0604	142.395	1272.08	280.901	21.3045	770.632	6.46091	0	0.915116	0	0	17.0282	1.8234
FBgn0000277	CG1367	FBgn0000277	43597	CecA2	Cecropin A2	NM_079850	9.57217	17.0629	9.41249	58.5149	70.9025	205.737	0	4.64524	4.58544	7.53925	17.1567	0	169.892	707.639	188.344	27.3915	435.64	112.42	0	0	3.15271	0	55.7287	0
FBgn0000278	CG1878	FBgn0000278	43598	CecB	Cecropin B	NM_079851	0	0	2.09166	6.0953	12.8914	134.383	0	0	3.66835	0	2.92029	0	15.7126	23.6343	22.6013	0	94.639	0	0	0	0.630542	11.3805	0	0
FBgn0000279	BcDNA:RH33561	FBgn0000279	43599	CecC	Cecropin C	NM_079852	29.7801	26.6607	26.1458	164.573	36.0958	216.44	18.6218	0	0.917088	35.1832	58.0407	113.362	161.054	186.294	264.758	148.117	856.258	272.65	3.57498	13.7267	1.89163	42.8959	42.5705	32.8212
FBgn0000280	CR32926	NA	3772648	Cec-Psi1	Cecropin pseudogene 1	NA	0	0	0	0	0	0	0	0	0	0	0	0	0	0	0	0	0	0	0	0	0	0	0	0
FBgn0000281	CG32924	NA	3772199	Cec2	Cecropin 2	NA	0	2.13286	0	0	0	0	0	0	0	0	0	0	0	0	0	0	0	0	0	0	0	0	0	0
FBgn0000283	AbS1-4	FBgn0000283	41848	Cp190	Centrosomal protein 190kD	NM_079635	1566.65	1572.98	1471.49	1943.18	1887.29	1578.11	1215.31	1945.19	1546.21	2067.01	1634.27	1435.04	1578.13	1621.03	1737.07	1545.09	1756.08	1657.87	1793.75	1691.13	1639.41	1707.96	1676.5	1503.4
FBgn0000286	BcDNA:GM09668	FBgn0000286	33692	Cf2	Chorion factor 2	NM_001273128	1921.88	1852.39	1816.61	2268.67	2441.62	2560.41	1782.79	1981.19	1845.18	2332.14	1687.56	2288.33	1749.99	1651.62	1757.52	1871.76	1512.72	2331.1	1628.4	1632.57	1642.56	2336.51	1748.49	1791.49
FBgn0000287	32F	FBgn0000287	34568	salr	spalt-related	NM_001259054	457.337	391.379	415.195	425.452	297.79	338.931	391.057	520.266	506.233	712.46	553.759	372.601	372.192	482.418	340.095	431.163	446.155	346.305	426.316	370.622	529.025	495.491	476.79	477.731
FBgn0000289	CG	FBgn0000289	36571	cg	combgap	NM_001103834	2840.81	2926.28	2807.01	3148.83	3146.78	3093.19	2790.32	3535.02	3095.17	3240.62	3011.55	2938.62	2671.14	2891.73	2922.02	2651.91	2706.98	2698.08	2944	3040.93	2962.29	2983.45	2935.82	2882.8
FBgn0000299	CG25C	FBgn0000299	33727	Col4a1	Collagen type IV alpha 1	NM_164615	6933.44	6955.25	7122.12	7761.76	8683.62	8310.34	5051.4	6235.07	5449.34	6330.46	5276.23	5348.22	6082.74	6791.38	5936.6	6204.69	6908.65	8007.65	5347.28	5997.67	6444.14	6144.62	5387.11	5333.45
FBgn0000303	CG12345	FBgn0000303	42249	ChAT	Choline acetyltransferase	NM_057656	1196.52	1216.79	1239.31	1699.37	1737.75	1353.34	2173.85	1849.97	1619.58	2041.88	1625.14	1506.22	1179.43	1233.15	1245.22	1242.76	1868.74	1630.73	1487.19	1401.96	1351.88	2094.02	1481.45	1435.93
FBgn0000307	BG:DS09218.1	FBgn0000307	34974	chif	chiffon	NM_001273570	1291.18	1352.23	1324.02	1572.59	1162.8	1394.97	1056.54	1661.83	1428.82	1710.15	1422.91	968.41	1412.17	1515.38	1465.85	1394.94	1392.55	1411.06	1483.62	1444.97	1446.46	1228.22	1520.15	1596.39
FBgn0000308	CG9553	FBgn0000308	33834	chic	chickadee	NM_001258976	6818.58	6680.11	6940.14	7771.51	8046.78	9413.95	10870.2	9590.09	7670.53	8367.32	8093.94	10982.9	8283.49	7885.51	7349.72	7849.2	9091.35	9958.85	9132.29	8909.57	8761.38	12334.8	9022.63	9605.68
FBgn0000316	CG2945	FBgn0000316	30973	cin	cinnamon	NM_057682	805.126	854.209	919.287	758.256	636.833	650.509	655.682	543.493	737.339	722.512	685.902	755.746	797.414	827.2	814.722	794.355	560.323	538.84	809.733	800.726	718.818	575.155	702.027	733.919
FBgn0000317	53D10S	FBgn0000317	34882	ck	crinkled	NM_001299020	1106.12	1108.02	1228.85	1060.58	924.31	1078.63	835.039	1046.34	1134.44	1254.03	985.597	910.411	1369.94	1329.08	1416.35	1412.19	944.888	929.079	1404.07	1250.96	1318.46	1073.27	1313.49	1435.93
FBgn0000318	BcDNA:RE06767	FBgn0000318	43938	cl	clot	NM_001273169	1776.17	1662.56	1789.42	1662.8	1793.19	1607.84	2256.17	1615.38	1884.62	1223.87	1797.8	2112.57	1726.42	1815.67	1720.93	1854.51	1586.33	1749.61	1883.12	1904.36	1933.24	2219.21	1993.85	1978.39
FBgn0000319	CG9012	FBgn0000319	32537	Chc	Clathrin heavy chain	NM_001103523	10573	10388.1	10441.6	9802.46	9209.58	9191.56	7058.63	8125.68	9512.96	12027.6	9735.51	8314.97	10939.9	11555.8	11132.7	11094.6	10384.8	10095.8	9770.42	9823.77	9952.48	9113.19	10258.7	10428.9
FBgn0000320	24582246	FBgn0000320	33916	eya	eyes absent	NM_001258984	764.71	687.846	772.87	1038.64	999.08	880.03	1158.47	1099.76	854.726	1100.73	862.945	858.563	1061.58	1088.57	1164.5	1136.24	1470.66	1244.37	1382.62	1288.48	1452.14	1556.51	1270.92	1357.52
FBgn0000326	CG9858	FBgn0000326	117300	clt	cricklet	NM_080523	530.724	533.214	527.099	507.129	393.186	355.58	418.5	497.04	516.321	502.617	563.25	408.63	462.54	476.857	480.008	648.266	477.702	607.326	502.285	466.709	462.818	513	595.213	557.049
FBgn0000330	AP-3	FBgn0000330	31647	cm	carmine	NM_001272373	561.567	563.074	569.979	501.034	486.004	664.78	473.385	685.172	648.381	520.209	540.983	505.296	650.109	631.175	628.531	680.73	1036.52	697.778	589.872	539.918	646.306	584.785	584.377	569.813
FBgn0000337	CG1555	NA	35724	cn	cinnabar	NM_078927	20.2079	24.5279	21.9625	29.2574	46.4089	30.92	10.781	55.7428	23.8443	20.1047	12.7763	37.7873	13.7485	9.73177	9.68626	6.08701	21.0309	33.5967	17.8749	6.40581	17.6552	7.87884	11.6101	28.2627
FBgn0000339	BG:DS02740.13	FBgn0000339	34967	cni	cornichon	NM_001273566	877.449	901.132	850.262	743.627	742.542	620.778	1025.18	704.915	939.098	659.685	897.258	1111.65	837.678	760.468	815.798	792.326	949.395	789.523	867.826	782.424	829.163	739.735	931.134	892.555
FBgn0000346	CG 1618	FBgn0000346	47091	comt	comatose	NM_001272577	3868.22	3882.87	3745.13	3838.82	3920.26	3241.84	3945.85	4342.13	4555.18	4401.67	4556.38	4109.15	3612.92	3867.68	3579.61	3781.05	3977.84	3612.94	4268.53	4188.48	4413.16	3766.96	4354.58	4340.61
FBgn0000351	CG11330	FBgn0000351	33937	cort	cortex	NM_001273215	35.098	39.4578	35.5583	34.1337	56.722	30.92	28.4227	30.194	42.1861	37.6963	31.7581	77.3322	54.0121	94.5372	54.8888	41.5946	61.5905	19.3827	104.568	82.3604	39.7242	65.657	73.5309	51.0553
FBgn0000352	CG1708	FBgn0000352	35653	cos	costa	NM_001273836	481.799	515.085	510.366	416.919	654.881	654.077	460.644	514.46	530.077	633.297	500.829	509.689	472.36	422.637	539.202	487.975	234.344	405.745	583.616	530.767	528.394	529.633	582.055	552.491
FBgn0000355	C.s15	FBgn0000355	38999	Cp15	Chorion protein 15	NM_079255	1.06357	0	0	0	0	0	0	45.291	87.1234	0	0.365036	0	5.89222	122.342	25.83	0	0	0	8.93745	1301.29	19.5468	0	623.852	1.8234
FBgn0000356	CG6533	FBgn0000356	39001	Cp16	Chorion protein 16	NM_079257	2.12715	0	0	0	0	0	115.651	113.808	31.181	0	0	3.5151	1.96407	1.39025	0	0	0	0	0	188.514	3.15271	0	119.197	0
FBgn0000357	ACE3	FBgn0000357	38998	Cp18	Chorion protein 18	NM_079254	17.0172	13.8636	7.32083	9.75248	15.4696	22.5954	34.3032	30.194	44.9373	8.7958	18.2518	14.9392	23.5689	25.0245	20.4488	2.029	0	0	12.5124	290.092	17.0246	67.4078	219.045	16.4106
FBgn0000358	C.s19	FBgn0000358	39000	Cp19	Chorion protein 19	NM_079256	1.06357	4.26571	0	0	6.44568	0	283.247	840.788	96.2943	0	1.09511	0	4.91019	57.0004	29.0588	10.145	0	14.214	13.4062	485.926	19.5468	0	242.265	1.8234
FBgn0000359	CG1478	FBgn0000359	31787	Cp36	Chorion protein 36	NM_078532	0	0	0	0	0	0	166.616	239.23	124.724	0	0	0	4.91019	37.5368	3.22875	0	0	0	1.78749	533.512	2.52217	0	247.683	0
FBgn0000360	ACE1	FBgn0000360	31788	Cp38	Chorion protein 38	NM_001169232	1.06357	0	0	0	1.28914	0	238.163	745.56	143.983	0	0	0	2.94611	27.8051	0	0	0	0	0.893745	441.086	9.45813	0	219.045	1.8234
FBgn0000370	929	FBgn0000370	47767	crc	cryptocephal	NM_001273743	4571.24	4498.19	4850.57	5373.62	5572.93	6645.42	6639.15	5829.77	4107.64	4854.02	4309.61	5809.58	4575.31	4234.71	4679.54	4473.95	4871.66	5861.34	4314.11	4100.63	4766.9	6765.3	4057.36	4538.45
FBgn0000376	CG2714	NA	31268	crm	cramped	NM_057757	464.782	453.232	502	458.367	534.991	522.072	394.977	484.266	497.062	610.68	516.891	500.023	508.695	467.125	488.618	392.612	378.556	494.906	643.496	594.825	489.301	545.391	465.954	499.612
FBgn0000377	62D9.a	FBgn0000377	31208	crn	crooked neck	NM_057770	629.636	644.123	594.033	596.12	571.087	494.72	401.838	612.01	625.454	771.517	667.651	562.416	677.606	663.151	617.768	609.715	809.689	638.338	654.221	590.25	569.38	561.148	578.185	574.372
FBgn0000382	19-106	FBgn0000382	45278	csw	corkscrew	NM_001272245	6263.39	6195.95	5863.98	7191.24	6822.11	7048.57	7041.97	8213.94	7115.69	8410.04	6649.86	7038.11	6182.91	6357.63	6444.59	6347.74	7628.2	7375.78	6464.46	6595.24	6995.23	8011.03	6864.69	6654.51
FBgn0000384	CG17678	FBgn0000384	3355131	cta	concertina	NM_001042956	432.875	479.893	430.883	433.985	476.98	388.878	463.584	528.396	410.856	419.685	423.442	471.902	458.611	335.051	335.79	428.12	551.31	580.19	507.647	447.492	423.724	377.309	410.225	496.877
FBgn0000392	CG11181	FBgn0000392	33934	cup	cup	NM_001298758	0	0	0	0	0	0	0	0	0	0	0	0	0	0	0	0	0	0	0	0	0	0	0	0
FBgn0000394	CG12410	FBgn0000394	44510	cv	crossveinless	NM_001297973	1220.98	1098.42	1198.52	1245.88	1010.68	1424.7	1187.87	1118.34	964.777	1068.06	1144.75	1290.92	1216.74	1135.84	1223.7	1282.33	1177.73	1321.9	1117.18	1121.93	1141.28	1153.81	1117.67	1209.83
FBgn0000395	BMPER	FBgn0000395	45280	cv-2	crossveinless 2	NM_080070	494.562	397.778	476.9	452.271	435.728	613.643	500.827	578.332	595.19	801.674	670.936	964.895	718.851	595.028	615.615	521.454	546.803	655.136	894.639	759.546	828.532	823.776	698.931	634.544
FBgn0000404	0033/02	FBgn0000404	39340	CycA	Cyclin A	NM_001259795	36.1615	41.5907	47.0625	41.4481	65.7459	26.1631	49.0046	11.6131	60.5278	69.1098	30.298	71.1808	43.2096	66.7321	51.66	46.6671	0	47.8107	645.284	218.713	33.4187	17.5085	223.689	33.7329
FBgn0000405	2g	FBgn0000405	37618	CycB	Cyclin B	NM_166555	15.9536	18.1293	30.3291	12.1906	0	15.46	39.2037	91.7434	77.9525	13.822	18.9819	14.0604	19.6407	69.5126	82.8713	12.174	66.0971	21.9671	1794.64	323.036	27.7439	15.7577	329.728	19.1457
FBgn0000406	CG13279	FBgn0000406	35008	Cyt-b5-r	Cytochrome b5-related	NM_001273585	41700.6	41151.3	44788.8	35224.7	36013.3	36444	18604.1	17922.5	16088.5	19631	21061.5	20630.1	33063.2	32340.1	36877.7	27897.8	30673.6	28095.9	14233.8	14498.2	13916.7	16314.4	15379.6	17449
FBgn0000411	CG5893	FBgn0000411	39570	D	Dichaete	NM_001274901	259.512	245.279	255.183	284.041	239.779	353.201	511.608	380.909	334.737	286.492	313.931	294.39	236.671	255.807	210.945	265.799	390.574	226.132	299.405	262.638	288.788	322.157	239.169	300.861
FBgn0000412	CG9745	FBgn0000412	41095	D1	D1 chromosomal protein	NM_079562	2184.58	2105.13	1989.17	2619.76	2949.54	2296.4	2586.46	2866.11	2075.37	2144.92	2318.71	2899.96	2044.6	2099.28	2077.16	2247.12	2402.03	2656.73	2235.26	2195.36	2148.26	3011.47	2442.77	2438.8
FBgn0000414	CG9695	FBgn0000414	39866	Dab	Disabled	NM_001169984	3313.03	3172.62	3166.78	3688.88	3454.88	3395.25	3101.99	3382.89	3729.8	4837.69	4117.24	2972.02	3207.33	3724.49	3732.44	3761.77	2909.77	3722.78	3617.88	3570.78	3913.14	3155.91	3875.47	3838.26
FBgn0000416	Apa	FBgn0000416	43662	Sap-r	Saposin-related	NM_079858	35402.1	35489.7	36424.2	34943.1	32103.3	32506.4	18726.6	21009.2	23532.5	28850.2	26203.7	21534.4	34132.7	38897.9	38536.2	30979.8	29108.3	28487.4	23563.6	24050.2	24221	21079.4	23393.7	23892
FBgn0000422	5-HT	FBgn0000422	35190	Ddc	Dopa decarboxylase	NM_078876	1662.37	1647.63	1484.04	1640.86	1692.64	1617.35	2128.76	1869.71	1816.75	1431.2	1701.8	1638.91	2010.23	1790.65	1828.55	1801.75	1628.39	1884	1975.18	2029.73	2203.74	1523.24	2004.68	1846.19
FBgn0000426	BcDNA:GM23968	FBgn0000426	36314	SmF	Small ribonucleoprotein particle protein SmF	NM_078984	103.167	83.1814	104.583	115.811	104.42	200.98	225.421	119.615	122.89	92.9841	105.86	121.271	157.126	114.001	146.37	125.798	198.291	191.243	129.593	111.644	146.916	181.213	154.028	139.49
FBgn0000427	39051	FBgn0000427	31691	2020-12-01	defective chorion 1	NM_001258640	0	0	0	0	0	0	0	0	16.5076	0	0	0	0	23.6343	3.22875	1.0145	1.50221	0	0	176.617	3.78325	0	159.446	0
FBgn0000439	BG:DS00276.5	FBgn0000439	40832	Dfd	Deformed	NM_057853	642.399	596.133	613.904	652.197	635.544	719.484	741.93	874.466	652.05	688.585	664.73	686.323	696.265	689.565	716.783	663.484	875.786	630.585	743.596	701.894	703.685	657.445	679.58	706.568
FBgn0000442	CG3324	FBgn0000442	33253	Pkg21D	Protein kinase, cGMP-dependent at 21D	NM_057865	161.663	148.234	125.5	168.23	251.381	136.761	147.014	157.938	131.144	157.068	165.726	124.786	190.515	209.928	207.716	196.813	150.221	208.041	158.193	231.524	214.384	186.466	255.423	206.956
FBgn0000447	CG9741	FBgn0000447	41022	Dhod	Dihydroorotate dehydrogenase	NM_057876	700.896	713.441	761.366	659.512	788.951	550.614	589.036	625.946	834.55	615.706	760.005	503.538	667.785	734.053	774.901	811.601	820.205	626.708	715.89	790.66	725.754	713.473	813.484	774.034
FBgn0000448	12.6	FBgn0000448	36073	Hr3	Hormone receptor 3	NM_001103786	327.581	332.726	322.116	481.529	533.702	539.91	826.218	586.461	381.509	434.764	410.3	754.868	370.228	333.661	235.699	362.177	468.688	404.453	432.573	410.887	390.306	617.176	502.332	375.621
FBgn0000449	302a1	FBgn0000449	45282	dib	disembodied	NM_080071	190.38	200.489	149.554	145.068	152.118	227.143	307.749	377.425	202.677	141.989	191.279	171.361	199.354	152.928	185.115	144.059	201.296	166.691	246.674	183.023	217.537	301.147	180.344	199.663
FBgn0000451	CG11965	FBgn0000451	44135	ect	ectodermal	NM_001274748	19.1443	21.3286	6.27499	8.53342	12.8914	35.6769	21.562	45.291	16.5076	8.7958	22.2672	36.0298	22.5869	6.95126	26.9063	6.08701	24.0353	0	8.93745	20.1325	19.5468	0	19.3502	28.2627
FBgn0000454	CG9285	FBgn0000454	48450	Dip-B	Dipeptidase B	NM_001300387	2858.89	2840.97	3060.11	2712.41	3171.27	3097.94	2357.12	2741.85	2245.95	2818.42	2879.77	3315.62	1956.22	2020.04	2194.48	1771.32	2009.95	1825.85	1249.46	1530.07	1365.12	1598.53	1572.01	1531.66
FBgn0000455	CG5663	FBgn0000455	47769	Dip-C	Dipeptidase C	NM_001300377	980.616	994.978	885.82	798.484	942.358	883.598	806.616	612.01	773.105	686.072	777.526	746.08	923.115	1007.93	969.702	866.384	886.302	1013.07	780.239	820.859	792.591	570.778	746.919	702.922
FBgn0000459	CG9908	FBgn0000459	32579	disco	disconnected	NM_001038758	1446.46	1381.02	1502.86	1657.92	1753.22	1834.98	1585.79	1851.13	1515.95	2117.27	1413.42	1307.62	965.343	1255.4	1236.61	1192.04	1237.82	1480.84	1341.51	1433.99	1364.49	1405.93	1106.06	1233.53
FBgn0000463	0495/20	FBgn0000463	42313	Dl	Delta	NM_001260264	290.356	238.88	283.421	332.803	243.647	242.603	327.351	483.105	331.986	511.413	357.37	484.205	212.12	321.148	289.511	221.161	285.419	282.988	312.811	299.243	316.532	443.841	356.818	270.775
FBgn0000464	CG10443	FBgn0000464	35259	Lar	Leukocyte-antigen-related-like	NM_001259165	264.83	269.806	268.779	420.576	327.44	310.389	423.4	491.234	306.307	381.989	301.885	348.874	290.683	272.49	285.206	286.089	240.353	444.511	328.898	267.214	372.65	416.703	291.028	274.422
FBgn0000473	143127_at	FBgn0000473	35587	Cyp6a2	Cytochrome P450-6a2	NM_078904	2975.88	3035.05	3071.61	2707.53	2796.14	2512.84	2565.88	2617.59	2832.89	2211.51	2925.4	2465.84	2905.85	3349.12	3336.38	2980.61	2861.7	3141.29	2211.13	2407.67	2481.81	2062.5	2376.21	2427.86
FBgn0000477	CG7780	FBgn0000477	48228	DNaseII	Deoxyribonuclease II	NM_142415	4482.97	4365.96	4568.2	4176.5	4174.22	4566.64	2135.62	1689.7	1779.15	1680	1890.16	2483.42	4994.64	4794.98	5066.99	4245.69	4390.95	4176.33	1985.9	1829.32	1973.6	1781.49	1667.99	1883.57
FBgn0000479	CG10791	FBgn0000479	31309	dnc	dunce	NM_001272272	6733.49	6706.77	6462.2	7521.6	7324.87	7490.96	8068.12	9768.93	7523.79	12502.6	7236.84	7979.28	6528.59	6705.19	6249.79	6662.23	7709.32	7317.63	7696.93	7836.13	7635.87	10761.6	7190.55	7151.38
FBgn0000482	CG3093	NA	31118	dor	deep orange	NM_057938	440.32	396.711	375.454	435.205	371.271	485.206	415.559	406.458	484.223	590.575	464.326	328.662	418.348	524.125	483.237	424.062	503.239	465.186	476.366	539.918	426.877	571.653	489.948	479.555
FBgn0000489	2020-05-23	FBgn0000489	39733	Pka-C3	Protein kinase, cAMP-dependent, catalytic subunit 3	NM_079373	1761.28	1788.4	1834.39	1722.53	2074.22	1881.36	2012.13	1957.97	2245.03	3759.58	2412.89	2269	2283.24	2220.23	2067.48	2621.47	2143.65	2314.3	2926.12	2889.02	2896.08	3247.83	2951.3	3269.36
FBgn0000490	BMP	FBgn0000490	33432	dpp	decapentaplegic	NM_057963	612.619	540.679	575.208	688.769	810.866	529.207	738.99	628.268	723.583	909.737	766.21	773.322	410.492	536.638	411.128	515.367	368.041	453.556	521.947	474.945	472.907	575.155	482.982	638.191
FBgn0000492	153515_at	FBgn0000492	45285	Dr	Drop	NM_057976	417.985	354.054	441.341	440.081	607.183	631.481	280.307	182.326	306.307	351.832	308.455	253.087	369.246	323.929	309.96	413.917	298.939	436.758	277.955	189.429	240.237	280.136	199.694	207.868
FBgn0000499	CG1720	FBgn0000499	32078	dsh	dishevelled	NM_078563	703.023	793.423	791.695	643.664	718.049	796.784	619.419	788.529	744.676	770.261	792.493	884.047	853.391	746.566	802.883	793.34	943.386	841.211	892.851	959.956	870.148	857.918	758.529	788.621
FBgn0000500	BcDNA:RH46857	FBgn0000500	45845	Dsk	Drosulfakinin	NM_080106	1156.11	1134.68	1111.72	798.484	806.999	658.833	1694.58	1464.41	1268.33	358.115	886.672	1104.62	1477.97	1422.23	1534.73	994.211	1135.67	1097.06	1414.8	1382.74	1457.81	1269.37	1126.18	1088.57
FBgn0000504	CG11094	FBgn0000504	40940	dsx	doublesex	NM_001275423	1132.71	1111.22	1079.3	1514.07	1280.11	1465.13	772.313	942.983	794.198	977.59	808.189	1069.47	1093.99	864.737	932.033	1138.27	1416.58	1102.23	789.177	698.233	657.655	694.213	729.117	767.652
FBgn0000520	CG2711	FBgn0000520	31265	dwg	deformed wings	NM_057990	214.842	244.212	247.862	231.621	371.271	261.631	129.372	220.649	235.692	175.916	205.515	321.632	235.689	221.05	236.775	189.712	313.961	335.967	229.692	258.978	217.537	253.874	232.203	237.954
FBgn0000524	CG3929	FBgn0000524	31589	dx	deltex	NM_078509	377.569	375.383	425.654	370.594	300.369	468.557	325.391	409.942	304.473	310.366	271.222	313.723	358.444	411.515	307.808	383.482	377.054	449.679	384.31	324.866	365.084	318.655	311.152	387.473
FBgn0000527	CG3331	FBgn0000527	42521	e	ebony	NM_079707	828.525	756.098	880.591	733.874	747.699	812.244	945.789	933.692	903.332	683.559	745.768	782.11	534.228	614.492	492.923	628.991	617.407	670.643	671.203	580.183	703.054	721.351	756.981	854.264
FBgn0000529	BSH	FBgn0000529	35266	bsh	brain-specific homeobox	NM_058002	72.3231	89.58	84.7124	62.1721	88.9504	90.3815	34.3032	144.002	83.455	60.314	89.0687	85.2412	50.0839	69.5126	74.2613	58.8411	85.6258	83.9918	89.3745	64.0581	63.6848	129.563	64.2428	83.8765
FBgn0000533	CG4920	FBgn0000533	41858	ea	easter	NM_001275668	497.753	438.302	432.975	459.586	458.932	441.204	216.6	224.133	327.401	332.984	407.745	271.541	530.3	504.662	458.483	579.28	585.861	395.408	466.535	452.982	424.355	463.101	522.457	485.025
FBgn0000535	CG10952	FBgn0000535	32428	eag	ether a go-go	NM_001042810	2737.64	2630.88	2369.86	3438.97	3154.51	2968.32	3600.86	3997.23	3019.97	4136.54	2866.26	3250.59	1860.96	1726.69	1626.22	2049.29	2112.1	2504.25	2104.77	2134.05	2318.5	2756.72	2295.71	2250.08
FBgn0000536	CG3525	FBgn0000536	32585	eas	easily shocked	NM_001258777	8328.85	8339.47	8058.14	6719.46	6583.62	6088.86	5229.77	4065.74	5600.66	3445.44	4103.37	4221.63	8808.88	7764.56	8094.48	7847.17	7049.86	6772.33	4315.89	4067.69	3956.65	2885.41	3454.41	3326.8
FBgn0000541	CG10894	FBgn0000541	44811	E(bx)	Enhancer of bithorax	NM_001169833	3106.7	3122.5	2787.14	3087.88	2771.64	2844.64	2646.25	3212.18	3041.98	3260.73	2614.02	2780.44	2850.85	2877.82	2818.7	2777.7	2609.33	2895.78	3199.61	2871.63	3015.88	2444.19	3022.51	2969.41
FBgn0000542	CG2904	FBgn0000542	31339	ec	echinus	NM_001103407	164.854	177.027	192.433	185.297	90.2395	165.303	150.934	214.842	211.847	316.649	170.107	132.695	163.018	228.001	184.039	194.784	105.154	198.996	188.58	178.448	223.842	284.514	236.847	208.78
FBgn0000543	CG5714	FBgn0000543	38291	ecd	ecdysoneless	NM_139450	567.949	628.126	585.666	561.987	712.892	646.941	538.071	607.365	655.718	899.684	713.645	667.869	580.384	638.126	654.361	588.411	724.064	606.033	615.79	593.91	660.178	746.739	688.869	655.513
FBgn0000546	CG1765	FBgn0000546	35540	EcR	Ecdysone receptor	NM_001169590	1453.91	1362.9	1252.91	1638.42	1767.4	1549.57	1756.33	1732.67	1246.32	1765.44	1108.61	1589.7	1491.71	1369.4	1259.21	1271.17	1958.88	1718.6	1520.26	1456.86	1569.42	1677.32	1456.69	1454.16
FBgn0000547	1X5	FBgn0000547	33619	ed	echinoid	NM_001273084	2296.26	2235.23	2091.66	2238.19	2201.84	2282.13	1956.26	2868.43	2529.33	3669.1	2254.1	2164.42	2395.19	2729.07	2533.49	2470.31	2415.55	2665.77	2987.79	2972.3	3078.31	3605.01	2928.08	2852.71
FBgn0000551	CG7673	FBgn0000551	40354	Edg78E	Ecdysone-dependent gene 78E	NM_001300211	11.6993	5.33214	5.22916	0	0	0	31.363	8.12916	12.8392	7.53925	10.221	9.66652	19.6407	1.39025	6.45751	8.11601	0	7.75309	18.7686	3.66046	10.0887	2.62628	8.51411	10.9404
FBgn0000552	BG:DS00004.8	FBgn0000552	40818	Edg84A	Ecdysone-dependent gene 84A	NM_079523	1.06357	3.19928	0	0	0	10.7031	19.6019	0	2.75126	0	0	10.5453	0.982037	0	4.305	0	12.0177	19.3827	0	7.32092	0.630542	0	3.09604	3.6468
FBgn0000557	CG1873	FBgn0000557	43736	eEF1alpha2	eukaryotic translation elongation factor 1 alpha 2	NM_079872	16401.4	16080.7	15275.4	15468.7	15058.4	14909.4	16388.1	17085.2	17268.8	23197	17383.4	16132.5	15326.7	16906.9	16470.9	14648.4	14852.3	14885.9	16644.2	16973.6	18293.3	18667.6	15914.4	16904.8
FBgn0000559	CG2238	FBgn0000559	35422	eEF2	eukaryotic translation elongation factor 2	NM_080366	125942	126209	126935	112467	112771	108273	91464.2	103336	116050	147893	112999	97355.1	119904	128195	132154	116094	107812	105163	113858	108946	109272	118403	106251	112861
FBgn0000560	CG7383	FBgn0000560	40428	eg	eagle	NM_001275264	13.8265	11.7307	19.8708	17.0668	51.5654	11.8923	17.6417	53.4202	11.0051	5.02617	9.85597	34.2722	16.6946	2.78051	7.53376	18.261	39.0574	27.1358	10.7249	8.23604	13.2414	13.1314	9.28812	8.20531
FBgn0000562	CG4051	FBgn0000562	37757	egl	egalitarian	NM_001299850	1989.95	2010.22	1850.08	1732.28	2083.24	2019.31	1826.89	2630.36	2253.29	2666.38	2172.33	1892	1709.73	1949.13	1703.71	1883.93	1895.78	2032.6	2041.31	1921.74	1962.88	1841.9	1955.15	2045.86
FBgn0000564	CG5400	FBgn0000564	42101	Eh	Eclosion hormone	NM_001275739	2.12715	8.53143	0	25.6003	16.7588	13.0815	24.5023	0	25.6785	0	14.9665	8.78775	6.87426	1.39025	12.915	7.10151	1.50221	0	22.3436	4.57558	1.26108	4.37713	27.0903	3.6468
FBgn0000565	CG7266	FBgn0000565	39675	Eip71CD	Ecdysone-induced protein 28/29kD	NM_001274949	5103.03	4565.38	5079.61	4736.05	6381.22	5898.58	3520.49	4299.17	3647.26	2454.03	4369.48	4250.63	5047.67	2538.6	5259.64	5188.16	3986.86	4458.03	1476.47	1520.92	1745.97	1401.56	1647.09	1618.27
FBgn0000566	CG5345	FBgn0000566	37143	Eip55E	Eip55E	NM_001299649	1016.78	1056.83	972.624	1126.41	1080.3	1010.85	578.255	752.528	758.432	806.7	787.382	808.473	1687.14	1045.47	1257.06	1637.41	1544.27	1392.97	933.964	928.842	843.665	1131.93	864.569	935.405
FBgn0000567	3.3	FBgn0000567	39962	Eip74EF	Ecdysone-induced protein 74EF	NM_001014590	997.633	853.143	770.778	1195.9	1112.52	768.243	687.045	903.498	707.075	730.051	709.995	740.807	959.451	863.347	951.406	864.355	944.888	985.935	740.915	733.008	774.936	701.217	626.948	665.542
FBgn0000568	57B	FBgn0000568	39999	Eip75B	Ecdysone-induced protein 75B	NM_001259892	6402.72	6262.07	6330.42	7372.88	7942.36	7898.87	8106.35	9658.61	7300.02	11341.6	6583.79	8077.7	5888.3	6023.97	5910.77	5476.28	6875.6	6715.47	6459.1	6306.06	6407.57	9094.81	5945.94	6251.53
FBgn0000575	0094/26	FBgn0000575	38091	emc	extra macrochaetae	NM_079152	3549.15	3637.59	3531.78	4994.49	4464.28	4986.44	4889.68	4943.69	4157.16	5609.21	4456.36	5270.01	3870.21	3817.63	3565.62	4305.54	5428.97	4660.9	4523.24	4495.05	4472.44	6913.24	4794.22	5041.71
FBgn0000576	CG2988	FBgn0000576	41697	ems	empty spiracles	NM_169560	95.7217	61.8528	102.492	73.1436	150.829	115.355	80.3676	150.97	88.9576	66.5968	82.8631	119.513	83.4732	70.9029	124.845	88.2616	108.159	89.1606	74.1808	88.7662	88.2759	66.5324	76.627	80.2297
FBgn0000577	153867_at	FBgn0000577	36240	en	engrailed	NM_078976	67.0052	67.185	78.4374	62.1721	90.2395	54.7046	155.835	48.775	59.6107	95.4972	68.2617	65.9081	67.7606	87.5859	55.965	68.9861	28.5419	69.7778	94.737	86.0209	76.9261	119.933	73.5309	63.8191
FBgn0000578	CG15112	FBgn0000578	37201	ena	enabled	NM_001014536	841.287	772.094	739.403	1060.58	925.599	1108.36	1055.56	1254.21	848.307	1055.5	834.472	1186.35	874.995	882.81	706.021	915.08	853.253	1321.9	917.876	921.521	939.508	1251.86	1026.34	1027.49
FBgn0000579	BEST:LD15491	FBgn0000579	33351	Eno	Enolase	NM_001169382	23606	23685.4	25348.9	23924.1	25206.5	24833.5	19885.1	21465.6	22506.3	21042.1	20803.8	20793.6	24878.9	23449.4	24568.7	25809.9	25238.6	24736.2	21806.5	22456.9	22963.7	21419.1	21301.5	22478.9
FBgn0000581	CG7776	FBgn0000581	36238	E(Pc)	Enhancer of Polycomb	NM_001273966	2616.39	2530.63	2490.13	2664.87	2771.64	2415.33	2302.24	2743.01	2648.55	3883.97	2351.93	2272.51	2207.62	2243.87	2663.72	2364.8	2396.02	2840.22	2502.49	2239.29	2440.83	2686.68	2638.6	2425.12
FBgn0000588	CG14941	FBgn0000588	34595	esc	extra sexcombs	NM_058083	196.761	188.758	156.875	130.439	86.3721	111.788	183.277	152.131	164.159	193.508	144.554	189.815	158.108	164.05	145.294	186.668	163.741	171.86	252.036	240.675	203.665	231.113	220.593	181.429
FBgn0000591	CG8365	FBgn0000591	43161	E(spl)m8-HLH	Enhancer of split m8, helix-loop-helix	NM_079789	0	0	0	0	0	0	0	0	0	0	0	0	0	0	0	0	0	0	0	0	0.630542	0	0	0
FBgn0000592	CG6917	FBgn0000592	39392	Est-6	Esterase 6	NM_001274820	13001.1	13218.4	12795.8	10212.1	11589.3	11111	8392.53	8189.55	9003.06	8073.29	6903.56	7099.62	11414.2	10082.1	10907.8	11263	10809.9	10409.8	5151.55	5620.64	5839.45	4757.07	5002.42	5327.07
FBgn0000594	CG17148	FBgn0000594	39393	Est-P	Esterase P	NM_176323	60.6237	56.5207	38.6958	60.953	58.0111	65.4077	20.5819	62.7107	60.5278	42.7224	66.8016	28.9996	80.5271	51.4394	54.8888	77.1021	7.51103	25.8436	26.8124	43.0104	68.7291	38.5188	58.8247	79.318
FBgn0000606	10.5	FBgn0000606	36039	eve	even skipped	NM_078946	0	0	1.04583	26.8193	5.15654	4.75692	0	10.4518	4.58544	11.3089	8.03079	8.78775	4.91019	0	0	10.145	0	23.2593	3.57498	4.57558	0.630542	0	14.7062	6.38191
FBgn0000611	CG8933	FBgn0000611	32567	exd	extradenticle	NM_001272663	2171.82	2193.64	1993.36	2529.55	2329.47	2738.8	2572.74	2445.72	1986.41	2200.21	1849.64	2607.32	1882.57	2024.21	2037.34	2101.03	2773.07	2627.01	2093.15	2004.1	2108.53	2422.3	2018.62	2148.88
FBgn0000615	CG8994	FBgn0000615	37345	exu	exuperantia	NM_001169747	205.27	283.67	241.587	198.707	149.54	158.168	36.2634	47.6137	82.5379	77.9056	44.8994	53.6053	290.683	312.807	344.4	265.799	180.265	232.593	362.86	210.477	63.6848	53.401	196.598	99.3754
FBgn0000617	CG6474	FBgn0000617	32762	e(y)1	enhancer of yellow 1	NM_078667	199.952	187.691	193.479	224.307	288.766	297.308	267.565	218.326	174.247	128.167	181.788	415.66	257.294	241.904	246.461	226.234	291.428	273.943	238.63	211.392	174.66	248.621	202.017	203.309
FBgn0000618	CG15191	FBgn0000618	45848	e(y)2	enhancer of yellow 2	NM_080107	157.409	166.363	158.967	237.717	112.155	151.032	281.287	155.615	165.993	126.911	193.104	185.421	190.515	196.026	209.869	157.248	145.714	219.671	148.362	161.975	199.882	262.628	167.186	190.546
FBgn0000625	BK27	FBgn0000625	39419	eyg	eyegone	NM_001014582	122.311	127.971	161.058	138.973	148.251	141.518	126.432	131.228	170.578	290.261	151.49	130.059	114.898	120.952	92.5576	131.885	193.785	138.263	134.062	110.729	105.301	182.964	158.672	109.404
FBgn0000629	CG6502	FBgn0000629	39203	E(z)	Enhancer of zeste	NM_001144460	437.129	423.372	416.241	414.481	550.461	379.364	459.663	368.135	483.306	443.56	463.23	398.085	448.791	453.222	509.067	412.902	611.398	359.227	523.735	479.521	474.798	339.665	502.332	451.292
FBgn0000633	CT39263	FBgn0000633	36521	CG17716	uncharacterized protein	NM_001299462	799.808	771.028	676.654	816.77	794.108	723.052	923.247	1070.73	808.872	732.564	743.213	781.231	705.103	834.152	753.376	752.76	555.816	877.392	787.389	918.776	902.936	1041.76	845.219	771.299
FBgn0000635	1D4	FBgn0000635	31364	Fas2	Fasciclin 2	NM_001272306	3165.2	3205.68	3235.81	3115.92	2919.89	2935.02	3005.94	3639.54	3313.44	4691.93	3292.62	3240.04	2690.78	2858.36	2765.96	2866.98	2939.82	2708.41	3237.14	3236.76	3416.91	3718.81	3076.69	2982.17
FBgn0000636	CG5803	FBgn0000636	35097	Fas3	Fasciclin 3	NM_001103703	1063.57	1033.37	1042.69	1222.72	1179.56	1362.86	1381.93	1323.89	1301.35	1568.17	1294.42	1507.98	932.936	1126.1	1037.51	939.428	1177.73	1156.5	1211.02	1132.91	1247.21	1339.4	1085.16	1065.78
FBgn0000639	CG17285	FBgn0000639	39566	Fbp1	Fat body protein 1	NM_001274897	8.5086	2.13286	4.18333	6.0953	74.7699	7.13538	0	0	5.50253	0	4.38043	0	3.92815	2.78051	0	12.174	22.5331	0	0	0	5.04434	0	0	0
FBgn0000640	CG3763	FBgn0000640	34259	Fbp2	Fat body protein 2	NM_001298848	0	0	0	0	0	0	0	0	1.83418	0	1.46014	0	3.92815	0	4.305	3.0435	0	10.3375	0.893745	0.915116	1.89163	0	0.77401	4.55851
FBgn0000644	CG4015	FBgn0000644	31294	Fcp3C	Follicle cell protein 3C	NM_058134	15.9536	11.7307	16.7333	7.31436	16.7588	8.32461	16.6616	9.29047	7.33671	11.3089	18.9819	0	9.82037	12.5123	12.915	15.2175	28.5419	0	4.46873	41.1802	15.7636	9.62969	27.8643	7.29361
FBgn0000658	CG10917	FBgn0000658	37089	fj	four-jointed	NM_058135	69.1323	46.9228	52.2916	29.2574	97.9743	72.543	41.1639	76.6464	45.8544	141.989	74.1023	23.7269	91.3295	123.732	120.54	114.639	109.661	121.465	92.9495	102.493	121.695	142.695	76.627	106.669
FBgn0000659	CG10002	FBgn0000659	43383	fkh	fork head	NM_001170291	443.511	364.718	377.545	482.748	427.993	488.774	637.06	569.041	514.487	662.198	425.997	529.022	422.276	415.686	363.773	416.96	554.314	498.782	487.091	476.775	538.483	738.86	456.666	434.881
FBgn0000662	CG6315	FBgn0000662	36527	fl(2)d	female lethal d	NM_001259376	1222.05	1313.84	1214.21	1453.12	1244.02	1358.1	1212.37	1269.31	1355.46	1365.86	1240.39	1216.22	1163.71	1362.45	1268.9	1343.2	1243.83	1700.51	1378.15	1412.02	1385.93	1560.01	1332.84	1328.35
FBgn0000667	ACTN	FBgn0000667	31166	Actn	alpha actinin	NM_001201603	3112.02	3285.67	3563.15	2836.75	3079.74	3076.54	2903.03	3314.38	4163.58	3694.23	3293.72	3131.07	2612.22	3080.8	2770.27	2706.69	2525.21	2652.85	3166.54	3683.34	3482.48	3540.22	3368.49	3116.19
FBgn0000709	15	FBgn0000709	33110	fliI	flightless I	NM_080358	963.599	1030.17	1017.59	958.181	979.743	897.869	644.901	1047.5	961.108	1481.46	1039.99	708.292	957.487	1138.62	1007.37	1038.85	760.117	921.326	916.982	970.023	1037.87	974.35	1056.52	929.023
FBgn0000711	CG15305	FBgn0000711	44289	flw	flapwing	NM_001272478	4652.08	4813.86	4356.94	5467.49	5328	5430.02	5535.56	5757.77	5012.8	7122.08	4754.96	5481.8	3000.12	3114.17	2728.3	3413.8	4212.19	3886.88	3261.28	3522.28	3308.45	4906.77	3574.38	3509.14
FBgn0000715	CG2346	NA	36030	FMRFa	FMRFamide	NM_078945	158.473	155.699	137.004	64.6102	72.1916	77.3	127.412	130.067	155.905	55.2879	70.4519	134.453	143.377	182.123	202.335	76.0876	75.1103	109.835	168.024	137.267	166.463	144.445	136.226	92.0818
FBgn0000719	114	FBgn0000719	33148	fog	folded gastrulation	NM_001038771	941.263	1003.51	982.037	1075.21	1135.73	1035.82	874.243	1348.28	1154.61	1257.8	1049.84	1165.26	967.307	1049.64	1010.6	905.95	1072.58	1042.79	1051.04	1133.83	1109.75	1399.81	1073.55	1033.87
FBgn0000721	142251_at	FBgn0000721	44817	for	foraging	NM_001014464	7018.53	6910.46	7260.17	7037.64	7233.34	7131.81	4674.06	5343.18	5090.76	5746.17	5221.84	4571.39	6215.32	6264.48	6473.65	6177.3	6636.75	6597.88	4879.85	4679.9	4660.97	4605.62	5050.41	4992.47
FBgn0000723	CG8874	FBgn0000723	41118	FER	FER tyrosine kinase	NM_001275482	2042.06	1879.05	1907.6	1609.16	1644.94	1404.48	1938.62	1997.45	2031.35	2006.7	1980.32	1565.98	1654.73	1814.28	1913.57	1755.09	1668.95	1361.96	2009.14	1849.45	2094.66	1434.82	1842.92	1820.67
FBgn0000808	CG1505	FBgn0000808	32159	gd	gastrulation-defective	NM_001272549	5.31787	2.13286	3.1375	0	0	0	0	0	1.83418	0	0	0	3.92815	5.56101	0	0	0	0	3.57498	4.57558	3.78325	0	0.77401	1.8234
FBgn0000810	CG3218	FBgn0000810	47781	fs(1)K10	female sterile (1) K10	NM_058143	430.748	419.106	398.462	416.919	369.982	528.018	442.022	502.847	383.343	392.041	439.503	355.025	393.797	394.832	371.307	440.294	386.067	491.029	418.273	383.433	433.813	455.222	378.491	370.151
FBgn0000826	CG11420	FBgn0000826	31084	png	pan gu	NM_058144	3.19072	5.33214	0	2.43812	0	0	0	15.097	6.41962	1.25654	4.01539	10.5453	7.8563	0	0	0	0	0	48.2622	34.7744	1.26108	0	22.4463	0
FBgn0000927	CG2707	FBgn0000927	31263	fs(1)Ya	female sterile (1) Young arrest	NM_058145	0	0	0	0	0	2.37846	0	0	4.58544	0	0	0	0	9.73177	11.8388	0	0	0	84.012	60.3976	0	0	32.5084	0.911701
FBgn0000928	CG2706	FBgn0000928	31262	fs(1)Yb	female sterile (1) Yb	NM_058146	0	1.06643	1.04583	0	0	0	0	5.80654	2.75126	0	1.46014	0	0.982037	0	10.7625	1.0145	0	0	0	0.915116	1.26108	0	0	6.38191
FBgn0000964	CG10034	FBgn0000964	35227	tj	traffic jam	NM_001273653	870.004	829.681	649.462	1234.91	1008.1	1379.51	459.663	664.269	461.295	665.968	575.662	656.445	788.576	532.467	509.067	676.672	697.024	881.268	324.429	323.951	337.971	386.938	341.338	359.21
FBgn0000996	19k	FBgn0000996	47121	dup	double parked	NM_001299522	189.316	131.171	149.554	175.545	154.696	178.385	103.89	207.874	143.066	196.021	148.205	79.0897	169.892	171.001	158.209	146.088	151.723	182.198	484.41	203.156	177.182	208.351	159.446	144.96
FBgn0001075	79/18	FBgn0001075	33627	ft	fat	NM_058149	120.184	99.1778	122.362	67.0483	76.059	146.275	104.87	126.583	140.315	158.324	98.1946	130.937	85.4373	73.6834	89.3288	86.2326	52.5772	43.9342	147.468	159.23	139.98	107.677	195.05	157.724
FBgn0001077	BG:DS07876.1	FBgn0001077	40834	ftz	fushi tarazu	NM_058150	0	0	1.04583	0	0	7.13538	0	0	0	0	0	1.75755	0	0	0	3.0435	0	0	0	3.66046	0.630542	0	0	1.8234
FBgn0001078	BFTZ-F1	FBgn0001078	40045	ftz-f1	ftz transcription factor 1	NM_001259895	1395.41	1317.04	1345.99	1922.46	1709.39	1399.72	1600.49	2271.52	1523.28	2170.05	1345.89	1660.01	1146.04	1108.03	1057.95	1171.75	1153.69	1602.31	1421.95	1317.77	1263.61	1980.21	1516.28	1452.34
FBgn0001079	CG6551	NA	32855	fu	fused	NM_058151	315.882	296.467	295.971	215.774	253.96	230.711	185.238	349.554	295.302	353.088	303.345	257.481	285.773	469.905	311.037	367.25	112.665	267.482	331.579	293.752	298.246	245.995	288.706	299.038
FBgn0001083	CG1500	FBgn0001083	32162	fw	furrowed	NM_001103491	676.433	647.322	682.929	699.741	636.833	562.506	723.308	556.267	733.671	838.114	737.737	637.112	309.342	291.953	227.089	323.626	231.34	218.379	314.598	272.704	293.202	183.84	341.338	309.978
FBgn0001084	CG13396	FBgn0001084	34166	fy	fuzzy	NM_001273321	72.3231	84.2478	87.8499	74.3627	29.6501	91.5707	82.3278	39.4845	111.885	108.063	69.7218	156.422	62.8504	90.3664	57.0413	85.2181	199.793	109.835	110.824	88.7662	82.601	61.2799	76.627	82.0531
FBgn0001085	CG17697	FBgn0001085	45307	fz	frizzled	NM_001274907	198.888	215.419	173.608	185.297	158.564	171.249	320.49	445.943	237.526	314.136	181.058	139.725	236.671	208.538	168.971	170.436	183.269	151.185	304.767	260.808	255.37	271.382	208.209	225.19
FBgn0001086	BG:DS02740.14	FBgn0001086	34968	fzy	fizzy	NM_058153	54.2423	50.1221	47.0625	49.9815	11.6022	65.4077	103.89	62.7107	74.2841	72.8795	61.326	74.6959	44.1917	62.5614	46.2788	62.8991	22.5331	27.1358	227.011	87.8511	51.7045	64.7816	82.045	55.6138
FBgn0001087	AP-3delta	FBgn0001087	44819	g	garnet	NM_001272599	1722.99	1636.97	1633.59	1846.88	1730.02	1392.59	1662.24	1733.83	1728.71	1972.77	1663.83	1633.64	1579.12	1819.84	1796.26	1845.38	1542.77	2048.11	1771.4	1719.5	1863.88	1671.19	1894.78	1740.44
FBgn0001089	CG9092	FBgn0001089	33839	Gal	beta galactosidase	NM_001273191	404.158	457.498	531.283	430.328	342.91	462.61	472.405	383.232	421.861	547.853	377.082	376.994	491.019	560.272	598.395	476.816	310.957	461.309	442.404	438.34	448.315	400.07	414.095	502.347
FBgn0001090	Bnb	FBgn0001090	32872	bnb	bangles and beads	NM_078682	6132.57	6242.87	6028.18	12753.8	13485.6	13799.8	7445.76	9296.28	7099.18	7687.53	8996.31	9421.34	11508.5	13219.9	12203.6	17184.6	18785.1	19866	12726	12958	13878.2	17523.4	16179.1	15465.2
FBgn0001091	BEST:GH12586	FBgn0001091	35728	Gapdh1	Glyceraldehyde 3 phosphate dehydrogenase 1	NM_001038847	17713.8	17744.3	19024.7	18313.9	20458.6	18220.2	16890.9	15490.7	16236.1	16205.6	14233.5	15785.4	20809.4	17949.6	17998.1	19759.4	21386.9	20506.9	15754	16461.1	17004.5	16613	15370.3	16652.2
FBgn0001092	CG8893	FBgn0001092	32545	Gapdh2	Glyceraldehyde 3 phosphate dehydrogenase 2	NM_001272655	19465.5	19466.6	21342.3	18712.6	18575.2	19182.3	15652.1	14105.3	15855.5	14362.3	14374.4	15524.4	20903.6	19873.7	21571.3	20371.2	19944.8	19545.5	17415.5	18710.5	17860.7	17120.7	16569.2	18222.2
FBgn0001098	CG5320	FBgn0001098	42832	Gdh	Glutamate dehydrogenase	NM_079746	8009.78	8236.03	8272.53	9407.49	8991.72	8859.76	6658.75	9399.63	8459.22	7506.58	7892.44	6546.87	5768.49	6118.5	5905.39	5785.7	5574.69	5834.2	5248.96	5641.69	5645.24	6178.76	5336.8	5002.5
FBgn0001099	CG33088	FBgn0001099	3772583	gdl	gonadal	NM_001031956	9.57217	9.59785	3.1375	0	0	0	24.5023	20.9036	0.917088	10.0523	3.28532	5.27265	4.91019	1.39025	0	6.08701	28.5419	5.16873	0	6.40581	4.41379	7.00341	6.96609	2.7351
FBgn0001104	CG10060	FBgn0001104	38765	Galphai	G protein alpha i subunit	NM_058154	946.581	929.925	894.187	808.237	623.942	753.972	807.596	781.561	829.048	831.831	940.697	973.682	781.702	834.152	817.951	821.746	877.289	626.708	908.939	846.482	752.237	603.169	880.049	917.171
FBgn0001105	CG10545	FBgn0001105	32544	Gbeta13F	G protein beta-subunit 13F	NM_001316638	9958.25	10060.7	9295.36	10855.7	10444.6	11169.2	12795.1	12456.2	9992.59	17149.3	9673.09	12877.6	10246.6	10096	9833.7	9795.01	11298.1	11615.4	10512.2	10746.2	10327.6	14583.7	10028.8	10766.3
FBgn0001108	CG9206	FBgn0001108	39536	DCTN1-p150	Dynactin 1, p150 subunit	NM_079337	1450.72	1545.25	1566.66	1526.26	1522.47	1506.75	1066.34	1452.8	1578.31	1970.26	1533.15	1304.1	1519.21	1643.28	1642.36	1503.49	1416.58	1541.57	1568.52	1637.14	1675.98	1524.12	1621.55	1788.76
FBgn0001112	CG1152	FBgn0001112	40875	Gld	Glucose dehydrogenase	NM_001363924	630.7	599.333	601.354	620.502	622.653	758.729	725.269	868.659	855.643	924.815	734.087	646.778	724.744	721.541	866.382	794.355	662.473	825.704	883.914	967.277	962.207	897.312	890.885	856.999
FBgn0001114	CG9280	FBgn0001114	34193	Glt	Glutactin	NM_001259017	38455.7	37704.6	37556.9	39809.6	41061.5	41574.3	13337.1	17440.5	15187	18683.5	13865.9	13676.4	35605.7	39980.9	40207.7	32581.7	34980.4	34356.5	13566.2	14780	15156.3	15621.1	13246.4	14589
FBgn0001120	CG5272	FBgn0001120	39615	gnu	giant nuclei	NM_140469	3.19072	0	2.09166	0	0	0	17.6417	4.64524	14.6734	0	1.46014	0	3.92815	13.9025	4.305	1.0145	0	0	119.762	70.4639	8.19705	0	75.8529	2.7351
FBgn0001122	Bkh	FBgn0001122	36104	Galphao	G protein alpha o subunit	NM_001273940	5046.66	5075.13	4720.89	6058.73	6722.84	6514.6	6641.11	7071.21	5536.46	7703.86	5151.02	6401	4866.98	4649.01	4411.55	5010.62	5592.71	5686.89	5593.06	5490.69	5741.72	7938.37	5681.23	5900.53
FBgn0001123	CG2835	FBgn0001123	37805	Galphas	G protein alpha s subunit	NM_001169812	1550.69	1636.97	1478.81	1484.82	1773.85	1398.53	1907.26	1762.87	1581.98	1370.89	1537.53	1654.73	1572.24	1390.25	1389.44	1499.43	1592.34	1647.53	1640.02	1662.77	1608.51	1510.11	1594.46	1718.56
FBgn0001124	BEST:GH07823	FBgn0001124	36782	Got1	Glutamate oxaloacetate transaminase 1	NM_137242	6935.57	6766.49	7420.18	5263.9	5246.78	5508.51	3391.12	3361.99	3879.28	4072.45	4029.63	4202.3	8696.92	8711.32	9051.27	7143.1	6546.62	5958.25	3875.28	3923.1	3912.51	3395.78	4020.98	4499.24
FBgn0001125	152801_at	FBgn0001125	33373	Got2	Glutamate oxaloacetate transaminase 2	NM_164445	10548.5	10683.5	12304.2	6317.17	7121.19	7498.1	4543.71	4583.69	4855.98	6065.33	5705.15	6007.3	16323.4	14453.1	17156.5	13154	11251.5	11267.8	4392.76	4771.41	4501.44	4277.33	5212.18	5888.68
FBgn0001128	CG9042	FBgn0001128	33824	Gpdh	Glycerol 3 phosphate dehydrogenase	NM_001273182	22960.4	23671.5	25218.2	32931.7	35202.4	32329.2	20702.5	22588.6	20848.2	13816.9	15113.9	18342.7	22589.8	20682.8	22235.3	23791.1	26401.3	28072.7	26026.7	28254.2	27919.8	24859.5	22091.8	23642.2
FBgn0001133	CG3282	FBgn0001133	45871	grau	grauzone	NM_176242	386.078	432.97	429.837	479.091	462.8	390.067	386.157	491.234	420.026	360.628	438.773	497.387	420.312	499.101	393.908	436.236	453.666	364.395	439.723	367.876	412.375	460.474	433.445	365.592
FBgn0001134	CG7446	FBgn0001134	39984	Grd	Glycine receptor	NM_079407	354.17	399.911	371.27	351.089	313.26	210.494	232.282	192.777	311.81	280.209	242.019	214.421	407.546	287.782	341.172	380.438	258.38	239.054	285.105	285.516	312.118	224.109	257.745	310.89
FBgn0001137	CG17610	FBgn0001137	34171	grk	gurken	NM_057220	381.823	382.848	427.745	284.041	346.777	327.038	238.163	336.78	386.094	418.429	340.578	447.296	336.839	375.368	361.62	326.669	386.067	472.939	324.429	390.754	337.971	437.713	390.875	333.683
FBgn0001138	CG9656	FBgn0001138	40962	grn	grain	NM_001144554	172.299	197.289	211.258	203.583	211.418	184.331	216.6	365.812	200.842	295.287	177.407	294.39	173.821	162.66	201.259	160.291	142.71	192.535	194.836	196.75	208.079	336.164	189.632	200.574
FBgn0001139	BEST:GM01575	FBgn0001139	43162	gro	groucho	NM_001202364	2472.81	2511.44	2572.75	2539.3	2397.79	2962.37	2807.97	2580.43	2352.33	3955.6	2562.19	2321.72	2335.29	2766.6	2430.17	2616.4	2977.37	2555.94	2706.26	2609.91	2684.22	3355.51	2522.5	2643.02
FBgn0001142	CG2718	FBgn0001142	33172	Gs1	Glutamine synthetase 1	NM_001169368	6074.07	5402.53	5929.87	6361.06	6278.09	5683.33	7968.15	7474.18	6473.73	10039.8	8023.12	9100.59	7171.82	7754.83	8688.57	7941.52	9554.03	8611.1	9720.37	8832.7	8883.71	10469.2	10176.7	11307.8
FBgn0001145	CG1743	FBgn0001145	32087	Gs2	Glutamine synthetase 2	NM_001298192	26087.4	25876.9	25221.3	32079.6	32749.2	32711	21825.7	21242.7	21417.7	16149.1	21787.2	20996.6	26585.7	29327.4	27473.5	30049.5	30539.9	31932.4	21081.7	21181.3	21717.1	22994.8	21735	21041.1
FBgn0001147	BSH-4	FBgn0001147	38004	gsb-n	gooseberry-neuro	NM_079138	6.38145	10.6643	17.7791	0	6.44568	16.6492	0	0	13.7563	3.76963	7.66575	0	12.7665	19.4635	8.61001	9.13051	0	10.3375	12.5124	4.57558	8.82759	6.12799	4.64406	11.8521
FBgn0001148	BSH-9	FBgn0001148	38005	gsb	gooseberry	NM_079139	0	2.13286	1.04583	7.31436	0	0	0	0	1.83418	0	2.55525	0	1.96407	0	0	0	0	0	3.57498	3.66046	0.630542	0	3.09604	0.911701
FBgn0001149	CG10045	FBgn0001149	41503	GstD1	Glutathione S transferase D1	NM_001038953	8289.5	8654.07	9086.19	9913.4	11105.9	11641.4	12510.9	10115	8528	7080.62	9570.14	16214.3	11091.1	11596.1	11346.9	10667.5	14542.9	14973.8	10140.4	10134.9	9813.76	14482.2	11371	11219.4
FBgn0001150	CG7952	FBgn0001150	31227	gt	giant	NM_080310	43.6066	27.7271	35.5583	25.6003	103.131	39.2446	67.6264	59.2268	55.0253	38.9528	60.2309	64.1506	73.6528	63.9516	72.1088	50.7251	0	50.3951	35.7498	51.2465	83.2316	24.5119	56.5027	44.6734
FBgn0001168	8247	FBgn0001168	38995	h	hairy	NM_001014577	1630.46	1549.52	1680.65	1773.73	1789.32	2533.06	1665.18	2131	1703.03	3422.82	2046.39	2457.05	2094.69	2000.57	2180.48	1983.35	3102.06	2885.44	2152.14	1981.23	1880.91	3688.17	2617.7	2709.58
FBgn0001169	CG5460	FBgn0001169	42445	H	Hairless	NM_079694	625.382	629.193	595.079	715.588	681.953	692.132	520.429	607.365	547.502	692.355	566.536	610.748	621.63	620.053	685.572	680.73	724.064	808.906	804.371	582.929	587.035	678.455	624.626	589.871
FBgn0001170	CG11607	FBgn0001170	33841	H2.0	Homeodomain protein 2.0	NM_078764	10.6357	6.39857	3.1375	6.0953	0	16.6492	20.5819	10.4518	8.25379	7.53925	6.57065	0	14.7306	6.95126	0	3.0435	0	0	5.36247	8.23604	5.67488	23.6365	7.7401	5.47021
FBgn0001174	CG7428	FBgn0001174	33334	halo	halo	NM_001144293	0	0	2.09166	0	0	0	0	0	0	0	1.82518	0	0	0	0	0	0	0	0	0	0	0	0	0
FBgn0001179	CG8019	FBgn0001179	39202	hay	haywire	NM_001144459	294.61	260.209	310.612	377.909	386.741	330.606	262.665	397.168	258.619	429.738	280.348	265.39	277.917	342.002	305.655	345.945	431.133	188.659	319.961	282.771	295.724	372.056	263.937	280.804
FBgn0001180	CG9786	FBgn0001180	41032	hb	hunchback	NM_169233	107.421	75.7164	108.767	74.3627	122.468	90.3815	121.531	98.7113	105.465	136.963	110.971	84.3624	48.1198	72.2931	67.8038	89.2761	39.0574	85.284	139.424	121.71	117.281	115.556	110.683	94.8169
FBgn0001185	CG4694	FBgn0001185	34992	her	hermaphrodite	NM_001273577	405.222	395.645	361.858	421.795	313.26	393.635	318.53	515.621	440.202	353.088	445.709	559.78	413.438	346.173	359.468	431.163	420.618	378.609	403.079	382.518	455.882	393.942	437.315	425.764
FBgn0001186	CG3001	FBgn0001186	45875	Hex-A	Hexokinase A	NM_001272455	7366.32	7750.8	7619.93	8185.99	7823.76	7998.76	8939.43	9139.5	8575.69	11542.6	8336.69	8421.3	6322.36	6904	6715.81	6627.74	6503.05	6878.29	7498.52	7249.55	7446.07	9318.04	7216.09	7267.17
FBgn0001187	CG8094	FBgn0001187	44008	Hex-C	Hexokinase C	NM_079935	4434.04	4287.04	4541	2851.38	2656.91	3122.92	1527.96	1394.73	1798.41	1789.32	1376.92	1299.71	4197.23	4423.78	4746.27	3224.09	3193.69	2687.74	1307.55	1637.14	1702.46	1752.6	1503.13	1574.51
FBgn0001189	CG3095	FBgn0001189	31120	hfw	halfway	NM_001272206	1183.76	1154.94	1259.18	1553.08	1585.64	1264.15	1455.44	1453.96	1249.99	1339.47	1201.7	1271.59	1140.15	1483.4	1248.45	1254.94	1434.61	1518.31	1100.2	1125.59	1248.47	1143.31	1185.78	1184.3
FBgn0001197	5499	FBgn0001197	43229	His2Av	Histone H2A variant	NM_001276068	880.64	913.929	834.574	714.369	916.575	997.764	1132.99	931.37	1038.14	694.868	1041.08	1112.53	1064.53	1138.62	1057.95	1025.66	775.139	898.067	1426.42	1153.96	1094.62	929.703	1197.39	1097.69
FBgn0001202	CG10653	FBgn0001202	35169	hook	hook	NM_057225	1225.24	1158.14	1117.99	1417.77	1225.97	1248.69	1396.63	1334.34	1185.8	1192.46	1407.94	1247.86	1089.08	1151.13	1182.8	1265.08	1138.67	1166.84	1206.56	1197.89	1221.36	1187.95	1274.79	1235.35
FBgn0001206	BcDNA:LD22117	FBgn0001206	31988	Hmr	Hybrid male rescue	NM_132409	165.918	165.296	176.746	190.173	110.866	154.6	132.313	228.778	185.252	280.209	203.69	159.058	167.928	189.074	200.183	204.929	150.221	196.412	348.561	215.052	221.951	135.691	163.316	195.104
FBgn0001208	CG7399	FBgn0001208	38871	Hn	Henna	NM_001014573	25117.4	23292.9	23785.4	22307.6	20877.6	20218.1	10212.6	9385.7	12101	12280.2	12628.4	10552.3	21321	22075.8	22611	21102.6	17173.2	18541.5	11473	11460.9	10649.2	9424.84	11506.4	11969.7
FBgn0001215	CG9983	FBgn0001215	43385	Hrb98DE	Heterogeneous nuclear ribonucleoprotein at 98DE	NM_079819	4096.89	4049.23	3892.59	4039.97	4365.01	4603.51	3905.67	3842.77	3935.23	3601.25	3832.51	3918.46	4046.98	3903.83	3789.48	3953.51	3379.96	3654.29	3473.99	3581.76	3774.43	3540.22	3953.64	3439.85
FBgn0001216	143191_at	FBgn0001216	39542	Hsc70-1	Heat shock protein cognate 1	NM_079339	613.683	737.968	922.424	381.566	581.4	623.157	703.707	599.235	1140.86	550.366	771.321	761.898	315.234	397.612	527.363	455.511	549.808	399.284	715.89	1006.63	823.488	893.81	866.891	692.893
FBgn0001217	CG7756	FBgn0001217	41609	Hsc70-2	Heat shock protein cognate 2	NM_079615	8.5086	6.39857	12.55	0	0	16.6492	6.86065	22.0649	9.17088	2.51308	7.66575	0	5.89222	1.39025	1.07625	8.11601	0	0	13.4062	13.7267	5.04434	0	10.0621	0
FBgn0001218	A4V4C4_DROME	FBgn0001218	32133	Hsc70-3	Heat shock 70-kDa protein cognate 3	NM_001298210	9272.24	9136.09	10205.2	12300.3	13015.1	14437.3	9748.98	14605.8	10426.4	11956	9018.58	11062.9	13980.3	13698.2	14751.1	16532.3	14491.8	14515.1	8748.87	9605.05	10041.4	12417	9678.22	9755.2
FBgn0001220	CG8542	FBgn0001220	36583	Hsc70-5	Heat shock protein cognate 5	NM_001299485	6472.91	6529.74	6856.48	5917.32	5989.32	6159.02	4710.33	4591.82	5300.77	5037.48	5092.25	5154.89	8002.62	7991.17	8106.32	7419.05	5930.71	6600.47	6209.74	6286.84	6260.02	6266.3	6185.89	6134.84
FBgn0001222	CG5748	FBgn0001222	37068	Hsf	Heat shock factor	NM_001043090	1134.83	1121.88	1138.91	1206.87	1055.8	1034.63	1055.56	1100.92	1139.02	1177.38	1065.9	1117.8	1279.59	1138.62	1196.79	1271.17	859.262	1243.08	1112.71	1062.45	1129.3	991.858	1198.94	1184.3
FBgn0001223	22	FBgn0001223	3772576	Hsp22	Heat shock protein 22	NM_001031943	0	0	0	0	0	0	0	0	0	0	0	0	0	0	0	0	0	0	0	0	0	0	0	0
FBgn0001224	23	FBgn0001224	39077	Hsp23	Heat shock protein 23	NM_001259765	160.6	189.824	175.7	184.078	224.31	287.794	175.437	135.873	147.651	79.1622	162.076	947.319	175.785	198.806	200.183	217.103	225.331	179.613	201.986	175.702	158.266	124.311	201.243	153.166
FBgn0001225	26	FBgn0001225	39075	Hsp26	Heat shock protein 26	NM_001300071	105.294	83.1814	110.858	91.4295	186.925	315.146	52.925	137.034	133.895	103.036	243.479	550.992	74.6348	125.123	113.006	235.364	262.886	217.087	544.291	299.243	131.153	190.843	378.491	196.927
FBgn0001226	27	FBgn0001226	39078	Hsp27	Heat shock protein 27	NM_001300072	76.5774	63.9857	74.2541	65.8293	100.553	161.735	124.472	119.615	121.056	175.916	95.2744	373.479	63.8324	114.001	96.8626	108.552	88.6302	130.51	304.767	330.357	96.4729	171.584	326.632	109.404
FBgn0001227	CG4167	FBgn0001227	39076	Hsp67Ba	Heat shock gene 67Ba	NM_079274	164.854	184.492	146.417	208.459	203.683	217.629	192.098	156.777	233.858	196.021	194.564	268.026	209.174	209.928	164.666	212.031	229.838	213.21	162.662	226.034	253.478	274.008	240.717	228.837
FBgn0001228	CG32041	FBgn0001228	3771872	CG4456	uncharacterized protein	NM_001031945	0	0	0	0	0	0	0	0	0	0	0	0	0	0	0	0	0	0	0	0	0	0	0	0
FBgn0001229	CG4190	FBgn0001229	39071	Hsp67Bc	Heat shock gene 67Bc	NM_079270	57.433	92.7793	72.1624	70.7055	78.6373	44.0015	87.2282	98.7113	70.6158	66.5968	74.8323	123.028	70.7067	91.7567	60.27	80.1456	19.5287	90.4528	114.399	78.6999	73.7734	98.9232	82.819	98.4637
FBgn0001230	68	FBgn0001230	42852	Hsp68	Heat shock protein 68	NM_079750	490.308	439.368	489.45	374.252	426.704	1208.26	116.631	245.036	272.375	408.376	411.76	1051.89	612.791	697.907	471.398	695.948	712.046	472.939	281.53	301.073	242.128	315.154	380.039	383.826
FBgn0001233	143198_at	FBgn0001233	38389	Hsp83	Heat shock protein 83	NM_001274433	12840.5	12852.6	13761.1	10675.3	12034.1	13601.2	11469	14647.6	15539.1	14828.5	14449.9	15357.5	14234.6	16297.9	14980.3	15629.4	13878.9	14468.6	17074.1	17136.5	16014.5	20273.1	20163.7	18446.4
FBgn0001234	CR31400	NA	3772547	Hsromega	Heat shock RNA omega	NR_002067	3525.75	3615.19	3560.01	3111.04	3044.94	3342.93	4924.97	3744.06	4142.49	3052.14	4054.09	4914.11	4555.67	4376.52	3998.27	4296.41	4560.7	4522.64	5371.41	4972.74	4690.6	4615.25	5108.46	4873.04
FBgn0001235	1323/07	FBgn0001235	41273	hth	homothorax	NM_001014613	9996.54	10190.8	9559.95	12563.6	11860	12094.5	11895.4	13857.9	9812.84	16581.3	9216.79	11081.4	10728.8	11077.5	10642	11066.2	13383.2	13516.2	10576.6	10668.4	10629.7	17474.4	10149.6	10502.8
FBgn0001247	CG5517	FBgn0001247	40248	Ide	Insulin degrading metalloproteinase	NM_079458	1852.75	1996.35	1983.94	1835.9	1351.01	1453.24	1434.86	1498.09	1987.33	2165.02	1935.79	1395.49	1978.81	1996.4	2010.44	1814.94	1697.49	1491.18	2046.68	1897.95	2005.75	1543.38	1820.47	2013.04
FBgn0001248	CG7176	FBgn0001248	44291	Idh	Isocitrate dehydrogenase	NM_001144438	28591	27790.1	29257.2	25599	25544.2	25528	11615.1	12157.7	13959	13671.2	13078.5	13121	13429.4	14162.5	13938.5	12959.2	13102.2	12050.9	8849.86	9236.26	8825.7	9134.2	9338.43	9504.48
FBgn0001250	CG9623	FBgn0001250	32661	if	inflated	NM_001169306	2737.64	2708.73	2832.11	2589.28	2645.31	2629.39	1727.9	2340.04	2646.72	3862.61	2844.36	2536.14	2475.72	2539.99	2854.22	2814.23	2402.03	2784.65	1846.48	2247.52	2101.6	2354.9	2539.53	2641.2
FBgn0001253	BcDNA:RE39082	FBgn0001253	45879	ImpE1	Ecdysone-inducible gene E1	NM_001274648	73.3866	60.7864	46.0166	31.6956	36.0958	88.003	70.5667	55.7428	61.4449	66.5968	51.105	65.0293	59.9043	102.879	104.396	83.1891	124.683	136.971	98.312	83.2755	85.1232	119.933	76.627	78.4063
FBgn0001254	CG1934	FBgn0001254	38432	ImpE2	Ecdysone-inducible gene E2	NM_057232	3.19072	3.19928	2.09166	1.21906	0	4.75692	0	0	1.83418	3.76963	1.82518	8.78775	2.94611	1.39025	0	0	0	0	0	1.83023	1.89163	0	4.64406	0.911701
FBgn0001255	CG11046	FBgn0001255	48239	ImpE3	Ecdysone-inducible gene E3	NM_080169	17.0172	8.53143	14.6417	17.0668	32.2284	20.2169	9.80093	20.9036	17.4247	8.7958	10.9511	13.1816	7.8563	8.34152	24.7538	27.3915	42.0618	7.75309	14.2999	10.0663	21.4384	13.1314	22.4463	6.38191
FBgn0001256	CG10717	FBgn0001256	39499	ImpL1	Ecdysone-inducible gene L1	NM_001169968	3.19072	3.19928	8.36666	19.505	0	14.2708	0	0	9.17088	1.25654	1.46014	0	9.82037	9.73177	0	14.203	0	51.6873	3.57498	2.74535	1.89163	11.3805	0.77401	0.911701
FBgn0001257	CG15009	FBgn0001257	38513	ImpL2	Ecdysone-inducible gene L2	NM_001274480	2565.34	2565.83	3059.06	1637.2	1509.58	2064.5	3749.83	3572.19	2610.95	3647.74	2764.05	3557.28	1927.74	1741.99	1939.4	1955.96	1882.26	1719.89	3297.92	3276.11	2989.4	3377.4	2637.82	2466.15
FBgn0001258	CG10160	FBgn0001258	45880	ImpL3	Ecdysone-inducible gene L3	NM_001274545	358.425	325.261	351.4	227.964	532.413	524.45	89.1884	272.908	265.039	238.743	356.275	1052.77	328.001	329.49	385.298	284.06	148.718	200.288	144.787	141.843	114.128	141.819	133.13	134.02
FBgn0001259	B	FBgn0001259	40246	in	inturned	NM_176370	75.5138	60.7864	103.537	62.1721	0	98.7061	61.7458	22.0649	69.6987	87.958	67.8967	130.937	91.3295	95.9274	140.989	97.3921	85.6258	38.7655	98.312	110.729	95.2119	54.2764	100.621	126.726
FBgn0001263	CG3504	FBgn0001263	37629	inaD	inactivation no afterpotential D	NM_001259541	11790.8	11708.3	10636.1	9932.9	10189.3	9989.53	13936.9	15407.1	13457.4	11694.6	11737.4	10842.3	5066.33	5353.86	5290.85	4036.7	4131.07	4439.94	5055.92	5729.54	5720.91	5675.39	4159.53	4198.38
FBgn0001269	CG17835	FBgn0001269	36239	inv	invected	NM_078975	86.1495	67.185	70.0708	67.0483	104.42	27.3523	61.7458	51.0976	80.7038	62.8271	77.3876	43.06	63.8324	72.2931	74.2613	76.0876	10.5154	34.8889	75.9683	72.2941	69.3596	67.4078	79.723	73.8478
FBgn0001276	CG13201	FBgn0001276	45881	ix	intersex	NM_136833	144.646	177.027	158.967	130.439	109.577	127.248	230.322	156.777	153.154	104.293	164.266	175.755	159.09	130.684	162.514	127.827	90.1324	197.704	191.261	191.259	157.636	155.826	151.706	145.872
FBgn0001280	BcDNA:AT12574	FBgn0001280	43569	janA	janus A	NM_176585	373.315	390.313	347.216	459.586	424.126	349.634	549.832	572.525	338.406	265.13	322.692	459.599	412.456	339.222	359.468	398.699	488.217	356.642	397.717	341.338	353.734	583.909	328.18	407.53
FBgn0001281	CG31024	FBgn0001281	43568	janB	janus B	NM_057236	0	0	2.09166	0	0	0	0	0	0	0	0	0	0	0	0	0	0	0	0	0	1.89163	0	0	0.911701
FBgn0001285	CG8579	FBgn0001285	35853	Jon44E	Jonah 44E	NM_001299274	31.9072	20.2621	41.8333	24.3812	58.0111	19.0277	16.6616	18.5809	23.8443	26.3874	10.221	0	17.6767	30.5856	30.135	22.319	49.5728	28.428	16.0874	15.557	10.0887	37.6433	19.3502	17.3223
FBgn0001291	AP-1	FBgn0001291	36057	Jra	Jun-related antigen	NM_001273915	783.854	810.486	864.903	747.284	906.262	973.979	820.338	749.044	783.193	905.967	886.672	684.566	877.941	953.713	1028.9	973.921	866.773	1022.12	916.089	975.513	884.02	915.696	1008.53	1005.61
FBgn0001296	CG12286	FBgn0001296	45883	kar	karmoisin	NM_001202284	1155.04	1082.42	1068.84	1261.73	1448.99	1171.39	1723.98	1567.77	1472.84	1460.1	1599.22	1196.01	752.241	777.151	755.528	923.196	728.57	905.82	1034.96	1132	984.907	1011.99	1042.59	1073.07
FBgn0001297	AP-1	FBgn0001297	3772082	kay	kayak	NM_001032405	3868.22	3790.09	3992.99	3880.27	4087.85	4410.85	3823.34	4436.2	4382.76	5061.35	3805.5	4582.81	3286.88	3635.51	3372.97	3371.19	4420.99	4300.38	3595.54	4112.53	4192.47	5144.88	3863.08	3707.89
FBgn0001301	CG7210	NA	35084	kel	kelch	NM_057241	617.937	552.41	553.245	512.005	476.98	572.02	457.703	541.17	581.434	707.433	624.576	512.326	715.905	709.029	704.944	698.991	698.526	541.424	733.765	668.034	820.335	621.553	714.411	766.741
FBgn0001308	CG7765	FBgn0001308	36810	Khc	Kinesin heavy chain	NM_057242	2769.55	2685.27	2603.08	3000.11	2783.24	2911.24	2263.03	2527.01	2628.37	2730.47	2765.15	2348.97	2584.72	2494.11	2951.08	2902.49	3138.11	3134.83	2618.67	2684.03	2775.02	2609.65	2904.86	3031.41
FBgn0001311	Blimp	FBgn0001311	45884	kkv	krotzkopf verkehrt	NM_079509	10.6357	19.1957	32.4208	6.0953	37.3849	39.2446	8.82083	33.678	33.0152	28.9005	26.2826	39.5449	28.4791	22.244	82.8713	29.4205	58.5861	23.2593	19.6624	37.5197	28.3744	95.4215	51.8586	40.1148
FBgn0001313	CG17866	FBgn0001313	3355181	kl-2	male fertility factor kl2	NM_001015505	0	0	0	0	0	0	0	0	0.917088	3.76963	0	0	0	0	0	0	0	0	0	0	0	0	0	1.8234
FBgn0001316	CG17046	FBgn0001316	38067	klar	klarsicht	NM_001043111	2834.43	2870.83	2602.03	2770.92	2925.05	2621.06	2601.17	3103.02	2990.62	4074.97	3202.09	2938.62	2419.74	2606.72	2483.99	2792.92	2359.97	2501.66	2888.58	2919.22	3218.29	3060.49	3341.4	3122.58
FBgn0001319	CG10197	FBgn0001319	45318	kn	knot	NM_001103847	159.536	147.167	118.179	125.563	185.636	185.52	275.406	164.906	176.998	192.251	164.996	150.27	157.126	211.318	167.895	162.32	54.0794	183.49	195.73	198.58	165.202	199.597	165.638	173.223
FBgn0001320	CG4717	FBgn0001320	40287	kni	knirps	NM_001300201	300.992	323.128	326.3	398.633	524.678	407.906	331.271	396.006	383.343	456.125	395.699	373.479	338.803	411.515	312.113	346.959	534.786	325.63	348.561	368.792	412.375	505.996	318.892	408.442
FBgn0001321	CG6217	FBgn0001321	47137	knk	knickkopf	NM_141724	87.2131	76.7828	126.546	95.0867	69.6133	82.0569	88.2083	83.6142	107.299	103.036	130.683	150.27	173.821	95.9274	151.751	131.885	189.278	89.1606	106.356	112.559	170.877	183.84	149.384	142.225
FBgn0001323	CG4761	FBgn0001323	40285	knrl	knirps-like	NM_001316439	343.535	328.46	272.962	399.852	444.752	481.638	392.037	479.621	431.031	676.02	398.984	429.721	305.414	365.636	379.917	360.148	387.569	308.832	351.242	407.226	375.803	679.331	421.835	459.497
FBgn0001324	Brm @ Kto	FBgn0001324	44830	kto	kohtalo	NM_001259906	938.073	933.125	1004	919.171	834.071	872.895	572.374	728.141	971.196	1216.33	913.32	649.415	812.145	992.64	930.957	978.994	1010.98	697.778	925.92	836.416	943.922	716.974	891.659	908.966
FBgn0001325	CG3340	FBgn0001325	38012	Kr	Kruppel	NM_001274252	46.7973	45.8564	46.0166	53.6387	88.9504	39.2446	34.3032	55.7428	41.269	72.8795	65.7065	77.3322	29.4611	23.6343	13.9913	79.1311	0	33.5967	50.0497	48.5011	47.2907	70.9095	101.395	78.4063
FBgn0001330	CG3228	FBgn0001330	31205	kz	kurz	NM_001297886	195.698	226.083	209.166	218.212	233.334	199.791	167.596	249.681	275.126	245.026	223.037	217.936	151.234	223.831	214.174	192.755	298.939	109.835	216.286	175.702	176.552	164.58	191.954	186.899
FBgn0001341	CG6189	FBgn0001341	31010	l(1)1Bi	lethal (1) 1Bi	NM_057245	192.507	243.146	307.475	157.259	188.214	185.52	156.815	185.809	240.277	245.026	205.88	166.088	152.216	458.783	157.133	234.35	6.00883	324.338	231.48	206.816	162.049	198.722	227.559	182.34
FBgn0001404	4ManT	FBgn0001404	31239	egh	egghead	NM_001297900	3258.79	3305.93	3508.77	3369.48	3560.59	3885.21	3513.63	3970.52	3956.32	6963.76	4533.75	4105.64	3276.08	3454.78	3172.79	3636.99	3522.67	3327.37	3724.24	4161.03	4150.86	5603.6	4356.9	4172.86
FBgn0001491	10Ba	FBgn0001491	32069	l(1)10Bb	lethal (1) 10Bb	NM_078562	470.1	533.214	451.8	462.024	491.161	563.695	614.518	493.556	458.544	312.879	446.439	710.929	401.653	393.442	495.075	486.961	528.777	586.651	532.672	420.038	474.168	529.633	421.835	457.674
FBgn0001565	11P1	FBgn0001565	33118	Hlc	Helicase	NM_001298588	2649.36	2546.63	2546.6	2450.31	2129.65	1938.44	2283.62	2305.2	2429.37	3422.82	2556.71	2504.51	1862.93	1982.5	1989.99	1821.03	1464.65	1730.23	1998.41	2137.71	1997.56	1906.68	1953.6	2018.51
FBgn0001612	CG10988	FBgn0001612	48481	Grip91	Gamma-tubulin ring protein 91	NM_080180	548.804	517.218	544.879	491.281	359.669	375.797	379.296	526.073	586.936	657.172	558.505	475.417	563.69	581.126	533.82	546.816	488.217	457.432	647.071	579.268	546.68	396.568	596.761	605.369
FBgn0001624	11	FBgn0001624	32083	dlg1	discs large 1	NM_001103485	6491	6645.98	6165.18	7046.17	6832.42	6854.72	6892.01	7299.99	7150.54	9417.79	7082.79	6890.47	5586.81	6039.26	5980.73	6021.07	6564.64	6835.64	6854.13	6700.48	7217.82	7638.1	6991.63	7000.95
FBgn0001941	CG9078	FBgn0001941	33836	ifc	infertile crescent	NM_001273189	912.547	886.202	946.478	956.962	1294.29	1192.8	985.973	1066.08	880.405	1071.83	999.468	1591.46	1059.62	1032.96	1069.79	1048.99	1581.82	1399.43	1035.85	1117.36	1037.24	1411.19	989.184	1146.01
FBgn0001942	2439	FBgn0001942	33835	eIF4A	eukaryotic translation initiation factor 4A	NM_001258978	38796	37878.5	38678	33065.8	34733.2	34813.5	34014.1	35233	36931.1	44795.7	34455.4	33067.4	37817.3	39697.3	39457.5	34976	32282.4	31198.4	35796.3	34463.3	34306.5	37218.8	33256.1	34762.2
FBgn0001961	34Dd	FBgn0001961	34793	Arpc1	Actin-related protein 2/3 complex, subunit 1	NM_057248	1881.46	1921.7	1855.31	1912.71	2110.32	1997.91	1902.36	1917.32	1991	1886.07	2096.04	1928.03	2025.94	2349.53	2120.21	2154.8	2161.68	2004.17	2278.16	2059.93	2181.05	2256.85	2079.76	2118.79
FBgn0001965	2.3	FBgn0001965	34790	Sos	Son of sevenless	NM_057249	1235.87	1221.06	1198.52	1115.44	1102.21	1171.39	938.929	1006.85	1269.25	1377.17	1188.92	1079.14	1235.4	1287.37	1393.74	1184.94	1227.3	1347.75	1236.94	1246.39	1293.24	1084.65	1300.34	1160.6
FBgn0001967	BG:DS05899.2	FBgn0001967	48772	NimC3	Nimrod C3	NM_080189	5.31787	4.26571	7.32083	13.4097	0	0	0	0	3.66835	0	4.01539	7.0302	9.82037	6.95126	10.7625	5.07251	0	0	4.46873	2.74535	2.52217	0	5.41807	4.55851
FBgn0001970	A3	FBgn0001970	48775	Pgant35A	Polypeptide N-acetylgalactosaminyltransferase 35A	NM_143812	325.454	300.733	258.321	309.641	225.599	300.875	421.44	281.037	445.705	339.266	336.563	340.086	286.755	373.978	441.263	305.365	366.538	230.008	387.885	461.218	413.005	344.043	384.683	398.413
FBgn0001977	B	FBgn0001977	49424	CIAPIN1	Cytokine induced apoptosis inhibitor 1	NM_080199	2188.84	2214.97	2539.28	2096.78	1978.82	1959.85	1782.79	1681.58	1963.49	2006.7	2218.69	2464.96	3049.23	3169.78	2908.03	2732.05	2761.06	2455.15	2343.4	2570.56	2566.94	2507.22	2869.25	2920.18
FBgn0001978	151662_s_at	FBgn0001978	34888	stc	shuttle craft	NM_001273531	940.2	944.855	967.395	927.705	923.021	1084.58	674.304	905.821	961.108	1431.2	1081.24	802.321	1005.61	952.323	1096.7	1026.68	772.134	912.281	1128.8	1060.62	1027.78	906.066	1019.37	1048.46
FBgn0001981	4B7	FBgn0001981	34903	esg	escargot	NM_057252	11.6993	8.53143	9.41249	0	18.0479	8.32461	33.3232	0	2.75126	15.0785	10.586	14.0604	6.87426	9.73177	12.915	2.029	0	0	8.93745	13.7267	18.9163	9.62969	21.6723	4.55851
FBgn0001983	BG:DS03023.1	FBgn0001983	34906	wor	worniu	NM_057253	0	0	0	0	0	0	0	0	0	0	0	0	2.94611	0	0	0	0	0	0	0	0	0	0	0
FBgn0001986	BG:DS09217.2	FBgn0001986	48782	Mtr4	Mtr4 helicase	NM_080190	487.117	566.273	464.35	454.709	711.603	419.798	327.351	473.814	435.617	654.659	471.261	430.6	541.103	550.54	576.87	523.483	494.226	489.737	532.672	528.937	494.976	500.744	493.044	505.994
FBgn0001987	BG:DS09217.3	FBgn0001987	34927	Gli	Gliotactin	NM_057254	831.715	851.01	799.016	826.523	790.24	792.027	731.149	794.335	744.676	848.166	799.794	882.29	977.127	948.152	1014.9	918.124	779.645	913.573	931.282	869.36	884.02	764.247	915.653	941.787
FBgn0001989	BG:DS09217.1	FBgn0001989	34925	ND-B17	NADH dehydrogenase (ubiquinone) B17 subunit	NM_135921	2539.82	2567.96	2626.08	2358.88	2918.6	2688.85	3232.35	2079.9	2424.78	1402.3	2231.83	2371.81	2205.66	2441.28	2395.73	2193.35	1910.81	2296.21	2105.66	2229.22	2201.85	2621.9	2185.8	2220.9
FBgn0001990	BG:DS09217.5	FBgn0001990	48785	wek	weckle	NM_001273543	251.004	242.079	271.916	249.907	213.997	216.44	204.839	123.099	178.832	187.225	220.117	282.087	225.869	202.977	228.165	203.915	168.247	288.157	228.799	188.514	209.971	250.372	257.745	236.131
FBgn0001991	BG:DS02795.1	FBgn0001991	34950	Ca-alpha1D	Ca[2+]-channel protein alpha[[1]] subunit D	NM_001273551	2552.58	2615.95	2623.99	2857.48	2793.56	2479.54	2497.28	3089.08	3116.27	3441.67	2947.3	2458.81	2419.74	2014.48	2319.32	2411.47	2595.81	2641.22	2511.42	2708.74	3033.54	2614.02	2958.26	2725.99
FBgn0001992	303a1	FBgn0001992	49165	Cyp303a1	Cyp303a1	NM_001299048	107.421	120.506	105.629	263.317	140.516	143.897	217.581	239.23	104.548	113.089	102.21	207.391	97.2217	91.7567	124.845	134.929	153.225	127.926	129.593	130.862	110.345	158.452	111.457	103.022
FBgn0001994	35F(AT)[[17]]	FBgn0001994	34956	crp	cropped	NM_001299047	2708.92	2725.79	2695.11	2818.47	2444.2	2762.58	3170.6	3230.76	3141.94	4993.5	3233.85	3019.47	2506.16	2398.19	2414.03	2362.77	2229.27	2333.68	2503.38	2310.67	2629.36	3641.77	2544.94	2471.62
FBgn0001995	BG:DS02740.17	FBgn0001995	49425	mRpL4	mitochondrial ribosomal protein L4	NM_080200	395.65	416.973	488.404	452.271	366.115	419.798	498.867	614.332	484.223	472.46	435.123	489.478	510.659	493.54	493.999	455.511	392.076	382.486	534.46	575.608	491.192	402.696	547.225	581.665
FBgn0002021	Bb	FBgn0002021	49427	l(2)37Bb	lethal (2) 37Bb	NM_080530	640.272	632.392	630.637	616.845	598.159	558.938	590.016	718.85	600.693	746.386	702.694	642.384	583.33	526.906	652.208	535.657	662.473	479.4	579.147	614.958	630.542	555.896	545.677	640.926
FBgn0002022	Bc	FBgn0002022	48805	Catsup	Catecholamines up	NM_080192	1264.59	1322.37	1304.15	1312.93	1263.35	1525.78	953.63	1168.28	1002.38	1187.43	1047.65	775.958	1585.01	1422.23	1564.87	1580.59	1194.25	1156.5	1087.69	1154.88	1240.91	1330.65	1037.95	1059.4
FBgn0002023	CG10699	FBgn0002023	35184	Lim3	Lim3	NM_001259156	159.536	182.359	148.508	191.392	212.707	210.494	250.904	202.068	228.355	310.366	268.666	317.238	179.713	200.196	217.403	232.321	201.296	259.729	215.393	207.731	160.788	337.039	212.853	255.276
FBgn0002031	CG10691	FBgn0002031	49168	l(2)37Cc	lethal (2) 37Cc	NM_001169541	2090.99	2017.68	2061.34	1973.66	1959.49	2175.1	2243.43	1880.16	2080.87	2193.92	2003.68	2164.42	2219.4	1971.38	2174.03	2209.58	2242.79	1961.53	2209.34	2060.84	2201.85	2560.62	2068.93	2115.15
FBgn0002036	C2	FBgn0002036	35189	CG10561	uncharacterized protein	NM_057260	976.361	912.863	1012.37	786.294	995.213	935.924	846.8	852.401	1109.68	1189.95	971.36	909.532	838.66	868.908	701.716	771.021	989.954	639.63	872.295	970.938	969.143	836.032	843.671	805.944
FBgn0002044	CG10084	FBgn0002044	35235	swm	second mitotic wave missing	NM_001273657	2535.56	2655.41	2577.98	2850.16	2671.09	2723.34	2316.94	3015.92	2736.59	3272.04	2451.58	2232.09	2404.03	2569.19	2785.34	2647.85	3132.1	2579.2	2648.17	2587.03	2678.54	3262.71	2691.23	2613.85
FBgn0002069	Aats-Asp	FBgn0002069	36420	AspRS	Aspartyl-tRNA synthetase	NM_001274001	1797.44	1791.6	1738.17	1704.25	1776.43	1768.39	1320.18	1496.93	1850.68	2402.51	1870.44	2232.09	1999.43	1864.33	1937.25	2123.35	1942.35	1961.53	2081.53	1961.09	1973.6	1980.21	1801.89	2034.01
FBgn0002121	CG2671	FBgn0002121	33156	l(2)gl	lethal (2) giant larvae	NM_001258872	1621.95	1448.21	1418.15	1475.06	1384.53	1471.08	1457.4	1363.38	1466.42	1578.22	1447.37	1904.3	1479.93	1415.28	1166.66	1471.03	1398.55	1548.03	1875.97	1552.95	1541.68	1627.42	1665.67	1621
FBgn0002174	CG5504	FBgn0002174	48844	l(2)tid	lethal (2) tumorous imaginal discs	NM_001259554	972.107	993.911	1041.65	967.934	706.446	889.544	727.229	901.176	911.586	1068.06	940.332	764.534	976.145	1009.32	937.415	995.226	811.192	1018.24	999.207	881.256	936.355	929.703	865.343	908.966
FBgn0002183	CG1828	FBgn0002183	38248	dre4	dre4	NM_057262	865.75	872.338	829.345	754.598	883.058	891.923	772.313	869.82	868.483	1081.88	858.929	802.321	824.911	850.835	817.951	878.558	602.385	1005.32	996.526	909.625	818.444	902.565	924.168	857.911
FBgn0002283	CG4195	FBgn0002283	48903	l(3)73Ah	lethal (3) 73Ah	NM_001259868	403.095	309.264	351.4	344.994	296.501	467.367	544.932	354.199	368.669	300.314	346.054	471.023	292.647	333.661	332.562	358.119	390.574	435.465	412.91	423.699	364.453	422.831	383.909	427.588
FBgn0002284	Beta-6	FBgn0002284	39855	Prosbeta6	Proteasome beta6 subunit	NM_079391	1372.01	1345.83	1497.63	1484.82	1394.84	1318.86	1624.01	1585.19	1297.68	1382.2	1552.13	1668.79	1639.02	1504.25	1662.81	1607.98	1973.9	1775.46	1582.82	1451.37	1461.6	1427.82	1546.47	1530.75
FBgn0002306	CG2507	FBgn0002306	40861	sas	stranded at second	NM_001275407	998.696	1022.7	1059.43	949.648	997.791	921.653	1087.9	1120.66	1130.77	1648.58	1192.57	1116.04	736.528	857.786	772.748	832.906	904.328	1059.59	850.845	908.71	1008.87	1044.38	952.806	976.432
FBgn0002354	BcDNA:SD27354	FBgn0002354	49762	l(3)87Df	lethal (3) 87Df	NM_080203	212.715	243.146	226.946	182.859	177.901	141.518	282.267	257.811	247.614	126.911	242.749	209.148	248.455	191.855	189.42	222.176	136.701	208.041	217.18	198.58	204.296	198.722	234.525	216.985
FBgn0002413	0538/13	FBgn0002413	43673	dco	discs overgrown	NM_001276203	2286.69	2208.57	2208.8	2597.82	2927.63	2654.36	2487.48	2781.33	2266.13	2869.94	2278.92	2537.02	2336.27	2328.67	2418.34	2375.96	1993.43	2425.43	2456.01	2383.88	2335.53	2591.26	2296.49	2200.85
FBgn0002431	CG9484	FBgn0002431	41181	hyd	hyperplastic discs	NM_001300333	4355.34	4338.23	4334.97	4046.06	4034.99	3831.7	2719.76	3272.57	3911.38	5080.2	3676.28	3210.16	4351.41	4141.56	4537.47	4519.6	3725.47	3517.32	4350.75	3948.72	4191.84	3595.38	4223.77	4274.05
FBgn0002440	CG12755	FBgn0002440	38701	l(3)mbn	lethal (3) malignant blood neoplasm	NM_001316466	8.5086	9.59785	8.36666	0	0	11.8923	4.90046	0	6.41962	1.25654	9.85597	12.3028	3.92815	15.2928	6.45751	8.11601	21.0309	3.87655	2.68124	8.23604	8.19705	2.62628	5.41807	1.8234
FBgn0002441	CG5954	FBgn0002441	43288	l(3)mbt	lethal (3) malignant brain tumor	NM_170330	1046.56	1020.57	999.816	1239.78	1039.04	1147.61	651.762	1027.76	941.85	1284.19	1125.41	791.776	1033.1	1279.03	1109.61	1050.01	1134.17	1050.54	1034.06	971.853	1023.37	1237.85	1035.62	1068.51
FBgn0002466	CG10522	FBgn0002466	39429	sti	sticky	NM_001274839	21.2715	13.8636	14.6417	14.6287	16.7588	14.2708	6.86065	0	11.9221	11.3089	5.47554	21.9694	10.8024	1.39025	2.1525	6.08701	0	0	155.512	14.6418	16.3941	4.37713	17.8022	17.3223
FBgn0002521	CG17743	FBgn0002521	43819	pho	pleiohomeotic	NM_079891	810.444	796.622	640.049	654.635	764.457	705.213	1163.37	977.822	874.902	771.517	744.673	1154.71	687.426	613.101	653.284	745.659	1013.99	845.087	908.045	757.716	812.769	889.433	848.315	856.087
FBgn0002522	BG:DS00004.9	FBgn0002522	40817	lab	labial	NM_001260024	34.0344	42.6571	46.0166	24.3812	33.5175	22.5954	88.2083	72.0012	38.5177	30.157	51.4701	63.2718	37.3174	45.8783	39.8213	35.5075	0	62.0247	33.9623	29.2837	45.399	93.6706	35.6044	43.7617
FBgn0002524	BG:DS01845.3	FBgn0002524	34910	lace	lace	NM_001299028	710.468	634.525	620.179	564.425	763.168	671.915	547.872	540.009	572.263	756.439	717.295	569.446	688.408	759.078	816.874	780.152	537.79	678.396	777.558	659.798	670.897	616.3	734.535	743.036
FBgn0002525	2459	FBgn0002525	33782	Lam	Lamin	NM_001258963	895.53	903.265	751.953	1047.17	738.675	863.381	878.163	908.144	957.44	1085.65	922.446	951.713	882.852	952.323	1011.68	851.167	1128.16	904.528	1203.87	1050.55	942.03	887.682	960.546	1025.66
FBgn0002526	5]]	NA	38723	LanA	Laminin A	NM_057269	1648.54	1694.55	1768.5	1553.08	1516.02	1614.97	982.053	1672.28	1659.93	2288.16	1543.01	1261.04	1827.57	1725.3	1830.7	1676.97	1634.4	1713.43	1523.84	1898.86	1791.37	1457.59	1897.87	1847.11
FBgn0002531	1	FBgn0002531	35817	Lcp1	Larval cuticle protein 1	NM_001273872	4.2543	3.19928	4.18333	8.53342	7.73481	9.51384	10.781	13.9357	7.33671	6.28271	4.38043	7.0302	7.8563	6.95126	6.45751	9.13051	27.0397	0	2.68124	1.83023	1.26108	0	2.32203	0.911701
FBgn0002533	2	FBgn0002533	35818	Lcp2	Larval cuticle protein 2	NM_001273873	2.12715	0	1.04583	0	0	0	0	0	0.917088	0	1.09511	0	2.94611	2.78051	2.1525	4.05801	0	0	1.78749	0	2.52217	0	2.32203	0.911701
FBgn0002534	3	FBgn0002534	35819	Lcp3	Larval cuticle protein 3	NM_001273874	0	0	2.09166	0	0	0	0	0	2.75126	0	1.09511	0	2.94611	0	4.305	4.05801	24.0353	0	6.25622	4.57558	3.15271	8.75426	5.41807	0
FBgn0002535	4	FBgn0002535	35820	Lcp4	Larval cuticle protein 4	NM_001273875	0	0	0	0	0	0	0	0	0	0	0	0	1.96407	0	0	0	0	0	0	0	0	0	0	0
FBgn0002542	CG2684	FBgn0002542	45894	lds	lodestar	NM_080111	61.6873	74.65	63.7958	128.001	21.9153	86.8138	57.8255	90.5821	64.1962	81.6753	59.8659	72.0595	80.5271	41.7076	48.4313	70.0006	115.67	83.9918	167.13	100.663	80.7094	52.5256	98.2992	72.0244
FBgn0002543	CG14347	FBgn0002543	44522	robo2	roundabout 2	NM_001272939	333.962	295.401	322.116	320.613	232.044	396.014	392.037	310.069	319.147	343.036	266.476	210.906	364.336	326.709	346.553	303.336	306.45	220.963	353.029	375.197	379.586	251.247	277.869	299.95
FBgn0002552	CG11770	FBgn0002552	45325	lin	lines	NM_080076	445.638	453.232	428.791	410.823	443.463	361.526	410.659	494.718	444.788	454.868	406.65	301.42	494.947	383.71	440.187	396.67	440.147	410.914	463.854	368.792	365.714	347.544	371.525	392.943
FBgn0002561	AS-C T3	FBgn0002561	30983	l(1)sc	lethal of scute	NM_057275	0	1.06643	0	0	0	0	0	0	0	0	0	0	0	0	0	0	0	0	0	0	2.52217	0	0	0
FBgn0002562	CG2559	FBgn0002562	32199	Lsp1alpha	Larval serum protein 1 alpha	NM_078583	800.872	799.821	885.82	3948.54	4475.88	2643.66	0	0	10.088	3.76963	1.09511	0	2521.87	1338.81	1299.03	5268.31	2612.34	3567.71	0	1.83023	3.15271	0	7.7401	0.911701
FBgn0002563	CG4178	FBgn0002563	33274	Lsp1beta	Larval serum protein 1 beta	NM_001298627	18307.3	18727.5	22310.7	40682.5	43120.3	29133.8	667.443	564.396	1905.71	1579.47	721.676	738.171	56423	61349.1	58309.1	52124.1	57587.1	60306.1	1967.13	3770.28	2735.29	1416.44	6171.18	1325.61
FBgn0002564	CG6821	FBgn0002564	38015	Lsp1gamma	Larval serum protein 1 gamma	NM_079144	13.8265	7.465	6.27499	0	38.6741	4.75692	0	0	3.66835	13.822	6.57065	0	1.96407	5.56101	25.83	11.1595	0	31.0124	0.893745	2.74535	3.78325	0	0	0
FBgn0002565	C23	FBgn0002565	45326	Lsp2	Larval serum protein 2	NM_001300113	330197	331912	321270	334804	292911	393296	915.407	1291.38	14589	4850.25	2930.14	8695.48	590172	647224	715391	428062	455170	456607	1858.99	5390.95	4719.61	4089.99	5086.02	10038.7
FBgn0002566	CG18028	FBgn0002566	3355130	lt	light	NM_001042950	1578.34	1345.83	1285.33	1121.54	901.106	1058.41	981.073	1033.56	1328.86	1295.5	1286.02	1285.65	1272.72	1031.57	1147.28	1253.92	1084.59	1064.76	1230.69	1249.13	1216.32	889.433	1232.22	1286.41
FBgn0002567	24652026	FBgn0002567	35940	Rab32	Rab32	NM_001299308	4172.4	4146.27	4112.21	4964.01	4871.64	4814	4925.95	5264.21	4632.21	4807.53	4455.26	4222.51	4319.98	4579.49	4470.75	4699.17	4997.84	4604.05	5607.36	5370.81	5688.12	5760.31	5376.27	5534.03
FBgn0002569	CG8694	FBgn0002569	35825	Mal-A2	Maltase A2	NM_057277	8.5086	4.26571	5.22916	3.65718	0	11.8923	14.7014	0	9.17088	5.02617	6.57065	0	1.96407	8.34152	2.1525	2.029	0	0	17.8749	18.3023	11.3498	8.75426	11.6101	9.11701
FBgn0002570	CG8696	FBgn0002570	35824	Mal-A1	Maltase A1	NM_057279	195.698	205.821	189.296	143.849	141.805	193.844	213.66	197.423	224.687	252.565	205.15	148.513	265.15	332.27	266.91	187.683	157.732	215.794	228.799	406.311	220.69	227.611	534.067	238.866
FBgn0002571	CG8695	FBgn0002571	35826	Mal-A3	Maltase A3	NM_057280	0	0	0	0	0	0	0	0	1.83418	3.76963	0	0	1.96407	0	0	2.029	0	0	0	5.49069	1.26108	0	5.41807	0
FBgn0002573	1228/04	FBgn0002573	45328	sens	senseless	NM_080079	24.4622	23.4614	21.9625	34.1337	63.1676	27.3523	49.0046	23.2262	20.1759	26.3874	30.663	27.242	30.4432	22.244	7.53376	21.3045	22.5331	21.9671	30.3873	20.1325	30.8966	17.5085	19.3502	23.7042
FBgn0002576	CG1689	FBgn0002576	31883	lz	lozenge	NM_001103449	311.627	326.327	398.462	377.909	529.835	526.829	591.976	470.33	373.255	387.015	434.028	506.174	407.546	428.198	445.568	371.308	480.706	626.708	469.216	492.332	508.217	704.718	524.005	493.23
FBgn0002577	CG9369	FBgn0002577	44835	m	miniature	NM_132519	3.19072	3.19928	4.18333	4.87624	0	4.75692	0	0	3.66835	3.76963	5.1105	9.66652	9.82037	5.56101	11.8388	7.10151	3.00441	0	5.36247	7.32092	4.41379	11.3805	10.8361	10.9404
FBgn0002578	BcDNA:RE44854	FBgn0002578	43154	Kaz-m1	Kazal-type protease inhibitor m1	NM_001276051	3.19072	1.06643	0	0	0	0	0	0	0	0	0.730072	0	1.96407	5.56101	0	0	0	0	0	18.3023	0.630542	9.62969	11.6101	1.8234
FBgn0002579	BcDNA:AT29875	FBgn0002579	31009	RpL36	Ribosomal protein L36	NM_001297821	28219.8	28022.5	29028.1	29977.9	33047	31718	40083.8	33496.8	27376.9	16998.5	24556.7	30800.2	28160.9	26412	27448.7	25503.6	35450.6	31388.4	24016.7	23978.8	23908.9	33663.6	23001.2	25035.3
FBgn0002590	CG8922	FBgn0002590	32700	RpS5a	Ribosomal protein S5a	NM_001298431	34282.2	32795.9	35134.7	33217	33886.2	35535.4	36905.4	31872.1	31060.9	22590.1	26827.2	31832.7	33529.7	32276.1	33609.2	31059	36544.2	33785.4	28206.6	27295.2	27556	31405	25396.8	27853.4
FBgn0002592	CG6104	FBgn0002592	43155	E(spl)m2-BFM	Enhancer of split m2, Bearded family member	NM_079784	11.6993	23.4614	38.6958	17.0668	16.7588	21.4061	9.80093	0	44.9373	10.0523	17.8868	7.0302	16.6946	18.0733	19.3725	19.2755	27.0397	16.7984	35.7498	44.8407	27.1133	0	18.5762	21.8808
FBgn0002593	CG4087	FBgn0002593	33214	RpLP1	Ribosomal protein LP1	NM_001272893	47102.5	45906.5	50093.3	42244.1	41279.4	39750	42787.9	38591.5	45472.9	28536.1	40962.1	39920.1	46684.1	47735.7	48458.2	43533.3	44932.5	39323.7	44276.1	41524.3	42307.5	38492.5	39155.6	41648.3
FBgn0002609	CG8346	FBgn0002609	43156	E(spl)m3-HLH	Enhancer of split m3, helix-loop-helix	NM_079785	20.2079	26.6607	24.0541	2.43812	18.0479	29.7308	24.5023	59.2268	24.7614	13.822	29.9329	62.393	45.1737	36.1466	34.44	41.5946	99.1456	58.1482	33.9623	47.586	55.4877	57.7781	27.0903	25.5276
FBgn0002622	6779	FBgn0002622	42761	RpS3	Ribosomal protein S3	NM_001300552	36261.5	35218.8	37313.2	34527.4	36091.9	37278.8	42154.8	36424.5	35547.3	26281.8	31309.9	35696.7	35728.5	34383.7	37200.6	32707.5	38509.1	35126.7	32315.1	30670.1	30487.3	36436.1	29419.3	31849.4
FBgn0002626	143250_at	FBgn0002626	43573	RpL32	Ribosomal protein L32	NM_001144655	30301.2	29283.1	31590.4	28120.1	31922.9	31289.8	39904.5	32500.4	29502.7	19201.2	26410.7	31323.9	30026.8	27914.9	29986.5	26847.8	32534.8	30905.1	26738.2	26054.3	25701.5	32414.4	25154.5	27569.8
FBgn0002629	CG6099	FBgn0002629	43157	E(spl)m4-BFM	Enhancer of split m4, Bearded family member	NM_079786	0	1.06643	0	0	0	0	9.80093	0	0	0	0	0	0	0	0	0	0	0	0	2.74535	0	0	0.77401	0
FBgn0002631	CG6096	FBgn0002631	43158	E(spl)m5-HLH	Enhancer of split m5, helix-loop-helix	NM_079787	0	0	0	0	0	0	0	0	0.917088	0	0.730072	0	0	0	0	0	0	0	0	0	0	0	0	0
FBgn0002632	CG8354	FBgn0002632	43159	E(spl)m6-BFM	Enhancer of split m6, Bearded family member	NM_079788	0	3.19928	1.04583	0	0	0	4.90046	0	0	0	0	0	2.94611	4.17076	0	0	0	0	3.57498	2.74535	0.630542	0	3.87005	0
FBgn0002633	CG8361	FBgn0002633	43160	E(spl)m7-HLH	Enhancer of split m7, helix-loop-helix	NM_080505	7.44502	1.06643	3.1375	0	11.6022	0	0	0	6.41962	7.53925	1.09511	12.3028	0.982037	0	2.1525	6.08701	31.5463	0	6.25622	2.74535	1.26108	0	2.32203	3.6468
FBgn0002638	BJ1	FBgn0002638	38669	Rcc1	Regulator of chromosome condensation 1	NM_079219	449.892	423.372	447.616	364.499	455.065	453.097	397.918	596.913	507.15	522.722	477.102	463.114	354.516	460.174	374.535	491.019	473.195	518.165	854.42	548.154	576.316	718.725	537.163	548.844
FBgn0002641	5	FBgn0002641	33045	mal	maroon-like	NM_001298564	274.402	275.139	304.337	287.698	219.153	334.174	196.019	141.68	265.039	350.575	247.859	258.36	379.066	286.392	278.749	321.597	259.882	210.626	297.617	296.497	282.483	249.497	279.417	314.537
FBgn0002643	CG8118	FBgn0002643	36555	mam	mastermind	NM_001299472	2178.2	2017.68	2152.32	2907.46	2537.02	2593.71	1866.1	2275	1867.19	2895.07	2093.85	2021.18	1873.73	1949.13	1926.49	2301.9	2344.94	2624.42	1864.35	1837.55	2140.06	2679.68	2168.78	2100.56
FBgn0002645	205-kDa MAP	FBgn0002645	43765	Map205	Microtubule-associated protein 205	NM_001276225	1155.04	1165.61	992.495	1072.77	1085.45	1164.26	934.028	1044.02	1084.92	2187.64	1314.13	1386.71	1157.82	1078.84	1192.49	1245.81	1320.44	1342.58	1255.71	1223.51	1121.73	1667.69	1441.21	1311.94
FBgn0002673	BG:DS02740.1	FBgn0002673	34954	twe	twine	NM_001273562	28.7165	53.3214	58.5666	9.75248	85.083	70.1646	39.2037	68.5172	47.6886	74.136	54.3903	34.2722	55.9761	65.3419	41.9738	50.7251	34.5508	82.6997	164.449	78.6999	59.9015	76.1621	76.627	67.4659
FBgn0002707	CG3697	FBgn0002707	31373	mei-9	meiotic 9	NM_001297930	124.438	117.307	137.004	165.792	117.311	134.383	90.1685	102.195	130.227	119.372	129.588	126.544	134.539	140.416	137.76	87.2471	96.1412	65.9013	134.062	150.994	143.133	113.805	123.842	164.106
FBgn0002709	CG33067	FBgn0002709	3772646	mei-218	meiotic 218	NM_001031897	0	3.19928	4.18333	28.0384	0	5.94615	0	0	0	12.5654	0	0	0	0	1.07625	7.10151	0	15.5062	2.68124	2.74535	2.52217	8.75426	10.8361	0.911701
FBgn0002715	BEST:LD13774	FBgn0002715	37523	mei-S332	meiotic from via Salaria 332	NM_001299776	87.2131	104.51	99.3541	78.0199	41.2523	155.789	86.2482	171.874	139.397	173.403	132.508	72.9383	85.4373	88.9762	121.616	110.581	130.692	90.4528	134.956	90.5964	115.389	152.324	102.943	92.0818
FBgn0002716	CG30132	FBgn0002716	2768853	mei-W68	meiotic W68	NM_206179	20.2079	22.395	23.0083	48.7624	37.3849	26.1631	9.80093	40.6458	36.6835	37.6963	25.1875	21.9694	12.7665	12.5123	9.68626	20.29	94.639	0	25.9186	21.9628	11.9803	18.384	24.7683	17.3223
FBgn0002719	CG10120	FBgn0002719	47173	Men	Malic enzyme	NM_001275580	29809.9	29754.4	33325.4	38417.5	36458	34555.5	8576.79	10360	10973	8944.07	10801.8	11404.7	30748.6	36744.4	35995.2	22868.9	26109.9	25014.1	13532.2	14194.4	13738.9	12653.4	11879.5	13269.8
FBgn0002723	CG1705	FBgn0002723	32114	Met	Methoprene-tolerant	NM_001298203	1269.91	1183.74	1181.79	1206.87	1571.46	1537.67	1528.94	1656.03	1302.27	2607.33	1324.35	1476.34	1153.89	1119.15	1047.19	1148.42	1407.57	1153.92	1119.86	1191.48	1244.06	1749.1	1278.66	1269.09
FBgn0002732	CG8337	FBgn0002732	43153	E(spl)malpha-BFM	Enhancer of split malpha, Bearded family member	NM_079782	2.12715	1.06643	0	9.75248	0	3.56769	0	0	6.41962	0	2.19022	6.15142	3.92815	0	6.45751	0	1.50221	0	0	5.49069	0.630542	0	3.87005	1.8234
FBgn0002733	CG14548	FBgn0002733	43152	E(spl)mbeta-HLH	Enhancer of split mbeta, helix-loop-helix	NM_079781	111.675	83.1814	113.996	80.458	83.7938	57.083	112.711	109.163	114.636	69.1098	123.017	113.362	88.3834	82.0249	97.9388	114.639	138.203	130.51	133.168	129.946	104.67	112.93	92.1071	90.2584
FBgn0002734	CG8328	FBgn0002734	43150	E(spl)mdelta-HLH	Enhancer of split mdelta, helix-loop-helix	NM_079779	0	0	0	0	0	0	0	0	0	0	0	0	0	0	0	3.0435	0	0	0.893745	0	0	0	0	0
FBgn0002735	CG8333	FBgn0002735	43151	E(spl)mgamma-HLH	Enhancer of split mgamma, helix-loop-helix	NM_079780	4.2543	1.06643	1.04583	0	0	0	0	0	0.917088	2.51308	3.28532	0	3.92815	0	0	1.0145	0	0	0	1.83023	3.78325	0	1.54802	1.8234
FBgn0002736	CG9401	FBgn0002736	37402	mago	mago nashi	NM_057288	443.511	424.438	430.883	466.9	645.857	486.395	458.683	406.458	429.197	315.392	402.27	362.934	365.318	415.686	444.492	372.322	345.508	351.474	425.423	386.179	361.301	404.447	438.863	400.237
FBgn0002772	CG5596	FBgn0002772	43323	Mlc1	Myosin alkali light chain 1	NM_001300640	3549.15	3556.54	4135.22	2740.45	2740.7	2945.72	5208.21	4327.04	4837.64	3029.52	3661.67	4182.97	2869.51	3255.97	2922.02	2331.32	2486.15	2500.37	3631.29	4258.03	4181.12	3794.1	3467.56	3539.22
FBgn0002773	CG2184	FBgn0002773	43587	Mlc2	Myosin light chain 2	NM_079847	14710.3	15003.6	16037.8	12290.6	13276.8	13763	16120.6	15829.8	16743.3	12746.4	14271.8	14788	11577.2	12032.6	11395.3	11598.8	12122.8	12943.8	13988	16231.4	14848	15679.8	13852.5	13761.2
FBgn0002774	CG11680	FBgn0002774	35523	mle	maleless	NM_057293	1669.81	1562.32	1569.79	1851.75	1460.59	1818.33	1458.38	1838.35	1876.36	1848.37	1759.11	1428.89	1599.74	1851.82	1769.36	1705.38	1927.33	1532.53	1791.07	1801.86	1817.85	1647.55	1747.71	1787.85
FBgn0002775	CG8631	FBgn0002775	38779	msl-3	male-specific lethal 3	NM_079227	262.703	277.271	258.321	330.365	266.851	311.578	309.709	305.424	335.654	312.879	286.553	318.995	226.851	298.904	248.614	263.77	283.917	231.301	258.292	250.742	268.611	295.894	273.999	284.451
FBgn0002778	CG3297	FBgn0002778	39625	mnd	minidiscs	NM_079350	596.665	606.798	574.162	552.234	417.68	579.155	436.141	634.075	664.889	721.255	668.746	562.416	414.42	414.295	344.4	418.989	422.12	334.675	491.56	389.839	435.705	393.066	474.468	382.914
FBgn0002780	0952/14	FBgn0002780	43764	mod	modulo	NM_001260472	3047.14	2929.48	2664.78	2613.67	2464.83	2591.33	2746.22	2590.88	2866.82	2437.69	2504.51	2560.75	2537.58	2063.14	2156.81	2732.05	2771.57	2292.33	2830.49	2627.3	2272.47	2379.41	2618.47	2578.29
FBgn0002781	BcDNA:GH07769	FBgn0002781	49228	mod(mdg4)	modifier of mdg4	NM_001104386	1963.36	1877.98	1911.78	1831.03	2060.04	2091.86	2255.19	2912.56	1928.64	2095.91	2074.5	2022.06	1832.48	1832.35	1839.31	1842.33	2269.83	1997.71	2313.91	2053.52	2218.25	2217.46	1950.5	1941.01
FBgn0002783	BAP155	FBgn0002783	41942	mor	moira	NM_001202301	1250.76	1303.18	1248.72	1500.66	1325.23	1371.18	1137.89	1183.37	1211.47	1238.95	1217.03	983.349	1156.84	1305.45	1378.68	1324.94	1248.33	1633.32	1376.37	1238.15	1275.59	1481.22	1298.01	1265.44
FBgn0002787	CG3416	FBgn0002787	37894	Rpn8	Regulatory particle non-ATPase 8	NM_001274238	1312.45	1310.64	1340.76	1388.51	1510.87	1469.89	1014.4	1420.28	1267.42	1207.54	1407.94	1412.19	1355.21	1501.47	1358.23	1444.65	1469.16	1400.73	1301.29	1142.06	1145.7	1389.3	1411.79	1321.05
FBgn0002789	CG4696	FBgn0002789	36468	Mp20	Muscle protein 20	NM_001014522	2642.98	2899.62	3542.23	2744.1	2877.35	3422.6	5001.41	5201.5	4569.85	2367.33	4564.77	7313.16	2040.67	2139.6	2335.46	2662.05	3513.66	3107.7	2954.72	3926.76	3328	4950.54	3763.23	3578.43
FBgn0002791	APC2	FBgn0002791	45906	mr	morula	NM_138018	347.789	324.194	287.604	277.946	301.658	249.738	269.525	277.553	312.727	402.094	367.226	276.814	317.198	310.026	264.758	373.337	464.182	202.873	380.735	318.46	332.296	236.365	314.248	349.182
FBgn0002838	CG14251	FBgn0002838	43232	ms(3)K81	male sterile (3) K81	NM_143253	0	0	0	0	0	0	0	0	1.83418	0	0	0	0	0	0	0	0	0	0	0	0	0	0	0
FBgn0002842	CG11308	FBgn0002842	40367	sa	spermatocyte arrest	NM_141054	1.06357	0	0	0	0	0	0	6.96785	0	0	2.19022	0	0.982037	4.17076	0	3.0435	0	0	2.68124	3.66046	0	0	1.54802	2.7351
FBgn0002855	Acp	FBgn0002855	33817	Acp26Aa	Accessory gland protein 26Aa	NM_057296	0	0	0	0	0	0	0	0	0	0	0	0	0	0	0	0	0	0	0	0	0	0	0.77401	0
FBgn0002856	Acp	FBgn0002856	33816	Acp26Ab	Accessory gland protein 26Ab	NM_001298717	0	0	0	0	0	0	0	0	0	0	0	0	0	0	0	0	0	0	0	0	0	0	3.09604	0
FBgn0002862	BEST:GH23081	FBgn0002862	41693	Mst87F	Male-specific RNA 87F	NM_001300388	1.06357	2.13286	0	8.53342	0	0	0	15.097	0	2.51308	1.82518	13.1816	0.982037	5.56101	2.1525	0	0	0	0	0.915116	0	0	4.64406	5.47021
FBgn0002863	Acp	FBgn0002863	47852	Acp95EF	Accessory gland protein 95EF	NM_080159	36.1615	52.255	38.6958	43.8862	48.9872	59.4615	24.5023	42.9684	57.7766	47.7486	41.9791	36.9085	29.4611	43.0978	49.5075	33.4785	10.5154	28.428	31.2811	35.6895	47.2907	84.0409	51.8586	52.8787
FBgn0002865	CG11719	FBgn0002865	47854	Mst98Ca	Male-specific RNA 98Ca	NM_080160	0	0	0	0	0	4.75692	0	0	0	0	0	0	0	0	0	0	0	0	0	0	0	0	2.32203	0
FBgn0002868	BcDNA:GH18460	FBgn0002868	41202	MtnA	Metallothionein A	NM_001275509	12955.4	13071.2	13025.8	13822.9	14715.5	14725	28050.3	20328.7	14335.9	5532.56	14332	22500.1	12708.5	12102.1	11575.1	10449.4	15632	15273.6	12944.1	12488.6	12727.5	20070	13505.7	14277.2
FBgn0002869	CG4312	FBgn0002869	42424	MtnB	Metallothionein B	NM_001300496	0	3.19928	2.09166	0	0	0	0	0	3.66835	0	0	0	0	0	0	0	0	0	0.893745	0.915116	0	0	1.54802	1.8234
FBgn0002872	CG1960	FBgn0002872	38257	mu2	mutator 2	NM_001169855	134.01	143.968	137.004	120.687	119.89	137.951	169.556	156.777	167.827	202.303	139.444	100.18	144.36	179.343	165.743	152.175	154.727	143.432	260.974	162.891	174.66	210.978	210.531	185.987
FBgn0002873	CG12047	FBgn0002873	44839	mud	mushroom body defect	NM_001258736	14.89	9.59785	11.5042	10.9715	0	7.13538	10.781	6.96785	4.58544	0	7.66575	0	6.87426	12.5123	11.8388	9.13051	33.0485	0	264.549	32.029	6.30542	10.5051	26.3163	8.20531
FBgn0002878	CG11156	FBgn0002878	48309	mus101	mutagen-sensitive 101	NM_080170	179.744	138.636	111.904	40.229	117.311	105.841	137.213	166.067	146.734	167.12	159.156	206.512	114.898	139.025	131.303	178.552	121.679	136.971	223.436	158.315	150.7	94.5461	154.028	121.256
FBgn0002887	55A11T	FBgn0002887	3772069	mus201	mutagen-sensitive 201	NM_001032059	232.923	227.149	263.55	192.612	229.466	181.952	241.103	189.293	228.355	324.188	224.862	211.785	175.785	207.148	257.224	186.668	237.349	120.173	260.08	198.58	226.365	175.085	216.723	279.892
FBgn0002891	154926_at	FBgn0002891	47186	mus205	mutagen-sensitive 205	NM_080142	268.021	242.079	246.816	288.917	302.947	141.518	316.57	227.617	300.805	267.644	224.132	274.178	295.593	314.197	336.867	212.031	130.692	329.506	321.748	324.866	252.217	165.456	284.062	276.245
FBgn0002899	CG7972	FBgn0002899	38905	mus301	mutagen-sensitive 301	NM_139921	17.0172	22.395	20.9166	12.1906	10.3131	5.94615	15.6815	16.2583	25.6785	25.1308	26.6476	16.6967	38.2995	8.34152	9.68626	20.29	58.5861	19.3827	65.2434	45.7558	19.5468	36.7679	41.0225	27.351
FBgn0002901	ATRIP	FBgn0002901	40003	mus304	mutagen-sensitive 304	NM_079411	55.3059	65.0521	61.7041	69.4864	25.7827	46.38	27.4426	17.4196	58.6936	45.2355	71.547	45.6963	63.8324	51.4394	94.7101	64.9281	18.0265	43.9342	95.6307	81.4453	46.6601	39.3942	55.7287	66.5542
FBgn0002905	0443/09	FBgn0002905	41571	mus308	mutagen-sensitive 308	NM_079609	244.622	294.334	256.229	206.021	175.322	365.094	472.405	370.458	310.893	257.591	274.872	247.814	298.539	361.466	306.731	294.205	226.833	235.177	349.454	326.696	288.158	307.275	349.078	322.742
FBgn0002906	BLM	FBgn0002906	41366	Blm	Bloom syndrome helicase	NM_079595	124.438	141.835	119.225	129.22	55.4328	147.465	123.492	106.84	167.827	157.068	150.03	145.877	144.36	150.147	129.15	101.45	72.1059	100.79	239.524	179.363	140.611	134.816	171.056	186.899
FBgn0002909	CG8601	FBgn0002909	38809	mus312	mutagen-sensitive 312	NM_001144430	0	0	0	0	0	0	0	0	0	0	0	0	0	0	0	0	0	0	0	0	0	0	0	0
FBgn0002914	CG9045	FBgn0002914	32543	Myb	Myb oncogene-like	NM_078615	1678.32	1565.52	1662.87	1395.82	1416.76	1296.26	1690.66	1722.22	1674.6	2142.4	1710.92	1581.79	1450.47	1461.16	1465.85	1495.38	1589.33	1272.8	1605.17	1572.17	1709.4	1798.13	1572.79	1632.86
FBgn0002917	CG1517	FBgn0002917	45338	na	narrow abdomen	NM_001103511	1914.43	2062.47	1946.29	2318.65	2424.86	2379.65	1855.32	2170.49	2443.12	3179.05	2695.42	1986.91	1914.97	2211.89	2318.24	2208.57	1463.15	1924.06	2263.86	2277.72	2612.34	2364.53	2668.01	2519.03
FBgn0002921	(Na[+]/k[+])-ATPase	FBgn0002921	48971	Atpalpha	Na pump alpha subunit	NM_001170196	51599.3	52650.6	49848.6	67692	66555.5	64810.7	65137	72617.8	59829	76465.6	59795.1	63234.9	54397	58015.2	55285.9	59368.6	59804.3	68604.5	61555.8	64060.8	66322.9	78932.8	65563.3	64846.6
FBgn0002922	CG10250	FBgn0002922	42799	nau	nautilus	NM_001170231	17.0172	25.5943	25.1	13.4097	45.1197	0	41.1639	13.9357	45.8544	20.1047	28.8378	41.3024	12.7665	19.4635	18.2963	30.435	24.0353	15.5062	20.5561	42.0953	32.7882	15.7577	22.4463	34.6446
FBgn0002924	CG7831	FBgn0002924	43517	ncd	non-claret disjunctional	NM_001300663	186.126	191.957	233.221	296.232	281.032	158.168	222.481	120.776	205.428	224.921	210.261	202.118	154.18	134.855	131.303	141.016	249.366	89.1606	223.436	223.288	162.049	295.894	189.632	188.722
FBgn0002926	CG10129	FBgn0002926	38738	ndl	nudel	NM_079223	0	0	0	0	6.44568	0	0	0	0	0	2.55525	0.878775	0	0	0	0	0	0	0	4.57558	0.630542	0	6.96609	2.7351
FBgn0002930	CG1857	FBgn0002930	45908	nec	necrotic	NM_080112	6137.89	5788.57	6270.81	5879.53	6657.1	6331.46	3875.29	4519.81	3909.55	5370.46	4542.51	4453.63	6323.34	6997.14	6813.74	6199.62	6357.34	5841.96	3751.05	3950.55	3902.43	4683.53	4133.99	4227.56
FBgn0002931	CG11450	FBgn0002931	45339	net	net	NM_001272860	98.9124	104.51	99.3541	146.287	90.2395	136.761	199.939	265.94	176.081	231.204	166.821	203.876	48.1198	65.3419	86.1001	82.1746	112.665	152.477	131.381	132.692	121.695	111.179	130.034	103.934
FBgn0002932	0328/12	FBgn0002932	41085	neur	neuralized	NM_001170092	266.957	269.806	193.479	426.671	368.693	316.335	279.326	342.586	238.443	393.298	314.296	395.449	275.953	294.734	445.568	257.683	207.305	382.486	299.405	236.1	322.207	398.319	360.688	324.566
FBgn0002933	CG10781	FBgn0002933	31300	ng1	new glue 1	NM_057307	0	0	0	0	0	9.51384	0	0	0	0	0.730072	0	0	0	0	0	0	0	0	0	0	0	1.54802	0
FBgn0002936	CG3966	FBgn0002936	33271	ninaA	neither inactivation nor afterpotential A	NM_057308	2054.83	2108.33	2015.32	1225.16	1207.92	1292.69	2988.3	2261.07	2583.44	1305.55	2207.37	2104.67	991.858	932.86	972.931	613.773	645.949	534.963	1232.47	1304.04	1210.64	822.901	995.376	961.845
FBgn0002937	CG9347	FBgn0002937	41678	ninaB	neither inactivation nor afterpotential B	NM_142050	1127.39	1205.06	1188.07	1220.28	1100.92	1120.25	1086.92	1229.83	1242.65	1049.21	1408.31	1017.62	1512.34	1490.35	1557.34	1630.3	1433.11	1505.39	1396.03	1497.13	1684.18	1591.53	1540.28	1581.8
FBgn0002938	2.2	FBgn0002938	34012	ninaC	neither inactivation nor afterpotential C	NM_001273260	42333.5	44306.9	40970.5	43170.6	38702.4	38376.5	51153	52967.3	56207.4	45828.6	52905.4	43179.5	38050	40785.8	40366.9	35025.7	30331.1	34359.1	42187.4	43196.2	45550.4	36929.9	40610	40265.3
FBgn0002939	CG31783	FBgn0002939	326160	ninaD	neither inactivation nor afterpotential D	NM_001201907	93.5946	95.9785	118.179	56.0768	58.0111	59.4615	84.288	89.4208	83.455	70.3664	88.7037	123.028	83.4732	72.2931	85.0238	55.7976	25.5375	151.185	61.6684	69.5488	90.1675	44.6467	73.5309	62.9074
FBgn0002940	143283_at	FBgn0002940	42367	ninaE	neither inactivation nor afterpotential E	NM_079683	469006	456091	454623	358055	364120	371391	582086	532089	481272	326618	411158	429163	536610	547265	528958	351481	340540	390096	538490	539014	549031	463909	406697	440082
FBgn0002941	CG6534	FBgn0002941	42547	slou	slouch	NM_001275879	56.3695	42.6571	51.2458	43.8862	59.3002	42.8123	33.3232	84.7756	64.1962	65.3402	58.0407	24.6057	31.4252	59.7809	49.5075	67.9716	0	34.8889	50.9435	46.6709	47.9212	87.5426	41.0225	45.5851
FBgn0002945	CG11614	FBgn0002945	44843	nkd	naked cuticle	NM_001275100	466.909	533.214	438.204	827.742	643.279	692.132	646.861	574.848	593.356	719.999	614.355	523.75	580.384	702.078	554.269	662.469	722.561	746.881	695.334	750.395	663.961	683.708	616.886	580.754
FBgn0002948	CG1763	FBgn0002948	32107	nod	no distributive disjunction	NM_001298200	1883.59	1873.71	1732.94	1868.82	1907.92	1957.47	1829.83	1679.25	1891.04	1904.92	1974.84	1800.61	3853.52	4002.54	3845.44	3897.71	3746.5	3499.23	4060.28	3710.79	3797.76	3797.6	3900.23	3802.71
FBgn0002962	CG5637	FBgn0002962	42297	nos	nanos	NM_001275794	12.7629	28.7936	28.2375	4.87624	0	22.5954	40.1838	1.16131	26.5956	8.7958	18.9819	4.39387	31.4252	25.0245	11.8388	29.4205	24.0353	19.3827	273.486	89.6813	18.2857	0	65.7908	20.0574
FBgn0002973	CG3779	FBgn0002973	34263	numb	numb	NM_001273362	1233.75	1262.65	1192.25	1390.95	1302.03	1345.02	1285.88	1345.96	1305.93	1545.55	1416.34	1565.98	1194.16	1260.96	1182.8	1454.8	1548.77	1615.23	1348.66	1310.45	1431.96	1669.44	1472.17	1414.05
FBgn0002985	CG3851	FBgn0002985	33583	odd	odd skipped	NM_164546	43.6066	26.6607	41.8333	9.75248	0	10.7031	37.2435	10.4518	44.9373	26.3874	33.5833	58.8779	27.497	30.5856	23.6775	35.5075	13.5199	25.8436	33.9623	39.35	51.7045	21.8857	31.7344	54.7021
FBgn0002989	CG3736	FBgn0002989	33507	okr	okra	NM_057313	178.681	201.555	172.562	190.173	235.912	146.275	266.585	169.551	173.33	134.45	190.184	152.907	183.641	223.831	220.631	152.175	255.375	140.848	197.518	194.005	174.03	119.058	197.372	186.899
FBgn0003002	CG1133	FBgn0003002	40605	opa	odd paired	NM_079504	75.5138	56.5207	88.8957	124.344	97.9743	101.085	111.731	125.421	95.3772	82.9318	67.1666	102.817	84.4552	94.5372	61.3463	65.9426	138.203	104.667	88.4808	71.379	100.887	117.307	86.6891	98.4637
FBgn0003008	AP-3sigma	FBgn0003008	43943	or	orange	NM_080532	361.615	344.456	367.087	359.623	330.019	297.308	441.042	227.617	287.049	199.79	314.296	389.297	356.48	354.514	326.104	321.597	253.873	299.786	328.898	294.667	299.508	263.503	294.124	323.654
FBgn0003009	CG3134	FBgn0003009	37687	ord	orientation disruptor	NM_001299831	0	0	0	13.4097	0	0	0	0	0	0	0	0	0	0	0	2.029	0	0	0	0	0	0	0	0
FBgn0003011	CG7411	FBgn0003011	45910	ort	ora transientless	NM_079682	304.182	281.537	297.016	243.812	255.249	236.657	490.046	605.042	377.84	320.418	327.437	312.844	250.42	208.538	229.241	222.176	168.247	218.379	226.117	267.214	277.439	146.196	230.655	198.751
FBgn0003015	CG10901	FBgn0003015	41066	osk	oskar	NM_001316539	0	1.06643	1.04583	28.0384	9.02395	4.75692	0	39.4845	22.9272	0	0	0	3.92815	43.0978	15.0675	1.0145	0	5.16873	426.316	94.2569	2.52217	0.875426	122.294	11.8521
FBgn0003016	BG:DS01486.5	FBgn0003016	34850	osp	outspread	NM_001144354	1855.94	1932.37	1935.84	1612.82	1555.99	1813.58	1950.38	2026.48	1986.41	2798.32	1924.1	1629.25	1405.3	1519.55	1462.62	1415.23	1276.88	1404.6	1513.11	1689.3	1509.52	1849.78	1524.02	1480.6
FBgn0003023	CG12743	FBgn0003023	31789	otu	ovarian tumor	NM_001272403	4.2543	0	3.1375	0	0	5.94615	0	3.48393	17.4247	0	2.19022	0	0	11.122	6.45751	1.0145	0	0	174.28	75.9546	0.630542	15.7577	59.5987	4.55851
FBgn0003028	CG15467	FBgn0003028	31429	ovo	ovo	NM_001038742	409.476	404.176	426.7	427.89	458.932	401.96	428.301	368.135	495.228	632.041	426.362	594.052	353.533	355.905	353.01	367.25	513.755	329.506	541.61	351.404	380.847	435.087	416.417	369.239
FBgn0003034	ACP	FBgn0003034	39494	SP	Sex Peptide	NM_079333	0	0	0	0	0	0	0	0	0	0	0	0	0	0	0	0	0	0	0	0	0	0	0.77401	0
FBgn0003041	0083/20	FBgn0003041	38879	pbl	pebble	NM_001104070	275.466	216.485	223.808	184.078	239.779	242.603	234.242	217.165	296.22	300.314	281.808	410.388	224.887	186.294	244.309	192.755	136.701	161.523	309.236	313.885	298.246	267.88	279.417	272.599
FBgn0003042	CG32443	FBgn0003042	40358	Pc	Polycomb	NM_079475	428.621	408.442	357.675	379.128	509.209	575.587	508.668	530.718	461.295	498.847	426.727	513.204	294.611	407.344	373.459	457.54	395.08	467.77	511.222	415.462	462.187	646.065	427.253	520.581
FBgn0003044	CG5109	FBgn0003044	37069	Pcl	Polycomblike	NM_001274138	461.591	482.026	464.35	499.815	565.931	661.212	443.002	724.657	541.082	620.732	515.431	453.448	542.085	517.174	575.794	520.439	384.565	379.902	557.697	563.711	566.857	581.283	555.739	563.431
FBgn0003046	CG3440	FBgn0003046	33985	Pcp	Pupal cuticle protein	NM_057325	24.4622	12.7971	18.825	28.0384	63.1676	32.1092	29.4028	20.9036	16.5076	27.6439	30.663	5.27265	22.5869	37.5368	15.0675	24.348	15.0221	10.3375	20.5561	23.793	20.8079	25.3874	18.5762	16.4106
FBgn0003048	CG3443	FBgn0003048	31204	pcx	pecanex	NM_001272253	1661.3	1550.59	1562.47	1653.05	1974.96	1661.35	813.477	1250.73	1283.01	1979.05	1271.05	1059.8	1442.61	1513.99	1429.26	1496.39	1545.77	1299.94	1424.63	1336.98	1368.91	1479.47	1442.75	1488.81
FBgn0003053	CG12212	FBgn0003053	31391	peb	pebbled	NM_001014722	946.581	919.261	941.249	728.998	817.312	814.623	727.229	1249.57	985.87	1845.86	974.281	854.169	735.546	784.103	792.121	631.02	961.412	779.186	706.952	781.509	848.71	770.375	720.603	772.211
FBgn0003057	Dmel\CG10598	FBgn0003057	32713	CG10598	uncharacterized protein	NM_132978	0	2.13286	0	0	0	0	0	0	0	0	0	0	0	0	0	0	0	0	0	0	0	0	0	0
FBgn0003060	Dmel\CG9757	FBgn0003060	41662	CG9757	uncharacterized protein	NM_001275608	75.5138	52.255	42.8791	132.878	81.2155	97.5169	102.91	36.0006	27.5126	41.4659	72.6421	62.393	13.7485	13.9025	16.1438	28.406	42.0618	15.5062	5.36247	2.74535	13.8719	63.9061	3.87005	9.11701
FBgn0003062	CG9888	FBgn0003062	37662	Fib	Fibrillarin	NM_079093	707.277	678.248	632.729	666.826	877.901	696.889	975.192	736.27	784.11	469.947	649.034	640.627	633.414	425.417	523.058	579.28	605.389	401.869	691.759	629.6	622.976	664.449	678.032	576.195
FBgn0003065	Dmel\CG2150	FBgn0003065	43745	CG2150	uncharacterized protein	NM_143635	3.19072	3.19928	6.27499	0	0	0	0	0	3.66835	2.51308	9.1259	9.66652	5.89222	4.17076	2.1525	4.05801	4.50662	0	4.46873	0.915116	2.52217	0	9.28812	6.38191
FBgn0003067	143299_at	FBgn0003067	37131	Pepck	Phosphoenolpyruvate carboxykinase	NM_079060	0	0	0	0	0	0	0	0	0	0	0	0	0	0	0	0	0	0	0	0	0	0	0	0
FBgn0003068	CG2647	FBgn0003068	31251	per	period	NM_001272265	387.141	399.911	333.621	688.769	475.691	800.352	533.17	601.558	408.104	505.13	650.859	804.958	3917.35	4158.25	4138.18	3347.85	2722	3880.42	3600.9	3785.83	4227.79	2855.64	3327.47	3128.05
FBgn0003071	BcDNA.GH12192	FBgn0003071	36060	Pfk	Phosphofructokinase	NM_001259305	5765.64	5846.16	6129.62	5840.52	5944.2	5273.05	4354.55	4925.11	5873.03	5860.51	5326.24	5255.95	5576.01	5570.74	5981.8	5570.63	4592.25	4741.02	5118.48	5226.23	5386.09	4228.31	4914.96	5009.8
FBgn0003074	CG8251	FBgn0003074	35886	Pgi	Phosphoglucose isomerase	NM_078939	12192.8	12134.9	14221.2	11664	12731.5	11786.5	7466.35	8079.23	9014.98	11168.1	8200.9	7644.46	14287.7	13700.9	14572.4	13188.5	11823.9	11963	10110	11398.7	11199.7	10012.3	9238.58	9995.89
FBgn0003076	CG5165	FBgn0003076	44010	Pgm	phosphoglucose mutase	NM_079936	10464.5	10519.2	11364	9240.48	8378.09	8117.68	6012.87	6655.46	7149.62	11300.1	7555.88	6792.93	10658.1	9024.13	9980.07	9471.39	10042.3	8060.63	7706.76	7826.07	7525.52	7545.3	6928.16	7455.89
FBgn0003079	2020-11-29	FBgn0003079	31221	Raf	Raf oncogene	NM_001103397	628.573	519.351	598.216	574.177	538.859	536.343	571.394	731.625	612.615	750.156	646.478	487.72	579.402	664.541	710.326	574.208	557.319	678.396	762.365	678.101	610.995	660.072	664.874	708.392
FBgn0003082	C2PHR	FBgn0003082	35735	phr	photorepair	NM_078929	143.583	137.569	141.187	92.6486	101.842	58.2723	153.875	139.357	141.232	121.885	138.714	96.6652	122.755	145.977	125.921	146.088	9.01324	111.128	199.305	152.824	151.33	131.314	140.096	166.841
FBgn0003086	CG10790	FBgn0003086	31303	Pig1	Pre-intermoult gene 1	NM_057329	2.12715	0	1.04583	2.43812	0	0	0	0	4.58544	2.51308	1.09511	0	5.89222	0	0	2.029	0	0	0	3.66046	0.630542	0	0.77401	0
FBgn0003087	CG5052	FBgn0003087	34404	pim	pimples	NM_001273405	14.89	3.19928	4.18333	12.1906	0	0	5.88056	16.2583	22.0101	7.53925	8.39582	42.1812	9.82037	22.244	2.1525	16.232	9.01324	32.3046	98.312	43.0104	8.19705	0	21.6723	7.29361
FBgn0003089	CG9614	FBgn0003089	40104	pip	pipe	NM_001169996	10.6357	23.4614	16.7333	12.1906	36.0958	10.7031	65.6662	20.9036	14.6734	20.1047	23.7273	21.0906	13.7485	22.244	6.45751	14.203	21.0309	7.75309	20.5561	26.5384	22.069	98.9232	12.3842	21.8808
FBgn0003090	CG11084	FBgn0003090	45343	pk	prickle	NM_165508	400.968	402.043	324.208	336.461	504.052	411.474	320.49	432.007	486.974	473.717	449.359	330.419	277.917	246.075	368.078	300.292	301.944	299.786	276.167	373.367	367.606	337.039	334.372	326.389
FBgn0003091	CG6622	FBgn0003091	48311	Pkc53E	Protein C kinase 53E	NM_001103880	3737.4	3729.3	3521.32	3079.35	3235.73	2738.8	4232.04	3790.51	4008.59	4322.51	3497.41	3403.49	2555.26	2332.84	2331.16	2229.87	1886.77	2182.5	2756.31	2843.26	2833.03	2563.25	2446.64	2380.45
FBgn0003093	98F	FBgn0003093	43428	Pkc98E	Protein C kinase 98E	NM_001170296	4261.74	4328.63	4014.95	5437.01	5146.23	5529.92	5288.58	6646.17	4859.65	7207.53	4887.47	5657.55	4361.23	4597.57	4021.95	4558.15	5778.99	5441.38	4634.96	4810.76	4827.43	6338.96	5064.35	5091.85
FBgn0003114	CG9183	FBgn0003114	44848	plu	plutonium	NM_057335	0	0	0	0	0	0	0	0	0	0	0	0	1.96407	0	0	0	0	0	21.4499	12.8116	0	0	23.9943	0
FBgn0003116	CG3461	FBgn0003116	31194	pn	prune	NM_057336	895.53	820.083	955.891	911.857	776.06	773	458.683	378.587	440.202	442.303	431.107	522.871	1075.33	924.518	1115	948.559	1164.21	956.215	463.854	485.926	432.552	463.101	426.479	437.617
FBgn0003117	CG3978	FBgn0003117	44849	pnr	pannier	NM_001275691	73.3866	81.0486	73.2083	154.821	68.3242	116.545	53.9051	84.7756	84.3721	51.5182	64.9764	43.9387	77.581	87.5859	74.2613	66.9571	133.696	58.1482	62.5622	43.0104	73.1429	13.1314	42.5705	62.9074
FBgn0003118	0123/09	FBgn0003118	42757	pnt	pointed	NM_001275943	507.325	491.623	551.154	497.377	409.945	436.447	465.544	432.007	449.373	653.402	472.721	484.205	443.881	404.564	598.395	509.28	384.565	440.634	540.716	543.579	506.956	552.394	486.852	505.082
FBgn0003124	0256/04	FBgn0003124	40232	polo	polo	NM_001014592	6.38145	7.465	17.7791	1.21906	23.2044	30.92	17.6417	26.7101	18.3418	11.3089	7.30072	11.4241	1.96407	16.683	8.61001	9.13051	0	0	378.948	56.7372	10.7192	11.3805	73.5309	22.7925
FBgn0003129	CG9610	FBgn0003129	40990	Poxm	Pox meso	NM_001043222	78.7045	65.0521	95.1707	42.6671	30.9393	88.003	56.8454	68.5172	101.797	70.3664	43.8043	111.604	68.7426	34.7563	35.5163	61.8846	46.5684	83.9918	38.431	75.9546	46.0296	48.1485	38.7005	72.0244
FBgn0003130	CG8246	FBgn0003130	36741	Poxn	Pox neuro	NM_001274087	19.1443	6.39857	15.6875	18.2859	6.44568	19.0277	3.92037	11.6131	13.7563	60.314	32.4882	69.4232	17.6767	11.122	19.3725	13.1885	30.0441	20.6749	25.0249	33.8593	28.3744	25.3874	28.6384	30.0861
FBgn0003132	13C	FBgn0003132	48531	Pp1-13C	Protein phosphatase 1 at 13C	NM_080182	7.44502	3.19928	32.4208	25.6003	0	45.1907	15.6815	0	9.17088	15.0785	8.76086	0	7.8563	23.6343	7.53376	11.1595	0	12.9218	6.25622	2.74535	15.133	3.50171	3.09604	10.9404
FBgn0003134	96A	FBgn0003134	42922	Pp1alpha-96A	Protein phosphatase 1alpha at 96A	NM_001275990	4671.22	4640.03	4396.68	5224.89	4878.09	5664.3	5328.76	5084.21	4340.58	5712.24	5072.9	5868.46	4234.55	4414.05	4438.46	4323.81	4880.67	4786.24	4039.73	4184.82	3959.8	6217.28	4868.52	5426.44
FBgn0003137	CG1540	FBgn0003137	43872	Ppn	Papilin	NM_001170289	10089.1	10284.6	11674.6	11249.5	12424.7	10445	8134.77	9417.05	10328.2	11003.5	8250.91	7743.76	10352.6	10816.2	10411.7	10303.3	9989.67	12438.5	10431.8	11741.8	12656.2	8678.1	9586.11	9437.02
FBgn0003139	CG12217	FBgn0003139	31582	PpV	Protein phosphatase V	NM_001272343	681.751	692.112	625.408	865.533	830.203	762.296	721.348	744.399	646.547	780.313	661.08	822.533	641.27	608.931	559.65	669.571	935.875	790.815	620.259	758.631	629.281	834.281	667.196	715.685
FBgn0003140	CG10930	FBgn0003140	48532	PpY-55A	Protein phosphatase Y at 55A	NM_001299625	0	0	0	0	0	0	0	0	0	0	0	0	0	0	0	0	0	0	0	0.915116	0	0	0	0
FBgn0003141	38B.9	FBgn0003141	35292	pr	purple	NM_165319	1852.75	1794.8	1768.5	1860.29	1677.17	1864.71	2452.19	2140.29	1965.32	1575.7	1803.64	2063.36	1717.58	1539.01	1703.71	1676.97	1829.69	1803.89	1509.54	1687.47	1703.09	1546	1520.93	1789.67
FBgn0003145	CG6716	FBgn0003145	34629	prd	paired	NM_078832	0	1.06643	1.04583	0	0	0	0	0	5.50253	0	2.92029	0	3.92815	0	0	0	0	0	0	1.83023	0	0	3.09604	1.8234
FBgn0003149	0106/05	FBgn0003149	39002	Prm	Paramyosin	NM_001259752	4283.01	4581.38	4835.93	3000.11	3671.46	3799.59	3495.99	4920.47	5729.05	5291.3	4852.42	4080.15	3325.18	3767.58	3819.61	3043.5	3256.78	2962.97	4181.83	4863.84	4520.36	4616.12	4287.24	4125.45
FBgn0003159	Dmel\CG2841	FBgn0003159	44529	CG2841	uncharacterized protein	NM_001258559	1281.61	1394.89	1435.93	1381.2	1249.17	1330.75	1022.24	1380.8	1492.1	1887.33	1588.27	1438.55	1311.02	1493.13	1537.96	1598.85	1200.26	1137.12	1537.24	1553.87	1671.57	1497.85	1760.1	1653.83
FBgn0003162	CG9441	FBgn0003162	37415	Pu	Punch	NM_079077	2893.99	2838.83	2981.67	3125.67	3019.16	3247.79	3545	2963.66	2894.33	2864.92	2859.69	3223.35	3038.42	2993.21	2997.36	2932.92	2863.21	3149.05	3061.97	3002.49	3109.2	3722.31	3093.72	3352.32
FBgn0003165	CG9755	FBgn0003165	41094	pum	pumilio	NM_001260073	6286.79	6220.48	6019.81	5401.66	5343.47	5569.16	6428.43	6462.68	6503.99	10859	5976.73	5932.61	6057.21	6104.6	5624.49	5200.33	5289.27	5237.21	6915.8	6625.44	6824.99	7987.39	6041.92	5956.14
FBgn0003169	Act-r	FBgn0003169	41772	put	punt	NM_001275645	1471.99	1447.14	1463.12	1587.22	1334.26	1322.42	1268.24	1256.54	1176.62	1233.92	1069.92	1192.5	1314.95	1344.37	1296.88	1347.26	1237.82	1296.06	1256.61	1214.36	1286.94	1178.32	1294.14	1287.32
FBgn0003174	CG11101	FBgn0003174	44011	pwn	pawn	NM_001273834	73.3866	55.4543	66.9333	110.934	0	77.3	46.0644	139.357	75.2012	95.4972	93.4492	84.3624	122.755	107.049	131.303	99.4211	241.855	81.4075	139.424	117.135	131.153	119.933	161.768	157.724
FBgn0003175	CG4444	FBgn0003175	37573	px	plexus	NM_001103947	2851.44	2748.19	2753.68	2696.56	2290.79	2691.23	2315.96	2065.97	2399.1	2716.64	2384.41	2179.36	2276.36	2687.36	2768.12	2508.86	2287.86	2683.86	2292.46	2134.96	2324.18	2064.26	2367.7	2071.38
FBgn0003187	CG6433	FBgn0003187	35058	qua	quail	NM_001259137	15.9536	26.6607	28.2375	39.0099	10.3131	52.3261	14.7014	0	24.7614	64.0837	47.4547	31.6359	23.5689	8.34152	3.22875	38.5511	31.5463	32.3046	100.099	35.6895	11.9803	10.5051	41.0225	25.5276
FBgn0003189	ACT	FBgn0003189	32640	r	rudimentary	NM_001298414	687.069	564.141	530.237	380.347	486.004	569.641	298.928	571.364	470.466	767.747	513.605	366.449	1512.34	1686.38	1614.38	1163.63	1101.12	1049.25	1463.06	1437.65	1486.19	907.817	1222.16	1371.2
FBgn0003204	CG11485	FBgn0003204	43873	ras	raspberry	NM_001272498	2808.9	2718.33	2584.25	2169.93	2276.61	2176.29	2066.04	2379.52	2457.8	2079.58	2163.57	1843.67	2857.73	2496.89	2664.8	2619.44	2311.9	2005.47	2479.25	2471.73	2472.99	1984.59	2364.6	2417.83
FBgn0003205	C-ras1	FBgn0003205	41140	Ras85D	Ras oncogene at 85D	NM_057351	1262.46	1347.97	1264.41	1484.82	1638.49	1814.77	1563.25	1631.64	1249.99	1495.29	1294.78	1863	1340.48	1302.67	1216.16	1325.95	1763.59	1858.16	1260.18	1143.89	1224.51	1813.88	1427.27	1358.43
FBgn0003206	BcDNA:RE36103	FBgn0003206	38494	Ras64B	Ras oncogene at 64B	NM_079193	828.525	967.25	872.224	1064.24	1030.02	1009.66	961.471	805.948	917.088	816.753	916.97	1056.29	795.45	910.616	667.276	757.833	728.57	979.474	849.058	964.532	838.621	1031.25	933.456	1039.34
FBgn0003209	CG12437	FBgn0003209	44851	raw	raw	NM_001201804	1875.08	1619.9	1710.98	1832.25	1848.62	1692.27	1650.48	2190.23	1980.91	2366.07	2203.72	2326.12	1237.37	1379.13	1479.84	1610.01	1527.74	1811.64	1624.83	1674.66	1540.41	1874.29	1899.42	1926.42
FBgn0003210	AP-3beta	FBgn0003210	31381	rb	ruby	NM_001169193	1934.64	1793.73	1788.37	1616.47	1604.97	1497.24	1465.24	1514.35	1729.63	3145.13	1638.28	1698.67	1737.22	1918.55	2012.59	1897.12	1727.54	1719.89	1910.83	1901.61	1922.52	1979.34	1764.74	1750.47
FBgn0003218	CG11111	FBgn0003218	32340	rdgB	retinal degeneration B	NM_001014740	8224.62	8419.45	7334.42	10925.2	10243.5	10341.5	8975.69	10482	9127.78	15894	9519.04	10699.1	6492.25	6698.24	5996.87	8729.78	9109.38	9321.8	7324.24	6824.93	7059.55	11782.4	9880.23	9329.44
FBgn0003227	CG14875	FBgn0003227	49241	rec	recombination-defective	NM_001275686	672.179	624.927	610.766	676.578	556.907	763.486	1034.98	853.562	674.977	683.559	597.929	781.231	470.396	397.612	387.45	523.483	288.424	465.186	546.972	432.85	426.246	533.135	503.88	481.378
FBgn0003231	CG10360	FBgn0003231	35246	ref(2)P	refractory to sigma P	NM_001014491	6427.18	6312.19	6175.64	6164.79	6120.82	6182.81	5638.47	5767.06	6018.85	5663.24	6777.99	6743.72	6094.52	6475.8	6636.16	6716	6213.13	6143.03	6056.02	5879.62	5821.8	5216.67	6143.31	6275.24
FBgn0003248	CG16740	FBgn0003248	42261	Rh2	Rhodopsin 2	NM_079674	5693.31	5424.92	5353.62	4654.37	4163.91	4685.57	6466.65	5209.63	5980.33	4670.57	5180.95	4654.87	5900.08	5522.08	5693.37	4855.4	4395.46	4671.24	5980.94	5960.15	5812.34	4715.92	4781.83	4934.13
FBgn0003249	CG10888	FBgn0003249	42398	Rh3	Rhodopsin 3	NM_079687	16399.3	16501.9	15874.7	16156.2	14968.2	16763.4	19752.8	19318.4	17678.7	20766.9	18212	16001.6	15620.3	15700.1	15646.5	15011.6	14768.2	16014	16587.9	16387	16851.9	16942.1	15660.5	15277.4
FBgn0003250	CG9668	FBgn0003250	39887	Rh4	Rhodopsin 4	NM_057353	20261.1	19774.8	19666.9	18768.7	17979.6	19489.1	24273	20621.4	21746	18741.3	21469.2	20487.8	19559.2	19644.3	19165.9	18503.5	18785.1	18354.2	19650.8	19100.3	19820.5	16804.7	18093.2	19184.9
FBgn0003254	CG7230	FBgn0003254	44855	rib	ribbon	NM_001274155	13.8265	25.5943	12.55	3.65718	1.28914	54.7046	26.4625	17.4196	16.5076	27.6439	18.9819	9.66652	18.6587	22.244	15.0675	11.1595	18.0265	18.0906	6.25622	8.23604	17.6552	39.3942	25.5423	30.9978
FBgn0003255	BG:DS00180.13	FBgn0003255	34819	rk	rickets	NM_057354	123.375	106.643	115.042	99.9629	154.696	63.0292	40.1838	188.132	149.485	109.319	97.0995	129.18	164.982	175.172	116.235	141.016	109.661	115.004	183.218	184.853	196.099	106.802	198.146	177.782
FBgn0003256	12559	FBgn0003256	3354888	rl	rolled	NM_001015121	1063.57	922.46	964.257	1064.24	834.071	953.763	1206.49	954.596	1014.3	951.203	912.955	953.471	855.355	842.493	880.373	944.501	959.91	1031.16	961.67	1022.18	833.577	832.531	893.981	1018.37
FBgn0003257	CG3593	FBgn0003257	42493	r-l	rudimentary-like	NM_079703	425.43	413.774	502	579.054	458.932	613.643	727.229	632.913	506.233	545.339	569.456	787.382	550.923	468.515	496.152	586.382	518.261	498.782	636.346	602.146	544.158	756.368	686.547	671.924
FBgn0003261	4136	FBgn0003261	40739	Rm62	Rm62	NM_001170057	11539.8	11997.3	11700.8	12980.6	12520.1	13470.4	13982	16526.6	13392.2	15598.7	13272.3	12801.1	10956.6	11494.6	11256.5	10727.3	10111.4	10906	12823.5	12926	13493.6	13998.1	12929.8	12241.4
FBgn0003267	CG6348	FBgn0003267	43234	ro	rough	NM_079797	6.38145	5.33214	6.27499	12.1906	9.02395	0	4.90046	0	6.41962	3.76963	8.03079	7.90897	5.89222	5.56101	6.45751	4.05801	39.0574	16.7984	11.6187	6.40581	4.41379	11.3805	1.54802	2.7351
FBgn0003268	CG1569	FBgn0003268	43719	rod	rough deal	NM_057357	106.357	108.776	80.5291	78.0199	145.672	89.1923	58.8056	112.647	113.719	150.785	119.002	65.9081	117.844	82.0249	78.5663	82.1746	66.0971	76.2387	199.305	98.8325	84.4926	82.2901	116.875	119.433
FBgn0003270	Amos	FBgn0003270	35110	amos	absent MD neurons and olfactory sensilla	NM_058098	0	0	0	0	0	0	0	0	0	0	0.365036	0	0	0	0	2.029	0	0	0	0	0.630542	0	3.87005	0.911701
FBgn0003274	BcDNA:SD22208	FBgn0003274	36855	RpLP2	Ribosomal protein LP2	NM_079040	25128	24701.7	25413.7	22692.8	24458.8	25830.1	35113.8	30506.4	26009.5	12843.1	21168.4	28246.5	25893.4	22629.1	24321.1	21722.5	30389.6	27417.5	22338.3	21481.4	21243	26494.8	21478	22758.8
FBgn0003275	BcDNA:RH21608	FBgn0003275	48312	RpII18	RNA polymerase II 18kD subunit	NM_080171	425.43	494.823	395.325	541.263	471.824	575.587	738.01	505.169	442.037	190.994	454.47	716.201	402.635	373.978	391.755	389.569	612.9	594.404	427.21	399.906	371.389	520.879	421.835	360.122
FBgn0003277	5	FBgn0003277	32100	RpII215	RNA polymerase II 215kD subunit	NM_078569	2328.16	2271.49	2267.36	2401.55	2537.02	2310.67	1783.77	1858.09	1983.66	2783.24	2091.66	1753.16	2288.15	2392.62	2432.33	2279.58	2526.71	2593.41	2601.69	2268.57	2251.67	2233.21	2281.78	2205.4
FBgn0003278	CG4033	FBgn0003278	33210	RpI135	RNA polymerase I 135kD subunit	NM_057360	266.957	339.124	230.083	285.26	346.777	308.011	194.058	175.358	254.033	423.455	302.25	332.177	197.39	237.733	216.326	290.147	130.692	271.358	234.161	256.232	240.237	244.244	280.191	226.102
FBgn0003279	CG5502	FBgn0003279	43349	RpL4	Ribosomal protein L4	NM_079814	50548.5	49183.7	50533.6	45288.1	47370.6	46429.9	39044.9	44803.3	47319.9	36409.6	42373.7	36313.6	47425.5	51742.4	52520	48185.8	46427.2	45337.5	43562	41876.6	42526.3	42649.9	40249.3	41627.4
FBgn0003285	CG4125	FBgn0003285	31290	rst	roughest	NM_001297906	241.431	204.754	249.954	260.879	262.984	148.654	164.656	286.843	183.418	242.513	189.089	162.573	270.06	332.27	226.013	265.799	220.824	365.688	242.205	310.224	334.187	325.659	291.802	287.186
FBgn0003292	CG6097	FBgn0003292	39297	rt	rotated abdomen	NM_079301	130.82	132.237	171.517	168.23	68.3242	147.465	127.412	195.1	191.671	163.351	192.009	234.633	110.97	130.684	207.716	103.479	129.19	149.893	177.855	131.777	124.847	121.684	167.96	120.345
FBgn0003295	CG1214	FBgn0003295	44856	ru	roughoid	NM_080051	114.866	97.045	100.4	112.154	70.9025	110.598	118.591	78.969	149.485	126.911	167.551	82.6048	60.8863	79.2444	75.3376	96.3776	66.0971	117.589	75.9683	65.8883	72.5123	59.529	82.045	88.435
FBgn0003300	1	FBgn0003300	33059	run	runt	NM_001258857	32.9708	27.7271	25.1	4.87624	12.8914	26.1631	40.1838	29.0327	43.1031	38.9528	21.5371	28.1208	14.7306	22.244	27.9825	25.3625	19.5287	40.0576	25.0249	22.8779	37.8325	16.6331	27.0903	26.4393
FBgn0003301	AC	FBgn0003301	32406	rut	rutabaga	NM_001258743	2948.23	3134.23	2872.9	3008.64	2687.85	2514.03	2665.85	2897.47	3407.9	3450.47	2821.36	2355.12	3479.36	3328.27	3286.87	3269.74	2738.52	2881.57	3385.51	3666.87	4151.49	2832	3511.68	3449.88
FBgn0003302	CG4336	FBgn0003302	31535	rux	roughex	NM_001258611	165.918	183.426	175.7	214.555	170.166	171.249	212.68	255.488	232.023	188.481	168.647	202.118	149.27	189.074	156.056	187.683	166.745	195.12	217.18	169.296	209.34	188.217	182.666	157.724
FBgn0003308	CG7642	FBgn0003308	41605	ry	rosy	NM_079613	2387.72	2313.08	2391.82	1963.91	1803.5	2081.15	933.048	925.563	1139.02	1419.89	1183.81	1068.59	2660.34	2348.14	2890.81	2521.04	2167.68	2101.09	873.189	907.795	944.552	1019	984.54	965.491
FBgn0003310	CG4385	FBgn0003310	33281	S	Star	NM_078726	832.779	819.017	766.595	976.467	1291.71	1191.61	986.953	1053.31	813.457	1108.27	862.58	959.622	1016.41	942.591	938.491	1074.36	1119.14	1262.46	1135.06	1067.94	1119.84	1397.18	1113.03	1184.3
FBgn0003312	315a1	FBgn0003312	44858	sad	shadow	NM_141866	14.89	22.395	16.7333	0	0	11.8923	11.7611	0	13.7563	12.5654	13.8714	36.0298	12.7665	20.8538	11.8388	23.3335	102.15	31.0124	8.93745	17.3872	8.19705	28.8891	17.0282	14.5872
FBgn0003313	BcDNA:RE40068	FBgn0003313	34570	sala	spalt-adjacent	NM_001259056	0	0	0	0	0	0	0	0	0	0	0	0	0	0	0	0	0	0	0	0	0	0	0	0
FBgn0003317	Bkr43E	FBgn0003317	35731	sax	saxophone	NM_001259264	704.086	705.976	709.074	835.056	727.072	740.89	625.299	680.527	770.354	767.747	746.498	741.686	748.313	764.639	742.613	805.514	877.289	825.704	804.371	707.384	732.059	765.123	755.433	749.418
FBgn0003319	CG4316	FBgn0003319	41958	Sb	Stubble	NM_001300426	34.0344	44.79	38.6958	57.2958	47.698	110.598	70.5667	39.4845	58.6936	40.2094	36.8686	67.6657	33.3893	34.7563	31.2113	40.5801	36.053	11.6296	33.0686	30.1988	29.0049	35.8925	28.6384	35.5563
FBgn0003321	CG1664	FBgn0003321	43944	sbr	small bristles	NM_079921	1735.75	1796.93	1754.91	1945.62	1929.84	1727.95	2028.79	2230.87	2104.72	2362.3	2207.01	1496.55	1798.11	1772.57	1928.64	1728.71	1691.48	1783.21	1825.03	1846.7	1899.82	1643.18	1828.98	1737.7
FBgn0003326	AAA28880	FBgn0003326	36411	sca	scabrous	NM_057362	331.835	270.873	286.558	177.983	210.129	172.438	236.202	333.296	369.587	281.466	200.04	160.816	263.186	371.197	319.647	216.089	148.718	192.535	378.054	335.847	353.734	320.406	248.457	191.457
FBgn0003328	CG8095	FBgn0003328	36692	scb	scab	NM_079026	350.98	444.701	434.02	419.357	461.511	661.212	545.912	514.46	353.079	537.8	600.119	790.019	409.51	601.979	475.703	470.729	255.375	394.116	443.298	463.048	416.788	383.437	505.428	446.734
FBgn0003330	CG5595	FBgn0003330	43327	Sce	Sex combs extra	NM_058161	290.356	228.216	262.504	305.984	417.68	284.226	196.019	178.842	284.297	292.774	302.25	419.176	276.935	294.734	176.505	234.35	384.565	308.832	284.211	321.206	315.271	441.215	310.378	327.301
FBgn0003334	CG9495	FBgn0003334	41168	Scm	Sex comb on midleg	NM_001260077	1207.16	1076.03	1164.01	1276.36	1117.68	1166.63	1074.18	1218.21	1165.62	1220.1	1029.4	1041.35	954.54	1177.54	1092.39	1135.23	1183.74	1205.61	1198.51	1181.41	1179.11	1097.78	1062.72	1115.01
FBgn0003339	BG:DS07876.2	FBgn0003339	40833	Scr	Sex combs reduced	NM_079524	404.158	391.379	394.279	403.509	497.606	420.987	461.624	509.815	403.519	464.921	401.174	483.326	311.306	301.685	309.96	331.742	331.988	324.338	420.06	441.086	401.655	527.882	410.999	401.148
FBgn0003345	CG8544	FBgn0003345	32536	sd	scalloped	NM_001103519	1948.47	1889.71	1902.37	2090.69	2089.69	2106.13	1837.67	2429.46	2079.96	3476.85	2341.7	1975.49	1840.34	1936.62	1749.98	2092.92	1970.89	2115.3	2188.78	2141.37	2309.68	2653.42	2334.41	2420.57
FBgn0003346	CG9999	FBgn0003346	35223	RanGAP	Ran GTPase activating protein	NM_001273649	291.419	225.016	258.321	206.021	179.19	174.817	152.894	126.583	225.604	246.282	222.307	181.906	226.851	301.685	190.496	301.307	222.327	214.502	412.016	301.988	286.897	276.635	280.966	303.596
FBgn0003353	CG3182	FBgn0003353	37843	sei	seizure	NM_001299885	1211.41	1250.92	1264.41	1053.27	1066.12	1023.93	1733.78	1430.73	1354.54	1154.76	1365.96	1192.5	1213.8	1152.52	1133.29	1200.16	821.707	1044.08	1271.8	1193.31	1265.5	1073.27	1258.54	1237.18
FBgn0003356	99Calpha	FBgn0003357	43544	Jon99Cii	Jonah 99Cii	NM_079830	4.2543	0	0	12.1906	0	0	0	0	3.66835	0	2.55525	0	0.982037	0	0	1.0145	0	0	0	20.1325	1.26108	0	53.4067	0
FBgn0003357	99Calpha	FBgn0003357	43543	Jon99Ciii	Jonah 99Ciii	NM_001300669	5.31787	1.06643	5.22916	14.6287	0	7.13538	17.6417	3.48393	10.088	0	1.82518	0.878775	5.89222	16.683	0	4.05801	0	0	5.36247	38.4349	3.15271	0	81.271	4.55851
FBgn0003358	143341_at	FBgn0003358	43545	Jon99Ci	Jonah 99Ci	NM_079831	1.06357	0	0	0	0	2.37846	4.90046	0	0	0	1.09511	0	0	0	0	0	0	0	2.68124	16.4721	1.26108	0	18.5762	0
FBgn0003360	A/A-T	FBgn0003360	32007	sesB	stress-sensitive B	NM_001298161	50413.4	51525.6	52868.9	43691.1	43661.7	44369	51358.8	49172.1	53503.8	58749.6	50900.6	51208	43008.3	39584.7	41797.3	43833.6	42237.5	40913.1	46708	46367.1	46198.6	48947.7	45649.5	47689.3
FBgn0003366	7LES	NA	32039	sev	sevenless	NM_078559	2514.29	2540.23	2623.99	2166.27	2430.02	2104.94	1784.75	2092.68	2698.99	3318.53	2910.07	2066	3194.57	3410.29	3338.53	2995.82	2980.38	2924.21	2839.43	3109.56	3570.76	2567.63	3224.52	3138.99
FBgn0003371	CG2621	FBgn0003371	31248	sgg	shaggy	NM_001042794	8636.23	8598.61	8371.89	9889.02	9868.33	9566.17	8124.97	11378.5	8555.52	11597.9	8586.37	9922.25	9021.98	9634.45	9084.63	9864	9501.46	10126.8	9125.14	9294.83	9274.01	11778	9645.71	9529.1
FBgn0003372	CG3047	FBgn0003372	33701	Sgs1	Salivary gland secretion 1	NM_078751	14.89	12.7971	11.5042	32.9146	41.2523	13.0815	3.92037	26.7101	25.6785	18.8481	28.1078	60.6355	21.6048	27.8051	38.745	8.11601	22.5331	5.16873	19.6624	21.9628	20.1773	0	21.6723	8.20531
FBgn0003373	68C GII	FBgn0003373	39288	Sgs3	Salivary gland secretion 3	NM_079300	0	0	0	0	0	0	0	0	0.917088	0	0	0	0	0	0	0	0	0	0	0	0	0	0	0
FBgn0003374	CG12181	NA	31304	Sgs4	Salivary gland secretion 4	NM_057369	6.38145	3.19928	3.1375	0	0	16.6492	0	0	0	10.0523	1.09511	0	4.91019	2.78051	15.0675	1.0145	0	19.3827	0	0	1.89163	21.8857	2.32203	2.7351
FBgn0003375	BcDNA:LP02306	FBgn0003375	42114	Sgs5	Salivary gland secretion 5	NM_079664	0	0	0	0	0	0	0	0	0	0	0	0	0	0	0	0	0	0	0	0	0	0	0	0
FBgn0003377	68C GIII	FBgn0003377	47198	Sgs7	Salivary gland secretion 7	NM_057370	0	0	0	0	1.28914	0	0	0	0	0	0	0	0	0	0	0	0	0	2.68124	0	0	0	0.77401	0
FBgn0003378	68C GII	FBgn0003378	39285	Sgs8	Salivary gland secretion 8	NM_057371	0	1.06643	2.09166	0	0	0	1.96019	0	0	0	1.09511	0	0	0	0	3.0435	27.0397	0	4.46873	0	0	2.62628	0	1.8234
FBgn0003380	BcDNA:GH03046	FBgn0003380	32780	Sh	Shaker	NM_001169317	11465.3	11142	10063	15010.3	13779.6	13560.8	15272.8	17900.4	12874.1	22347.6	13247.2	14542	10720.9	10378.2	9366.61	12132.4	12749.2	13237.1	11219.2	12003.6	11588.7	18085.4	12700.7	11544
FBgn0003382	CG13209	FBgn0003382	36213	sha	shavenoid	NM_001144173	19.1443	15.9964	12.55	21.9431	6.44568	3.56769	38.2236	20.9036	14.6734	6.28271	9.49093	11.4241	13.7485	15.2928	6.45751	27.3915	0	11.6296	13.4062	20.1325	8.19705	0	7.7401	13.6755
FBgn0003386	CG15419	FBgn0003386	33599	Shaw	Shaker cognate w	NM_001144310	1096.55	1133.61	1023.87	1688.4	1686.19	1334.32	1520.12	1746.61	1305.93	1575.7	1348.08	1378.8	1056.67	1185.89	1079.48	1303.63	1434.61	1445.95	1245.88	1289.4	1290.72	1609.91	1390.9	1286.41
FBgn0003388	314a1	FBgn0003388	39592	shd	shade	NM_001274914	61.6873	60.7864	73.2083	70.7055	5.15654	46.38	143.094	104.518	99.9626	173.403	113.161	217.936	34.3713	15.2928	32.2875	40.5801	75.1103	45.2264	247.567	236.1	253.478	102.425	182.666	147.696
FBgn0003390	CG3134	FBgn0003390	31617	shf	shifted	NM_001298034	218.033	207.954	202.891	254.784	284.899	269.955	466.524	481.943	502.564	387.015	450.819	553.628	251.402	234.953	230.318	277.973	279.41	251.976	342.304	402.651	423.724	717.85	640.88	699.275
FBgn0003391	CADH	FBgn0003391	37386	shg	shotgun	NM_057374	1961.23	1930.24	1965.12	1788.36	1772.56	1829.04	1423.09	1845.32	1688.36	1904.92	1521.1	1203.92	1544.74	1505.64	1627.29	1692.19	1122.15	1666.91	1424.63	1535.56	1452.14	1772.74	1404.05	1276.38
FBgn0003392	CG18102	FBgn0003392	45928	shi	shibire	NM_001042813	7063.2	7008.57	6698.56	7998.25	7952.68	6951.05	8186.71	8976.92	8184.1	9128.78	7470.82	7288.56	6998	6972.12	6697.51	7358.18	7139.99	7490.78	7771.11	7600.95	8462.51	8226.38	8106.98	8328.39
FBgn0003396	BEST:SD06302	FBgn0003396	36171	shn	schnurri	NM_001273953	2854.63	2965.74	2796.56	2892.83	2686.56	2825.61	2061.13	2727.91	3033.73	4125.23	2933.06	2441.24	2534.64	2858.36	2714.3	2561.62	2523.71	2230.31	2464.95	2531.21	2619.27	2467.83	2547.27	2643.93
FBgn0003401	CG4735	FBgn0003401	45360	shu	shutdown	NM_137993	11.6993	9.59785	13.5958	35.3527	28.361	33.2984	9.80093	0	5.50253	6.28271	2.92029	22.8481	12.7665	22.244	13.9913	14.203	21.0309	14.214	25.9186	19.2174	10.0887	6.12799	25.5423	18.234
FBgn0003410	CG9949	FBgn0003410	39884	sina	seven in absentia	NM_001300160	1077.4	941.656	944.387	1143.48	720.627	1035.82	1094.76	1172.92	995.958	1433.71	1017.35	884.926	942.756	1031.57	925.576	1025.66	1027.51	1256	1064.45	1008.46	1046.7	1376.17	1069.68	1039.34
FBgn0003411	CG1641	FBgn0003411	32068	sisA	sisterless A	NM_078561	0	0	1.04583	0	0	0	0	0	0.917088	0	0	0	0	0	0	0	0	0	0	3.66046	0	0	0	0
FBgn0003415	CG9936	FBgn0003415	43906	skd	skuld	NM_001275205	3008.85	2901.75	2709.75	3306.09	2771.64	3026.59	2804.05	3140.18	3049.32	3980.73	2669.87	2786.59	2875.41	2881.99	2719.69	3025.24	3076.52	2982.36	3275.58	2881.7	3099.11	3182.18	3103.78	3071.52
FBgn0003416	CG4200	FBgn0003416	32601	sl	small wing	NM_057378	366.933	345.523	299.108	368.156	323.573	380.554	235.222	189.293	307.225	464.921	300.059	413.024	336.839	289.173	311.037	345.945	395.08	419.959	393.248	299.243	358.778	321.282	372.299	352.828
FBgn0003423	CG1417	FBgn0003423	33117	slgA	sluggish A	NM_001258862	5094.52	5542.23	5226.02	5189.54	5815.29	4666.54	5673.76	5682.28	6138.99	6691.09	5716.83	5648.76	5163.55	5117.52	4931.38	5117.15	5253.22	4664.78	5638.64	5789.02	6222.19	5348.86	5740.83	5830.33
FBgn0003429	BcDNA:GH10751	FBgn0003429	42940	slo	slowpoke	NM_001014651	6720.73	6599.06	6372.26	7014.47	6444.39	6890.4	7942.67	8123.36	6678.24	9018.21	6154.87	7227.04	7804.25	7747.88	7347.56	7612.82	7722.84	7207.79	6511.83	6571.44	6759.41	7568.94	6808.96	6162.19
FBgn0003430	CG16738	FBgn0003430	33607	slp1	sloppy paired 1	NM_057382	130.82	140.769	144.325	165.792	94.1069	89.1923	116.631	202.068	158.656	99.2669	170.107	152.907	123.737	187.684	145.294	174.494	115.67	196.412	152.83	133.607	151.961	176.836	160.994	161.371
FBgn0003435	BcDNA:GH10856	FBgn0003435	37254	sm	smooth	NM_001032268	5583.77	5332.14	4878.81	6255	6061.52	5400.29	6932.2	7910.84	5861.11	7693.81	4804.97	6351.78	5178.28	5376.11	4899.09	5253.09	5691.86	5972.47	6390.28	6608.96	6475.04	8221.13	5966.84	5774.71
FBgn0003444	CG11561	FBgn0003444	33196	smo	smoothened	NM_078719	482.863	473.494	393.233	464.462	362.247	369.851	348.913	335.618	444.788	458.638	380.732	467.508	457.629	362.856	385.298	369.279	518.261	325.63	429.891	409.057	407.33	344.918	419.513	399.325
FBgn0003447	CG15331	FBgn0003447	31717	sn	singed	NM_001169226	4136.24	4034.3	3657.28	4060.69	4132.97	3675.91	3816.48	3843.93	3636.25	4627.85	3435.72	3482.58	3612.92	3778.71	3211.53	3791.19	3941.79	4321.06	4039.73	3794.07	4102.31	4539.09	4242.35	4728.99
FBgn0003448	BG:DS01845.1	FBgn0003448	34908	sna	snail	NM_057384	0	0	0	0	0	0	0	0	0.917088	0	0	0	0	0	0	0	0	0	0	0	0	0	0	0
FBgn0003449	CG4528	FBgn0003449	31442	snf	sans fille	NM_078490	891.275	796.622	848.17	683.893	593.002	752.783	900.705	642.204	822.628	464.921	807.094	588.779	753.223	800.786	731.851	847.109	672.989	572.437	785.602	846.482	737.104	756.368	761.625	794.092
FBgn0003450	CG7996	FBgn0003450	41607	snk	snake	NM_001104296	1.06357	1.06643	0	0	0	8.32461	9.80093	0	0	0	0.730072	0	0	0	0	1.0145	0	0	5.36247	3.66046	0	0	4.64406	0
FBgn0003459	84	FBgn0003459	39581	stwl	stonewall	NM_001274909	232.923	244.212	233.221	245.031	217.864	228.332	174.456	236.907	264.121	350.575	272.317	211.785	248.455	257.197	249.69	229.277	204.3	248.099	348.561	245.251	256.631	212.729	231.429	237.954
FBgn0003460	CG11121	FBgn0003460	35662	so	sine oculis	NM_057385	306.309	315.663	326.3	349.87	409.945	373.418	510.628	402.974	376.006	407.12	409.205	359.419	323.09	346.173	294.893	382.467	360.53	462.601	334.261	391.669	360.67	331.787	372.299	415.736
FBgn0003462	CG11793	FBgn0003462	39251	Sod1	Superoxide dismutase 1	NM_001274771	9926.34	9991.37	10286.8	10580.2	11637	12228.9	13064.6	11978.9	10066.9	6512.66	9577.81	12933.8	11690.2	11184.6	11473.9	10477.8	14074.2	14020.2	9774	9809.12	9934.19	13240.8	9901.91	10662.3
FBgn0003463	CG9224	FBgn0003463	32498	sog	short gastrulation	NM_001272647	2883.35	2800.44	2913.69	3182.97	2936.65	3144.32	3066.71	3214.5	3130.02	5489.83	3168.88	3523.01	2625.97	2945.95	2783.18	2707.7	2974.37	3052.13	2969.02	3085.77	2996.97	4016.46	3123.9	2973.97
FBgn0003464	CG1391	FBgn0003464	44014	sol	small optic lobes	NM_001169342	1755.96	1790.53	1778.96	2130.92	1815.1	1662.54	1792.59	2416.68	2112.97	2905.13	2219.78	1732.94	1688.12	1914.38	1699.4	1790.6	1937.85	1723.77	1972.5	1979.4	2281.93	2006.48	2136.27	1944.66
FBgn0003475	38C.34	FBgn0003475	45931	spir	spire	NM_001169549	3800.15	3725.03	3567.33	3465.79	4423.02	3941.11	4018.38	4264.33	4220.44	4723.34	3953.7	3782.25	2906.83	2987.65	3050.09	3142.93	3044.97	3492.77	3363.16	3366.71	3609.85	3635.65	3572.05	3439.85
FBgn0003479	CG7948	FBgn0003479	43577	spn-A	spindle A	NM_079844	116.993	125.839	118.179	123.125	175.322	165.303	141.133	65.0333	140.315	66.5968	135.428	96.6652	99.1858	111.22	102.244	120.726	64.5949	76.2387	88.4808	126.286	121.695	154.95	125.39	114.874
FBgn0003480	CG3325	FBgn0003480	41746	spn-B	spindle B	NM_057392	45.7337	37.325	42.8791	40.229	90.2395	45.1907	44.1042	38.3232	75.2012	76.6491	51.4701	57.9991	68.7426	45.8783	22.6013	51.7396	0	11.6296	90.2683	43.0104	53.5961	72.6604	48.7626	73.8478
FBgn0003482	BcDNA:RE19845	FBgn0003482	318579	spn-D	spindle D	NM_170321	0	2.13286	3.1375	13.4097	0	0	0	9.29047	2.75126	0	3.28532	0	5.89222	0	0	4.05801	0	0	4.46873	0.915116	0	0	5.41807	0
FBgn0003483	CG3158	FBgn0003483	41919	spn-E	spindle E	NM_057393	37.2251	37.325	30.3291	20.724	23.2044	41.6231	39.2037	56.9041	38.5177	40.2094	25.5525	9.66652	40.2635	68.1224	38.745	39.5656	25.5375	52.9795	154.618	58.5674	51.0739	37.6433	68.8869	44.6734
FBgn0003486	307a1	FBgn0003486	38631	spo	spook	NM_001300014	13.8265	12.7971	9.41249	20.724	19.337	28.5415	10.781	18.5809	19.2589	15.0785	16.0616	24.6057	0.982037	11.122	18.2963	11.1595	12.0177	23.2593	18.7686	3.66046	11.9803	21.8857	13.1582	10.0287
FBgn0003495	CG6134	FBgn0003495	43256	spz	spatzle	NM_001104472	862.559	867.006	883.728	683.893	774.771	931.167	876.203	890.724	829.965	770.261	939.967	807.594	1002.66	920.347	1079.48	967.834	961.412	1133.24	1002.78	1023.1	993.104	921.824	1056.52	1002.87
FBgn0003499	CG7847	FBgn0003499	42162	sr	stripe	NM_001170172	204.206	235.681	180.929	185.297	336.464	319.903	137.213	349.554	235.692	237.487	204.055	289.117	333.893	279.441	289.511	270.872	315.463	282.988	368.223	462.133	425.616	396.568	356.818	359.21
FBgn0003502	Btk	FBgn0003502	34132	Btk29A	Btk family kinase at 29A	NM_001103650	1177.38	1167.74	1230.94	1376.32	1232.41	1262.96	1199.63	1028.92	947.352	1104.5	847.248	853.29	944.72	943.982	939.567	990.153	925.359	1274.09	975.97	927.012	900.414	1038.26	891.659	840.588
FBgn0003507	A7.1	FBgn0003507	41944	srp	serpent	NM_001032019	1567.71	1652.96	1575.02	1555.52	1736.47	1595.95	926.188	1053.31	1072.08	1241.46	1069.56	956.986	1832.48	1691.94	1783.35	1744.94	1628.39	1612.64	1095.73	1089.9	1080.75	671.452	1016.27	1069.43
FBgn0003510	CG17957	FBgn0003510	43571	Sry-alpha	Serendipity alpha	NM_001316561	0	0	0	0	0	0	0	0	0	0	0	0	0	0	0	0	0	0	0	0	0	0	0	0
FBgn0003511	CG7938	FBgn0003511	43570	Sry-beta	Serendipity beta	NM_001316522	0	0	0	0	0	0	0	0	0	0	0	0	0	0	0	0	0	0	0	0	0	0	0	0
FBgn0003512	CG17958	FBgn0003512	43572	Sry-delta	Serendipity delta	NM_079842	479.672	446.833	400.554	427.89	455.065	627.913	401.838	443.62	327.401	317.905	331.818	303.177	417.366	508.832	470.322	480.874	545.301	373.441	436.148	412.717	443.902	421.956	385.457	380.179
FBgn0003513	AHR	FBgn0003513	41988	ss	spineless	NM_001170158	110.612	107.709	131.775	87.7723	143.094	73.7323	144.074	213.681	146.734	180.942	114.986	122.15	109.006	115.391	108.701	148.117	150.221	184.782	96.5245	150.994	150.7	114.681	102.943	142.225
FBgn0003514	CG3595	FBgn0003514	31554	sqh	spaghetti squash	NM_001297999	2155.87	2016.62	2107.35	2425.93	2824.5	2950.48	2860.89	3125.08	2462.38	2446.49	2737.04	2972.02	2552.32	2517.75	2504.44	2642.78	3546.71	3297.65	2517.68	2628.21	2608.55	3486.82	2900.99	3015
FBgn0003515	CG4314	FBgn0003515	39836	st	scarlet	NM_079384	396.713	338.058	307.475	296.232	279.742	411.474	339.112	364.651	295.302	363.141	359.56	353.267	458.611	400.393	387.45	556.961	549.808	379.902	520.16	561.881	547.311	473.606	551.869	609.016
FBgn0003517	37LRP/p40	FBgn0003517	31106	sta	stubarista	NM_001297856	41681.5	41452.1	43261.9	36584	39634.5	40401.7	43884.6	46004.1	46258.8	48796.6	42473.4	41388.5	43043.7	41401.7	43505.3	41192.8	44244.5	40711.5	42212.5	41626.8	42025	45526.6	39409.5	42202.6
FBgn0003520	CG5753	FBgn0003520	37065	stau	staufen	NM_001169714	3497.03	3687.71	3404.18	3615.73	3545.12	3856.67	3446.01	4534.91	3755.48	5888.16	3908.8	3777.85	3295.72	3475.63	3491.36	3458.44	3578.26	4036.78	3717.98	3695.24	3958.54	4866.5	3773.3	3802.71
FBgn0003525	0224/06	FBgn0003525	43466	stg	string	NM_001276137	30.8437	15.9964	26.1458	30.4765	1.28914	16.6492	22.5421	59.2268	48.6057	65.3402	38.6938	18.4543	25.533	63.9516	44.1263	23.3335	0	37.4733	305.661	215.967	61.7931	52.5256	159.446	25.5276
FBgn0003527	152072_at	FBgn0003527	36380	stil	stand still	NM_057404	0	0	0	0	0	0	0	9.29047	1.83418	0	1.82518	7.0302	0	5.56101	7.53376	0	0	0	10.7249	6.40581	1.26108	0	2.32203	5.47021
FBgn0003545	CG12298	FBgn0003545	44870	sub	subito	NM_001299619	0	1.06643	0	0	0	0	0	0	2.75126	0	0.730072	15.8179	0	4.17076	5.38125	0	0	0	75.9683	7.32092	0	0	13.9322	2.7351
FBgn0003557	AIP4	FBgn0003557	33379	Su(dx)	Suppressor of deltex	NM_001272969	1914.43	1813.99	1908.64	2144.33	2078.09	2207.21	2004.29	2111.26	2043.27	2216.54	2075.96	2258.45	2148.7	2437.11	2282.73	2416.54	2319.41	2385.37	2290.67	2294.19	2255.45	2416.18	2341.38	2234.58
FBgn0003559	19	FBgn0003559	3354994	su(f)	suppressor of forked	NM_001015241	725.358	687.846	718.487	561.987	507.919	478.07	744.87	635.236	656.635	535.287	695.758	646.778	611.809	563.052	545.659	608.701	441.649	584.066	623.834	694.573	692.335	658.321	638.558	624.515
FBgn0003567	CG8573	FBgn0003567	41740	su(Hw)	suppressor of Hairy wing	NM_001260169	513.707	476.693	438.204	513.224	413.813	497.098	395.957	680.527	469.549	591.832	428.187	345.358	472.36	355.905	462.788	474.787	423.622	484.568	564.847	438.34	464.079	545.391	444.282	488.672
FBgn0003575	CG6222	FBgn0003575	31012	su(sable)	suppressor of sable	NM_001297823	1362.44	1422.62	1262.32	1249.54	1557.28	1346.21	1171.21	1105.57	1170.2	1339.47	1255.36	1287.41	1122.47	1190.06	1361.46	1050.01	1419.59	1078.97	986.695	1117.36	1203.7	1005.86	1124.64	1116.83
FBgn0003598	CG8599	FBgn0003598	41627	Su(var)3-7	Suppressor of variegation 3-7	NM_001170130	914.674	914.995	926.607	971.591	1050.65	883.598	847.78	801.303	820.794	717.486	862.58	724.11	989.894	1026.01	1210.78	993.197	827.716	965.26	933.964	899.559	902.306	801.015	923.394	864.293
FBgn0003607	CBX5	FBgn0003607	34119	Su(var)205	Suppressor of variegation 205	NM_057407	1043.37	1029.1	1148.32	1105.69	886.925	1129.77	1423.09	1186.86	1033.56	784.083	1083.43	1294.44	1067.47	1070.49	1126.83	1042.91	1119.14	1373.59	1152.04	1166.77	1124.26	1415.56	1230.68	1207.09
FBgn0003612	CG8068	FBgn0003612	35927	Su(var)2-10	Suppressor of variegation 2-10	NM_001201957	1101.86	1082.42	980.991	1147.14	1187.29	1098.85	996.754	1008.02	1201.39	1260.31	1277.99	994.773	1197.1	1265.13	1169.88	1153.49	814.196	1318.03	1474.68	1201.55	1293.24	1253.61	1187.33	1200.71
FBgn0003638	CG3019	FBgn0003638	31054	su(w[a])	suppressor of white-apricot	NM_001201591	2025.05	2042.21	2091.66	2323.53	2591.16	2345.16	2594.31	3133.21	2392.68	2083.35	2710.76	2388.51	2551.33	2099.28	2465.69	2544.37	2002.44	3023.71	2348.76	2543.11	2830.5	2132.54	2545.72	2412.36
FBgn0003651	0005/12	FBgn0003651	41491	svp	seven up	NM_001275570	2415.38	2223.5	2084.34	2380.82	2530.57	2183.43	1843.55	1585.19	1802.08	2402.51	1945.64	1970.21	1975.86	1996.4	1782.27	2088.86	1829.69	1673.38	1673.98	1561.19	1486.19	1584.52	1592.91	1826.14
FBgn0003654	17-234	FBgn0003654	44160	sw	short wing	NM_001298557	785.982	817.951	785.42	1126.41	1026.15	832.461	665.483	909.305	738.256	758.952	820.236	899.865	816.073	750.736	755.528	886.674	818.703	721.038	777.558	879.426	800.789	851.79	835.156	914.436
FBgn0003655	CG3429	FBgn0003655	31580	swa	swallow	NM_078505	9.57217	10.6643	3.1375	13.4097	0	2.37846	10.781	0	14.6734	1.25654	4.38043	28.1208	9.82037	5.56101	17.22	8.11601	27.0397	0	178.749	61.3127	5.67488	7.00341	46.4406	2.7351
FBgn0003656	CG2212	FBgn0003656	31716	sws	swiss cheese	NM_078520	4336.19	4246.52	4437.47	5477.24	5502.03	5320.62	3431.3	3978.64	3556.47	4772.35	3622.62	3554.64	4796.27	5193.98	5387.71	4862.51	5187.12	5967.3	3692.06	3569.87	3760.55	3824.74	3702.09	3702.42
FBgn0003660	21.15	FBgn0003660	36080	Syb	Synaptobrevin	NM_001144161	1930.39	1820.39	1992.31	2718.5	2725.23	2775.66	2934.4	2221.58	1725.96	1418.64	1788.68	2597.66	1828.55	1951.91	1784.42	1876.83	2341.94	3026.29	1643.6	1735.06	1722.01	2347.89	1800.35	1911.84
FBgn0003676	BEST:GH05123	FBgn0003676	42649	CCT1	Chaperonin containing TCP1 subunit 1	NM_079726	993.379	962.985	1077.21	982.563	987.478	1240.37	987.933	1062.6	1005.13	1112.04	1112.63	1183.71	1331.64	1323.52	1412.04	1417.26	1062.06	1476.96	1442.5	1292.14	1266.13	1411.19	1448.95	1368.46
FBgn0003683	Bsg75C	FBgn0003683	47208	term	terminus	NM_080143	0	0	0	0	0	0	0	0	0	1.25654	0	0	0	1.39025	0	0	0	0	0	0.915116	0	0	0	0.911701
FBgn0003687	CG9874	FBgn0003687	37476	Tbp	TATA binding protein	NM_079081	261.639	284.736	253.091	220.65	172.744	252.117	175.437	150.97	269.624	236.23	235.448	168.725	285.773	239.123	212.021	233.335	372.547	264.897	266.336	267.214	239.606	304.648	258.519	236.131
FBgn0003701	CG5785	FBgn0003701	37042	thr	three rows	NM_001299623	4.2543	6.39857	7.32083	15.8478	0	15.46	12.7412	0	7.33671	7.53925	8.76086	12.3028	11.7844	11.122	4.305	7.10151	0	6.46091	142.999	28.3686	6.30542	0.875426	29.4124	8.20531
FBgn0003710	CG1232	FBgn0003710	38504	tipE	temperature-induced paralytic E	NM_079196	533.914	601.466	495.725	607.092	502.763	619.589	501.807	563.235	607.112	676.02	638.083	656.445	589.222	579.735	590.862	574.208	606.891	600.865	667.628	653.393	660.178	726.604	696.609	680.129
FBgn0003714	CG7925	FBgn0003714	31228	tko	technical knockout	NM_001258561	362.679	339.124	406.829	259.66	406.078	409.095	399.878	322.844	475.969	226.178	380.002	315.48	388.887	348.953	364.849	328.698	480.706	432.881	303.873	300.158	361.301	386.938	301.864	335.506
FBgn0003716	Atkv	FBgn0003716	33753	tkv	thickveins	NM_175975	1581.54	1545.25	1436.97	1763.98	1494.11	1352.15	1820.03	1522.48	1597.57	1387.22	1424.73	1294.44	1317.89	1469.5	1444.33	1390.88	1353.49	1430.45	1553.33	1510.86	1484.3	1328.02	1294.14	1374.85
FBgn0003719	CG6868	FBgn0003719	42945	tld	tolloid	NM_079763	189.316	183.426	162.104	170.668	235.912	192.655	49.9847	90.5821	93.543	42.7224	125.937	116.877	166.946	232.172	258.3	158.262	75.1103	232.593	118.868	100.663	106.562	59.529	122.294	101.199
FBgn0003720	CG1378	FBgn0003720	43656	tll	tailless	NM_079857	2.12715	2.13286	0	0	0	7.13538	0	1.16131	3.66835	13.822	2.92029	4.39387	2.94611	1.39025	7.53376	1.0145	0	0	0	0.915116	0.630542	0	3.87005	0.911701
FBgn0003721	1305/10	FBgn0003721	41852	Tm1	Tropomyosin 1	NM_001170148	4389.37	4493.93	4655	4205.76	4340.52	4588.05	5433.63	5403.57	5395.23	5355.38	5035.3	5018.68	3645.32	4047.03	3885.27	3907.86	4164.12	3537.99	4618.87	5228.06	4868.42	5253.43	4939.73	4663.35
FBgn0003731	C-erb	FBgn0003731	37455	Egfr	Epidermal growth factor receptor	NM_057410	5367.86	5130.59	5400.68	5619.87	5210.69	5368.18	2614.89	3576.83	3764.65	3867.64	3453.97	2708.38	5303.98	5394.18	5590.05	5499.61	4997.84	5109.29	3697.42	3537.84	3569.5	2923.05	3171.12	3212.83
FBgn0003733	CG1389	FBgn0003733	35717	tor	torso	NM_001103742	2.12715	2.13286	2.09166	8.53342	0	0	15.6815	0	7.33671	1.25654	4.38043	15.8179	0	4.17076	9.68626	5.07251	0	0	99.2057	11.8965	1.89163	0	13.9322	8.20531
FBgn0003741	CG16724	FBgn0003741	39849	tra	transformer	NM_001014588	210.588	269.806	233.221	286.479	221.731	310.389	368.515	371.619	335.654	232.46	334.738	365.57	262.204	218.27	275.52	242.466	313.961	294.618	333.367	296.497	361.301	323.908	330.502	344.623
FBgn0003742	CG10128	FBgn0003742	36619	tra2	transformer 2	NM_057415	319.072	336.991	372.316	346.213	266.851	299.686	284.227	214.842	337.488	258.848	328.532	343.601	308.36	310.026	360.544	388.554	211.811	215.794	305.661	338.593	319.685	323.908	358.366	340.976
FBgn0003744	0669/17	FBgn0003744	40165	trc	tricornered	NM_001275142	1551.76	1584.71	1596.99	1894.42	1971.09	2258.35	2037.61	1980.03	1726.88	1729	1633.54	1982.52	1448.51	1562.64	1408.81	1482.19	1900.29	2067.49	1601.59	1584.07	1665.26	2045	1557.31	1590.92
FBgn0003747	CG15779	NA	44873	Gr5a	Gustatory receptor 5a	NM_078495	0	2.13286	6.27499	0	0	0	0	4.64524	6.41962	3.76963	8.03079	7.90897	19.6407	6.95126	3.22875	10.145	13.5199	0	9.8312	0.915116	2.52217	0	12.3842	3.6468
FBgn0003748	87D3T	FBgn0003748	45368	Treh	Trehalase	NM_001274186	13986	14759.4	15489.8	14248.4	13127.3	11187.1	5072.96	4868.21	6255.46	4828.89	5075.09	4810.41	17649.2	20381.1	18069.2	10160.2	8699.28	8224.74	5685.11	6175.2	6452.97	3984.07	4878.58	4872.13
FBgn0003751	CG5619	NA	34376	trk	trunk	NM_057419	40.4158	49.0557	64.8416	74.3627	16.7588	61.84	17.6417	45.291	64.1962	35.1832	57.6757	10.5453	46.1558	33.3661	54.8888	42.6091	0	34.8889	39.3248	49.4162	63.6848	64.7816	48.7626	41.0265
FBgn0003861	559	FBgn0003861	43542	trp	transient receptor potential	NM_001276161	35745.7	35304.1	33712.4	34732.2	33472.4	32709.8	35204.9	39194.2	39935.5	43549.2	37421.7	30206.1	41101.2	43153.4	43243.8	36596.1	32883.3	33757	43063.3	42426.6	46418.6	38951.2	36911	36115.2
FBgn0003862	4720	FBgn0003862	41737	trx	trithorax	NM_001014621	3567.23	3408.3	3184.56	3510.89	2511.24	2607.98	2309.1	3213.34	3370.3	5476.01	3002.05	2916.65	2822.38	3016.85	2747.67	2838.57	3053.99	2455.15	3304.18	3399.65	3667.86	3083.25	3709.05	3775.35
FBgn0003863	CG18444	FBgn0003863	48316	alphaTry	alphaTrypsin	NM_057423	12.7629	0	0	0	0	0	0	29.0327	33.9323	0	0	0	0	137.635	12.915	0	0	0	0	621.363	16.3941	0	672.614	0.911701
FBgn0003865	CG1502	FBgn0003865	32160	tsg	twisted gastrulation	NM_078580	0	0	0	0	0	0	0	0	0	0	0	0	0	0	0	0	0	0	0	0	0	0	0	0
FBgn0003866	CG1374	FBgn0003866	35430	tsh	teashirt	NM_078891	183.998	213.286	184.066	257.222	175.322	139.14	170.536	203.229	259.536	248.795	179.963	206.512	154.18	207.148	132.379	176.523	178.763	139.556	175.174	206.816	223.212	178.587	150.158	165.018
FBgn0003867	CG6705	FBgn0003867	42564	tsl	torso-like	NM_001275881	2591.93	2555.16	2486.99	2267.45	2066.48	2222.67	1266.28	1203.12	1181.21	895.915	1172.5	1218.86	2789.97	2644.26	2689.55	2543.36	2573.28	2203.17	1357.6	1462.35	1386.56	1354.28	1491.52	1552.63
FBgn0003870	0037/17	FBgn0003870	48317	ttk	tramtrack	NM_001202400	2165.44	2092.33	2199.39	2386.92	2402.95	2254.78	2098.38	2532.81	2291.8	2466.59	2060.63	2261.97	1726.42	1741.99	1932.95	1762.19	2166.18	1913.72	1841.11	2035.22	1909.91	2053.75	1983.79	1938.28
FBgn0003882	CG10520	FBgn0003882	40554	tub	tube	NM_001202235	910.42	906.464	898.37	728.998	487.293	637.427	767.413	659.623	707.075	714.973	761.1	756.625	881.87	759.078	925.576	877.544	739.086	647.383	726.615	768.697	770.522	703.843	700.479	724.802
FBgn0003884	1t	FBgn0003884	40848	alphaTub84B	alpha-Tubulin at 84B	NM_057424	13970.1	14201.6	14800.6	15178.5	15535.4	15715.7	15140.5	16698.5	16147.2	20813.4	18460.6	18450.8	20229	21500.3	20949.2	19312	20876.2	20273	20427.4	20722.8	21848.3	23285.5	20872.7	20890.7
FBgn0003885	3t	FBgn0003885	40904	alphaTub84D	alpha-Tubulin at 84D	NM_079540	2038.87	2095.53	2082.25	1987.07	2155.43	1951.53	2292.44	2281.97	2469.72	2183.87	2253.73	2137.18	1819.72	2035.33	1847.92	1863.64	1837.2	1895.63	2174.48	2054.43	2173.48	2238.47	2034.87	1984.77
FBgn0003886	2t	FBgn0003886	41183	alphaTub85E	alpha-Tubulin at 85E	NM_079573	29.7801	34.1257	55.4291	6.0953	0	67.7861	19.6019	26.7101	75.2012	49.0052	31.3931	69.4232	4.91019	19.4635	9.68626	1.0145	13.5199	0	28.5998	38.4349	45.399	71.785	46.4406	15.4989
FBgn0003888	143391_i_at	FBgn0003888	37888	betaTub60D	beta-Tubulin at 60D	NM_001299906	180.808	226.083	252.046	238.936	331.308	342.498	192.098	149.809	158.656	185.968	192.009	332.177	402.635	386.49	380.993	374.351	375.552	399.284	183.218	247.996	203.035	203.099	257.745	223.367
FBgn0003889	2t	FBgn0003889	41124	betaTub85D	beta-Tubulin at 85D	NM_079566	8.5086	10.6643	4.18333	8.53342	14.1805	21.4061	21.562	0	7.33671	10.0523	17.1567	8.78775	19.6407	18.0733	9.68626	21.3045	0	7.75309	5.36247	17.3872	14.5025	8.75426	22.4463	4.55851
FBgn0003890	4t	FBgn0003890	43359	betaTub97EF	beta-Tubulin at 97EF	NM_001170282	2210.11	2072.07	2063.43	2137.01	1839.6	1895.63	2793.26	3155.28	2637.55	2744.29	2626.8	2396.42	2334.3	2152.11	2313.94	1878.86	1964.89	2030.02	2174.48	2314.33	2358.23	2465.2	2231.47	2348.54
FBgn0003891	CG9450	FBgn0003891	37417	tud	tudor	NM_001299736	10017.8	10307	10197.9	8721.16	7944.94	7782.32	7002.76	8825.95	11038.1	12175.9	9594.6	8084.73	9549.33	9432.86	9734.69	9695.59	8451.41	8151.09	10092.2	10944.8	11264.6	7955.88	11449.9	11337.9
FBgn0003892	BcDNA:RH36596	FBgn0003892	35851	ptc	patched	NM_078937	161.663	166.363	171.517	230.402	158.564	139.14	212.68	125.421	206.345	190.994	201.5	224.966	193.461	234.953	189.42	250.582	156.229	271.358	232.374	207.731	262.306	187.341	221.367	255.276
FBgn0003896	CG10619	FBgn0003896	35147	tup	tailup	NM_001299139	347.789	358.32	298.062	432.766	434.439	428.123	418.5	461.04	353.079	430.994	378.907	339.207	337.821	337.831	359.468	360.148	313.961	409.622	426.316	380.688	386.522	462.225	383.135	402.06
FBgn0003900	CG2956	FBgn0003900	37655	twi	twist	NM_001038878	6.38145	6.39857	2.09166	7.31436	24.4936	8.32461	0	0	3.66835	5.02617	7.30072	13.1816	6.87426	5.56101	4.305	8.11601	1.50221	7.75309	12.5124	8.23604	9.45813	12.256	3.87005	6.38191
FBgn0003916	21E U1	NA	3772520	snRNA:U1:21D	small nuclear RNA U1 at 21D	NR_001599	4.2543	1.06643	3.1375	0	0	0	0	0	0.917088	0	0	0	0	0	3.22875	1.0145	0	0	0	0	0	0	0	0
FBgn0003920	14B U2	NA	3772192	snRNA:U2:14B	small nuclear RNA U2 at 14B	NR_002130	0	0	0	0	0	0	0	0	0	0	1.09511	0	0	1.39025	0	0	0	0	5.36247	0	0	0	0	0
FBgn0003922	141A	NA	3772126	snRNA:U2:38ABa	small nuclear RNA U2 at 38AB a	NR_001673	0	1.06643	0	0	0	8.32461	0	0	0	0	1.09511	0	3.92815	0	0	0	0	0	0	1.83023	1.89163	0	0	0
FBgn0003923	141B	NA	3772048	snRNA:U2:38ABb	small nuclear RNA U2 at 38AB b	NR_001672	0	0	0	0	0	2.37846	0	0	0	0	0	0	0	0	0	0	0	0	0	0	1.26108	0	0	0
FBgn0003926	CR31927	NA	3772609	snRNA:U3	small nuclear RNA U3	NR_001600	0	0	0	0	0	0	0	0	0	0	0	0	0	0	0	0	0	0	0	0	0	0	0	0
FBgn0003930	CR31625	NA	3772712	snRNA:U4:39B	small nuclear RNA U4 at 39B	NR_001679	6.38145	13.8636	5.22916	14.6287	19.337	0	0	9.29047	10.088	8.7958	8.39582	8.78775	5.89222	1.39025	2.1525	11.1595	0	0	19.6624	10.0663	14.5025	0	7.7401	13.6755
FBgn0003931	38A U4	NA	3772477	snRNA:U4:38AB	small nuclear RNA U4 at 38AB	NR_001670	0	0	0	0	0	0	0	0	0	0	0	0	0	0	0	0	0	0	0	0	0	0	0	0
FBgn0003933	14B U5	NA	3771949	snRNA:U5:14B	small nuclear RNA U5 at 14B	NR_002129	0	0	0	0	0	0	0	0	0	0	0	0	0	0	0	0	0	0	0	0	0	0	0	0
FBgn0003934	CR32999	NA	3772228	snRNA:U5:23D	small nuclear RNA U5 at 23D	NR_001612	0	0	0	0	0	0	0	0	2.75126	0	0	0	3.92815	0	0	0	0	0	2.68124	0	0	0	0	0
FBgn0003935	34B U5	NA	3772634	snRNA:U5:34A	small nuclear RNA U5 at 34A	NR_001647	0	0	0	0	11.6022	0	0	9.29047	0	0	0	0	0	0	0	0	0	0	0	0	0	0	0	0
FBgn0003936	CR32877	NA	3772527	snRNA:U5:35D	small nuclear RNA U5 at 35D	NR_001659	0	0	0	0	0	0	0	0	0	0	0	0	0	0	0	0	0	0	0	0	0	0	0	0
FBgn0003938	63B U5	NA	3771995	snRNA:U5:63BC	small nuclear RNA U5 at 63BC	NR_001933	0	0	0	0	0	0	0	0	0	0	0	0	0.982037	0	0	2.029	0	0	0	0	0	0	0	0
FBgn0003941	BcDNA:RE10554	FBgn0003941	33629	RpL40	Ribosomal protein L40	NM_001273089	28792	27764.5	29128.5	25489.3	27871.1	28409.5	33651.5	28178	27249.4	14900.1	24267.2	27206	28920	26366.1	28169.8	25025.7	33371.5	28528.8	25158	24046.5	23871.7	27224.9	22961.8	24476.4
FBgn0003942	CG5271	FBgn0003942	34420	RpS27A	Ribosomal protein S27A	NM_057430	33907.8	32497.3	34525	29157.5	26909.4	27421.3	32486.2	27269.9	29934.7	16679.3	25798.5	28976.7	34198.5	31329.3	33815.8	29336.3	30144.8	28190.2	27404.9	27105.7	26108.2	25701.6	24953.3	27105.8
FBgn0003943	CG11624	FBgn0003943	38456	Ubi-p63E	Ubiquitin-63E	NM_001274454	7284.42	7502.32	7363.71	6775.54	6060.23	7093.76	7092.93	7128.11	7645.76	10213.2	8115.48	7681.37	7115.84	7535.17	7765.15	7615.86	7835.51	7397.74	8275.19	8020.99	7809.26	8077.56	8231.59	8432.32
FBgn0003944	BX-C	FBgn0003944	42034	Ubx	Ultrabithorax	NM_080500	13.8265	20.2621	33.4666	20.724	23.2044	23.7846	30.3829	31.3553	44.0202	15.0785	18.2518	74.6959	2.94611	9.73177	3.22875	11.1595	13.5199	40.0576	20.5561	18.3023	17.6552	61.2799	36.3785	19.1457
FBgn0003950	3	FBgn0003950	33093	unc	uncoordinated	NM_001298583	4.2543	0	5.22916	0	0	7.13538	0	0	2.75126	2.51308	2.55525	9.66652	4.91019	4.17076	2.1525	2.029	0	0	11.6187	8.23604	4.41379	0	6.96609	4.55851
FBgn0003961	CG7171	FBgn0003961	34060	Uro	Urate oxidase	NM_057431	2.12715	3.19928	3.1375	0	0	16.6492	0	0	1.83418	1.25654	0.730072	11.4241	8.83834	2.78051	8.61001	0	0	0	0	4.57558	0.630542	0	10.0621	1.8234
FBgn0003963	CG2762	FBgn0003963	33225	ush	u-shaped	NM_001272899	298.864	340.191	328.391	348.651	346.777	365.094	241.103	265.94	371.421	273.926	331.088	305.814	417.366	376.758	353.01	418.989	315.463	556.931	403.079	368.792	391.567	307.275	385.457	366.504
FBgn0003964	2C	FBgn0003964	31165	usp	ultraspiracle	NM_001272239	1083.78	1002.44	1024.92	1117.88	1296.87	1321.23	1024.2	1196.15	983.119	1161.05	1046.56	984.228	982.037	1170.59	1087.01	990.153	1246.83	1418.82	1008.14	1005.71	917.439	1189.7	897.077	971.873
FBgn0003965	152559_at	FBgn0003965	32026	v	vermilion	NM_078558	2582.36	2436.79	2683.61	2600.26	2279.19	2091.86	956.57	1170.6	1083.08	1324.4	1180.89	913.047	2287.17	1875.45	2045.95	2181.18	2178.2	1628.15	1037.64	1013.95	1066.88	625.93	927.264	961.845
FBgn0003969	CG9209	FBgn0003969	32569	vap	vacuolar peduncle	NM_001298385	914.674	932.058	831.437	964.277	858.564	826.515	629.22	751.367	979.45	1058.01	1001.29	862.957	1000.7	1085.79	911.584	1023.63	1107.13	850.256	1114.5	1075.26	1005.08	846.537	954.354	974.608
FBgn0003975	CG3830	FBgn0003975	36421	vg	vestigial	NM_078999	70.1959	51.1886	60.6583	74.3627	83.7938	160.546	137.213	103.356	93.543	157.068	126.302	225.845	81.5091	76.4639	95.7863	73.0441	0	116.296	80.4371	95.172	100.887	97.1723	114.553	114.874
FBgn0003977	CG3496	FBgn0003977	47869	vir	virilizer	NM_080161	947.645	893.667	1013.41	1109.34	1161.51	1010.85	703.707	549.299	725.417	743.873	815.125	780.352	1020.34	1023.23	1105.31	1005.37	1394.05	1159.09	876.764	743.989	850.601	789.635	772.462	793.18
FBgn0003978	38B.5	FBgn0003978	35289	vls	valois	NM_136175	136.138	167.429	152.692	170.668	224.31	164.114	146.034	139.357	158.656	185.968	196.389	185.421	157.126	162.66	122.693	193.77	165.243	151.185	198.411	173.872	171.507	209.227	181.118	141.314
FBgn0003979	CG9048	FBgn0003979	33829	Vm26Aa	Vitelline membrane 26Aa	NM_001273186	1.06357	2.13286	0	0	0	0	0	3.48393	78.8696	0	3.65036	10.5453	7.8563	204.367	20.4488	1.0145	0	0	11.6187	677.186	18.2857	0	592.891	10.0287
FBgn0003980	CG9046	FBgn0003980	33827	Vm26Ab	Vitelline membrane 26Ab	NM_001298719	2.12715	0	0	0	0	0	10.781	20.9036	27.5126	0	0	0.878775	9.82037	63.9516	10.7625	0	0	0	5.36247	271.789	11.9803	0	331.276	0
FBgn0003983	CG9271	FBgn0003983	34758	Vm34Ca	Vitelline membrane 34Ca	NM_057437	0	0	0	0	0	2.37846	0	12.7744	55.9424	0	0	0	5.89222	164.05	12.915	0	0	10.3375	3.57498	782.424	8.82759	0	621.53	0.911701
FBgn0003984	CG10491	FBgn0003984	38657	vn	vein	NM_001014565	397.777	388.18	372.316	452.271	389.319	518.504	350.873	612.01	446.622	583.036	376.352	438.509	358.444	347.563	302.426	408.844	313.961	472.939	511.222	459.388	476.69	572.529	462.084	483.202
FBgn0003996	BACN33B1.1	NA	31271	w	white	NM_057439	506.261	495.889	520.824	1377.54	1572.75	1233.23	594.916	548.138	550.253	944.92	959.314	623.051	345.677	289.173	289.511	1747.99	1261.85	1896.92	344.986	407.226	381.478	985.73	858.377	857.911
FBgn0003997	CG5123	FBgn0003997	40009	hid	head involution defective	NM_001275081	475.418	488.424	453.891	525.415	618.785	499.477	601.777	900.014	614.449	1069.32	699.409	852.412	427.186	443.491	475.703	414.931	790.161	463.893	521.947	478.605	558.03	687.21	537.163	521.493
FBgn0004003	CG7225	FBgn0004003	37206	wbl	windbeutel	NM_001299680	131.883	135.436	140.142	154.821	193.37	79.6784	170.536	133.551	137.563	85.4449	107.686	86.9987	77.581	111.22	67.8038	98.4066	141.207	104.667	79.5433	102.493	79.4483	122.56	89.7851	109.404
FBgn0004034	CG3757	FBgn0004034	30980	y	yellow	NM_057444	18.0808	26.6607	28.2375	0	0	39.2446	74.487	26.7101	33.9323	15.0785	17.1567	18.4543	6.87426	6.95126	9.68626	14.203	0	11.6296	21.4499	28.3686	18.2857	42.8959	25.5423	43.7617
FBgn0004045	CG2985	FBgn0004045	31939	Yp1	Yolk protein 1	NM_001298142	1.98638e+06	1.91447e+06	2.04443e+06	2.32773e+06	2.4753e+06	2.46138e+06	642105	740672	755187	428580	488342	482676	1.76989e+06	1.7627e+06	1.94615e+06	1.89499e+06	2.10893e+06	2.05116e+06	607563	633669	644140	650410	504551	542746
FBgn0004047	CG11129	FBgn0004047	32339	Yp3	Yolk protein 3	NM_001298299	1.74951e+06	1.70513e+06	1.72806e+06	2.34065e+06	2.39292e+06	2.39224e+06	499110	559677	583364	419743	369094	408235	1.66115e+06	1.55627e+06	1.69608e+06	1.85464e+06	2.18017e+06	2.10793e+06	477780	495735	527874	547767	375488	433756
FBgn0004049	CG9764	FBgn0004049	41656	yrt	yurt	NM_001144572	937.009	901.132	900.462	1083.74	1088.03	1092.9	892.864	1158.99	958.357	1241.46	1099.12	1089.68	1118.54	1110.81	1022.44	1219.43	1083.09	1259.88	1326.32	1273.84	1273.7	1201.96	1206.68	1321.97
FBgn0004050	CG7803	FBgn0004050	31230	z	zeste	NM_001038738	658.353	663.318	621.224	785.075	835.36	728.998	901.685	725.818	566.761	660.941	602.674	689.838	625.558	725.712	642.522	628.991	594.874	625.416	651.54	661.629	717.557	711.722	592.117	671.924
FBgn0004052	3.2	FBgn0004052	39673	Z600	Z600	NM_079359	0	0	0	0	0	0	0	0	0	0	0	0	0	0	0	0	0	0	0	0	0	0	0	0
FBgn0004053	BG:DS00276.9	FBgn0004053	40828	zen	zerknullt	NM_057445	0	0	0	0	0	0	0	0	0	0	0	0	0	0	0	0	0	0	0	0	0	0	1.54802	0
FBgn0004054	BG:DS00276.10	FBgn0004054	40827	zen2	zerknullt-related	NM_001144545	0	0	0	0	0	0	0	0	0	0	0	0	0	0	0	0	0	0	0	0	0	0	0	0
FBgn0004055	CG3533	FBgn0004055	38002	uzip	unzipped	NM_001299946	2194.15	2071	2029.96	2230.88	2272.75	2324.94	2216.97	2478.23	2372.51	2549.52	2372	2492.21	2313.68	2516.36	2332.24	2403.35	2151.16	2642.51	2541.81	2686.78	2691.78	2903.79	2649.44	2615.67
FBgn0004057	CG12529	FBgn0004057	32974	Zw	Zwischenferment	NM_001298527	1238	1257.32	1330.3	1511.63	1717.13	1259.39	1026.16	1458.6	1098.67	1343.24	1253.9	1024.65	1405.3	1302.67	1499.22	1514.65	1228.8	1506.68	1369.22	1666.43	1510.78	1637.05	1240.74	1371.2
FBgn0004066	28.1Pros	FBgn0004066	32584	Prosalpha4	Proteasome alpha4 subunit	NM_080353	1117.82	1110.15	1191.2	1153.23	836.649	926.41	1165.33	951.112	1207.81	1477.69	1326.18	1209.19	1565.37	1349.94	1238.76	1436.53	1388.04	1141	1611.42	1269.27	1262.98	969.972	1354.52	1608.24
FBgn0004087	CG14887	FBgn0004087	42003	Dhfr	Dihydrofolate reductase	NM_001043255	320.136	271.939	295.971	259.66	179.19	215.251	270.506	134.712	318.23	150.785	270.127	360.298	263.186	246.075	346.553	287.104	295.935	215.794	310.13	280.025	298.877	262.628	281.74	327.301
FBgn0004101	BS	FBgn0004101	37890	bs	blistered	NM_001144279	273.339	234.614	272.962	277.946	357.091	310.389	298.928	375.103	291.634	277.696	287.648	226.724	283.809	268.319	224.936	220.147	147.216	317.877	277.955	257.147	238.345	267.005	272.451	271.687
FBgn0004102	CG12154	FBgn0004102	31802	oc	ocelliless	NM_001014727	1097.61	1040.83	999.816	1543.33	1598.53	1339.07	1419.17	1903.39	1209.64	1772.98	1165.19	1377.04	896.6	1112.2	968.626	1175.81	1294.9	1345.16	1259.29	1175.01	1211.9	1746.48	1376.19	1226.24
FBgn0004103	87B	FBgn0004103	49260	Pp1-87B	Protein phosphatase 1 at 87B	NM_080198	5507.19	5568.89	5437.28	5657.66	5543.28	6258.92	6007.97	6574.17	5525.46	5852.97	5425.53	5849.12	5357.01	5451.18	5154.17	5119.17	5888.65	5530.54	5686.9	5401.93	5481.3	6579.71	5211.41	5477.5
FBgn0004106	5363	FBgn0004106	34411	Cdk1	Cyclin-dependent kinase 1	NM_057449	6.38145	6.39857	8.36666	3.65718	0	16.6492	0	0	7.33671	16.3351	7.66575	28.9996	8.83834	11.122	9.68626	14.203	0	0	172.493	56.7372	11.3498	7.00341	53.4067	8.20531
FBgn0004107	CDC2C	FBgn0004107	42453	Cdk2	Cyclin-dependent kinase 2	NM_001170195	70.1959	83.1814	67.9791	75.5817	38.6741	89.1923	71.5468	53.4202	72.45	62.8271	72.2771	109.847	93.2936	101.488	85.0238	87.2471	42.0618	72.3622	120.656	146.418	92.6897	119.933	102.943	56.5255
FBgn0004108	BP106	FBgn0004108	39873	Nrt	Neurotactin	NM_001202192	714.722	656.92	723.716	799.704	656.17	776.567	795.835	915.111	786.862	983.873	788.112	1020.26	811.163	725.712	723.241	829.862	992.959	836.042	968.82	897.728	1015.17	985.73	1119.99	1012.9
FBgn0004110	CG7895	FBgn0004110	42536	tin	tinman	NM_079709	1.06357	4.26571	0	0	0	2.37846	15.6815	0	0	0	2.55525	0	1.96407	2.78051	4.305	1.0145	0	0	0	0.915116	5.04434	0	0	0.911701
FBgn0004117	CG4843	FBgn0004117	41853	Tm2	Tropomyosin 2	NM_001275663	3627.85	4104.68	4253.4	3253.67	3686.93	3898.3	5091.58	5108.6	5320.95	3339.89	4451.61	4413.21	2784.08	3169.78	3115.75	2941.04	2654.4	3362.26	3907.45	4854.69	4612.42	5105.49	4031.04	4049.78
FBgn0004118	Acr96Ac	FBgn0004118	42920	nAChRbeta2	nicotinic Acetylcholine Receptor beta2	NM_079759	597.729	557.742	560.566	405.947	388.03	445.961	736.05	517.944	638.293	686.072	611.435	532.538	506.731	493.54	543.507	469.714	462.68	408.33	493.347	493.247	502.542	402.696	569.671	542.462
FBgn0004132	Boca	FBgn0004132	48986	boca	boca	NM_165541	482.863	500.155	474.808	720.465	714.181	723.052	741.93	746.722	521.823	294.031	538.793	905.138	725.726	539.418	548.888	679.716	734.579	993.688	515.691	606.722	551.094	719.601	613.016	585.312
FBgn0004133	Blow	FBgn0004133	35694	blow	blown fuse	NM_001169602	565.822	565.207	535.466	561.987	520.811	623.157	430.261	599.235	543.833	702.407	677.872	473.66	555.833	571.394	499.38	584.353	554.314	677.103	566.634	562.796	540.375	850.914	630.818	629.985
FBgn0004143	BcDNA:RE47733	FBgn0004143	31652	nullo	nullo	NM_078512	1.06357	0	1.04583	0	0	0	0	9.29047	0	0	0	0	0	0	4.305	0	0	0	0.893745	0	0.630542	0	0	0
FBgn0004167	CG12008	FBgn0004167	38418	kst	karst	NM_001104022	6872.82	7008.57	7191.14	5838.08	6387.67	5617.92	5804.11	7315.09	8211.61	12038.9	8022.76	6507.33	6405.83	6872.02	6970.88	5772.51	4363.91	5326.37	6528.81	7054.63	7776.48	6795.06	6954.48	7031.95
FBgn0004168	5-HT-dro2A	NA	37196	5-HT1A	5-hydroxytryptamine (serotonin) receptor 1A	NM_166322	663.671	699.577	675.608	460.805	384.162	353.201	742.91	731.625	703.407	831.831	473.452	514.962	760.097	763.249	694.182	417.975	389.071	390.239	711.421	859.294	858.798	481.485	498.462	522.405
FBgn0004169	BcDNA:LD08591	FBgn0004169	32314	up	upheld	NM_001014737	6233.61	7043.76	7602.16	4917.69	6124.68	5952.1	8294.52	8248.78	8713.26	6119.36	6427.92	7001.2	4319.98	5306.59	4985.19	4527.72	4793.54	5394.86	5760.19	7476.49	6496.48	6652.37	6264.83	5838.53
FBgn0004170	AS-C T4	FBgn0004170	30982	sc	scute	NM_057455	0	0	0	0	0	0	0	0	0	0	0	0	0	0	0	0	0	0	0	0	0	0	0	0
FBgn0004171	CG18396	FBgn0004171	43367	Mst98Cb	Male-specific RNA 98Cb	NM_079815	0	0	0	0	0	0	0	0	0	0	0	0	0	0	0	0	0	0	0	0	0	0	0	1.8234
FBgn0004172	CG17946	FBgn0004172	40889	Mst84Da	Male-specific RNA 84Da	NM_079532	0	0	0	0	0	0	0	0	0	0	0	0	0	0	0	0	0	0	0	0	0	0	0	0
FBgn0004173	BcDNA:AT08471	FBgn0004173	40888	Mst84Db	Male-specific RNA 84Db	NM_079531	0	0	0	0	0	0	0	0	0	0	0	0	0	0	0	0	0	0	0	1.83023	0	0	0	0
FBgn0004174	CG17945	FBgn0004174	40887	Mst84Dc	Male-specific RNA 84Dc	NM_001104231	0	0	0	0	0	0	0	0	0	0	0	0	0	0	0	0	0	0	0	0	0	0	0.77401	0
FBgn0004175	CG17935	FBgn0004175	40886	Mst84Dd	Male-specific RNA 84Dd	NM_079529	0	0	0	0	0	0	0	0	0	0	0	0	0	0	0	0	0	0	0	0	0	0	0	0
FBgn0004177	5559	FBgn0004177	45959	mts	microtubule star	NM_001298795	5831.58	5997.59	5796	6519.53	6306.45	6647.8	6371.58	7100.24	5742.81	6348.05	5530.29	5961.61	6007.12	5908.57	6038.84	5934.83	5565.68	6504.85	5563.56	5618.81	5542.47	6273.31	5683.55	5899.62
FBgn0004179	CG6395	FBgn0004179	40459	Csp	Cysteine string protein	NM_001275277	3626.79	3776.22	3610.21	5085.92	4946.41	5041.15	5658.08	4956.47	4057.2	4245.86	4265.08	5420.28	3984.13	4051.2	3865.89	4097.57	4066.47	5356.1	3940.52	4119.85	4135.1	5226.3	4342.19	4060.72
FBgn0004181	BcDNA:GH06048	FBgn0004181	38009	Ebp	Ejaculatory bulb protein	NM_001274249	0	0	0	0	0	0	0	0	0.917088	0	0	0	0	0	0	0	0	0	0	0	0	0	3.87005	0
FBgn0004183	CR32862	NA	3771770	snRNA:U1:82Eb	small nuclear RNA U1 at 82Eb	NR_001982	0	0	0	0	0	0	0	0	0	0	0	0	0	0	0	1.0145	0	15.5062	0	0	0	0	0	0
FBgn0004185	95C U1	NA	3772037	snRNA:U1:95Ca	small nuclear RNA U1 at 95C a	NR_002078	0	0	0	0	0	0	0	0	0	0	0	0	0	0	0	0	0	0	0	0.915116	0	0	0	3.6468
FBgn0004186	95C U1	NA	3772474	snRNA:U1:95Cb	small nuclear RNA U1 at 95C b	NR_002077	0	3.19928	0	0	0	0	0	0	0.917088	0	0.730072	0	0	0	0	1.0145	0	0	2.68124	0	0	0	3.87005	0
FBgn0004187	95C U1	NA	3772462	snRNA:U1:95Cc	small nuclear RNA U1 at 95C c	NR_002076	0	0	0	0	0	0	0	0	0	0	2.19022	0	0	0	0	0	0	0	2.68124	0	0	0	0	0
FBgn0004188	CR31379	NA	3772327	snRNA:U6:96Aa	small nuclear RNA U6 at 96A a	NR_002081	0	0	0	0	0	0	19.6019	0	0.917088	0	0	0	2.94611	0	2.1525	0	0	0	2.68124	0	0.630542	0	0	0.911701
FBgn0004189	CR32867	NA	3772330	snRNA:U6:96Ab	small nuclear RNA U6 at 96A b	NR_002082	0	0	0	0	0	0	0	1.16131	0	5.02617	0.730072	0	1.96407	0	0	0	0	0	1.78749	0	0	0	0.77401	0
FBgn0004190	CR31539	NA	3772628	snRNA:U6:96Ac	small nuclear RNA U6 at 96A c	NR_002083	0	0	0	0	0	0	0	0	0.917088	0	0	0	0	0	0	0	0	0	0	0	0	0	0	0
FBgn0004191	131A	NA	3772392	snRNA:U2:34ABa	small nuclear RNA U2 at 34AB a	NR_001645	2.12715	2.13286	3.1375	21.9431	0	16.6492	0	0	0	10.0523	2.92029	0	1.96407	4.17076	0	8.11601	72.1059	21.9671	1.78749	3.66046	1.26108	4.37713	6.19208	10.0287
FBgn0004192	131B	NA	3771927	snRNA:U2:34ABb	small nuclear RNA U2 at 34AB b	NR_001646	1.06357	2.13286	6.27499	18.2859	1.28914	11.8923	0.980093	0	2.75126	0	0.730072	0	0.982037	1.39025	0	6.08701	0	6.46091	2.68124	0.915116	0	0	3.87005	1.8234
FBgn0004197	Bd	FBgn0004197	43275	Ser	Serrate	NM_001300629	44.6701	51.1886	40.7875	47.5434	59.3002	33.2984	18.6218	47.6137	22.9272	32.6701	41.6141	14.9392	46.1558	66.7321	45.2025	41.5946	40.5596	23.2593	26.8124	39.35	52.9655	38.5188	22.4463	47.4085
FBgn0004198	BcDNA:GH10590	FBgn0004198	44540	ct	cut	NM_001144702	3504.48	3458.43	3484.71	4514.18	3935.73	4020.79	3754.74	5114.4	3894.87	7001.45	3778.85	3953.61	3491.14	4062.32	3861.59	4093.51	4466.06	4620.84	4062.07	4527.99	4751.77	6393.24	5128.59	4904.04
FBgn0004227	Bj6	FBgn0004227	32603	nonA	no on or off transient A	NM_001014747	1991.01	1963.29	2009.04	2191.87	2437.76	1947.96	2220.89	2143.78	1997.42	2357.27	2030.69	2136.3	2052.46	1910.21	1899.58	1985.38	2187.21	2195.42	1691.86	1819.25	2067.55	2227.08	2014.75	1957.42
FBgn0004228	CG7936	FBgn0004228	39677	mex1	midgut expression 1	NM_001202181	3.19072	0	0	0	45.1197	0	0	0	0	5.02617	0.730072	10.5453	0.982037	5.56101	8.61001	1.0145	0	6.46091	0	3.66046	0	0	6.96609	0
FBgn0004237	CG12749	FBgn0004237	48535	Hrb87F	Heterogeneous nuclear ribonucleoprotein at 87F	NM_001170131	1811.27	1756.41	1875.18	1870.04	2277.9	1785.03	1489.74	1813.96	1626	1911.2	1791.6	1629.25	2112.36	2089.55	2177.26	1978.28	1999.44	2108.84	1803.58	1712.18	1683.55	1698.33	1692.76	1569.95
FBgn0004240	143443_at	FBgn0004240	37183	DptA	Diptericin A	NM_057460	64.878	82.115	108.767	353.527	942.358	2637.71	110.75	0	3.66835	25.1308	21.5371	7.0302	2670.16	10310.1	1616.53	730.441	2287.86	1355.5	8.04371	39.35	3.15271	63.0307	334.372	17.3223
FBgn0004242	CG3139	FBgn0004242	33473	Syt1	Synaptotagmin 1	NM_001273036	8841.5	8738.31	7839.56	12195.5	12023.8	11012.3	12998	12760.5	10098.1	10203.1	9236.87	11956.6	8149.93	8359.59	7640.3	9090.95	9770.35	10650.2	9234.17	9651.72	10147.9	10949	10757.2	10002.3
FBgn0004244	CG10537	FBgn0004244	39054	Rdl	Resistant to dieldrin	NM_001274686	7388.65	7322.1	6883.67	8687.02	8530.21	8137.9	9554.92	11847.7	8218.03	14687.7	8779.48	9497.8	7620.61	7515.71	6692.13	8063.26	7565.11	8032.2	8289.49	8645.1	8377.38	12603.5	8498.63	7960.97
FBgn0004359	48	FBgn0004359	43235	T48	Transcript 48	NM_001276070	508.389	489.491	534.42	516.882	671.64	551.803	530.23	473.814	509.901	395.811	481.847	533.416	435.043	436.539	501.533	423.047	452.164	383.778	497.816	482.266	411.113	611.923	488.4	484.113
FBgn0004360	CG1916	FBgn0004360	35975	Wnt2	Wnt oncogene analog 2	NM_001299322	25.5258	28.7936	34.5125	4.87624	10.3131	20.2169	40.1838	55.7428	36.6835	57.801	47.0896	95.7865	32.4072	27.8051	40.8975	38.5511	0	41.3498	54.5184	46.6709	29.6355	33.2662	46.4406	43.7617
FBgn0004362	CG17950	FBgn0004362	37481	HmgD	High mobility group protein D	NM_001169773	923.183	803.021	878.499	910.638	1129.28	1133.34	1387.81	1285.57	1051.9	899.684	1030.13	1413.07	927.043	935.64	819.027	713.194	917.848	799.861	1380.84	1081.67	911.764	1061.89	965.19	913.524
FBgn0004363	CG6647	FBgn0004363	34500	porin	porin	NM_001038810	14054.1	14124.8	14894.7	13553.5	14045.1	14035.3	14378	14364.2	13877.4	10179.3	12500.7	13745.8	14086.3	12782	13849.2	13170.3	14816.3	14101.6	12729.6	12592.9	12736.3	13181.3	12319.9	12628
FBgn0004364	18-w	FBgn0004364	37277	18w	18 wheeler	NM_057466	2556.83	2371.74	2536.14	2068.75	2333.34	2095.42	1440.74	1883.64	1766.31	2281.88	1548.48	1248.74	2262.61	2665.11	2617.44	1840.31	2027.98	2073.95	1710.63	1811.93	1914.96	1546.88	1572.01	1585.45
FBgn0004367	4252	FBgn0004367	32608	mei-41	meiotic 41	NM_078645	143.583	167.429	201.846	158.478	131.492	165.303	83.3079	63.872	131.144	194.764	172.662	95.7865	169.892	143.196	194.801	188.697	67.5993	82.6997	165.343	138.182	143.133	87.5426	130.034	143.137
FBgn0004368	4E	FBgn0004368	31425	Ptp4E	Protein tyrosine phosphatase 4E	NM_001169198	1377.33	1326.64	1384.68	1047.17	1392.27	1232.04	1208.45	1477.18	1485.68	1643.56	1407.21	1279.5	1227.55	1317.96	1346.39	1122.04	1391.04	1064.76	1355.81	1440.39	1367.02	1154.69	1390.9	1239.91
FBgn0004369	CG11515	FBgn0004369	43469	Ptp99A	Protein tyrosine phosphatase 99A	NM_001202380	3259.86	3229.14	3378.04	3613.29	3668.88	3232.33	3633.2	4075.03	4100.3	5389.31	3410.53	3146.01	3305.54	3520.12	3121.13	3131.77	3434.04	3216.24	3766.24	3753.8	3917.56	4471.68	3449.76	3420.7
FBgn0004370	10D	FBgn0004370	32115	Ptp10D	Protein tyrosine phosphatase 10D	NM_001144715	1736.82	1741.48	1760.14	1909.05	1889.87	1769.57	1723	1855.77	1784.65	2426.38	1731.37	1991.3	1528.05	1580.72	1537.96	1603.93	1772.6	1725.06	1733.87	1647.21	1736.51	2092.27	1808.86	1769.61
FBgn0004372	143450_at	FBgn0004372	45960	aly	always early	NM_001274419	0	0	0	0	10.3131	0	0	0	0	0	0	0	0	0	0	0	0	0	0	0	0	0	1.54802	0
FBgn0004373	CG7004	FBgn0004373	45374	fwd	four wheel drive	NM_001274274	3138.61	3201.42	2951.34	3167.12	3198.35	3089.62	2648.21	2751.14	3033.73	3621.36	3079.08	2718.93	2924.51	3029.36	2910.18	3364.09	2768.57	2933.25	3311.33	3050.08	3378.44	2604.39	3281.8	3374.21
FBgn0004374	38B.10	FBgn0004374	35293	neb	nebbish	NM_057469	36.1615	38.3914	39.7416	24.3812	42.5415	16.6492	32.3431	44.1297	33.9323	38.9528	39.0588	39.5449	34.3713	33.3661	49.5075	40.5801	0	23.2593	50.0497	64.0581	44.1379	25.3874	32.5084	35.5563
FBgn0004378	6345	FBgn0004378	38135	Klp61F	Kinesin-like protein at 61F	NM_057470	4.2543	7.465	5.22916	0	11.6022	0	0	0	3.66835	0	5.47554	2.63632	0	1.39025	2.1525	3.0435	0	7.75309	101.887	20.1325	8.82759	17.5085	10.8361	1.8234
FBgn0004379	0427/05	FBgn0004379	39068	Klp67A	Kinesin-like protein at 67A	NM_001274695	44.6701	47.9893	42.8791	84.1152	118.6	92.7599	53.9051	37.1619	41.269	41.4659	35.4085	45.6963	62.8504	66.7321	64.5751	60.8701	79.6169	93.0371	96.5245	57.6523	38.4631	70.0341	45.6666	41.0265
FBgn0004380	CG10642	FBgn0004380	38611	Klp64D	Kinesin-like protein at 64D	NM_079210	1034.86	1079.23	1088.71	1156.89	1080.3	987.061	1103.58	970.854	1072.08	1238.95	1147.67	861.199	880.888	978.738	1003.07	960.733	1041.03	1071.22	1064.45	974.598	1055.53	989.232	976.026	1051.19
FBgn0004381	CG7293	FBgn0004381	39332	Klp68D	Kinesin-like protein at 68D	NM_001274797	890.212	923.527	862.812	945.991	837.938	947.816	890.904	761.819	946.435	1200	942.523	970.167	873.031	893.933	978.312	939.428	1297.91	998.857	986.695	902.304	1054.9	1072.4	993.054	1037.52
FBgn0004387	CG5658	FBgn0004387	43310	Klp98A	Kinesin-like protein at 98A	NM_001260410	1861.26	1837.46	1762.23	1674.99	1702.95	1914.66	1590.69	1471.38	1814.92	2064.5	1730.27	1711.85	1345.39	1348.55	1273.2	1585.67	1267.86	1325.78	1519.37	1363.52	1350.62	1111.79	1364.58	1379.4
FBgn0004389	Bnk	FBgn0004389	43687	bnk	bottleneck	NM_079865	0	0	0	0	0	0	0	0	0	0	0	0	0	0	0	0	0	0	0	0	0	0	0	0
FBgn0004390	CG6721	FBgn0004390	39158	RasGAP1	Ras GTPase activating protein 1	NM_001274735	780.664	805.153	822.024	1005.72	810.866	888.355	853.661	902.337	818.96	1085.65	900.178	747.837	849.462	934.25	795.349	936.385	848.747	923.91	1115.39	973.683	959.685	969.097	993.828	1002.87
FBgn0004391	APC1	FBgn0004391	32473	shtd	shattered	NM_132797	308.437	270.873	291.787	298.67	295.212	230.711	228.362	247.359	269.624	452.355	312.836	261.875	270.06	259.977	252.919	299.278	211.811	292.033	397.717	314.8	302.03	359.8	327.406	344.623
FBgn0004394	CG12287	FBgn0004394	34673	pdm2	POU domain protein 2	NM_001298948	34.0344	35.1921	47.0625	34.1337	33.5175	58.2723	35.2833	62.7107	45.8544	45.2355	56.2155	28.9996	34.3713	31.9758	36.5925	46.6671	115.67	11.6296	55.4122	32.9442	45.399	63.0307	51.0846	34.6446
FBgn0004395	CG4620	FBgn0004395	42738	unk	unkempt	NM_001260324	1357.12	1253.05	1255	1779.83	1553.41	1442.54	2179.73	1877.84	1429.74	1843.35	1364.87	2059.85	1132.29	987.079	868.534	1061.17	1311.43	1387.8	1254.82	1127.42	1144.43	1430.45	1193.52	1165.15
FBgn0004396	BBF-2	FBgn0004396	39682	CrebA	Cyclic-AMP response element binding protein A	NM_079363	1831.48	1929.17	1805.11	2557.59	2932.78	2778.04	1355.47	1413.31	1321.52	2112.25	1492.63	1703.07	1805.97	1769.79	1674.65	2029	2595.81	2101.09	1136.84	1065.19	1003.82	1920.69	1196.62	1155.13
FBgn0004397	CG3299	FBgn0004397	31201	Vinc	Vinculin	NM_001297884	2046.32	2137.12	2033.1	2069.96	2083.24	1829.04	1531.88	1480.67	1937.81	2300.73	2127.06	2003.61	2976.56	2913.97	2955.38	2669.15	2098.58	2457.73	2900.2	2899.09	3156.49	2533.48	2791.08	2721.43
FBgn0004400	CG10683	FBgn0004400	44879	rhi	rhino	NM_080533	9.57217	11.7307	3.1375	9.75248	0	0	0	0	6.41962	5.02617	9.49093	0	0.982037	9.73177	0	4.05801	0	7.75309	25.0249	33.8593	3.78325	0	31.7344	5.47021
FBgn0004401	CG6143	FBgn0004401	45961	Pep	Protein on ecdysone puffs	NM_001259888	3936.29	3785.82	3734.67	4061.91	4100.74	3974.41	4056.6	4683.56	4655.14	4920.62	4807.16	4165.39	3565.78	4170.76	4042.4	4342.07	3751.01	4235.77	3999.51	3870.02	4256.16	4575.85	4580.59	4526.6
FBgn0004403	CG1524	FBgn0004403	47218	RpS14a	Ribosomal protein S14a	NM_080145	20486.6	19594.6	20577.8	18769.9	19584.5	19922	22981.2	20166.1	19834.8	11731.1	17805.7	20020.2	20540.3	18404.2	19813.8	17964.8	21313.3	18970.5	17780.2	17491.5	17030.9	19406.5	16833.9	17866.6
FBgn0004404	CG1527	FBgn0004403	47219	RpS14b	Ribosomal protein S14b	NM_001298066	4788.21	4346.76	4508.58	4327.66	4322.47	4565.45	4967.11	4228.33	4198.43	2647.54	3664.23	4426.39	4662.71	4646.22	4518.1	4199.02	4565.21	4399.88	3891.37	3651.31	3642.01	4320.23	3682.74	3871.08
FBgn0004406	34Dc	FBgn0004406	34792	tam	tamas	NM_057473	108.485	95.9785	137.004	86.5533	101.842	84.4353	100.95	195.1	124.724	134.45	132.873	120.392	103.114	109.83	131.303	121.74	106.657	140.848	170.705	159.23	124.847	127.812	122.294	134.932
FBgn0004407	BG:DS00941.9	FBgn0004407	3772064	DNApol-gamma35	DNA polymerase gamma 35kD	NM_001032091	0	0	0	0	0	0	0	0	0	0	0	0	0	0	0	0	0	0	0	0	0	0	0	0
FBgn0004414	CG14560	FBgn0004414	45962	msopa	male-specific opa containing gene	NM_001275274	0	0	0	0	0	0	0	0	0	0	0	0	0	0	0	0	0	0	0	0	0	0	3.87005	0
FBgn0004419	CG4916	FBgn0004419	34364	me31B	maternal expression at 31B	NM_078809	1927.2	1905.71	1833.34	1444.59	1678.45	1785.03	1987.63	1775.64	1825.92	1767.96	1820.07	1903.43	1897.3	1786.47	1767.2	1719.58	1602.85	1706.97	3076.27	2214.58	1715.07	1766.61	2195.09	1859.87
FBgn0004425	CG1179	FBgn0004425	38125	LysB	Lysozyme B	NM_001274316	2.12715	2.13286	0	4.87624	0	0	0	6.96785	11.9221	0	0.730072	0	2.94611	0	0	0	0	11.6296	0	4.57558	3.15271	0	6.96609	0
FBgn0004426	CG9111	NA	26067588	LysC	Lysozyme C	NA	0	0	2.09166	0	0	0	0	0	1.83418	0	0	0	0	0	0	0	0	0	0	0	1.26108	0	0	0
FBgn0004427	CG9118	FBgn0004427	38127	LysD	Lysozyme D	NM_057475	14.89	3.19928	6.27499	1.21906	0	3.56769	17.6417	34.8393	34.8494	0	0	0	3.92815	8.34152	18.2963	0	0	5.16873	2.68124	0.915116	8.82759	0	0	1.8234
FBgn0004428	BcDNA:LP07339	FBgn0004428	38128	LysE	Lysozyme E	NM_057479	0	0	3.1375	0	0	0	0	0	4.58544	0	1.09511	0	0	4.17076	0	0	0	0	0.893745	0.915116	0	0	1.54802	3.6468
FBgn0004429	CG9116	FBgn0004429	38129	LysP	Lysozyme P	NM_057480	1.06357	0	0	0	0	0	0	17.4196	0.917088	5.02617	0	0	1.96407	0	0	2.029	0	0	0.893745	5.49069	0	0	5.41807	2.7351
FBgn0004430	BcDNA:LP06719	FBgn0004430	38130	LysS	Lysozyme S	NM_057481	0	0	0	0	0	7.13538	0	0	1.83418	0	0	0	6.87426	4.17076	0	0	0	0	4.46873	0	1.26108	0	0	1.8234
FBgn0004431	BcDNA:LP09906	FBgn0004431	38122	LysX	Lysozyme X	NM_079157	6.38145	7.465	1.04583	0	0	20.2169	0	6.96785	8.25379	10.0523	4.74547	50.9689	6.87426	18.0733	17.22	7.10151	3.00441	10.3375	14.2999	43.0104	9.45813	5.25256	72.7569	7.29361
FBgn0004432	BcDNA:GM09255	FBgn0004432	32595	Cyp1	Cyclophilin 1	NM_078642	14957	15033.4	15226.3	16514.6	16691.7	16324.6	17642.6	15493	12974	11618	13927.6	17722.3	17551	16975	17264.1	16033.2	19968.8	18517	13117.5	13713	13424.2	17202.1	13770.4	14745.9
FBgn0004435	CG17759	FBgn0004435	36384	Galphaq	G protein alpha q subunit	NM_165919	3080.11	3046.79	2901.14	3605.98	3304.05	3285.84	4657.4	4214.39	3291.43	3282.09	3035.64	3755.88	3486.23	2989.04	2873.59	2836.55	4024.41	3528.95	3236.25	3372.2	3496.99	3584.87	2900.21	2905.59
FBgn0004436	BcDNA:RE56673	FBgn0004436	40610	Ubc6	Ubiquitin conjugating enzyme 6	NM_001259987	2853.57	2787.64	2811.2	3096.41	2687.85	3051.56	3076.51	2661.72	2880.57	2553.29	2752.74	3389.43	2542.49	2437.11	2366.68	2689.44	2600.32	2837.63	2465.84	2582.46	2578.29	3138.4	2614.6	2723.25
FBgn0004449	2017	FBgn0004449	40464	Ten-m	Tenascin major	NM_001104191	5361.48	5273.49	5029.41	5740.55	5665.75	5339.64	4875.96	5772.87	5112.77	6609.41	4287.71	5447.52	4622.45	4846.42	4402.94	4777.29	5474.04	5596.44	4842.31	5174.98	5785.22	5397.88	5183.54	5045.35
FBgn0004456	CG1771	FBgn0004456	32275	mew	multiple edematous wings	NM_001272574	895.53	973.649	1011.32	815.551	741.253	868.138	609.618	891.885	987.704	1055.5	876.451	916.562	772.863	724.322	707.097	737.543	536.288	656.429	787.389	830.925	952.749	570.778	787.168	849.705
FBgn0004463	CG8344	FBgn0004463	36289	RpIII128	RNA polymerase III 128kD subunit	NM_078982	415.858	428.704	372.316	346.213	418.969	343.687	268.545	219.487	361.333	407.12	357.37	378.752	334.875	403.173	441.263	362.177	301.944	351.474	344.986	352.319	307.705	420.205	340.564	382.914
FBgn0004465	CG4086	FBgn0004465	39856	Su(P)	Suppressor of ref(2)P sterility	NM_079392	925.31	888.335	932.882	842.371	880.48	874.084	879.143	1023.11	866.648	774.03	840.678	806.715	901.51	836.932	974.007	910.008	668.482	1054.42	853.527	901.389	853.754	674.954	825.094	830.56
FBgn0004507	BcDNA:LD24485	FBgn0004507	33386	GlyP	Glycogen phosphorylase	NM_001032048	12335.3	12692.6	13603.1	12238.1	14061.9	12382.3	11967.9	14968.1	14766	21656.5	16189	14233.5	16540.5	16331.3	16983.2	15556.4	15758.1	16723.4	14433.1	16551.7	16084.5	19887.9	17070.8	19608.9
FBgn0004509	CG10772	FBgn0004509	47220	Fur1	Furin 1	NM_001276024	2840.81	2619.15	2597.85	3164.68	3046.23	3254.92	2386.53	3053.08	2093.71	2415.07	2108.81	2595.02	2563.12	2722.11	2400.04	2509.88	2971.36	2973.31	2156.61	2265.83	2254.19	2565	2151.75	2040.39
FBgn0004510	CG6338	FBgn0004510	43236	Ets97D	Ets at 97D	NM_001276071	260.576	310.331	252.046	269.412	344.199	352.012	289.127	343.747	285.214	286.492	265.016	347.116	298.539	205.757	303.503	230.292	252.371	374.733	248.461	259.893	191.054	210.978	236.847	254.365
FBgn0004511	CG9355	FBgn0004511	32130	dy	dusky	NM_078575	14.89	14.93	6.27499	13.4097	0	5.94615	9.80093	25.5488	13.7563	21.3612	13.1413	36.0298	29.4611	33.3661	51.66	41.5946	39.0574	21.9671	53.6247	42.0953	42.8769	17.5085	22.4463	20.9691
FBgn0004512	CG3879	FBgn0004512	36428	Mdr49	Multi drug resistance 49	NM_001169661	1464.54	1494.07	1555.15	1205.65	1491.53	1497.24	905.606	1034.73	1415.07	1784.29	1380.93	1305.86	909.367	1035.74	1032.12	1175.81	1071.07	967.844	914.301	950.805	1022.74	1106.54	1149.4	1217.12
FBgn0004513	CG10181	FBgn0004513	38726	Mdr65	Multi drug resistance 65	NM_057483	1928.26	1783.07	1821.84	1740.82	1321.36	1234.42	1485.82	1808.16	1983.66	2681.46	2127.43	1568.61	2037.73	2349.53	2104.07	1742.91	1617.88	1560.96	2223.64	2218.24	2333.01	2106.28	2253.92	2373.16
FBgn0004514	CG7485	FBgn0004514	42452	Oct-TyrR	Octopamine-Tyramine receptor	NM_001170023	219.096	263.408	198.708	188.954	135.359	187.898	302.849	232.262	304.473	194.764	178.137	203.876	200.336	248.855	220.631	157.248	130.692	171.86	337.836	305.649	257.261	180.338	207.435	214.25
FBgn0004516	CG14994	FBgn0004516	38484	Gad1	Glutamic acid decarboxylase 1	NM_001274467	4261.74	4489.66	3944.88	5015.21	5012.16	4607.08	6251.03	6181.65	5151.28	4621.56	4479.35	5085.47	4378.91	4726.86	4574.07	4076.27	4475.07	5224.29	5332.98	5268.32	5419.51	5415.39	4877.81	4972.42
FBgn0004552	AKH	FBgn0004552	38495	Akh	Adipokinetic hormone	NM_079194	3.19072	0	8.36666	0	18.0479	15.46	23.5222	8.12916	4.58544	0	2.55525	0	0	0	5.38125	4.05801	0	10.3375	6.25622	5.49069	0	0	11.6101	0.911701
FBgn0004554	CG7539	FBgn0004554	42117	Edg91	Ecdysone-dependent gene 91	NM_001170167	47.8609	35.1921	11.5042	136.535	106.998	109.409	0	38.3232	16.5076	16.3351	44.8994	32.5147	31.4252	8.34152	25.83	122.755	177.26	112.42	38.431	62.2279	35.9409	128.688	90.5591	104.846
FBgn0004556	CG9680	FBgn0004556	39871	Dbp73D	Dead box protein 73D	NM_057485	218.033	248.478	248.908	176.764	230.755	206.926	173.476	153.293	190.754	164.607	192.374	123.028	196.407	159.879	202.335	253.625	319.97	133.095	169.812	135.437	138.719	108.553	138.548	134.02
FBgn0004567	CG2939	FBgn0004567	33608	slp2	sloppy paired 2	NM_057486	128.693	148.234	130.729	92.6486	186.925	178.385	185.238	131.228	200.842	140.733	168.282	130.059	128.647	150.147	167.895	172.465	139.705	186.074	185.005	140.013	160.788	245.995	167.186	206.956
FBgn0004569	Aos	FBgn0004569	39833	aos	argos	NM_079383	506.261	501.221	569.979	596.12	484.715	481.638	587.076	692.14	562.175	561.674	467.246	633.597	593.151	615.882	543.507	545.802	407.098	612.494	715.89	725.687	759.173	821.15	755.433	846.97
FBgn0004573	5-HT-dro	FBgn0004573	43669	5-HT7	5-hydroxytryptamine (serotonin) receptor 7	NM_001276202	308.437	230.349	252.046	266.974	184.346	161.735	288.147	363.49	319.147	359.371	208.435	304.935	255.33	214.099	292.74	235.364	288.424	264.897	321.748	266.299	316.532	237.241	256.971	241.601
FBgn0004574	CG15811	FBgn0004574	38493	Rop	Ras opposite	NM_001274475	4211.76	4065.22	4000.31	3759.58	3432.97	3492.77	4189.9	4227.16	4428.62	4510.99	4658.22	4259.42	3975.29	4233.32	3873.43	4419.17	3393.48	4166	4356.11	4267.18	4481.26	3794.97	4628.58	4803.75
FBgn0004575	CG3985	FBgn0004575	41247	Syn	Synapsin	NM_169332	5567.81	5759.78	5277.27	7101.03	6650.65	6527.68	7157.62	7413.8	6058.28	6673.5	5721.94	6725.26	5461.11	5374.72	5032.55	5520.92	6243.17	6814.97	6194.55	6075.45	6388.02	7166.24	6289.6	6277.06
FBgn0004577	CG3477	FBgn0004577	2768671	Pxd	Peroxidase	NM_001170162	9.57217	10.6643	5.22916	7.31436	1.28914	19.0277	10.781	0	11.0051	6.28271	6.57065	22.8481	15.7126	4.17076	4.305	2.029	4.50662	0	0.893745	11.8965	6.30542	7.00341	7.7401	14.5872
FBgn0004580	CALB2	FBgn0004580	36905	Cbp53E	Calbindin 53E	NM_001299582	3173.71	3232.34	2918.92	2606.35	2495.77	2580.63	4398.66	3449.09	3693.11	3191.62	3116.68	2947.41	2883.26	2762.43	2801.48	2521.04	2179.7	2677.4	3345.29	3264.22	3462.31	2871.4	2812.75	2803.48
FBgn0004581	BGCN	FBgn0004581	47873	bgcn	benign gonial cell neoplasm	NM_001299858	2.12715	3.19928	5.22916	0	0	0	0	0	2.75126	5.02617	4.38043	8.78775	1.96407	8.34152	0	1.0145	16.5243	5.16873	3.57498	0	3.78325	3.50171	3.09604	6.38191
FBgn0004583	1270	FBgn0004583	33218	ex	expanded	NM_001272894	843.415	870.206	884.774	909.419	935.912	1012.03	713.507	860.53	938.181	908.48	862.945	695.99	871.067	817.469	809.341	1061.17	1007.98	1037.62	731.083	849.227	905.459	935.831	853.733	846.97
FBgn0004584	3178	FBgn0004584	33500	Rrp1	Recombination repair protein 1	NM_001144304	84.0224	99.1778	72.1624	93.8676	52.8546	121.301	84.288	90.5821	118.304	145.759	120.097	99.3016	91.3295	101.488	104.396	110.581	117.172	98.2058	160.874	140.928	126.108	125.186	164.09	121.256
FBgn0004587	B52/SRp55	FBgn0004587	41670	B52	B52	NM_001014619	3631.04	3685.58	3635.31	4170.41	4090.43	3960.14	4480	4548.85	4276.38	2872.46	4326.77	3363.07	4480.05	4583.66	4737.66	4044.82	3555.72	3720.19	4104.97	4540.8	4754.92	3783.59	4147.92	3875.64
FBgn0004588	CG16931	FBgn0004588	39700	Eig71Ea	Ecdysone-induced gene 71Ea	NM_079364	0	0	0	0	0	0	0	0	0	1.25654	0	0	0	0	0	0	0	0	0	0	0	0	0	1.8234
FBgn0004589	CG7355	FBgn0004589	39701	Eig71Eb	Ecdysone-induced gene 71Eb	NM_001202184	0	0	0	0	0	0	0	0	0	0	0	0	0	0	0	0	0	0	0	0	0	0	0	0
FBgn0004590	CG7608	FBgn0004590	39703	Eig71Ec	Ecdysone-induced gene 71Ec	NM_079366	0	0	0	0	0	0	0	0	0	0	0	0	0	0	0	0	0	0	0	0	0	0	0	0.911701
FBgn0004591	BcDNA:LP04160	FBgn0004591	39704	Eig71Ed	Ecdysone-induced gene 71Ed	NM_079367	0	0	0	0	0	0	0	0	0	0	0	0	0	0	0	0	0	0	0	0	0	0	0	0
FBgn0004592	CG7604	FBgn0004592	39706	Eig71Ee	Ecdysone-induced gene 71Ee	NM_079368	0	0	0	0	0	0	0	0	0	0	0	0	0	0	0	0	0	0	0.893745	0	0	0	0	0
FBgn0004593	CG7599	FBgn0004593	39707	Eig71Ef	Ecdysone-induced gene 71Ef	NM_079369	0	0	0	0	0	0	0	0	0	0	0	0	0	0	0	0	0	0	0	0	0	0	0	0
FBgn0004594	CG7336	FBgn0004594	39708	Eig71Eg	Ecdysone-induced gene 71Eg	NM_079370	0	0	0	0	0	0	0	0	0	0	0	0	0	0	0	0	0	0	0	0	0	0	0	0
FBgn0004595	0244/09	FBgn0004595	41363	pros	prospero	NM_001260115	17739.4	16835.7	15928	18513.9	19205.5	18153.6	19960.6	24672	18008.9	34881.6	17377.2	19566.8	16125.1	16430	14803.8	15984.5	17436.1	17453.5	18001.8	17988.4	18275	29543.9	17484.9	16681.4
FBgn0004597	CG1C_DROME	FBgn0004597	41801	CycC	Cyclin C	NM_057500	219.096	216.485	223.808	201.145	281.032	127.248	168.576	149.809	195.34	193.508	245.669	227.603	207.21	223.831	198.03	198.842	253.873	226.132	227.011	192.174	166.463	179.462	214.401	187.81
FBgn0004598	154521_at	FBgn0004598	32604	Fur2	Furin 2	NM_001169302	3686.35	3785.82	3867.49	4315.47	3867.41	3910.19	2943.22	3229.6	3170.37	3459.26	3353.95	2905.23	3529.44	3971.95	4126.35	3584.23	2908.27	3377.76	2725.03	2627.3	2766.82	2489.71	2871.58	2871.86
FBgn0004606	CG1322	FBgn0004606	43650	zfh1	Zn finger homeodomain 1	NM_057502	1038.05	1145.34	1225.72	1509.2	1893.74	1770.76	1055.56	1553.83	1054.65	1969	1227.98	1454.37	1110.68	1220.64	961.092	1187.98	1206.27	1365.84	1093.94	1108.2	1138.76	1915.43	1146.31	1110.45
FBgn0004607	CG1449	FBgn0004607	43795	zfh2	Zn finger homeodomain 2	NM_001258496	1424.13	1429.01	1410.83	1635.98	1378.09	1525.78	1579.91	1702.48	1540.71	1974.03	1306.1	1797.09	1546.71	1486.18	1405.58	1444.65	1700.5	1445.95	1477.36	1658.19	1836.14	1707.08	1925.74	1887.22
FBgn0004611	CG4574	FBgn0004611	33204	Plc21C	Phospholipase C at 21C	NM_001272889	3533.19	3677.04	3453.34	4360.58	4010.5	3715.15	2806.99	3454.89	3518.87	3966.9	3481.71	3314.74	3618.81	3467.29	3448.31	4010.32	3883.2	3698.23	3057.5	3120.54	3428.89	3717.06	3605.34	3742.53
FBgn0004618	CG7672	FBgn0004618	42210	gl	glass	NM_001275779	877.449	905.398	799.016	878.942	1237.57	1184.47	1163.37	1104.4	1099.59	1031.62	1158.99	1064.2	743.402	750.736	698.487	820.732	814.196	920.034	806.158	734.838	829.793	999.737	837.478	836.942
FBgn0004619	CG8442	FBgn0004619	38742	GluRIA	Glutamate receptor IA	NM_057507	333.962	322.061	337.804	181.64	217.864	209.304	500.827	427.362	409.938	296.544	289.473	246.057	318.18	319.758	369.154	236.379	151.723	217.087	381.629	405.396	405.439	264.379	282.514	280.804
FBgn0004620	CG6992	FBgn0004620	33788	GluRIIA	Glutamate receptor IIA	NM_078760	137.201	129.038	128.637	130.439	123.757	127.248	101.93	99.8726	143.066	167.12	140.539	96.6652	132.575	120.952	140.989	153.19	136.701	71.07	128.699	134.522	105.301	107.677	112.231	132.197
FBgn0004622	CG7887	FBgn0004622	43551	TkR99D	Tachykinin-like receptor at 99D	NM_001170301	149.964	152.499	161.058	159.697	130.203	156.978	141.133	190.455	186.169	126.911	145.284	124.786	172.839	228.001	167.895	158.262	75.1103	205.457	198.411	172.042	198.621	126.937	164.09	188.722
FBgn0004623	CG8770	FBgn0004623	40148	Gbeta76C	G protein beta-subunit 76C	NM_078996	11477	11779.8	10516.9	9146.61	9721.37	8879.98	16194.1	13845.1	13900.3	9043.34	11888.1	11229.9	7112.9	7536.56	6870.79	6171.21	5594.22	6340.74	8218.88	8161.92	8387.47	7275.67	6605.4	6462.14
FBgn0004629	BcDNA:RH72992	FBgn0004629	41767	Cys	Cystatin-like	NM_057508	15300.6	14762.6	15311	17670.3	17309.2	20467.8	14055.5	11393.6	9438.67	6356.85	13587.4	17044.7	22029.1	22744.5	21904.9	20927.1	28439.8	25913.4	10472	11297.1	11229.3	15257.8	15467	15069.5
FBgn0004635	CG1004	FBgn0004635	38168	rho	rhomboid	NM_001274326	664.734	600.399	602.399	730.217	564.641	831.272	971.272	1047.5	676.811	924.815	730.437	1417.46	558.779	583.906	511.219	587.396	525.772	780.478	796.327	795.235	737.104	1033.88	735.309	740.301
FBgn0004636	BEST:GH18528	FBgn0004636	38244	Rap1	Rap1 GTPase	NM_001202094	4203.25	4011.9	4086.07	5910	5499.45	6011.56	5471.86	6035.32	3849.02	5733.6	4057.74	5209.38	4022.43	4370.95	4246.89	4093.51	5813.54	5702.4	4058.5	4245.22	3716.42	6824.82	4048.84	4119.98
FBgn0004638	24/1	FBgn0004638	36497	drk	downstream of receptor kinase	NM_057510	2995.03	2742.85	2730.67	2803.84	2890.24	2726.9	2362.02	2279.65	1916.71	2133.61	2036.9	2749.69	2505.18	2313.38	2316.09	2383.06	2660.41	2753.64	2105.66	1854.94	1904.24	1871.66	2088.28	2022.15
FBgn0004643	CG9900	NA	47874	Zw10	Zeste-white 10	NM_080162	428.621	454.298	459.12	379.128	625.231	550.614	346.953	339.102	428.28	559.161	512.51	366.449	437.989	407.344	373.459	503.193	519.763	463.893	482.622	490.502	445.163	394.817	439.637	366.504
FBgn0004644	CG4637	FBgn0004644	42737	hh	hedgehog	NM_001038976	73.3866	88.5135	89.9416	59.734	90.2395	93.9492	78.4074	97.55	97.2114	108.063	75.5624	87.8775	64.8145	52.8296	47.355	58.8411	115.67	36.1811	54.5184	88.7662	68.0986	35.0171	67.3388	80.2297
FBgn0004646	CB8	FBgn0004646	45382	ogre	optic ganglion reduced	NM_001258628	4846.71	4981.29	4929.01	4754.34	5007	5004.28	3251.95	3411.93	3509.7	3681.67	3096.23	2792.75	4362.21	4742.15	4504.11	3961.63	3881.7	4001.89	3050.35	3355.73	3268.73	3210.19	2925.76	3062.4
FBgn0004647	1.1	FBgn0004647	31293	N	Notch	NM_001258581	1129.52	1105.89	1085.57	994.753	934.623	1077.44	909.526	916.273	1122.52	1377.17	949.458	929.744	1089.08	1217.86	1194.64	1044.94	1496.2	1032.45	1281.63	1116.44	1257.3	1085.53	1189.65	1120.48
FBgn0004648	CG18503	FBgn0004648	30998	svr	silver	NM_001144669	6386.77	6047.71	6200.74	6102.62	6088.59	5929.5	5155.29	5606.8	5313.61	5345.33	5033.84	5518.71	6494.21	6621.77	6482.26	6116.43	5625.76	6619.85	6228.51	5806.41	5951.69	5425.02	5926.59	5708.16
FBgn0004649	CG1372	FBgn0004649	32367	yl	yolkless	NM_078596	1.06357	2.13286	2.09166	0	0	8.32461	0	19.7423	29.3468	0	0	17.5755	4.91019	36.1466	61.3463	4.05801	0	0	851.739	140.013	4.41379	0	140.096	2.7351
FBgn0004650	371	FBgn0004650	45973	fs(1)N	female sterile (1) Nasrat	NM_130545	1.06357	2.13286	0	0	2.57827	0	19.6019	0	10.088	3.76963	4.01539	11.4241	0	5.56101	8.61001	0	0	0	112.612	16.4721	4.41379	0	11.6101	2.7351
FBgn0004652	BTB-VI	FBgn0004652	42226	fru	fruitless	NM_001170177	2352.63	2250.16	2206.71	2151.64	2076.8	2039.53	2520.8	2920.69	2530.25	2707.85	2062.09	2023.82	1430.83	1523.72	1426.03	1523.78	1451.13	1648.82	1746.38	1690.22	1706.88	1826.14	1484.55	1516.16
FBgn0004654	6-PGD	FBgn0004654	31185	Pgd	Phosphogluconate dehydrogenase	NM_001272246	2841.87	2952.94	3342.48	2925.74	3273.12	2943.34	1974.89	2293.59	2374.34	2622.4	2219.78	2542.3	4301.32	3674.44	4118.81	3967.72	4245.24	3779.63	2573.99	2988.77	2932.65	3165.54	2607.64	3076.99
FBgn0004655	C204	FBgn0004655	31187	wapl	wings apart-like	NM_001297875	1345.42	1261.58	1201.66	1486.03	1710.68	1258.21	892.864	1451.64	1414.15	1634.76	1291.5	1205.68	1205.94	1238.72	1351.77	1268.13	1083.09	1248.25	1518.47	1168.6	1336.75	1124.05	1363.8	1316.5
FBgn0004656	CG2252	FBgn0004656	31722	fs(1)h	female sterile (1) homeotic	NM_001169228	7430.13	7062.95	7094.93	7683.74	7760.6	7681.24	7038.05	8800.4	7631.09	13456.3	7341.24	6976.59	6952.83	7027.73	6914.91	7458.61	7350.3	7790.57	7250.95	7363.94	7644.69	9788.14	7719.97	7227.97
FBgn0004657	BetaPS	FBgn0004657	44885	mys	myospheroid	NM_001298068	2123.96	2178.71	2347.89	2488.1	2743.28	2587.76	2102.3	2273.84	2245.03	3656.54	2684.47	2600.29	2276.36	2409.31	2408.65	2438.86	2618.35	2535.26	2364.85	2467.15	2452.81	3042.98	2646.34	2549.12
FBgn0004666	0483/09	FBgn0004666	41612	sim	single-minded	NM_001275598	61.6873	43.7236	65.8874	37.7909	51.5654	10.7031	48.0245	19.7423	41.269	59.0575	73.0072	64.1506	70.7067	63.9516	59.1938	49.7106	54.0794	21.9671	72.3933	56.7372	76.2956	56.0273	61.1468	47.4085
FBgn0004687	CG3201	FBgn0004687	31474	Mlc-c	Myosin light chain cytoplasmic	NM_001258604	2162.25	1964.36	1965.12	1866.38	2041.99	1859.96	2474.73	1960.29	2176.25	2540.73	2431.14	2710.14	2521.87	2435.72	2162.19	2451.04	2902.26	2353.06	2827.81	2668.48	2569.46	2731.33	2668.79	3136.25
FBgn0004698	CG8153	FBgn0004698	36697	Xpc	Xeroderma pigmentosum, complementation group C	NM_001259407	1431.57	1520.73	1267.55	1518.95	1397.42	1223.72	1379.97	1302.99	1559.97	1860.94	1590.83	1467.55	1276.65	1258.18	1322.71	1306.68	1012.49	1133.24	1523.84	1469.68	1538.52	1521.49	1612.26	1593.65
FBgn0004777	BG:DS00004.7	FBgn0004777	40819	Ccp84Ag	Ccp84Ag	NM_141420	27.6529	14.93	20.9166	21.9431	48.9872	16.6492	0	29.0327	9.17088	0	10.221	36.0298	10.8024	9.73177	4.305	7.10151	0	33.5967	5.36247	10.9814	5.04434	7.87884	3.87005	2.7351
FBgn0004778	BG:DS00004.6	FBgn0004778	40820	Ccp84Af	Ccp84Af	NM_141421	0	0	0	0	0	0	0	0	0	0	0	0	0	0	0	0	0	0	0	0	0	0	0	0
FBgn0004779	BG:DS00004.5	FBgn0004779	40821	Ccp84Ae	Ccp84Ae	NM_141422	0	0	0	0	0	0	0	0	0	2.51308	0.730072	0	0	0	0	0	0	0	0	0	0	0	0	0
FBgn0004780	BG:DS00004.4	FBgn0004780	40822	Ccp84Ad	Ccp84Ad	NM_141423	0	0	0	0	0	0	0	0	0	0	1.09511	0	0	0	0	0	0	0	7.14996	1.83023	0	3.50171	0	0
FBgn0004781	BG:DS00004.3	FBgn0004781	40823	Ccp84Ac	Ccp84Ac	NM_141424	0	0	0	0	0	0	0	0	0	0	0	0	0	0	0	0	0	0	0	0	0	0	0	0
FBgn0004782	BG:DS00004.2	FBgn0004782	40824	Ccp84Ab	Ccp84Ab	NM_141425	1.06357	0	0	0	0	0	0	0	2.75126	0	1.46014	0	2.94611	0	9.68626	10.145	0	0	10.7249	2.74535	1.26108	0	0	0.911701
FBgn0004783	BG:DS00004.1	FBgn0004783	40825	Ccp84Aa	Ccp84Aa	NM_141426	0	0	0	0	0	0	0	0	0	0	0	0	0	0	0	0	0	0	0	0	0	0	0	0
FBgn0004784	CG6518	FBgn0004784	36897	inaC	inactivation no afterpotential C	NM_057515	9938.04	10054.3	9530.67	7899.51	7233.34	7524.26	11655.3	10011.6	11589.2	8761.87	10512.3	9158.59	6274.24	6046.21	5934.45	6351.79	4921.23	5170.02	6538.64	6388.42	7070.9	6396.74	6288.83	6506.81
FBgn0004795	2535	FBgn0004795	45976	retn	retained	NM_001299844	895.53	862.741	884.774	757.036	675.507	792.027	714.488	898.853	944.601	1029.11	916.605	912.168	950.612	928.689	991.227	914.066	820.205	780.478	1428.2	1152.13	1176.59	856.167	967.512	1017.46
FBgn0004797	CG13273	FBgn0004797	44887	mdy	midway	NM_135969	4630.8	4564.31	4652.91	3201.25	2721.37	2931.45	1910.2	1329.7	2317.48	2142.4	2328.2	1954.4	2553.3	2166.01	2566.86	2606.25	2350.95	1846.53	1813.41	1517.26	1567.53	1154.69	2024.04	2307.52
FBgn0004811	BEST:LD12957	FBgn0004811	49505	fs(2)ltoPP43	female sterile (2) ltoPP43	NM_001273673	379.696	447.9	406.829	421.795	418.969	429.312	469.464	523.75	383.343	335.497	348.244	471.023	431.114	460.174	556.422	449.424	512.252	405.745	445.085	470.369	375.173	244.244	397.841	368.327
FBgn0004828	CG8989	FBgn0004828	31848	His3.3B	Histone H3.3B	NM_001272445	24542	24528.9	24195.3	25546.6	26700.6	27516.4	31495.3	28799.3	23593	32562	23306.8	31179.8	22743	21900.7	21051.5	20531.5	26604.1	25979.3	23092.6	22078.1	22432.2	32038	21899.8	23459.9
FBgn0004832	CG6358	FBgn0004832	31357	Xpac	Xeroderma pigmentosum group A-like	NM_057518	135.074	126.905	127.592	103.62	127.624	134.383	136.233	210.197	151.32	197.277	158.061	240.784	106.06	126.513	131.303	167.393	96.1412	118.881	159.98	129.946	127.37	200.473	117.649	124.903
FBgn0004837	BG:DS00929.10	FBgn0004837	34881	Su(H)	Suppressor of Hairless	NM_001299019	302.055	345.523	338.85	236.498	358.38	294.929	256.784	290.327	359.499	407.12	320.136	428.842	291.665	322.539	403.594	336.814	238.851	317.877	420.06	398.99	362.562	329.16	387.779	332.771
FBgn0004838	10280	FBgn0004838	33968	Hrb27C	Heterogeneous nuclear ribonucleoprotein at 27C	NM_001169426	16320.6	16142.5	14490	20771.6	21237.2	20070.6	20121.3	22866.2	16144.4	22332.5	14056.8	20782.1	15394.4	14809	13616.7	16127.5	18335.9	19042.9	15459.1	15551.5	14953.9	24456.8	16330.8	15605.6
FBgn0004839	CG8967	FBgn0004839	36283	otk	off-track	NM_001299396	77.6409	67.185	60.6583	108.496	121.179	90.3815	76.4472	62.7107	92.6259	79.1622	78.8477	73.8171	65.7965	75.0736	63.4988	71.0151	166.745	28.428	89.3745	78.6999	71.8818	56.9027	86.6891	74.7595
FBgn0004841	CG6515	FBgn0004841	41286	TkR86C	Tachykinin-like receptor at 86C	NM_001104271	56.3695	90.6464	82.6208	95.0867	55.4328	45.1907	69.5866	78.969	83.455	70.3664	74.8323	109.847	100.168	70.9029	71.0326	49.7106	36.053	20.6749	59.8809	103.408	76.2956	42.8959	68.1128	91.1701
FBgn0004842	ATR	FBgn0004842	43253	RYa-R	RYamide receptor	NM_001300623	11.6993	14.93	17.7791	19.505	15.4696	1.18923	4.90046	13.9357	20.1759	16.3351	13.1413	0	13.7485	4.17076	0	10.145	0	1.29218	8.04371	3.66046	18.9163	0	10.0621	8.20531
FBgn0004852	AC 76E	FBgn0004852	40180	Ac76E	Adenylyl cyclase 76E	NM_001259909	1960.17	1968.63	1961.98	2628.29	2002.03	2255.97	1362.33	1420.28	1683.77	1161.05	1238.2	1172.29	1829.54	1918.55	1859.76	2197.41	1840.2	1949.9	1371.9	1207.95	1413.04	846.537	1251.57	1215.3
FBgn0004854	B	FBgn0004854	32723	B-H2	BarH2	NM_001272712	75.5138	73.5836	85.7583	45.1052	94.1069	80.8676	99.9695	131.228	87.1234	131.937	109.511	143.24	59.9043	98.7079	73.1851	87.2471	46.5684	160.231	113.506	91.5116	116.65	154.95	109.909	118.521
FBgn0004855	CG3284	FBgn0004855	41741	RpII15	RNA polymerase II 15kD subunit	NM_001260170	422.239	349.788	348.262	347.432	403.499	475.692	537.091	390.2	377.84	300.314	401.904	450.811	361.39	378.149	425.119	355.075	282.415	395.408	428.998	369.707	366.345	407.073	298.768	375.621
FBgn0004856	BX42	FBgn0004856	31840	Bx42	Bx42	NM_001272441	1164.61	1121.88	1069.89	1117.88	916.575	1228.47	877.183	1100.92	1098.67	1271.62	1044.73	1119.56	1023.28	1064.93	1093.47	1084.5	1035.02	869.639	1085.9	1102.71	1093.36	1456.71	1019.37	1100.42
FBgn0004858	BG:DS06238.3	FBgn0004858	34844	elB	elbow B	NM_078842	738.121	806.22	786.466	748.503	1090.61	909.761	899.725	1050.98	924.425	1355.81	797.968	1030.8	888.744	746.566	836.247	779.137	1302.41	908.404	929.495	964.532	964.729	1271.99	902.495	885.262
FBgn0004859	CG2125	FBgn0004859	43767	ci	cubitus interruptus	NM_001258472	956.154	991.778	937.066	1002.07	759.301	714.727	644.901	717.689	887.741	919.789	789.938	826.048	956.504	1087.18	974.007	1015.52	731.575	901.943	886.595	1010.29	894.739	857.918	941.196	999.224
FBgn0004860	CG3895	FBgn0004860	44889	ph-d	polyhomeotic distal	NM_001103395	551.995	514.018	623.316	640.007	496.317	456.664	653.722	598.074	618.117	758.952	678.602	427.963	550.923	532.467	645.751	554.932	464.182	489.737	539.822	540.833	591.449	571.653	591.343	514.199
FBgn0004861	CG18412	FBgn0004861	31181	ph-p	polyhomeotic proximal	NM_001169173	763.647	819.017	789.603	689.988	772.192	757.54	664.503	765.303	937.264	890.889	896.528	752.231	660.911	825.81	809.341	674.643	763.121	815.367	765.94	721.111	795.114	681.082	790.264	741.213
FBgn0004862	BAP	FBgn0004862	42537	bap	bagpipe	NM_169958	13.8265	6.39857	6.27499	7.31436	14.1805	3.56769	4.90046	0	6.41962	5.02617	10.221	12.3028	3.92815	1.39025	10.7625	0	0	0	19.6624	15.557	11.3498	0	7.7401	5.47021
FBgn0004863	311	FBgn0004863	42544	C15	C15	NM_057525	11.6993	17.0629	16.7333	0	14.1805	11.8923	11.7611	30.194	23.8443	2.51308	14.6014	19.333	17.6767	16.683	17.22	19.2755	45.0662	9.04528	12.5124	16.4721	22.6995	42.8959	18.5762	16.4106
FBgn0004864	4	FBgn0004864	32080	hop	hopscotch	NM_078564	848.732	828.615	737.312	822.866	724.494	940.681	561.593	684.011	818.96	1000.21	867.325	836.594	804.289	829.981	990.151	771.021	608.394	744.297	828.502	841.906	937.616	664.449	820.45	876.145
FBgn0004865	CG18023	FBgn0004865	40345	Eip78C	Ecdysone-induced protein 78C	NM_001259933	419.048	421.239	401.6	373.032	427.993	644.563	541.011	556.267	513.569	511.413	442.423	461.357	365.318	425.417	414.357	412.902	276.406	298.494	429.891	396.245	493.714	375.558	508.524	430.323
FBgn0004867	CG5920	FBgn0004867	34309	RpS2	Ribosomal protein S2	NM_001273374	29696.1	29049.5	30524.7	27684.9	30189	29473.9	30474	27730.9	29414.7	18202.3	23052.7	22929	29003.5	27969.1	30471.9	28600.8	31399.1	28674.8	26428	24726.4	25121.4	25357.6	22050	22851.8
FBgn0004868	CG4422	FBgn0004868	34264	Gdi	GDP dissociation inhibitor	NM_001259024	6951.52	6961.64	7058.32	6676.79	6528.18	6591.9	5403.25	5301.38	5625.42	6721.25	5897.15	6004.67	6924.35	7308.56	7061.28	7245.57	6753.92	6760.7	5782.53	5697.51	5727.84	5679.77	5966.84	6143.04
FBgn0004870	BAB	FBgn0004870	38116	bab1	bric a brac 1	NM_001274310	227.605	223.95	210.212	258.441	181.768	184.331	198.959	174.196	216.433	360.628	242.019	263.632	210.156	218.27	187.268	203.915	298.939	213.21	229.692	215.052	260.414	316.029	297.994	212.426
FBgn0004872	CG6122	FBgn0004872	34521	piwi	P-element induced wimpy testis	NM_001298896	41.4794	28.7936	16.7333	34.1337	61.8785	49.9477	40.1838	56.9041	46.7715	45.2355	32.1232	53.6053	18.6587	25.0245	55.965	23.3335	49.5728	50.3951	167.13	59.4825	42.2463	54.2764	76.627	34.6446
FBgn0004875	BB129	FBgn0004875	44543	enc	encore	NM_001104026	3869.28	3853.01	3753.49	4750.68	5019.89	4475.07	3947.81	4748.59	4163.58	5782.61	4209.23	4213.73	3527.48	3963.61	3758.27	3689.74	3928.27	4100.09	3797.52	3754.72	3968	4608.24	3993.12	3859.23
FBgn0004876	91F	FBgn0004876	42289	cdi	center divider	NM_001260262	2436.65	2539.17	2390.77	2118.73	1844.75	2020.5	2164.04	2075.26	2259.71	3202.93	2314.69	2133.67	1563.4	1529.28	1470.16	1584.65	1309.92	1551.91	1909.04	1917.17	1734.62	1751.73	1644.77	1587.27
FBgn0004878	CG2102	FBgn0004878	44018	cas	castor	NM_001275371	0	0	0	0	7.73481	0	0	0	2.75126	1.25654	0.730072	0.878775	0	0	1.07625	0	0	0	0	1.83023	0.630542	0	0	1.8234
FBgn0004880	BcDNA:RH71479	FBgn0004880	38469	scrt	scratch	NM_001274461	5912.41	5698.99	5312.83	6916.95	6409.58	6789.31	7676.09	9544.8	6488.4	11674.5	6282.27	6887.84	5360.94	5780.67	4999.19	5480.34	6330.3	6765.87	6584.22	6703.22	6413.87	11557.4	6154.15	5840.36
FBgn0004882	151666_s_at	FBgn0004882	42752	orb	oo18 RNA-binding protein	NM_001170228	372.251	350.855	324.208	314.518	304.236	390.067	533.17	498.202	332.903	365.654	217.196	326.904	331.929	247.465	300.274	272.901	286.921	361.811	413.804	390.754	396.611	415.828	361.463	282.627
FBgn0004885	CG6863	FBgn0004885	42944	tok	tolkin	NM_001300581	6510.14	6306.86	6338.79	6298.88	6061.52	6099.56	3249.01	4135.42	4302.98	4568.79	4387	3225.98	6014.98	6694.07	6518.85	5856.72	5191.63	5321.21	3496.33	3395.08	3808.47	2850.39	3436.6	3375.12
FBgn0004888	CG1065	FBgn0004888	38447	Scsalpha	Succinyl coenzyme A synthetase alpha subunit	NM_001202115	9807.22	9491.21	10180.1	8156.73	9173.49	8871.66	8458.2	7633.28	7883.29	7006.48	6929.84	7537.25	9481.57	9393.94	9458.09	8469.06	8699.28	8333.28	7472.6	7471.92	7662.35	7198.63	6931.26	7062.04
FBgn0004889	1466/06	FBgn0004889	47877	tws	twins	NM_001300340	2384.53	2412.26	2413.78	2740.45	2393.92	2559.22	2578.62	2760.43	2370.67	3015.7	2314.69	2390.27	3279.02	3339.39	3494.59	2960.32	2627.36	3194.27	3368.53	3215.72	3278.82	3698.68	3140.16	3114.37
FBgn0004892	CG3242	FBgn0004892	33581	sob	sister of odd and bowl	NM_057534	19.1443	28.7936	26.1458	17.0668	30.9393	30.92	23.5222	39.4845	33.9323	25.1308	29.5679	19.333	20.6228	22.244	16.1438	34.493	18.0265	14.214	39.3248	13.7267	28.3744	63.0307	32.5084	30.0861
FBgn0004893	17-29-5	FBgn0004893	33602	bowl	brother of odd with entrails limited	NM_001258932	464.782	373.25	397.416	364.499	351.934	461.421	409.679	464.524	403.519	520.209	451.549	392.812	399.689	460.174	435.882	438.265	668.482	595.696	428.104	431.019	465.34	513.875	410.225	431.235
FBgn0004895	CG1132	FBgn0004895	38471	FoxL1	Forkhead box L1	NM_001259680	0	0	0	0	0	0	0	0	0	0	0	0	0	0	0	0	0	0	2.68124	2.74535	0	0	0	0
FBgn0004896	CG3668	FBgn0004896	37631	fd59A	forkhead domain 59A	NM_079090	118.057	108.776	108.767	171.888	174.033	132.005	276.386	103.356	160.49	125.654	139.079	88.7563	94.2756	147.367	105.473	151.161	115.67	131.803	118.868	116.22	107.823	157.577	137.774	101.199
FBgn0004897	CG11921	FBgn0004897	43010	fd96Ca	forkhead domain 96Ca	NM_001300587	2.12715	1.06643	5.22916	0	0	0	3.92037	0	8.25379	5.02617	7.30072	17.5755	4.91019	2.78051	0	9.13051	0	27.1358	4.46873	6.40581	6.30542	37.6433	3.09604	6.38191
FBgn0004898	CG11922	FBgn0004898	43011	fd96Cb	forkhead domain 96Cb	NM_079772	13.8265	11.7307	8.36666	0	5.15654	0	23.5222	13.9357	19.2589	28.9005	14.2364	22.8481	6.87426	0	0	19.2755	0	16.7984	16.0874	13.7267	15.133	19.2594	11.6101	14.5872
FBgn0004901	CG2867	FBgn0004901	40935	Prat	Phosphoribosylamidotransferase	NM_001260043	173.363	164.23	140.142	128.001	181.768	161.735	231.302	154.454	170.578	162.094	171.202	144.119	147.306	164.05	186.191	143.045	211.811	121.465	157.299	161.975	158.266	147.947	171.056	136.755
FBgn0004903	CG6354	FBgn0004903	43231	Rb97D	Ribonuclear protein at 97D	NM_001014671	763.647	766.762	693.387	917.952	924.31	851.489	947.75	1071.89	733.671	678.533	750.514	1092.32	709.031	750.736	642.522	779.137	853.253	1068.63	747.171	782.424	737.104	953.339	702.027	788.621
FBgn0004907	14-3-3	FBgn0004907	36059	14-3-3zeta	14-3-3zeta	NM_001014515	24750.4	24502.3	23694.4	26651.1	26365.4	26485.3	29693.9	29421.8	25144.7	21102.4	23506.5	27821.1	25872.8	26798.5	25099.2	24851.2	27562.5	26978.2	27145.7	26571.3	27056.6	28264	25546.2	26554.2
FBgn0004908	ARL2	FBgn0004908	40993	Arl2	ADP ribosylation factor-like 2	NM_057538	188.253	252.744	214.396	113.373	121.179	151.032	286.187	255.488	239.36	167.12	264.651	272.42	290.683	200.196	270.139	225.219	291.428	195.12	251.142	263.553	238.345	190.843	267.807	270.775
FBgn0004910	63F-1	FBgn0004910	47878	Eip63F-1	Ecdysone-induced protein 63F 1	NM_001202116	1270.97	1295.71	1255	1289.77	1330.39	1297.45	1793.57	1757.06	1627.83	1380.94	1242.95	1630.13	738.492	574.174	679.114	545.802	913.342	801.153	803.477	960.871	806.463	1063.64	804.196	816.884
FBgn0004911	CG32265	NA	4379905	Eig63F-2	Ecdysone-induced gene 63F 2	NR_003122	35.098	55.4543	67.9791	29.2574	52.8546	4.75692	66.6463	20.9036	88.9576	87.958	96.7345	61.5142	55.9761	52.8296	60.27	23.3335	90.1324	32.3046	55.4122	77.7848	60.532	92.7952	58.0507	72.0244
FBgn0004913	CG1119	FBgn0004913	40607	Gnf1	Germ line transcription factor 1	NM_001014605	522.215	559.875	528.145	631.473	520.811	596.993	587.076	457.556	586.936	740.104	592.088	491.235	544.049	732.663	555.345	541.744	350.014	544.009	687.29	635.09	620.453	434.212	610.694	599.899
FBgn0004914	CG9310	FBgn0004914	44544	Hnf4	Hepatocyte nuclear factor 4	NM_001103656	2590.87	2621.28	2558.11	2527.11	2783.24	2810.15	2402.21	2868.43	2656.8	3097.38	2430.04	2342.81	2434.47	2549.72	2697.08	2665.1	2448.6	2842.8	2267.43	2406.75	2270.58	2334.76	2335.19	2364.04
FBgn0004915	CG5193	FBgn0004915	34430	TfIIB	Transcription factor IIB	NM_001273420	550.932	575.871	728.945	610.749	563.352	642.184	729.189	804.787	616.283	609.423	699.409	771.564	663.857	535.247	529.515	567.106	686.508	817.951	666.734	649.732	668.375	675.829	627.722	687.423
FBgn0004919	CG2679	FBgn0004919	38006	gol	goliath	NM_001169829	810.444	842.478	804.245	1034.98	1072.56	1155.93	752.711	1163.63	1052.82	1198.74	1148.04	1203.92	4377.92	4074.83	3910.02	3323.51	3808.09	3694.35	4647.47	4498.71	4971.19	3973.56	4220.67	4088.98
FBgn0004921	CG8261	FBgn0004921	35881	Ggamma1	G protein gamma 1	NM_078938	15931.3	15486.7	15194.9	18968.6	18366.3	19665.1	25947	23284.2	17396.2	12946.2	16781.4	23322.7	16403	15463.8	14422.8	15670	19582.8	19474.5	17958	17361.6	17449	20854.4	18100.2	18287.8
FBgn0004924	CG6146	FBgn0004924	32458	Top1	Topoisomerase 1	NM_001014742	3143.93	3116.1	2931.47	3357.29	3142.91	3265.63	2375.74	3219.15	3053.9	3816.12	2988.91	2771.66	2798.81	3154.48	3077	3138.87	2906.77	3114.16	3340.82	3146.17	3024.08	3481.57	3260.13	3081.55
FBgn0004926	CG4153	FBgn0004926	39433	eIF2beta	eukaryotic translation initiation factor 2 subunit beta	NM_079319	2504.72	2619.15	2649.09	2763.61	2888.95	2855.34	2719.76	2579.27	2581.6	2065.76	2369.08	2436.84	2940.22	2655.38	2807.94	2996.84	2729.51	2814.37	2531.98	2693.19	2570.72	2775.1	2650.21	2551.85
FBgn0004956	CG5993	FBgn0004956	32813	upd1	unpaired 1	NM_001103545	0	0	0	4.87624	0	0	0	0	0	0	2.19022	0	0	0	1.07625	3.0435	0	0	0	0	1.26108	0	0	0.911701
FBgn0004957	15175	FBgn0004957	32818	por	porcupine	NM_001272750	371.188	355.121	327.346	447.395	412.523	457.854	489.066	585.3	386.094	394.554	418.696	554.507	399.689	383.71	406.823	396.67	413.107	478.107	450.448	366.046	421.202	496.367	395.519	393.855
FBgn0004959	306a1	FBgn0004959	32857	phm	phantom	NM_001298485	15.9536	18.1293	23.0083	8.53342	23.2044	14.2708	33.3232	29.0327	18.3418	16.3351	12.4112	0	4.91019	6.95126	18.2963	14.203	0	6.46091	2.68124	5.49069	15.7636	35.0171	10.8361	15.4989
FBgn0005198	6975	FBgn0005198	40201	gig	gigas	NM_001275160	1351.8	1322.37	1269.64	1228.81	1197.61	1136.9	906.586	1181.05	1209.64	1669.94	1300.62	1104.62	1265.85	1394.42	1456.17	1289.43	1036.52	1266.34	1333.47	1268.35	1315.94	1350.78	1205.91	1221.68
FBgn0005278	CG2674	FBgn0005278	48552	Sam-S	S-adenosylmethionine Synthetase	NM_001258885	9026.56	8255.22	8201.42	9189.28	9683.99	8828.84	7056.67	6811.08	6889.17	9739.46	8215.86	7993.34	9651.46	7403.1	9860.61	9671.24	10354.7	8383.68	6749.56	6233.77	5793.42	7859.58	7038.84	7398.45
FBgn0005322	CG5395	FBgn0005322	44021	nmd	no mitochondrial derivative	NM_001298871	827.461	763.563	763.458	714.369	602.026	726.62	828.178	668.914	756.598	703.664	779.717	833.078	767.953	702.078	706.021	747.688	688.011	549.177	816.883	793.405	731.429	653.944	784.846	765.829
FBgn0005355	CG6054	FBgn0005355	41565	Su(fu)	Suppressor of fused	NM_080502	362.679	333.792	383.82	360.842	317.127	417.42	357.734	334.457	350.328	388.272	378.177	382.267	372.192	407.344	436.958	384.496	345.508	356.642	361.073	344.083	409.852	235.49	388.553	411.177
FBgn0005386	ASH-1	FBgn0005386	40133	ash1	absent, small, or homeotic discs 1	NM_001259905	1013.59	960.852	939.157	950.867	785.084	811.055	747.811	1112.53	1162.87	1482.72	1114.45	1017.62	998.732	1201.18	1050.42	916.095	1152.19	1069.93	1133.27	1088.99	1099.03	1166.94	1061.94	1052.1
FBgn0005390	CG4790	FBgn0005390	45994	fs(1)M3	female sterile (1) M3	NM_132056	43.6066	44.79	32.4208	20.724	18.0479	17.8385	30.3829	36.0006	44.9373	41.4659	25.9175	18.4543	65.7965	54.2199	53.8125	48.6961	9.01324	23.2593	98.312	47.586	23.3301	7.00341	49.5366	18.234
FBgn0005391	CG2979	FBgn0005391	31938	Yp2	Yolk protein 2	NM_001298141	1.30733e+06	1.26631e+06	1.27587e+06	1.65477e+06	1.76128e+06	1.66117e+06	381944	435147	425733	257690	280809	288054	1.01522e+06	891981	1.00656e+06	1.2007e+06	1.35329e+06	1.35486e+06	253814	255863	290850	328922	238327	256052
FBgn0005411	2020-09-21	FBgn0005411	32602	U2af50	U2 small nuclear riboprotein auxiliary factor 50	NM_001258779	1609.19	1564.45	1563.52	1295.86	1237.57	1563.84	1752.41	1437.7	1616.83	1457.59	1473.28	1557.19	1528.05	1395.81	1492.76	1365.52	1108.63	1272.8	1496.13	1470.59	1423.13	1218.59	1325.88	1460.55
FBgn0005427	CG3114	FBgn0005427	30975	ewg	erect wing	NM_001014707	1786.81	1671.09	1652.42	1933.43	1786.74	1830.23	2171.89	1820.93	1958.9	1685.02	1800.36	2024.7	1586.97	1493.13	1435.72	1526.82	1443.62	1771.58	1673.98	1636.23	1762.37	1530.25	1565.82	1578.15
FBgn0005533	BcDNA:RE44119	FBgn0005533	39088	RpS17	Ribosomal protein S17	NM_079278	24075.1	23476.4	25536.1	19968.2	21513.1	20954.2	25739.2	21126.5	22371.5	15956.8	19584.5	20486.9	25528.1	21852	24496.5	21090.5	23128	20093.4	20645.5	19357.4	19657.8	19413.5	19255.8	21190.7
FBgn0005536	0573/06	FBgn0005536	49070	Mbs	Myosin binding subunit	NM_001104143	2983.33	2935.88	3055.92	3791.28	4192.27	3947.05	3093.17	3466.51	3255.66	3706.8	3400.31	3603.86	2692.75	2797.19	2745.52	3397.57	3752.51	3709.85	3499.91	3697.07	3607.96	3991.07	3683.51	3579.34
FBgn0005558	CG1464	FBgn0005558	43812	ey	eyeless	NM_001014693	634.954	535.347	575.208	881.381	651.013	795.595	887.964	796.658	672.226	825.548	914.78	741.686	710.013	735.444	607.005	793.34	931.368	802.445	709.634	715.62	827.271	808.894	935.778	867.939
FBgn0005561	CG11049	FBgn0005561	43825	sv	shaven	NM_001014697	498.816	554.543	523.962	574.177	443.463	504.234	761.532	527.234	606.195	604.397	554.124	573.84	591.187	560.272	462.788	594.498	685.006	559.515	721.252	741.244	709.36	692.462	691.191	680.129
FBgn0005564	CG9262	FBgn0005564	40129	Shal	Shaker cognate l	NM_001104176	1149.72	1078.16	1070.93	1378.76	1321.36	1354.53	1303.52	1574.73	1342.62	1402.3	1333.84	1437.68	1151.93	1183.11	978.312	1294.5	1221.29	1099.65	1199.41	1297.63	1302.7	1364.79	1390.9	1275.47
FBgn0005585	CG9429	FBgn0005585	41166	Calr	Calreticulin	NM_001275501	7733.25	7654.82	7977.61	7514.29	7720.63	8626.67	8569.93	9187.12	8054.79	7311.82	8194.69	7959.94	10010.9	9870.79	10023.1	10372.3	9539.01	9399.33	7554.83	8382.46	8665.54	9283.02	8781.91	9062.31
FBgn0005586	AAF58762	FBgn0005586	36127	Rab3	Rab3	NM_078963	3287.51	3191.82	3019.32	4107.01	4053.04	3926.84	4167.35	4127.29	3773.82	3968.16	3843.1	4005.46	3137.61	3267.09	3131.89	3706.99	4006.38	3872.67	3962.87	3824.27	3911.25	4299.22	4213.71	4465.51
FBgn0005590	BcDNA:LD30945	FBgn0005590	46000	scw	screw	NM_001299159	5.31787	1.06643	0	0	0	0	0	0	0	10.0523	1.09511	0	3.92815	0	7.53376	0	0	7.75309	0	0.915116	0.630542	7.00341	3.09604	0
FBgn0005593	BEST:GH04411	FBgn0005593	34352	RpL7	Ribosomal protein L7	NM_001298865	40424.3	39056.9	40971.5	38256.6	38603.2	39564.5	43822.9	39971.1	39170.7	34059.8	36032.7	37202.9	38570.5	38197.2	40320.7	36373.9	42506.4	37745.9	36892.9	36029.9	36032.3	39812.6	33718.2	36968.6
FBgn0005596	CG11879	FBgn0005596	43439	yem	yemanuclein	NM_001276125	227.605	260.209	232.175	164.573	311.971	266.388	196.999	279.875	230.189	285.235	262.461	165.21	259.258	205.757	204.488	262.756	353.019	218.379	373.585	270.874	254.739	186.466	259.293	274.422
FBgn0005612	CG17263	FBgn0005612	37822	Sox14	Sox box protein 14	NM_001299872	1264.59	1265.85	1317.75	1309.27	1420.63	1361.67	849.74	912.789	974.865	1240.21	1050.57	1045.74	1282.54	1405.55	1328.09	1498.42	1613.37	1404.6	1102.88	1094.48	1059.94	1012.87	941.196	1004.69
FBgn0005613	CG13945	FBgn0005613	36575	Sox15	Sox box protein 15	NM_079015	80.8317	70.3843	110.858	15.8478	46.4089	89.1923	80.3676	134.712	115.553	139.476	104.765	141.483	67.7606	126.513	129.15	80.1456	19.5287	42.642	111.718	98.8325	115.389	137.442	118.423	96.6403
FBgn0005614	CG1694	FBgn0005614	36003	trpl	transient receptor potential-like	NM_057547	41498.6	42561.2	40076.3	41901.5	41220.1	39999.8	32990.9	37376.7	41796.3	42995.1	42428.8	32292.3	85129.9	91185.3	90204.9	76409.2	64374.1	68829.4	85518.9	83899.6	90569.2	63968.3	80661.1	81382.1
FBgn0005616	CG3241	FBgn0005616	33565	msl-2	male-specific lethal 2	NM_078743	370.124	392.446	351.4	404.728	371.271	472.124	494.947	361.167	361.333	314.136	388.763	387.54	333.893	390.661	380.993	333.771	419.116	408.33	336.942	382.518	363.823	233.739	400.163	334.594
FBgn0005617	CG10385	FBgn0005617	35121	msl-1	male-specific lethal 1	NM_001299125	611.555	599.333	673.516	586.368	696.133	577.966	802.696	574.848	637.376	880.836	617.641	548.355	525.39	603.37	533.82	692.904	935.875	507.828	907.151	582.014	647.567	859.669	648.62	681.952
FBgn0005619	CG3454	FBgn0005619	36076	Hdc	Histidine decarboxylase	NM_001273926	1242.26	1179.47	1252.91	971.591	1035.18	1100.04	1533.85	1603.77	1370.13	1279.16	1315.95	1145.92	812.145	810.517	888.983	784.21	722.561	580.19	961.67	1003.88	994.365	808.019	857.603	850.617
FBgn0005624	49Ea	FBgn0005624	36431	Psc	Posterior sex combs	NM_001299439	313.754	292.201	298.062	254.784	340.332	318.714	255.804	357.683	355.83	555.392	386.208	268.905	280.863	307.246	314.265	317.539	483.711	401.869	367.329	282.771	274.916	354.548	315.022	268.04
FBgn0005626	CG10118	FBgn0005626	38746	ple	pale	NM_001300026	3340.69	3575.73	3584.07	2923.31	2961.14	3326.28	1841.59	2425.97	2766.86	3214.24	2800.56	2799.78	1007.57	956.494	1005.22	1055.08	854.756	882.56	794.539	920.606	873.301	1037.38	1087.48	1015.63
FBgn0005631	BEST:GM07780	FBgn0005631	37603	robo1	roundabout 1	NM_057551	996.569	922.46	980.991	1094.72	910.13	1210.64	1090.84	1082.34	1148.19	1223.87	1153.15	1187.22	1082.21	1031.57	1139.75	1044.94	1089.1	1166.84	1101.09	1110.95	1216.95	1110.92	1250.03	1232.62
FBgn0005632	BcDNA.LD22582	FBgn0005632	43749	faf	fat facets	NM_001260458	5685.87	6060.51	5828.42	5254.15	5031.5	4924.6	4006.62	5275.83	6138.07	6650.88	5646.74	4334.12	5356.03	5580.47	5582.51	5733.96	5068.44	5070.52	5713.71	5430.3	5860.26	4877.88	5783.4	5991.7
FBgn0005633	CG7445	FBgn0005633	40185	fln	flightin	NM_001275155	90.4038	70.3843	75.2999	67.0483	55.4328	111.788	190.138	106.84	114.636	49.0052	72.6421	79.9685	97.2217	76.4639	82.8713	53.7686	18.0265	38.7655	72.3933	89.6813	117.281	75.2867	87.4631	95.7286
FBgn0005636	CG3385	FBgn0005636	37886	nvy	nervy	NM_001274235	261.639	246.345	260.412	231.621	232.044	343.687	288.147	250.843	335.654	286.492	273.047	269.784	330.947	308.636	272.291	290.147	359.027	179.613	293.148	297.413	409.852	182.964	282.514	275.334
FBgn0005638	C/EBP	FBgn0005638	37889	slbo	slow border cells	NM_001299907	11.6993	21.3286	14.6417	26.8193	18.0479	3.56769	14.7014	36.0006	16.5076	13.822	11.3161	0	14.7306	8.34152	2.1525	4.05801	0	9.04528	17.8749	14.6418	14.5025	28.8891	1.54802	5.47021
FBgn0005640	CG10579	FBgn0005640	38433	Eip63E	Ecdysone-induced protein 63E	NM_001043116	1299.69	1363.96	1311.47	1737.16	1726.15	1579.3	1723.98	1764.03	1545.29	1607.12	1432.4	1649.46	1497.61	1425.01	1445.4	1269.14	1398.55	1717.31	1583.72	1653.61	1672.2	1816.51	1544.15	1527.1
FBgn0005642	CG1454	FBgn0005642	43398	wdn	wings down	NM_057552	531.787	518.284	518.733	592.463	479.558	456.664	436.141	450.588	644.713	444.816	515.796	520.235	560.743	490.759	685.572	587.396	446.155	647.383	689.077	571.947	583.251	394.817	540.259	520.581
FBgn0005648	CG2163	FBgn0005648	35788	Pabp2	Pabp2	NM_057554	761.519	849.943	788.558	1122.75	795.397	998.953	1015.38	739.754	799.701	769.004	854.184	891.956	838.66	795.225	666.199	731.456	841.236	846.379	733.765	738.498	697.38	730.106	725.247	747.595
FBgn0005649	CG5422	FBgn0005649	42848	Rox8	Rox8	NM_001275968	3152.43	3196.09	3129.13	3868.08	3481.96	3785.32	3069.65	3828.84	3031.89	3617.59	2960.44	2893.81	3540.25	3497.88	3615.13	3555.83	3802.08	3915.31	3301.49	3220.29	3125.6	4110.13	3044.95	2901.94
FBgn0005654	CG4088	FBgn0005654	36454	Orc3	Origin recognition complex subunit 3	NM_057556	0	0	0	0	0	0	0	0	0	0	0	0	0	0	0	0	0	0	0	0	0	0	0	0
FBgn0005655	53/13	FBgn0005655	37290	PCNA	Proliferating cell nuclear antigen	NM_057557	9.57217	10.6643	4.18333	10.9715	0	7.13538	18.6218	27.8714	25.6785	37.6963	26.2826	39.5449	33.3893	31.9758	31.2113	15.2175	0	25.8436	181.43	95.172	47.2907	12.256	96.7512	21.8808
FBgn0005658	CG13294	FBgn0005658	38700	Ets65A	Ets at 65A	NM_001144422	310.564	287.936	280.283	551.015	412.523	530.397	335.192	427.362	348.494	454.868	392.414	307.571	282.827	290.563	313.189	336.814	226.833	400.576	323.536	361.471	392.828	415.828	376.169	370.151
FBgn0005659	CG5583	FBgn0005659	43334	Ets98B	Ets at 98B	NM_001300641	933.818	872.338	869.087	1052.05	913.997	998.953	792.895	1276.28	831.799	689.842	779.717	996.531	973.199	973.177	1020.29	1062.18	890.808	1146.17	777.558	845.567	803.311	780.005	852.959	768.564
FBgn0005660	CG2914	FBgn0005660	33229	Ets21C	Ets at 21C	NM_001103577	1012.52	1045.1	1078.25	1160.55	1109.95	1717.25	999.695	952.273	781.359	973.82	796.508	858.563	1382.71	1437.52	1399.13	1431.46	1694.49	1758.66	997.419	1042.32	1153.89	1055.76	872.309	884.35
FBgn0005664	CG16963	FBgn0005664	34604	Crys	Crystallin	NM_001298925	181.871	198.356	190.341	271.85	252.671	161.735	163.675	189.293	204.511	227.434	211.721	209.148	147.306	129.294	160.361	155.219	97.6434	142.14	142.105	171.127	208.079	215.355	207.435	151.342
FBgn0005666	39c-18	FBgn0005666	43814	bt	bent	NM_001169354	13628.6	14924.7	14423.1	11765.2	10206.1	10302.3	9358.91	10693.3	16017.9	19422.4	12848.5	12105.1	9197.76	9249.35	8831.71	11524.7	10870	10517.1	16734.5	18891.6	15213.7	14774.6	18053	16531
FBgn0005670	4d1	FBgn0005670	31188	Cyp4d1	Cytochrome P450-4d1	NM_057559	322.263	234.614	279.237	163.354	161.142	101.085	143.094	98.7113	96.2943	90.4711	51.4701	23.7269	227.833	159.879	185.115	181.596	289.926	201.58	156.405	171.127	148.808	42.8959	85.9151	89.3467
FBgn0005671	1208/13	FBgn0005671	41550	Vha55	Vacuolar H[+]-ATPase 55kD subunit	NM_001170126	10291.1	10834.9	10320.3	11703	11473.3	11723.4	10053.8	11916.2	10925.3	12211.1	11405.2	11222	10002.1	11138.7	10341.7	10362.1	12164.9	11376.4	10952.8	10737.1	10786.7	12061.6	11074.5	10565.7
FBgn0005672	CG10334	FBgn0005672	35253	spi	spitz	NM_001032110	1412.43	1306.37	1295.79	1337.31	1381.95	1570.97	2106.22	1851.13	1703.95	1294.24	1572.94	1884.97	1531.98	1284.59	1352.85	1267.11	1407.57	1568.71	1665.05	1518.18	1568.79	1826.14	1556.53	1502.48
FBgn0005674	AATS	FBgn0005674	42834	GluProRS	Glutamyl-prolyl-tRNA synthetase	NM_079747	2130.34	2122.19	2119.9	1968.78	2098.71	1786.22	1412.31	1694.35	2107.47	3431.62	2188.39	1562.46	2212.53	2075.65	2305.33	2251.18	2358.46	2009.34	2168.23	2339.04	2435.78	2622.78	2259.33	2505.35
FBgn0005677	BG:DS02780.3	FBgn0005677	34982	dac	dachshund	NM_001014486	397.777	446.833	469.579	424.233	510.498	611.264	515.529	552.783	586.019	823.035	606.69	591.415	418.348	414.295	520.905	538.7	498.733	414.79	486.197	611.297	600.907	622.428	684.225	640.014
FBgn0005683	CG5354	FBgn0005683	44315	pie	pineapple eye	NM_001273419	20.2079	23.4614	50.2	29.2574	73.4807	17.8385	30.3829	49.9363	44.0202	40.2094	44.8994	26.3632	40.2635	55.6101	32.2875	36.5221	22.5331	25.8436	42.006	36.6046	37.202	39.3942	39.4745	27.351
FBgn0005694	AEF-1	FBgn0005694	40370	Aef1	Adult enhancer factor 1	NM_001275228	1412.43	1427.95	1276.96	1659.14	1980.11	1749.36	1428.98	1859.26	1191.3	1652.35	1286.39	1573.01	1383.69	1472.28	1311.95	1362.48	1281.38	1821.98	1555.12	1410.19	1391.61	1871.66	1301.11	1428.64
FBgn0005695	CG8411	FBgn0005695	35864	gcl	germ cell-less	NM_001299281	574.33	539.613	550.108	775.322	645.857	530.397	866.402	689.818	521.823	447.329	511.78	500.902	606.899	524.125	570.413	572.179	393.578	439.342	668.521	491.417	478.581	400.945	435.767	517.846
FBgn0005696	CG5923	FBgn0005696	43278	DNApol-alpha73	DNA polymerase alpha 73kD	NM_170327	18.0808	21.3286	17.7791	18.2859	7.73481	28.5415	55.8653	40.6458	33.9323	27.6439	25.1875	43.9387	13.7485	23.6343	13.9913	18.261	31.5463	63.3169	88.4808	58.5674	17.0246	0	57.2767	24.6159
FBgn0005771	BG:DS04641.1	FBgn0005771	34847	noc	no ocelli	NM_001299003	2081.42	1989.96	1994.4	1525.04	1812.52	1971.74	1603.43	2020.68	1897.46	2682.72	1684.28	1995.7	1939.52	2086.77	1871.6	1835.23	1897.29	1716.02	1850.05	1948.28	2072.59	2074.76	1661.02	1710.35
FBgn0005775	CG7503	FBgn0005775	38590	Con	Connectin	NM_001259706	1708.1	1630.57	1427.56	1272.7	1389.69	1272.48	1919.02	2279.65	1886.45	1901.15	1155.34	1349.8	1585.99	1876.84	1563.79	1184.94	875.786	1349.04	1803.58	1987.63	2141.95	1824.39	1344.45	1412.22
FBgn0005777	CG8402	FBgn0005777	49779	PpD3	Protein phosphatase D3	NM_001275504	855.114	978.981	967.395	952.086	1162.8	1026.31	971.272	695.624	740.09	802.931	849.438	834.836	1039	806.347	878.221	987.11	881.795	931.663	893.745	843.737	867.626	997.986	891.659	866.116
FBgn0005778	CG10138	FBgn0005778	44148	PpD5	Protein phosphatase D5	NM_079968	0	0	2.09166	7.31436	0	0	0	15.097	0	0	0.365036	0	1.96407	1.39025	3.22875	0	0	0	5.36247	0.915116	1.26108	0	1.54802	1.8234
FBgn0005779	CG8822	FBgn0005779	49780	PpD6	Protein phosphatase D6	NM_080208	1.06357	0	5.22916	0	0	0	0	0	0	0	0	0	1.96407	0	0	4.05801	0	0	0	0	0	0	5.41807	0
FBgn0008635	BcDNA.GH09317	FBgn0008635	32820	betaCOP	Coat Protein (coatomer) beta	NM_078676	2805.71	2692.73	2813.29	3308.53	2963.72	2915.99	2539.42	2472.43	2394.52	2012.98	2349.37	2094.12	3160.2	2915.36	3078.08	3348.87	3196.7	3381.64	2376.47	2474.47	2678.54	2270.86	2545.72	2612.94
FBgn0008636	57San	FBgn0008636	47894	hbn	homeobrain	NM_176240	62.7509	98.1114	72.1624	88.9914	130.203	73.7323	135.253	139.357	112.802	74.136	75.1974	83.4836	75.6169	86.1957	85.0238	72.0296	67.5993	116.296	178.749	122.625	111.606	74.4112	84.3671	86.6116
FBgn0008646	CG9930	FBgn0008646	45396	E5	E5	NM_080086	57.433	56.5207	67.9791	43.8862	67.0351	35.6769	42.144	53.4202	58.6936	49.0052	65.7065	47.4538	36.3354	54.2199	37.6688	56.8121	43.564	16.7984	53.6247	71.379	52.335	57.7781	63.4688	70.201
FBgn0008651	CG6570	FBgn0008651	42541	lbl	ladybird late	NM_001144620	168.045	157.831	126.546	102.401	74.7699	135.572	144.074	224.133	143.983	143.246	167.551	192.452	113.916	134.855	163.59	109.566	168.247	126.634	176.068	175.702	183.488	199.597	157.124	154.989
FBgn0010014	BcDNA:RH11383	FBgn0010014	44317	CanB	Calcineurin B	NM_001258602	1634.71	1647.63	1647.19	1659.14	1750.65	1865.9	3023.59	2020.68	2055.19	1883.56	2159.19	2734.75	1597.77	1534.84	1442.18	1747.99	2128.63	1634.61	1978.75	1948.28	1877.12	2283.11	1967.53	2244.61
FBgn0010015	CAN A1/PP2B	FBgn0010015	43670	CanA1	Calcineurin A1	NM_001260448	162.727	139.702	184.066	129.22	149.54	130.815	138.193	183.487	195.34	174.659	192.374	176.634	187.569	148.757	174.353	133.914	142.71	89.1606	152.83	219.628	182.857	140.068	153.254	174.135
FBgn0010019	4g1	FBgn0010019	30986	Cyp4g1	Cytochrome P450-4g1	NM_080292	12.7629	117.307	239.496	24.3812	70.9025	0	798.776	267.101	124.724	228.691	10.221	14.9392	151.234	109.83	21.525	66.9571	0	0	286.892	634.175	127.37	0	719.055	144.96
FBgn0010038	CG4181	FBgn0010038	48335	GstD2	Glutathione S transferase D2	NM_080173	75.5138	58.6536	56.4749	69.4864	21.9153	92.7599	98.9894	68.5172	71.5329	67.8533	75.5624	474.538	60.8863	68.1224	99.0151	61.8846	151.723	65.9013	76.8621	67.7186	62.4237	63.9061	59.5987	57.4372
FBgn0010039	BcDNA:LP11313	FBgn0010039	48336	GstD3	Glutathione S transferase D3	NM_176479	373.315	376.449	430.883	380.347	308.103	375.797	487.106	537.686	418.192	224.921	412.491	993.016	327.018	335.051	295.969	277.973	411.605	461.309	377.16	311.139	308.966	477.983	396.293	428.499
FBgn0010040	CG11512	FBgn0010040	48337	GstD4	Glutathione S transferase D4	NM_080174	5.31787	5.33214	10.4583	1.21906	0	15.46	22.5421	0	4.58544	6.28271	8.39582	0	6.87426	6.95126	0	13.1885	0	0	6.25622	9.15116	6.93596	0	6.19208	2.7351
FBgn0010041	CG12242	FBgn0010041	48338	GstD5	Glutathione S transferase D5	NM_080175	1.06357	0	3.1375	0	0	0	0	3.48393	5.50253	3.76963	6.57065	42.1812	0	0	0	1.0145	0	0	0	10.9814	1.26108	8.75426	7.7401	0
FBgn0010042	CG4423	FBgn0010042	48339	GstD6	Glutathione S transferase D6	NM_080176	6.38145	0	3.1375	0	0	0	0	0	0.917088	6.28271	4.38043	0	2.94611	0	0	1.0145	0	0	0	0	1.26108	0	2.32203	1.8234
FBgn0010043	CG4371	FBgn0010043	48340	GstD7	Glutathione S transferase D7	NM_080375	0	0	4.18333	0	0	0	8.82083	0	0	2.51308	0.730072	0	0.982037	0	0	1.0145	0	0	0	0	0	0	0.77401	0.911701
FBgn0010044	CG4421	FBgn0010044	48341	GstD8	Glutathione S transferase D8	NM_080177	7.44502	28.7936	9.41249	9.75248	0	0	31.363	15.097	13.7563	12.5654	5.1105	0	22.5869	8.34152	21.525	4.05801	0	0	15.1937	21.9628	12.6108	0	6.19208	6.38191
FBgn0010051	CG1063	FBgn0010051	40664	Itp-r83A	Inositol 1,4,5,-tris-phosphate receptor	NM_001300251	3105.64	3209.95	3125.99	3317.06	2656.91	2874.37	1864.14	2686.11	3036.48	3298.42	2673.16	2290.97	3590.33	3510.39	3963.83	3730.32	2899.26	3388.1	3196.93	2944.84	3357.01	2412.68	3174.21	3105.25
FBgn0010052	CG8425	FBgn0010052	36780	Jhe	Juvenile hormone esterase	NM_001169695	125.502	143.968	146.417	125.563	150.829	135.572	210.72	98.7113	136.646	116.858	140.904	126.544	12.7665	30.5856	24.7538	18.261	0	19.3827	6.25622	12.8116	6.30542	22.7611	20.1243	20.0574
FBgn0010053	142196_at	FBgn0010053	251984	Jheh1	Juvenile hormone epoxide hydrolase 1	NM_137541	3397.06	3202.48	3449.15	3264.64	3697.24	3667.59	2562.94	2717.46	2421.11	2152.46	2435.52	2712.78	3322.23	3225.39	3453.69	3240.32	3796.08	3331.25	1771.4	1759.77	2030.35	2187.69	2070.48	2044.95
FBgn0010078	CG3661	FBgn0010078	37628	RpL23	Ribosomal protein L23	NM_079089	35586.1	36211.6	37352.9	36994.8	40324.2	40294.7	54136.4	42391.3	36327.7	21850	32676.2	40058.1	37226.1	33254.8	35583	32280.4	46422.7	41333	32194.5	31286.9	31814.6	41400.7	30808.7	33561.5
FBgn0010097	CG17566	FBgn0010097	35199	gammaTub37C	gamma-Tubulin at 37C	NM_001273636	0	1.06643	0	7.31436	0	0	0	0	4.58544	0	0.365036	0	0.982037	8.34152	6.45751	0	0	0	65.2434	28.3686	0	0	7.7401	0
FBgn0010100	ACON-1	FBgn0010100	44149	Acon	Aconitase	NM_001103716	20766.3	21389.4	22494.8	20129.1	19731.5	20224	17308.4	21718.8	22926.3	28215.7	21434.5	20129.2	17459.6	18694.7	19588.8	18497.4	18160.2	18040.2	20169.1	21864.9	21861.5	23161.2	20107.2	20904.4
FBgn0010105	CG17943	FBgn0010105	39717	comm	commissureless	NM_001274962	405.222	350.855	455.983	390.099	252.671	357.958	445.942	371.619	376.923	301.57	293.124	193.33	455.665	442.1	389.603	352.032	319.97	421.251	411.123	381.603	496.237	287.14	316.57	342.8
FBgn0010109	44C	FBgn0010109	35800	dpn	deadpan	NM_057575	0	4.26571	7.32083	0	0	0	0	0	1.83418	6.28271	1.46014	0	1.96407	4.17076	0	1.0145	0	0	0	0	1.89163	0	2.32203	1.8234
FBgn0010113	CG15532	FBgn0010113	43604	hdc	headcase	NM_001276174	2220.74	2261.89	2196.25	1990.73	2564.09	2320.19	2703.1	3193.6	2365.17	3703.03	2151.52	2609.96	2204.67	2235.53	1911.42	1716.54	2175.2	2095.92	2442.61	2346.36	2172.22	3134.03	2168.78	1980.21
FBgn0010114	CG2040	FBgn0010114	35949	hig	hikaru genki	NM_001014514	3261.98	3406.17	3472.16	3307.31	3501.29	3371.47	3641.04	4367.68	4094.8	3809.84	3662.4	3299.8	3278.04	3251.8	3543.02	3108.43	2723.5	2813.08	3754.62	3961.54	4285.79	3221.57	3462.92	3380.59
FBgn0010173	CG9633	FBgn0010173	40972	RpA-70	Replication Protein A 70	NM_079550	872.131	922.46	854.445	849.685	779.927	934.735	773.293	869.82	836.384	804.187	854.184	915.683	910.349	973.177	968.626	828.848	832.222	876.1	1086.79	981.004	921.222	740.611	962.868	886.173
FBgn0010194	CG6407	FBgn0010194	32838	Wnt5	Wnt oncogene analog 5	NM_001298478	369.06	381.781	355.583	373.032	536.28	449.529	429.281	401.813	428.28	567.957	445.709	386.661	385.941	303.075	427.272	396.67	217.82	329.506	387.885	406.311	457.774	528.758	463.632	487.76
FBgn0010197	CG33114	FBgn0010197	34553	Gyc32E	Guanyl cyclase at 32E	NM_001103678	24.4622	35.1921	25.1	18.2859	6.44568	20.2169	43.1241	32.5167	27.5126	16.3351	21.9022	10.5453	14.7306	38.9271	26.9063	29.4205	37.5552	19.3827	20.5561	49.4162	51.0739	7.87884	24.7683	26.4393
FBgn0010198	CG2033	FBgn0010198	44150	RpS15Aa	Ribosomal protein S15Aa	NM_001169267	26999.9	26475.1	28274.1	25276	25680.9	25040.4	33548.6	24839.2	25567.5	20951.6	22551.2	26479.2	28773.7	25570.9	27158.1	24712.2	30095.2	28658	23159.6	22121.1	21982.6	25447.8	21474.9	24134.6
FBgn0010213	CG8905	FBgn0010213	36878	Sod2	Superoxide dismutase 2 (Mn)	NM_001299574	2546.2	2475.18	2676.28	2519.8	2266.3	2565.17	2569.8	2905.59	2267.96	1870.99	2353.39	2600.29	2468.84	2339.8	2430.17	2077.7	2442.59	2376.32	2069.91	2219.16	2274.37	2434.56	2176.52	2250.99
FBgn0010215	CG17947	FBgn0010215	40517	alpha-Cat	alpha Catenin	NM_001300225	2199.47	2112.59	1987.08	1643.29	1920.81	1638.76	2300.28	1954.48	2121.23	1909.94	2124.14	1848.06	2134.95	1979.72	1844.69	2142.63	1871.75	1643.66	2187.89	2091.95	2179.15	1871.66	2141.68	2315.72
FBgn0010217	ATP	FBgn0010217	43829	ATPsynbeta	ATP synthase, beta subunit	NM_001272152	52614	52922.6	56786.6	40847.1	37433.9	36842.3	40422	35184.2	49179.8	51228	46814.4	42912.3	38699.2	35806	37568.7	36482.5	30228.9	28204.5	39662.6	40173.6	39647.9	31980.2	38170.3	40281.7
FBgn0010220	CG12759	FBgn0010220	35917	Dbp45A	DEAD box protein 45A	NM_057579	417.985	393.512	378.591	319.394	332.597	420.987	306.769	378.587	326.483	317.905	355.18	369.964	301.486	348.953	351.934	351.017	244.86	222.255	315.492	314.8	324.099	423.706	324.31	307.243
FBgn0010222	151767_at	FBgn0010222	47895	Nmdmc	NAD-dependent methylenetetrahydrofolate dehydrogenase	NM_001275469	623.255	556.676	705.937	502.253	693.555	616.021	358.714	265.94	386.094	454.868	462.135	531.659	881.87	1102.47	982.617	1561.32	1294.9	1258.59	342.304	506.059	341.754	659.196	855.281	908.054
FBgn0010223	CG12232	FBgn0010223	39861	Galphaf	G protein alpha f subunit	NM_079394	32.9708	37.325	32.4208	39.0099	30.9393	32.1092	121.531	9.29047	41.269	30.157	50.74	13.1816	35.3533	51.4394	79.6426	28.406	21.0309	72.3622	26.8124	23.793	42.8769	0.875426	39.4745	27.351
FBgn0010225	CG1106	FBgn0010225	46008	Gel	Gelsolin	NM_001043192	41805.9	39037.7	41672.2	34999.2	34448.3	33922.8	17571.1	17905.1	20490.5	29648.1	21696.3	19217.9	39087.1	38906.2	41322.7	35227.5	34320.9	30551.1	19231.6	19493.8	19529.2	18433.9	18960.9	20564.3
FBgn0010226	CG8938	FBgn0010226	36927	GstS1	Glutathione S transferase S1	NM_001274111	2422.82	2302.42	2594.71	2419.83	2518.97	2267.86	1424.07	1599.12	1345.37	1467.64	1432.77	1476.34	3877.08	4136	3958.45	3258.58	3920.76	3739.58	1702.58	1565.76	1575.09	1944.32	1784.87	1889.96
FBgn0010228	BcDNA:RE28596	FBgn0010228	37480	HmgZ	HMG protein Z	NM_001299765	3486.4	3401.91	3534.91	4636.09	5023.76	5038.77	6586.22	5132.99	3745.39	3556.02	3837.26	5985.34	3418.47	3207.31	3423.55	3458.44	5576.19	5021.42	3176.37	3428.94	3351.96	4846.36	3580.57	3775.35
FBgn0010235	CG5433	FBgn0010235	39445	Klc	Kinesin light chain	NM_001274851	1867.64	1741.48	1788.37	1891.98	1786.74	1925.36	1761.23	1911.51	1803	1642.3	1897.82	2014.15	1949.34	2011.7	1787.65	1859.58	1491.69	1734.11	1936.75	1886.97	1819.11	1873.41	2012.43	1982.04
FBgn0010238	CG12369	FBgn0010238	36363	Lac	Lachesin	NM_078989	1798.5	1924.9	1792.56	2121.16	1954.33	2409.38	1953.32	2360.94	2086.38	2294.45	2402.67	2593.26	2267.52	2367.6	2144.97	2413.5	2230.78	2567.57	2301.39	2317.99	2265.54	2300.62	2503.92	2426.04
FBgn0010240	CG17336	FBgn0010240	32554	Lcch3	Ligand-gated chloride channel homolog 3	NM_206746	835.97	830.748	853.399	856.999	880.48	827.704	1123.19	845.433	923.508	965.025	962.235	908.653	796.432	736.834	833.018	762.905	1036.52	718.453	942.007	863.869	872.04	944.585	900.173	919.906
FBgn0010241	CG8523	FBgn0010241	36582	Mdr50	Multi drug resistance 50	NM_079016	41.4794	51.1886	58.5666	12.1906	47.698	41.6231	0	0	16.5076	0	17.8868	30.7571	209.174	196.026	146.37	36.5221	81.1192	7.75309	12.5124	21.0477	22.6995	16.6331	10.0621	20.0574
FBgn0010246	CG9155	FBgn0010246	38153	Myo61F	Myosin 61F	NM_057586	1011.46	942.723	1064.66	1042.3	1198.9	818.19	494.947	544.654	672.226	797.904	657.795	556.264	971.235	970.396	1083.78	960.733	1110.13	1001.44	606.853	699.148	751.606	480.609	540.259	549.756
FBgn0010247	BEST:LD21673	FBgn0010247	3355109	Parp	Poly-(ADP-ribose) polymerase	NM_001110982	492.435	478.826	375.454	541.263	596.87	588.669	623.339	552.783	405.353	439.79	426.362	671.384	438.971	367.027	345.477	445.366	417.613	524.626	487.091	473.115	449.577	469.229	566.575	518.758
FBgn0010258	CG9654	FBgn0010258	41668	Rbp4	RNA-binding protein 4	NM_057587	4.2543	9.59785	5.22916	12.1906	0	19.0277	0	0	12.8392	27.6439	22.9973	14.9392	20.6228	16.683	19.3725	13.1885	19.5287	0	13.4062	10.9814	10.0887	8.75426	13.9322	21.8808
FBgn0010263	CG15402	FBgn0010263	33498	Rbp9	RNA-binding protein 9	NM_001014462	15118.7	15046.2	14665.7	16246.4	15345.9	16214	16049	17158.3	15061.3	15631.4	13885.6	15724.8	14441.8	14218.1	13553.2	14685.9	16106.7	15927.4	14234.7	14716.9	14953.9	16259.3	13952.3	14016.5
FBgn0010265	CG13389	FBgn0010265	34149	RpS13	Ribosomal protein S13	NM_001038796	29729	29483.5	30926.3	31867.5	33749.6	34135.7	33537.8	32028.9	27269.6	16626.6	25884	29515.4	29660.5	28541.9	30615	27220.1	34959.4	32326.5	25029.3	25068.7	24019.9	30746.7	23507.4	25008.9
FBgn0010269	CG15793	FBgn0010269	31872	Dsor1	Downstream of raf1	NM_001298115	558.377	614.263	634.82	770.446	654.881	623.157	754.671	814.078	674.06	614.449	622.751	817.261	678.588	792.444	669.428	741.601	899.822	670.643	667.628	708.299	697.38	638.186	702.801	640.014
FBgn0010278	CG4817	FBgn0010278	37767	Ssrp	Structure specific recognition protein	NM_079106	427.557	453.232	462.258	431.547	663.905	435.258	334.212	542.331	442.954	662.198	528.207	471.902	481.198	419.856	470.322	505.222	404.094	397.992	512.116	561.881	535.961	660.072	581.281	498.7
FBgn0010280	CG5444	FBgn0010280	39765	Taf4	TBP-associated factor 4	NM_001144486	2527.05	2413.33	2279.91	2786.77	3162.25	2939.78	2731.52	3025.21	2457.8	2978.01	2512.18	2319.97	2483.57	2861.14	2539.95	2666.11	2909.77	2518.46	2706.26	2565.98	2720.79	2704.19	2695.88	2622.96
FBgn0010282	154355_at	FBgn0010282	40790	TfIIFalpha	Transcription factor IIFalpha	NM_079522	684.942	608.931	648.416	849.685	1023.57	847.921	686.065	843.11	658.469	870.784	665.095	579.991	650.109	714.59	612.387	666.527	689.513	708.116	704.271	692.742	651.35	996.235	673.388	670.1
FBgn0010287	CG7562	FBgn0010287	34102	Trf	TBP-related factor	NM_057591	69.1323	77.8493	58.5666	97.5248	70.9025	46.38	63.706	81.2916	77.0354	75.3925	74.1023	77.3322	65.7965	86.1957	40.8975	52.7541	210.309	80.1153	67.0309	82.3604	70.6207	56.0273	74.3049	61.9957
FBgn0010288	CG4265	FBgn0010288	33397	Uch	Ubiquitin carboxy-terminal hydrolase	NM_001201752	415.858	419.106	406.829	405.947	388.03	497.098	455.743	409.942	393.431	296.544	477.467	459.599	546.013	497.71	521.982	567.106	666.98	538.84	462.066	518.871	436.335	415.828	534.841	503.259
FBgn0010292	CG1430	FBgn0010292	31701	bys	by S6	NM_078519	461.591	441.501	424.608	421.795	415.102	537.532	359.694	362.328	410.856	270.157	367.956	432.357	337.821	390.661	375.612	429.134	279.41	323.046	387.885	318.46	329.143	368.555	372.299	320.919
FBgn0010294	BcDNA:RE05239	FBgn0010294	31298	ng2	new glue 2	NM_057593	0	0	0	0	0	0	0	0	0	0	0	0	0	0	0	0	0	0	0	0	0	11.3805	0	0
FBgn0010295	BcDNA:LP03924	FBgn0010295	31299	ng3	new glue 3	NM_080321	1.06357	1.06643	0	0	12.8914	0	9.80093	0	0.917088	0	0.365036	0	1.96407	2.78051	0	0	0	0	0	0.915116	0	9.62969	0	0
FBgn0010296	CG10789	FBgn0010296	31301	ng4	new glue 4	NM_057596	0	6.39857	0	0	0	11.8923	10.781	0	0	6.28271	2.55525	0	0	2.78051	0	1.0145	0	0	0	2.74535	0	0	0	0
FBgn0010300	BRAT	FBgn0010300	35197	brat	brain tumor	NM_001201913	1428.38	1209.33	1192.25	2080.94	1922.1	1751.74	1888.64	2021.84	1364.63	2602.3	1394.8	2115.21	1143.09	1101.08	983.693	1404.07	2067.04	1759.95	1996.63	1316.85	1484.3	2829.38	1798.8	1528.92
FBgn0010303	CG2190	FBgn0010303	32256	hep	hemipterous	NM_001272571	1737.88	1764.94	1579.21	1935.87	2219.89	1995.53	1759.27	2112.42	1817.67	2585.96	1835.77	1776	1661.61	1729.47	1865.14	1709.43	2095.58	1988.67	1803.58	1704.86	1846.86	2236.71	1934.25	1833.43
FBgn0010309	CG10739	FBgn0010309	35200	pigeon	pigeon	NM_001201915	322.263	325.261	340.941	362.061	194.659	286.604	346.953	350.715	350.328	531.517	416.141	311.965	321.126	244.684	251.843	310.437	262.886	292.033	428.104	313.885	301.399	227.611	393.971	344.623
FBgn0010313	7128	FBgn0010313	40616	corto	corto	NM_001259992	3005.66	2894.29	2677.33	3136.64	2976.61	3043.24	3176.48	3490.89	2931.01	4353.92	2837.06	3323.53	3016.82	3215.65	3065.16	2954.23	3105.06	3256.3	3329.2	3196.5	3445.28	3906.15	3296.51	3259.33
FBgn0010314	CDI2	FBgn0010314	34250	Cks30A	Cyclin-dependent kinase subunit 30A	NM_057599	5.31787	2.13286	8.36666	0	12.8914	10.7031	0	0	0.917088	0	4.01539	0	35.3533	4.17076	11.8388	4.05801	0	0	39.3248	32.9442	33.4187	0	25.5423	17.3223
FBgn0010315	CDI3	FBgn0010315	32551	CycD	Cyclin D	NM_078631	207.397	260.209	261.458	177.983	223.02	250.928	257.764	245.036	195.34	265.13	242.384	168.725	266.132	285.002	295.969	264.785	219.322	226.132	344.986	234.27	246.542	221.483	232.977	237.042
FBgn0010316	CDI4	FBgn0010316	36001	dap	dacapo	NM_057600	249.94	215.419	229.037	312.079	257.827	196.223	257.764	284.521	285.214	207.33	224.132	130.937	200.336	290.563	258.3	237.393	307.952	299.786	319.067	276.365	245.911	260.002	212.079	254.365
FBgn0010317	CDI5	FBgn0010317	38428	CycJ	Cyclin J	NM_079179	49.988	47.9893	34.5125	42.6671	27.0718	52.3261	32.3431	24.3875	41.269	8.7958	36.8686	32.5147	54.0121	45.8783	24.7538	40.5801	0	45.2264	50.9435	66.8034	49.1823	21.8857	53.4067	40.1148
FBgn0010323	60Mun1	FBgn0010323	33240	Gsc	Goosecoid	NM_001144290	14.89	19.1957	21.9625	8.53342	32.2284	22.5954	9.80093	55.7428	19.2589	18.8481	25.1875	3.5151	9.82037	13.9025	18.2963	10.145	0	24.5515	29.4936	13.7267	27.7439	17.5085	28.6384	25.5276
FBgn0010328	CG5965	FBgn0010328	47249	woc	without children	NM_001104476	1936.77	1938.77	1819.75	1792.02	1940.15	2014.56	1541.69	1890.61	1876.36	2379.89	1818.97	1449.98	1788.29	2013.09	1968.46	1991.47	2236.79	1659.16	2052.93	1940.96	1940.18	1812.13	1961.34	2007.57
FBgn0010329	CG1543	FBgn0010329	31718	Tbh	Tyramine beta hydroxylase	NM_001298067	540.296	548.144	541.741	397.414	376.428	341.309	798.776	673.559	553.004	358.115	424.537	359.419	508.695	525.516	546.735	310.437	461.177	372.148	517.478	494.162	577.577	392.191	342.886	340.976
FBgn0010333	2248	FBgn0010333	38146	Rac1	Rac1	NM_001274318	1478.37	1510.06	1513.32	1922.46	2052.3	2072.83	2170.91	2097.32	1353.62	1648.58	1335.67	2017.67	1691.07	1591.84	1433.57	1506.53	1919.82	1966.7	1561.37	1403.79	1463.49	1859.41	1381.61	1476.96
FBgn0010339	CG8340	FBgn0010339	36288	128up	upstream of RpIII128	NM_080485	664.734	681.448	679.791	626.597	626.52	526.829	648.821	494.718	619.035	633.297	561.425	512.326	688.408	597.809	642.522	685.803	925.359	546.593	623.834	608.552	571.271	758.995	630.044	596.252
FBgn0010340	CG9852	FBgn0010340	41720	140up	upstream of RpII140	NM_001275632	344.598	352.988	323.162	326.708	604.605	346.066	352.833	445.943	400.768	285.235	343.864	361.176	310.324	386.49	383.145	404.786	288.424	308.832	376.267	398.99	380.217	309.026	373.847	370.151
FBgn0010341	CDC42	FBgn0010341	32981	Cdc42	Cdc42	NM_001258833	2075.03	2066.74	2089.57	2401.55	2560.22	2770.91	2106.22	2314.49	1712.2	1827.01	1916.44	2026.45	2322.52	2412.09	2262.28	2268.43	2463.62	2452.56	2010.93	1909.85	1979.9	2745.34	2023.26	2085.06
FBgn0010342	CG1825	FBgn0010342	35991	Map60	Microtubule-associated protein 60	NM_057604	263.766	255.943	229.037	303.546	359.669	386.5	173.476	346.07	272.375	286.492	288.378	167.846	317.198	308.636	258.3	266.814	246.362	242.93	489.772	349.574	320.315	308.15	326.632	340.976
FBgn0010348	ARF-1	FBgn0010348	40506	Arf79F	ADP ribosylation factor at 79F	NM_001104197	7514.15	7398.88	7527.9	8406.64	8508.3	8560.08	9277.56	8384.65	6976.29	6441.04	6783.83	9413.44	8203.94	7165.36	7630.62	7806.59	9519.48	9244.27	7194.65	6888.07	6921.46	8322.68	6902.62	7752.19
FBgn0010350	CDS	FBgn0010350	43950	CdsA	CDP diglyceride synthetase	NM_001300047	10817.6	10662.2	10259.6	8577.31	9176.07	8384.07	13063.7	11722.3	11384.7	9876.42	9803.04	10828.3	6807.48	6555.04	6273.47	6083.97	5754.95	5390.98	6670.91	6365.54	6678.07	6592.84	6109.26	6143.04
FBgn0010352	141810_at	FBgn0010352	39899	Nc73EF	Neural conserved at 73EF	NM_001104159	19190.1	19599.9	19843.6	18944.2	19509.8	18705.4	14347.6	17908.5	18505.9	18432.2	16044.1	15745.9	10777.9	12437.2	11997	11822	11407.8	11921.7	13037.1	15023.5	14961.5	13985.8	13615.6	13610.8
FBgn0010355	BG:DS00004.13	FBgn0010355	40813	Taf1	TBP-associated factor 1	NM_001170061	1498.58	1537.79	1409.78	1417.77	1496.69	1513.89	1241.78	1286.73	1523.28	1960.21	1520.37	1383.19	1533.94	1807.33	1732.76	1680.01	1811.66	1452.41	1556.01	1462.35	1672.2	1314.89	1576.66	1635.59
FBgn0010356	CG7704	FBgn0010356	47900	Taf5	TBP-associated factor 5	NM_057609	330.772	340.191	360.812	342.556	322.284	343.687	278.346	242.714	342.074	360.628	360.29	306.692	373.174	373.978	363.773	350.003	351.516	237.762	363.754	391.669	381.478	277.51	369.203	362.857
FBgn0010357	CG18211	FBgn0010357	47901	betaTry	betaTrypsin	NM_001299385	11.6993	0	0	0	0	0	0	44.1297	69.6987	0	0	0	21.6048	221.05	17.22	0	0	0	5.36247	651.562	8.82759	0	686.547	1.8234
FBgn0010358	CG12351	FBgn0050031	48343	deltaTry	deltaTrypsin	NM_078970	0	1.06643	0	0	0	0	0	0	0	0	0	0	0	1.39025	0	0	0	0	0	4.57558	0	0	3.09604	0
FBgn0010359	BcDNA:RE40325	FBgn0050031	36221	gammaTry	gammaTrypsin	NM_165823	0	0	0	0	0	0	0	0	0	0	0	0	0	0	0	0	0	0	0	6.40581	0	0	1.54802	0
FBgn0010379	AKT	FBgn0010379	41957	Akt1	Akt1	NM_001300424	2457.92	2266.16	2269.46	2530.77	2399.08	2710.26	2206.19	2637.33	2165.25	2949.11	2132.17	2780.44	2164.41	2103.45	2020.12	2227.85	2163.18	2492.62	2229	2266.74	2097.81	2642.04	2204.38	2408.71
FBgn0010380	AP-1/2beta	FBgn0010380	32987	AP-1-2beta	Adaptor Protein complex 1/2, beta subunit	NM_078691	2300.51	2460.25	2364.63	2480.79	2683.98	2442.68	1918.04	2070.61	2603.61	2647.54	2514.73	2187.27	2554.28	2808.31	2728.3	2649.88	2178.2	2351.77	2559.69	2600.76	2653.32	2217.46	2774.82	2756.98
FBgn0010382	3938	FBgn0010382	34924	CycE	Cyclin E	NM_001259108	32.9708	47.9893	41.8333	28.0384	24.4936	67.7861	50.9648	40.6458	50.4399	60.314	32.1232	44.8175	41.2456	41.7076	62.4226	33.4785	139.705	94.3293	356.604	84.1906	40.3547	62.1553	87.4631	30.9978
FBgn0010383	181H6T	FBgn0010383	32858	Cyp18a1	Cytochrome P450-18a1	NM_078679	906.166	859.541	748.816	770.446	895.949	794.406	942.849	1010.34	917.088	962.512	855.644	698.626	1479.93	1488.96	1652.05	1652.62	1505.21	1395.56	1205.66	1280.25	1276.22	1265.87	1251.57	1187.03
FBgn0010385	143607_at	FBgn0010385	36047	Def	Defensin	NM_078948	172.299	142.901	144.325	258.441	108.287	511.369	33.3232	53.4202	62.362	86.7014	112.431	203.876	120.791	1441.69	92.5576	199.857	443.151	175.737	30.3873	24.7081	38.4631	153.2	143.966	123.991
FBgn0010387	ACBP	FBgn0010387	38784	Dbi	Diazepam-binding inhibitor	NM_079228	5189.18	5047.41	5531.41	5838.08	6394.11	6666.82	3670.45	3136.7	2391.77	951.203	2106.62	2795.38	7363.32	6759.41	7331.42	5018.74	7320.25	7402.91	1918.87	2453.42	2280.04	2865.27	2116.14	2299.31
FBgn0010388	143609_at	FBgn0010388	36635	Dro	Drosocin	NM_001259395	1043.37	670.783	1434.88	8896.7	5578.09	9447.24	714.488	60.3881	51.3569	105.55	180.328	148.513	3364.46	19984.9	2883.28	2257.27	10239	7211.67	42.006	76.8697	39.7242	494.616	727.569	51.0553
FBgn0010389	CG7223	FBgn0010389	42160	htl	heartless	NM_079670	465.846	523.616	467.487	470.557	364.825	417.42	375.375	415.749	508.984	659.685	592.818	460.478	453.701	528.296	523.058	479.859	542.297	465.186	552.334	527.107	580.729	589.162	573.541	588.959
FBgn0010391	BEST:CK00309	FBgn0010391	47251	Gtp-bp	GTP-binding protein	NM_080148	1587.92	1579.38	1731.9	1692.06	1880.85	2091.86	1479.94	1592.15	1656.26	1716.44	1586.08	1506.22	1857.03	1409.72	1719.85	2123.35	1789.13	1921.47	1505.96	1599.62	1744.71	1974.96	1646.32	1641.97
FBgn0010395	Beta[[nu]]	FBgn0010395	35368	Itgbn	Integrin betanu subunit	NM_001316404	81.8952	81.0486	80.5291	39.0099	56.722	103.463	68.6065	56.9041	66.0304	79.1622	73.0072	111.604	109.006	91.7567	45.2025	86.2326	102.15	62.0247	82.2245	56.7372	56.1183	93.6706	83.593	51.967
FBgn0010397	CG10119	FBgn0010397	36615	LamC	Lamin C	NM_001274045	1349.68	1210.4	1211.07	1164.2	1282.69	1222.53	1110.45	1321.57	1210.56	1448.79	1423.64	1367.37	1042.92	1119.15	1241.99	1199.14	1161.21	1142.29	1020.66	1082.58	1052.37	1287.75	1148.63	1171.54
FBgn0010398	CG6098	FBgn0010398	34449	Lrr47	Leucine-rich repeat 47	NM_001273426	85.086	62.9193	93.0791	31.6956	77.3481	66.5969	180.337	65.0333	85.2892	106.806	85.7834	36.0298	54.0121	50.0491	104.396	71.0151	135.199	65.9013	96.5245	68.6337	80.7094	55.1519	90.5591	77.4946
FBgn0010399	CG2902	FBgn0010399	40665	Nmdar1	NMDA receptor 1	NM_169059	479.672	582.27	527.099	609.53	431.86	607.697	552.772	724.657	601.61	684.816	574.566	605.476	531.282	531.077	506.914	474.787	506.244	613.787	614.897	657.053	629.912	531.384	604.502	580.754
FBgn0010401	CG3250	FBgn0010401	40942	Os-C	Os-C	NM_001170072	342.471	290.069	92.0332	3.65718	123.757	55.8938	418.5	508.653	602.527	198.534	117.177	766.292	13.7485	365.636	291.664	103.479	93.1368	443.218	186.793	144.588	265.458	109.428	155.576	221.543
FBgn0010403	83b	FBgn0010403	40738	Obp83b	Odorant-binding protein 83b	NM_079518	270.148	204.754	77.3916	0	145.672	0	464.564	508.653	499.813	148.272	92.7191	874.381	31.4252	300.295	246.461	45.6526	148.718	466.478	160.874	180.278	268.611	158.452	180.344	215.161
FBgn0010406	CG8194	FBgn0010406	38885	RNaseX25	Ribonuclease X25	NM_079242	1325.21	1242.39	1315.66	1142.26	725.783	1065.55	1274.12	1225.18	1130.77	1419.89	1310.84	1342.77	1265.85	1187.28	1012.75	1165.66	1347.48	1107.4	1213.71	1208.87	1189.83	1320.14	1208.23	1332.91
FBgn0010407	CG4926	FBgn0010407	34367	Ror	Ror	NM_057614	108.485	105.576	121.317	143.849	92.8178	70.1646	95.069	128.905	177.915	125.654	151.125	63.2718	166.946	109.83	65.6513	111.595	124.683	174.445	140.318	138.182	124.217	136.567	119.197	121.256
FBgn0010408	CG3395	FBgn0010408	39108	RpS9	Ribosomal protein S9	NM_001300079	29265.3	27995.9	29336.6	21318.9	21622.7	21666.6	24754.2	20714.3	27388.8	15495.7	22248.2	21522.1	28498.7	26673.4	28025.6	25649.6	22741.9	21627.3	24196.4	23664.9	23603.7	18958.2	22067.8	22988.5
FBgn0010409	CG6510	FBgn0010409	36985	RpL18A	Ribosomal protein L18A	NM_079050	34553.4	33944.4	35494.5	32564.8	32790.5	33181.9	31293.4	30869.9	31201.2	20759.3	29684	29178.8	32445.5	33614.9	33970.8	30677.5	32298.9	30110.4	30559.8	28960.7	28853.6	31031.2	27564	28610.1
FBgn0010411	B	FBgn0010411	37292	RpS18	Ribosomal protein S18	NM_057616	30114	29114.6	30550.9	26586.5	27438	27906.5	33419.2	27204.8	28179.4	15458	24255.9	28264	30795.7	28369.5	29844.4	26175.2	32151.7	28758.8	25074.9	24822.5	24419	27787.8	23846.5	25403.6
FBgn0010412	BcDNA:GM26647	FBgn0010412	32635	RpS19a	Ribosomal protein S19a	NM_001298409	29516.3	28787.2	30614.6	31995.5	33151.4	33899	39927	35303.8	28527.9	16203.1	25944.9	34320.5	30827.1	27217	29418.2	27257.6	37329.8	33636.8	27034	25832.8	25583	33576.1	24670.8	25952.5
FBgn0010414	CG4545	FBgn0010414	37895	SerT	Serotonin transporter	NM_001299910	409.476	356.187	344.079	321.832	297.79	318.714	346.953	337.941	337.488	316.649	352.99	331.298	346.659	379.539	438.034	370.293	371.045	174.445	354.817	420.038	433.813	274.008	361.463	374.709
FBgn0010415	CG10497	FBgn0010415	37447	Sdc	Syndecan	NM_001144256	5436.99	5658.47	5056.6	7136.38	6765.38	7178.19	6807.72	7342.96	5477.77	8688.99	6086.61	7474.86	5176.32	5488.72	5217.66	6005.85	7459.96	6960.99	5268.63	5420.23	5412.57	7717.76	5888.67	5819.39
FBgn0010416	CG9984	FBgn0010416	32607	TH1	TH1	NM_001298397	615.81	648.388	579.391	598.559	718.049	665.969	659.602	480.782	486.057	630.784	513.97	702.141	594.133	522.735	574.718	614.788	847.244	750.758	642.603	508.804	549.202	609.297	510.846	551.579
FBgn0010417	CG32211	FBgn0010417	40134	Taf6	TBP-associated factor 6	NM_001275127	555.186	571.606	591.941	592.463	585.268	493.53	580.215	628.268	532.828	676.02	639.178	586.143	527.354	588.077	637.141	567.106	453.666	567.268	566.634	527.107	524.611	490.239	514.716	485.937
FBgn0010421	CG6538	FBgn0010421	41290	TfIIFbeta	Transcription factor TFIIFbeta	NM_079581	213.778	227.149	224.854	269.412	274.586	275.901	439.082	261.295	239.36	170.89	250.05	262.754	237.653	258.587	241.08	219.132	288.424	235.177	237.736	257.147	212.493	280.136	230.655	217.897
FBgn0010422	BG:DS00929.12	FBgn0010422	34883	TfIIS	RNA polymerase II elongation factor	NM_001273528	714.722	625.993	667.241	549.796	772.192	575.587	770.353	545.815	615.366	608.167	682.982	664.354	744.384	724.322	699.563	716.238	584.358	467.77	707.846	688.167	610.365	735.358	657.134	670.1
FBgn0010423	BcDNA:RE34610	FBgn0010423	36195	TpnC47D	Troponin C at 47D	NM_001299381	1.06357	1.06643	2.09166	9.75248	19.337	0	0	0	3.66835	0	9.85597	47.4538	4.91019	1.39025	0	4.05801	0	0	14.2999	9.15116	4.41379	0	24.7683	19.1457
FBgn0010424	CG7930	FBgn0010424	39916	TpnC73F	Troponin C at 73F	NM_001300162	176.553	148.234	153.737	191.392	251.381	332.984	231.302	250.843	189.837	267.644	272.682	226.724	149.27	164.05	139.913	142.03	114.168	104.667	209.136	175.702	172.769	236.365	195.05	192.369
FBgn0010425	CG18681	FBgn0010425	49080	epsilonTry	epsilonTrypsin	NM_080373	1.06357	0	0	0	0	0	0	0	8.25379	0	0	0	0	27.8051	11.8388	0	0	0	0	93.3418	2.52217	0	89.0111	0
FBgn0010431	CG18543	FBgn0010431	38958	mtrm	matrimony	NM_139966	3.19072	0	1.04583	0	0	0	0	18.5809	11.9221	1.25654	4.01539	0	9.82037	27.8051	8.61001	0	4.50662	0	193.049	91.5116	3.78325	9.62969	95.9772	0
FBgn0010433	ATO	FBgn0010433	40975	ato	atonal	NM_169213	7.44502	1.06643	3.1375	0	0	0	21.562	0	10.088	0	2.92029	0	2.94611	1.39025	1.07625	0	18.0265	0	3.57498	2.74535	0.630542	0	4.64406	1.8234
FBgn0010434	CG11949	FBgn0010434	37205	cora	coracle	NM_001299678	4972.21	5191.37	5336.88	5513.81	5344.76	5313.48	5104.32	6257.13	6057.37	6541.56	6189.91	5302.53	5430.67	5891.89	5841.89	5543.24	5047.41	5309.58	5538.54	6472.61	6736.71	5272.69	6021.02	5873.18
FBgn0010435	CG2727	FBgn0010435	37999	emp	epithelial membrane protein	NM_001299943	8904.25	9093.43	9348.7	10655.8	10851.9	10377.2	9734.28	11577.1	9379.06	7912.45	9088.3	10004	7545.98	8504.18	8062.2	7676.73	8774.39	9368.32	7278.66	8231.46	8149.76	8840.93	7319.04	7280.84
FBgn0010438	0046/13	FBgn0010438	41968	mtSSB	mitochondrial single stranded DNA-binding protein	NM_080496	174.426	159.964	184.066	185.297	139.227	142.708	280.307	238.068	172.413	113.089	166.091	318.995	202.3	141.806	189.42	165.364	219.322	277.819	180.537	181.193	176.552	260.877	209.757	190.546
FBgn0010441	CG5974	FBgn0010441	43283	pll	pelle	NM_001276079	367.997	336.991	283.421	332.803	265.562	368.661	316.57	389.038	300.805	310.366	313.566	220.572	285.773	362.856	406.823	346.959	477.702	304.955	400.398	331.272	337.34	348.42	291.802	262.57
FBgn0010452	0024/05	FBgn0010452	39491	trn	tartan	NM_001274867	359.488	415.907	401.6	449.833	300.369	331.795	443.982	276.392	385.177	501.36	352.99	355.025	400.671	479.637	445.568	344.93	432.635	210.626	426.316	455.728	529.025	358.925	338.242	359.21
FBgn0010453	CG4698	FBgn0010453	34007	Wnt4	Wnt oncogene analog 4	NM_001273258	169.108	209.02	177.791	179.202	183.057	162.925	166.616	284.521	223.77	366.91	222.672	122.15	221.94	169.611	226.013	198.842	142.71	164.107	209.136	181.193	202.404	266.13	196.598	223.367
FBgn0010470	BcDNA.GM07659	FBgn0010470	37449	Fkbp14	FK506-binding protein 14	NM_001259519	3273.68	3138.5	3373.86	3688.88	3782.32	3458.28	1979.79	2425.97	2181.75	1181.15	2109.91	2089.73	3154.3	3012.68	3213.69	3514.23	3919.26	3349.34	1848.26	1953.77	1952.16	1690.45	1974.5	2099.65
FBgn0010473	CG15426	FBgn0010473	46015	tutl	turtle	NM_001169397	4179.85	4328.63	4096.53	5329.73	4932.23	4828.27	5900.16	6945.79	5535.54	5959.78	4541.41	5494.98	4601.83	4913.15	4665.55	4320.76	4948.27	5650.71	5115.8	5636.2	6128.24	5989.67	5596.09	5249.57
FBgn0010482	CG30444	FBgn0010482	46017	l(2)01289	lethal (2) 01289	NM_001043009	1917.62	2074.2	2128.27	1755.45	1974.96	1578.11	1658.32	1759.38	2411.03	2251.72	1937.98	1573.89	1572.24	1577.94	1405.58	1501.46	1018.5	1553.2	1684.71	2175.23	2056.83	1697.45	1786.41	1826.14
FBgn0010488	CG3845	FBgn0010488	46020	NAT1	NAT1	NM_001038854	11295.2	11336.1	11313.8	14092.3	12707	13226.6	10318.4	11935.9	11221.5	15161.4	11498.6	10607.7	11923.9	13546.6	13407.9	13169.2	12866.4	14083.5	12436.5	12902.2	13534.6	16493	13639.6	13696.5
FBgn0010497	CG5304	FBgn0010497	47253	dmGlut	Dietary and metabolic glutamate transporter	NM_138760	101.04	135.436	122.362	177.983	122.468	124.869	67.6264	92.9047	114.636	115.602	130.683	115.119	152.216	162.66	172.2	208.987	267.393	219.671	218.968	128.116	157.005	179.462	232.203	158.636
FBgn0010501	CG5370	FBgn0010501	37729	Dcp-1	Death caspase-1	NM_057626	176.553	141.835	166.287	114.592	215.286	192.655	309.709	150.97	146.734	165.864	201.135	180.149	190.515	162.66	168.971	170.436	198.291	112.42	241.311	227.864	222.581	163.705	215.175	185.987
FBgn0010504	BEST:LD04728	FBgn0010504	46027	kermit	kermit	NM_001299258	119.12	105.576	118.179	92.6486	45.1197	139.14	115.651	77.8077	93.543	108.063	98.1946	60.6355	152.216	159.879	199.106	170.436	214.816	165.399	161.768	166.551	165.202	227.611	147.836	164.106
FBgn0010516	BcDNA.LD07532	FBgn0010516	36252	wal	walrus	NM_057627	8957.42	8729.78	9477.33	8416.39	9048.44	8286.55	6498.01	7001.53	6968.95	8136.11	7190.84	7459.92	9027.87	8538.93	9292.35	8321.96	8398.84	8680.88	7051.65	7127.84	7062.07	7836.82	6719.95	7290.87
FBgn0010520	BcDNA:RE14949	FBgn0010520	46032	Bka	Bekka	NM_080128	191.443	170.629	152.692	192.612	216.575	272.334	334.212	185.809	139.397	116.858	177.407	223.209	113.916	172.391	150.675	187.683	148.718	166.691	170.705	159.23	131.783	238.116	188.858	193.281
FBgn0010531	CCD	FBgn0010531	46035	Ccs	Copper chaperone for superoxide dismutase	NM_001169637	232.923	229.282	253.091	309.641	368.693	242.603	368.515	353.038	251.282	267.644	280.713	387.54	340.767	232.172	264.758	289.133	288.424	343.72	224.33	239.76	296.355	231.988	301.09	308.155
FBgn0010548	ALDH	FBgn0010548	45398	Aldh-III	Aldehyde dehydrogenase type III	NM_001273843	3218.38	3254.74	3838.2	3733.98	3035.91	3284.65	3422.48	3465.35	3708.7	3576.12	3822.66	3682.95	4234.55	4180.49	4243.66	4248.73	3669.89	4116.89	3924.43	3864.53	4257.42	3914.91	4048.07	3958.61
FBgn0010549	A	FBgn0010549	47905	l(2)03659	lethal (2) 03659	NM_001273894	3.19072	5.33214	2.09166	0	11.6022	10.7031	11.7611	3.48393	1.83418	6.28271	8.03079	12.3028	21.6048	11.122	0	13.1885	28.5419	0	15.1937	7.32092	11.9803	0	14.7062	3.6468
FBgn0010551	CG15081	FBgn0010551	46038	Phb2	Prohibitin 2	NM_001103901	2607.88	2610.62	2748.45	2507.61	2426.15	2307.11	2204.23	2682.62	2447.71	2374.87	2441.72	2794.5	3030.57	2539.99	2980.14	2882.2	2673.93	2540.43	2788.48	2728.87	2797.72	2733.08	2777.15	2766.1
FBgn0010583	CG3727	FBgn0010583	33262	dock	dreadlocks	NM_001272916	1247.57	1228.53	1135.77	1433.61	1554.7	1613.79	1436.82	1522.48	1218.81	1270.36	1326.54	1280.37	1263.88	1373.57	1374.37	1264.07	1581.82	1408.48	1206.56	1163.11	1308.37	1251.86	1308.85	1207.09
FBgn0010590	1(2)05070	FBgn0010590	46058	Prosbeta1	Proteasome beta1 subunit	NM_143774	1173.12	1144.28	1281.14	1180.05	1363.91	1126.2	1347.63	1111.37	1160.12	1114.55	1351.73	1678.46	1520.19	1133.06	1297.96	1356.39	1677.96	1296.06	1322.74	1212.53	1290.09	1653.68	1348.32	1262.71
FBgn0010591	CG8946	FBgn0010591	46059	Sply	Sphingosine-1-phosphate lyase	NM_143775	1985.69	1927.04	1846.94	2010.23	2052.3	1855.2	1865.12	1823.26	2127.64	1491.52	1890.16	1478.1	2028.89	1921.33	2246.14	2009.73	1640.41	1971.87	2237.94	2172.48	2101.6	2356.65	2437.36	2289.28
FBgn0010602	CG3018	FBgn0010602	33226	lwr	lesswright	NM_001272904	1303.94	1279.71	1269.64	1586	1595.95	1484.16	1200.61	1276.28	1211.47	908.48	1135.63	1278.62	1289.42	1322.13	1249.53	1376.68	1686.98	1558.37	1286.99	1356.2	1239.65	1296.51	1334.39	1207.09
FBgn0010607	CG8886	FBgn0010607	46066	l(2)05714	lethal (2) 05714	NM_001273133	315.882	313.53	266.687	342.556	266.851	324.66	431.241	372.78	338.406	241.256	312.106	275.935	218.994	285.002	257.224	219.132	285.419	222.255	364.648	315.715	269.872	463.976	268.581	263.482
FBgn0010611	CG16796	FBgn0010611	44154	Hmgs	HMG Coenzyme A synthase	NM_001299559	2253.71	2197.91	2012.18	3128.11	3062.99	2951.67	3156.88	3329.47	3090.59	3478.11	3739.06	3852.55	1677.32	1548.74	1761.82	1890.02	1808.66	1873.66	2487.29	2199.94	2221.4	2696.31	2473.73	2692.25
FBgn0010612	ATPN	FBgn0010612	46069	ATPsynG	ATP synthase, subunit G	NM_001042888	7214.23	7285.84	7993.3	6092.86	5755.99	5767.77	7510.45	6460.36	8038.28	3447.95	7038.26	7221.77	6543.32	6137.97	6585.58	6217.88	7347.29	5268.23	6559.19	6502.81	6525.48	6130.61	6270.25	6465.78
FBgn0010620	Dmel\CG10939	FBgn0010620	44155	CG10939	uncharacterized protein	NM_079973	1152.91	1101.62	1098.12	932.581	1115.1	870.516	1217.28	1109.05	1144.53	1093.19	1157.89	1209.19	1159.79	1124.71	935.262	1218.42	1315.93	1135.83	1106.46	1132	1232.08	1033.88	1205.91	1186.12
FBgn0010621	BcDNA.GM12270	FBgn0010621	36308	CCT5	Chaperonin containing TCP1 subunit 5	NM_078983	1192.27	1251.99	1234.08	1066.68	983.61	1255.83	1062.42	1046.34	1517.78	1882.3	1545.93	1591.46	1515.28	1590.45	1625.14	1838.28	1351.99	1217.24	1979.65	1881.48	1807.76	1857.65	2068.15	2106.94
FBgn0010622	CG9893	FBgn0010622	46074	DCTN3-p24	Dynactin 3, p24 subunit	NM_001274219	362.679	299.666	373.362	331.584	390.608	378.175	513.569	346.07	440.202	346.806	359.195	376.994	322.108	339.222	358.392	297.249	256.877	556.931	362.86	369.707	319.054	373.807	335.146	388.385
FBgn0010638	CG10130	FBgn0010638	46080	Sec61beta	Sec61 beta subunit	NM_143780	2052.7	2003.82	2294.56	2282.08	2125.78	2377.27	2688.39	2252.94	2510.07	1566.91	1885.41	1927.15	3501.95	2320.33	2888.66	3919.02	3542.2	3413.95	2239.73	2452.51	2495.06	2615.77	2436.58	2728.72
FBgn0010651	8717	FBgn0010651	46085	MFS14	Major Facilitator Superfamily Transporter 14	NM_001299662	2641.92	2538.1	2524.64	1459.22	2212.16	1770.76	1668.12	1921.97	1816.75	2090.89	1734.65	1889.37	2891.12	2615.07	2905.88	2359.73	3345.41	2860.89	2039.53	2046.2	2028.45	2195.57	1900.19	2001.18
FBgn0010660	CAN	FBgn0010660	46091	Nup214	Nucleoporin 214kD	NM_143782	609.428	592.934	518.733	479.091	465.378	513.747	387.137	474.975	647.464	610.68	628.957	568.567	606.899	736.834	558.574	482.903	288.424	465.186	663.159	626.854	572.532	522.63	564.253	606.281
FBgn0010741	CG6302	FBgn0010741	46121	Pfdn2	Prefoldin 2	NM_001274767	781.727	740.101	698.616	688.769	911.419	782.513	1177.09	939.499	855.643	599.371	981.216	1109.89	765.989	668.712	666.199	739.572	836.729	1001.44	991.163	870.275	853.754	889.433	893.981	893.467
FBgn0010747	BcDNA.GM09489	FBgn0010747	38593	Srp54k	Signal recognition particle protein 54k	NM_079207	1763.41	1663.63	1706.8	1821.28	1641.07	1774.33	1088.88	1407.51	1510.44	1491.52	1364.87	1275.98	1570.28	1512.59	1690.79	1910.31	2023.47	1787.09	1274.48	1566.68	1366.38	1419.94	1420.31	1465.1
FBgn0010750	Atms	FBgn0010750	40593	atms	antimeros	NM_001275334	531.787	522.55	498.862	558.33	446.041	614.832	465.544	672.398	542.916	650.889	590.263	558.901	578.42	618.662	499.38	507.251	582.856	501.367	648.859	550.9	571.271	693.338	540.259	521.493
FBgn0010762	CG32067	FBgn0010762	39212	simj	simjang	NM_001274755	950.836	932.058	955.891	1214.18	1008.1	1262.96	1123.19	1059.11	1109.68	1303.03	1181.26	1197.77	880.888	966.226	953.558	1065.23	1302.41	1436.91	1266.44	973.683	1172.18	1275.5	1355.29	1161.51
FBgn0010768	CG5557	FBgn0010768	42300	sqz	squeeze	NM_079679	148.9	134.37	134.912	156.04	183.057	107.031	158.775	269.424	164.159	143.246	153.68	213.542	140.431	169.611	120.54	152.175	55.5816	148.601	189.474	152.824	156.374	184.715	174.926	185.075
FBgn0010770	CG5786	FBgn0010770	42502	ppan	peter pan	NM_057631	262.703	209.02	180.929	282.822	216.575	311.578	257.764	236.907	200.842	209.843	231.068	143.24	124.719	187.684	172.2	244.495	195.287	130.51	227.905	226.949	176.552	266.13	182.666	158.636
FBgn0010772	CG2179	FBgn0010772	40699	Xe7	Xe7	NM_001275367	1946.34	1927.04	1949.43	2343.03	2218.6	2286.89	3036.33	2702.37	2305.56	1716.44	2603.8	2314.69	2292.08	2225.79	2414.03	2473.35	2571.78	2430.59	2302.29	2483.62	2527.21	2070.38	2550.36	2308.43
FBgn0010774	ALY	FBgn0010774	44029	Ref1	RNA and export factor binding protein 1	NM_143711	1489	1440.74	1442.2	1494.57	1465.75	1603.08	1856.3	1766.35	1581.06	1305.55	1582.43	1671.43	1729.37	1644.67	1824.25	1689.14	1488.69	1762.54	1900.1	1777.15	1696.79	1778.87	1729.91	1712.17
FBgn0010786	2640	FBgn0010786	46140	l(3)02640	lethal (3) 02640	NM_138259	1590.04	1520.73	1590.71	1297.08	1360.04	1372.37	1226.1	1337.83	1822.25	2207.75	1650.33	1447.34	1417.08	1441.69	1539.04	1589.72	1303.92	996.272	1774.98	1769.83	1716.97	1346.41	1759.32	1602.77
FBgn0010803	85D-WRS	FBgn0010803	45399	TrpRS	Tryptophanyl-tRNA synthetase	NM_080087	428.621	381.781	444.479	542.482	304.236	488.774	457.703	442.459	491.559	448.586	471.991	420.933	527.354	496.32	448.797	441.308	582.856	519.457	552.334	512.465	534.7	306.399	525.553	485.025
FBgn0010808	0205/14	FBgn0010808	43672	Chchd3	Coiled-coil-helix-coiled-coil-helix domain containing 3	NM_143581	1812.33	1758.54	1920.15	1642.07	1827.99	1825.47	2092.5	2023	1725.04	1399.79	1835.77	1872.67	1804.98	1659.96	1743.53	1546.1	2226.27	1847.82	1699.01	1694.79	1715.07	2000.35	1700.5	1702.15
FBgn0010812	CG2708	FBgn0010812	44910	unc-45	uncoordinated 45	NM_001316496	571.14	565.207	611.812	616.845	560.774	586.29	488.086	506.331	679.562	1058.01	714.74	594.931	588.24	607.54	480.008	652.324	621.914	514.289	767.727	671.695	703.685	579.532	686.547	708.392
FBgn0010825	Atro	FBgn0010825	46156	Gug	Grunge	NM_001259741	3049.27	2991.33	3056.97	3309.75	3173.85	3320.33	2948.12	4001.87	3397.81	4781.14	3363.44	2716.29	3091.45	3292.12	3367.59	3350.9	2694.96	3229.16	3591.96	3591.83	3754.25	3865.01	3866.18	3551.99
FBgn0010830	CG11238	FBgn0010830	46158	l(3)04053	lethal (3) 04053	NM_141157	469.036	452.166	396.37	563.206	620.074	499.477	417.519	390.2	473.218	512.669	477.832	470.145	449.773	443.491	469.245	532.613	486.715	541.424	487.091	522.531	496.237	601.418	547.225	463.144
FBgn0010877	5822	FBgn0010877	47260	l(3)05822	lethal (3) 05822	NM_001275773	1034.86	1067.49	1021.78	1189.8	1140.89	1177.34	1384.87	1277.44	1076.66	992.669	1123.22	1217.1	919.187	1084.4	1019.21	1140.3	1105.62	1197.85	1122.54	991.985	997.518	927.952	1092.13	1006.52
FBgn0010894	6524	FBgn0010894	46187	sinu	sinuous	NM_139714	414.794	386.047	424.608	570.52	322.284	467.367	646.861	483.105	449.373	477.486	490.973	602.84	447.809	418.466	379.917	437.25	389.071	463.893	550.547	491.417	500.65	654.819	496.914	526.963
FBgn0010905	BcDNA:GM16129	FBgn0010905	46194	Spn	Spinophilin	NM_001259641	3919.27	3978.84	3716.89	4420.31	4477.17	4202.74	3733.17	4901.89	4380.01	6947.42	4455.26	4321.81	3753.35	4133.22	3835.76	4451.63	4536.66	4410.22	4789.58	4486.81	5060.1	6097.35	5120.85	4951.45
FBgn0010909	6286	FBgn0010909	44030	msn	misshapen	NM_001274402	3807.6	3819.95	3819.38	4460.54	4751.75	4100.47	3631.24	3951.93	3667.44	4258.42	3547.05	3696.13	3950.74	3857.95	3874.5	4431.34	4554.69	4318.47	3919.97	3898.39	3952.87	4343.87	4252.41	4087.16
FBgn0010926	CG5824	FBgn0010926	46201	l(3)07882	lethal (3) 07882	NM_001316506	1875.08	1946.23	1991.26	889.914	1027.44	1146.42	1259.42	1306.47	1202.3	1010.26	1171.4	1203.92	2508.12	2679.02	3081.31	1816.97	1838.7	2088.17	1403.18	1592.3	1493.75	1621.29	2229.92	2075.03
FBgn0011016	BcDNA.LD10457	FBgn0011016	39768	SsRbeta	Signal sequence receptor beta	NM_079379	1985.69	1882.25	2107.35	2256.48	2576.98	2489.06	2002.33	1837.19	2050.61	1423.66	1526.94	1695.16	3032.53	2070.09	2525.96	3084.08	3417.52	3266.64	1779.45	1878.73	1905.5	2396.92	1681.92	1901.81
FBgn0011020	CG10061	FBgn0011020	40859	Sas-4	Spindle assembly abnormal 4	NM_141444	64.878	65.0521	88.8957	41.4481	127.624	105.841	131.332	147.486	69.6987	131.937	83.9582	90.5138	67.7606	95.9274	60.27	57.8266	52.5772	72.3622	108.143	76.8697	89.537	78.7884	75.8529	61.9957
FBgn0011202	38E.16	FBgn0011202	35340	dia	diaphanous	NM_001259183	1144.41	1253.05	1184.93	1381.2	1178.27	984.682	1306.46	1579.38	1187.63	1911.2	1287.48	1092.32	1008.55	1060.76	1147.28	1065.23	1029.01	967.844	1050.15	1145.72	1006.98	1282.5	1216.74	1125.04
FBgn0011204	CG12086	FBgn0011204	38174	cue	cueball	NM_138269	1583.66	1393.82	1432.79	1539.67	1193.74	1438.97	1738.68	1433.06	1663.6	1848.37	1547.39	1457.01	1170.59	1427.79	1254.91	1162.62	1222.8	1367.13	1825.03	1500.79	1486.19	1591.53	1603.75	1635.59
FBgn0011205	CG5725	FBgn0011205	46234	fbl	fumble	NM_001259918	3069.48	2766.32	2869.76	3423.12	3015.29	3308.44	1775.93	2399.26	2128.56	2242.93	2152.25	2062.48	2937.27	3274.05	3111.44	3288	3569.24	3296.36	2296.92	2182.55	2207.53	2111.53	2038.74	2177.14
FBgn0011206	BOL	FBgn0011206	39049	bol	boule	NM_001169923	4521.26	4448.07	4099.66	5712.52	5647.7	5271.86	5907.02	6338.42	4985.29	8026.79	4660.05	5979.18	4135.36	4220.81	3893.88	4567.29	5296.78	5173.9	4811.92	5157.59	5119.37	8007.53	5346.86	5227.69
FBgn0011207	CG3959	FBgn0011207	34286	pelo	pelota	NM_057634	591.347	568.406	496.77	616.845	608.472	556.56	635.1	729.302	564.926	598.114	568.726	513.204	550.923	529.686	574.718	553.918	654.962	581.482	515.691	548.154	570.01	821.15	554.191	551.579
FBgn0011211	A2(2nd)27	FBgn0011211	37617	blw	bellwether	NM_166554	36534.8	37431.6	37739.9	37174	36866.7	35965.9	29534.1	35912.3	35963.6	48516.4	36014.8	32000.6	29958	32808.6	33142.1	32532	31118.2	30839.2	31924.6	33316.6	32896.6	36178.7	31291.7	31837.5
FBgn0011217	3527	FBgn0011217	41785	eff	effete	NM_001275649	5614.61	5381.2	5863.98	5517.47	5335.73	5544.19	6816.54	5735.7	5530.96	5509.94	5345.95	6594.33	6289.95	5435.89	5456.59	5410.34	5305.79	5967.3	5609.14	5447.68	5523.55	6071.08	5748.57	6029.99
FBgn0011224	CG2094	FBgn0011224	48571	heph	hephaestus	NM_001104522	3875.67	3899.93	3613.35	3970.48	3520.63	3464.23	4448.64	5315.31	4089.3	5440.83	3199.9	4054.67	3564.8	3680	3099.6	3263.65	3872.69	3256.3	4612.62	4111.61	4154.01	4550.47	3630.88	3396.09
FBgn0011225	95F	FBgn0011225	42889	jar	jaguar	NM_001014647	5291.28	5568.89	5421.59	5168.82	5634.81	4970.98	4317.31	4858.92	4923.85	5130.46	4740.36	3871	5413.97	5577.69	5837.58	5397.15	4554.69	6044.83	4610.83	4872.99	4995.15	4128.51	4534.92	4632.35
FBgn0011227	BcDNA:RH44662	FBgn0011227	45401	ox	oxen	NM_057637	3020.55	3150.23	3245.22	4031.43	4148.44	3666.4	7294.83	4941.37	3712.37	1409.84	3222.17	6198	2888.17	2528.87	2683.09	2809.15	4550.18	4332.69	2881.43	3211.14	3140.1	5179.02	3169.57	3127.13
FBgn0011230	3420	FBgn0011230	46243	poe	purity of essence	NM_001273293	10494.3	10448.9	9990.84	9112.48	7415.11	7796.59	4943.59	7677.41	8986.55	12010	8240.32	7277.13	9974.55	10027.9	10975.6	9945.16	9115.39	8070.97	9372.7	9110.89	9554.6	7696.75	10352.4	10763.5
FBgn0011232	CG3766	FBgn0011232	47942	scat	scattered	NM_080166	574.33	621.728	665.149	582.711	647.146	444.772	427.32	589.945	574.097	853.192	671.666	409.509	505.749	661.76	618.844	634.063	443.151	649.968	626.515	668.034	669.005	628.556	619.208	650.955
FBgn0011236	2970	FBgn0011236	37785	ken	ken and barbie	NM_079109	471.164	489.491	402.645	661.95	471.824	415.041	266.585	783.884	507.15	649.632	516.891	422.691	313.27	425.417	436.958	504.207	306.45	435.465	482.622	479.521	541.005	584.785	541.807	443.087
FBgn0011239	BcDNA:AT28918	FBgn0011239	49529	ms(2)35Ci	male sterile (2) 35Ci	NM_165114	0	0	0	0	0	0	0	0	0	0	0	0	0	0	0	0	0	0	0	0	0	0	1.54802	0
FBgn0011244	152031_at	FBgn0011244	48572	Hsp60B	Heat shock protein 60B	NM_080186	0	0	0	0	0	0	0	0	0.917088	0	0	0	0	0	0	0	0	0	2.68124	1.83023	1.26108	0	3.09604	0
FBgn0011259	BcDNA:RE36155	FBgn0011259	34192	Sema1a	Semaphorin 1a	NM_001201802	2073.97	1839.59	1695.29	2261.36	1736.47	1907.53	2204.23	2903.27	2071.7	2802.09	1799.63	2308.54	1806.95	1516.77	1661.73	1825.09	2218.76	1933.1	2191.46	2078.23	2335.53	2684.93	2231.47	2137.94
FBgn0011260	112/40	FBgn0011260	36846	Sema2a	Semaphorin 2a	NM_058159	910.42	837.146	746.724	1019.13	662.616	880.03	697.826	903.498	929.01	807.957	765.845	760.14	812.145	743.785	665.123	715.224	790.161	728.791	908.045	916.031	884.651	714.348	778.654	793.18
FBgn0011270	CG17645	FBgn0011270	46246	Pglym87	Pglym87	NM_143784	0	1.06643	0	0	0	0	0	0	0	0	0	0	1.96407	0	0	2.029	0	0	0	0	4.41379	0	1.54802	1.8234
FBgn0011272	Bbc1	FBgn0011272	34329	RpL13	Ribosomal protein L13	NM_001038802	36516.8	35211.3	36203.6	33850.9	38105.6	38269.4	37551.3	33347	34376.1	27870.1	30121.7	31925.9	34280	33527.3	34178.5	32670	38219.1	35580.2	31779.8	29066.8	29726.3	37121.6	28839.6	31147.4
FBgn0011273	ACaM	FBgn0011273	44913	Acam	Androcam	NM_001170266	0	0	0	0	0	0	0	0	0	0	0	0	0	0	0	0	0	0	0	0	0	0	0	0
FBgn0011274	6794	FBgn0011274	35045	Dif	Dorsal-related immunity factor	NM_001169527	2920.58	3059.58	2970.16	2552.71	2494.48	2643.66	2513.94	2667.53	2874.15	3189.1	2774.64	2513.3	2698.64	2990.43	2853.14	2632.63	2475.64	2393.12	2591.86	2515.65	2517.75	2253.35	2585.19	2601.99
FBgn0011276	CG2655	FBgn0011276	31249	HLH3B	Helix loop helix protein 3B	NM_080316	30.8437	12.7971	8.36666	0	24.4936	20.2169	29.4028	0	25.6785	16.3351	47.8197	34.2722	12.7665	15.2928	13.9913	25.3625	27.0397	59.4404	26.8124	22.8779	32.1576	2.62628	37.1525	33.7329
FBgn0011277	CG3052	FBgn0011277	31397	HLH4C	Helix loop helix protein 4C	NM_001272314	7.44502	2.13286	2.09166	32.9146	34.8067	11.8923	38.2236	16.2583	4.58544	3.76963	6.57065	8.78775	10.8024	12.5123	3.22875	11.1595	37.5552	0	3.57498	4.57558	5.04434	26.2628	10.8361	11.8521
FBgn0011278	CG6545	FBgn0011278	42542	lbe	ladybird early	NM_079711	19.1443	14.93	17.7791	24.3812	19.337	8.32461	5.88056	0	24.7614	28.9005	21.9022	11.4241	9.82037	5.56101	17.22	5.07251	25.5375	0	25.0249	13.7267	15.133	32.3908	13.9322	15.4989
FBgn0011279	69a	FBgn0011279	39411	Obp69a	Odorant-binding protein 69a	NM_079315	103.167	123.706	49.1541	53.6387	95.396	61.84	167.596	92.9047	220.101	126.911	74.8323	178.391	46.1558	91.7567	195.878	72.0296	75.1103	146.017	84.9058	77.7848	87.0148	76.1621	73.5309	86.6116
FBgn0011280	19d	FBgn0011280	33040	Obp19d	Odorant-binding protein 19d	NM_078697	21633.1	20138.4	20220.1	24984.6	27400.6	28049.2	21781.6	23341.1	17085.4	10264.7	15538.1	21573.9	16777.1	20076.6	18819.3	20450.3	22970.2	26336	12301.5	13016.6	14344.8	19009.9	14847.1	15250.9
FBgn0011281	83a	FBgn0011281	40737	Obp83a	Odorant-binding protein 83a	NM_001300260	355.234	291.135	104.583	0	137.938	23.7846	374.395	476.137	604.361	226.178	114.256	645.021	31.4252	372.588	307.808	89.2761	31.5463	488.445	203.774	160.145	313.379	145.321	203.565	180.517
FBgn0011282	84a	FBgn0011282	40874	Obp84a	Odorant-binding protein 84a	NM_001104230	84.0224	75.7164	80.5291	46.3243	34.8067	105.841	146.034	116.131	139.397	56.5444	61.6911	102.817	48.1198	114.001	82.8713	51.7396	19.5287	153.77	53.6247	67.7186	78.1872	65.657	58.8247	81.1414
FBgn0011283	28a	FBgn0011283	34031	Obp28a	Odorant-binding protein 28a	NM_078781	283.974	249.544	111.904	142.63	202.394	259.252	762.512	802.464	497.979	173.403	199.31	995.652	259.258	322.539	368.078	215.074	425.124	702.947	210.03	294.667	245.281	229.362	228.333	223.367
FBgn0011284	CG11276	FBgn0011284	39484	RpS4	Ribosomal protein S4	NM_001300126	46481.4	45851.1	47081.3	44955.3	46735	47381.3	39019.4	41406.5	41516.6	42234.9	38482.4	36659.8	42652.8	43193.8	46600.6	43382.1	49389.5	44526	40595.7	39282.3	38953.6	44331.6	36448.1	38148.3
FBgn0011286	CG10844	FBgn0011286	49090	RyR	Ryanodine receptor	NM_001259277	4038.39	4253.98	4456.29	4454.45	4270.91	3466.61	2957.92	4577.88	5309.02	6016.33	4738.53	3383.28	3212.24	3467.29	3532.26	4002.21	2972.87	3787.39	3695.64	4948.03	5111.81	3652.28	5076.73	4393.49
FBgn0011288	CG17676	FBgn0011288	3355084	Snap25	Synaptosomal-associated protein 25kDa	NM_001043176	2857.82	2931.61	2572.75	3234.17	2926.34	3171.68	5090.6	3954.26	3216.23	3254.45	3033.81	4336.75	2626.95	2364.82	2368.83	2727.99	3360.44	3600.02	2987.79	3119.63	3217.03	4068.11	3424.22	3715.18
FBgn0011289	CG5930	FBgn0011289	43284	TfIIA-L	Transcription factor IIA L	NM_057647	1382.65	1386.36	1445.34	1372.66	1294.29	1403.29	1530.9	1132.28	1241.74	1247.75	1183.45	1270.71	1367.98	1354.11	1527.2	1338.13	1374.52	1296.06	1253.03	1158.54	1261.71	1416.44	1353.74	1310.11
FBgn0011290	CG17358	FBgn0011290	41406	Taf12	TBP-associated factor 12	NM_001275550	653.035	751.832	822.024	943.553	697.422	850.299	1034	1171.76	728.168	541.57	783.732	868.229	686.444	781.322	856.696	758.847	727.068	967.844	809.733	824.519	778.089	900.814	848.315	775.858
FBgn0011291	CG4079	FBgn0011291	34293	Taf11	TBP-associated factor 11	NM_164871	140.392	174.894	160.012	158.478	127.624	180.763	114.671	210.197	154.988	109.319	182.883	138.846	188.551	204.367	140.989	211.016	157.732	142.14	198.411	182.108	177.182	188.217	171.83	186.899
FBgn0011293	A10	FBgn0011293	39906	a10	antennal protein 10	NM_079397	387.141	308.198	90.9874	32.9146	119.89	29.7308	415.559	436.652	590.605	217.382	134.333	920.956	31.4252	376.758	295.969	104.494	187.776	493.614	217.18	182.108	241.498	240.742	183.44	231.572
FBgn0011294	A5	FBgn0011294	33317	a5	antennal protein 5	NM_057650	87.2131	65.0521	28.2375	0	25.7827	13.0815	87.2282	96.3886	101.797	38.9528	21.5371	195.967	0.982037	66.7321	54.8888	15.2175	93.1368	71.07	17.8749	27.4535	52.9655	0	35.6044	34.6446
FBgn0011296	CG4533	FBgn0011296	37744	l(2)efl	lethal (2) essential for life	NM_001274227	1141.22	1314.91	1576.07	1058.14	1706.82	1433.02	1125.15	1442.35	1561.8	841.883	1393.71	1747.88	929.989	949.543	937.415	1221.46	1321.94	1435.61	1004.57	1347.97	1106.6	1665.94	1781	1210.74
FBgn0011297	1(2) not	FBgn0011297	37754	l(2)not	lethal (2) neighbor of tid	NM_079105	465.846	378.582	380.683	407.166	377.717	397.203	394.977	394.845	348.494	415.916	363.211	375.237	449.773	449.052	392.832	401.743	404.094	319.169	282.423	339.508	336.71	411.45	325.084	387.473
FBgn0011300	ATR-1	FBgn0011300	35900	babo	baboon	NM_001169621	2042.06	2118.99	1934.79	2566.12	2293.37	1928.93	2048.39	2494.49	2179	2690.26	2025.95	2063.36	2238.06	2274.45	2344.07	2259.29	2200.73	2509.42	2018.97	2156.01	2327.96	2499.34	2397.88	2285.63
FBgn0011305	CG5655	FBgn0011305	34370	Rsf1	Repressor splicing factor 1	NM_001273389	1069.96	1022.7	1005.04	1277.58	1077.72	1075.06	1599.51	1178.73	1142.69	1129.63	1110.44	1442.95	934.9	921.738	775.977	899.863	1156.7	1041.5	1160.08	1142.06	1068.14	1186.2	1060.39	1137.8
FBgn0011327	BcDNA.LD24440	FBgn0011327	39102	Uch-L5	Ubiquitin carboxy-terminal hydrolase L5	NM_001274703	314.818	251.677	282.375	343.775	366.115	342.498	261.685	286.843	247.614	385.759	305.535	440.266	320.144	336.441	300.274	320.582	313.961	337.26	323.536	323.951	291.31	372.932	297.22	271.687
FBgn0011335	CG6801	FBgn0011335	39374	vers	versatile	NM_140288	277.593	279.404	355.583	312.079	324.862	373.418	328.331	321.683	276.044	257.591	273.777	326.025	283.809	296.124	297.045	295.22	310.957	354.058	312.811	326.696	317.163	255.625	316.57	306.332
FBgn0011336	BcDNA.GM01838	FBgn0011336	43005	Stt3B	Catalytic subunit 3B of the oligosaccharyltransferase complex	NM_079770	2131.4	2269.36	2298.74	2418.62	2531.86	2288.08	1767.11	1899.9	1906.63	2043.14	1896	1856.85	3274.11	3183.68	3586.07	3417.86	2699.47	2916.46	1916.19	2264.91	2203.11	1874.29	2214.44	2043.12
FBgn0011361	ACPM	FBgn0011361	38154	ND-ACP	NADH dehydrogenase (ubiquinone) acyl carrier protein	NM_001274321	3234.33	3392.31	3507.72	3448.72	3025.6	3391.68	4234.98	3908.97	3431.74	1865.97	3106.46	4052.91	3254.47	3029.36	2956.46	2950.17	2791.1	3518.61	2862.67	2929.28	2885.36	3369.52	3058.11	2849.07
FBgn0011455	CG9762	FBgn0011455	46260	ND-SGDH	NADH dehydrogenase (ubiquinone) SGDH subunit	NM_001274813	3759.74	3902.06	4386.22	3916.84	3956.36	3794.83	5076.88	4547.69	4141.57	3289.63	3796.74	4281.39	3426.33	3574.34	3390.19	3229.16	3787.06	3597.44	3750.15	3722.69	3892.97	4399.89	3760.91	3686.92
FBgn0011474	CG3307	FBgn0011474	41743	PR-Set7	PR/SET domain containing protein 7	NM_001260171	579.648	585.469	537.558	763.132	825.047	743.269	464.564	656.14	525.492	760.208	531.492	594.052	506.731	579.735	567.184	560.005	802.178	666.766	689.971	537.173	602.798	613.674	576.637	570.725
FBgn0011476	CG14865	FBgn0011476	41851	l(3)neo43	lethal (3) neo43	NM_001275660	203.143	218.618	206.029	226.745	296.501	244.981	587.076	399.49	271.458	123.141	278.157	413.903	229.797	198.806	216.326	169.422	295.935	196.412	242.205	254.402	262.936	413.201	243.039	269.864
FBgn0011481	CG7187	FBgn0011481	42177	Ssdp	Sequence-specific single-stranded DNA-binding protein	NM_001275769	2932.27	2870.83	2782.96	2818.47	3307.92	3215.68	3191.18	3777.74	3009.88	4265.96	2703.46	2986.96	2821.39	3175.34	2912.33	2889.3	3213.22	3006.91	3233.57	2770.05	2894.19	3781.84	2964.46	2915.62
FBgn0011509	BcDNA:GM04779	FBgn0011509	47283	SrpRbeta	Signal recognition particle receptor beta	NM_001274667	499.88	495.889	553.245	549.796	511.787	419.798	579.235	578.332	545.668	593.088	483.307	443.781	614.755	443.491	546.735	611.744	626.42	461.309	622.047	561.881	456.513	579.532	517.038	600.811
FBgn0011554	169C4S	FBgn0011554	36217	etaTry	etaTrypsin	NM_078968	0	0	0	0	0	0	0	0	1.83418	0	0	0	0	8.34152	0	0	0	0	0	9.15116	0	0	7.7401	0
FBgn0011555	CG12385	FBgn0011555	36218	thetaTry	thetaTrypsin	NM_078969	0	0	0	0	0	0	0	0	3.66835	0	0	0	0	1.39025	0	0	0	0	0	8.23604	0	0	10.0621	0.911701
FBgn0011556	CG12387	FBgn0011556	36216	zetaTry	zetaTrypsin	NM_078967	0	0	0	0	0	0	0	0	0	0	0	0	0	0	0	0	0	0	0	0	3.15271	0	0	0
FBgn0011559	Acp	FBgn0011559	35096	Acp36DE	Accessory gland protein 36DE	NM_001299111	27.6529	20.2621	24.0541	19.505	15.4696	4.75692	13.7213	10.4518	20.1759	49.0052	22.9973	28.9996	20.6228	19.4635	16.1438	25.3625	21.0309	5.16873	37.5373	19.2174	20.1773	8.75426	28.6384	17.3223
FBgn0011566	Bzd	FBgn0011566	44554	Smyd3	SET and MYND domain containing, class 3	NM_080029	271.212	265.541	280.283	435.205	475.691	360.337	283.247	349.554	287.966	476.23	359.925	268.026	274.97	228.001	246.461	318.553	401.089	310.124	280.636	306.564	274.286	451.72	321.214	308.155
FBgn0011569	CG6577	FBgn0011569	45432	can	cannonball	NM_080088	7.44502	7.465	0	4.87624	0	0	0	4.64524	1.83418	10.0523	6.57065	0	2.94611	0	18.2963	8.11601	0	1.29218	0.893745	3.66046	2.52217	0	6.19208	6.38191
FBgn0011570	CAPB_DROME	FBgn0011570	33346	cpb	capping protein beta	NM_001272948	620.064	617.462	619.133	808.237	701.29	677.861	670.383	761.819	593.356	639.58	619.466	669.626	597.079	652.029	689.877	728.412	678.997	671.935	583.616	700.979	583.251	847.413	667.196	674.659
FBgn0011573	CG12019	FBgn0011573	38232	Cdc37	Cdc37	NM_057658	999.76	1089.89	1051.06	1134.95	1167.96	1070.31	957.551	1361.05	1012.47	923.559	1049.11	980.713	1169.61	1227.59	1083.78	1172.76	1490.19	1156.5	1166.34	1086.24	1112.91	1117.92	1203.58	1255.41
FBgn0011576	4d2	FBgn0011576	31192	Cyp4d2	Cytochrome P450-4d2	NM_001297877	1309.26	1179.47	1378.41	1089.84	1240.15	1090.52	932.068	927.886	1030.81	1207.54	1200.6	899.865	1488.77	1508.42	1539.04	1425.37	1197.26	1172.01	1117.18	1292.14	1186.05	833.406	1047.24	1144.18
FBgn0011581	CG6440	FBgn0011581	44324	Ms	Myosuppressin	NM_001275982	2183.52	2100.86	2004.86	1893.2	1996.87	2115.64	3991.92	2794.11	2251.45	996.438	1831.38	2924.56	2238.06	2160.45	2154.65	1600.88	2445.59	2280.7	2303.18	2256.68	2311.57	2243.72	1833.63	1814.29
FBgn0011582	CG9652	FBgn0011582	41726	Dop1R1	Dopamine 1-like receptor 1	NM_001170136	796.617	781.692	748.816	559.549	542.726	574.398	780.154	910.466	795.116	741.36	390.953	503.538	852.409	841.103	738.308	512.323	573.843	596.988	981.332	1062.45	1046.7	558.522	726.021	679.217
FBgn0011584	CG4758	FBgn0011584	34333	Trp1	Translocation protein 1	NM_001259031	4877.55	5017.55	4994.9	5897.81	5596.14	5598.9	5026.9	4440.85	3973.74	4190.57	4128.92	5351.74	4372.03	4099.86	4252.27	4901.06	5299.78	4967.15	3531.19	3892.9	3641.38	4504.07	3895.59	4148.24
FBgn0011586	CG1871	FBgn0011586	43951	e(r)	enhancer of rudimentary	NM_001272434	1012.52	1054.7	1045.83	995.972	1084.16	1176.15	1550.51	988.274	984.953	1064.29	1140.01	1297.07	1138.18	1128.89	1078.4	1123.05	1290.4	1369.71	1048.36	1120.1	1120.47	1359.54	1222.94	1235.35
FBgn0011589	CG5076	FBgn0011589	37047	Elk	Eag-like K[+] channel	NM_001299624	415.858	427.638	419.379	362.061	171.455	217.629	323.431	387.877	390.68	331.727	321.597	381.388	482.18	469.905	448.797	340.872	276.406	188.659	442.404	490.502	592.079	246.87	383.135	386.561
FBgn0011591	CG10580	FBgn0011591	40314	fng	fringe	NM_079467	529.66	581.203	561.612	494.938	424.126	567.263	506.708	625.946	630.04	547.853	598.659	540.446	708.049	646.468	611.31	641.165	730.072	643.507	575.572	633.26	622.345	527.882	613.79	587.135
FBgn0011592	CG8581	FBgn0011592	36377	fra	frazzled	NM_001299424	446.701	411.641	417.287	444.957	469.245	336.552	346.953	425.039	542.916	546.596	484.038	405.994	517.534	571.394	542.43	490.004	334.992	564.684	479.941	547.239	577.577	464.851	495.366	508.729
FBgn0011596	CG4568	FBgn0011596	42745	fzo	fuzzy onions	NM_170060	45.7337	88.5135	63.7958	41.4481	41.2523	39.2446	25.4824	37.1619	49.5228	111.832	56.2155	26.3632	47.1378	44.4881	47.355	67.9716	51.075	80.1153	38.431	49.4162	42.2463	66.5324	62.6948	53.7904
FBgn0011603	CG15444	FBgn0011603	33659	ine	inebriated	NM_001169400	1159.3	1124.02	1161.92	1187.36	1326.52	1240.37	1083	1112.53	1358.21	1497.8	1295.15	1217.98	1238.35	1454.2	1389.44	1329	1436.11	1298.64	1404.07	1480.66	1548.61	1399.81	1397.86	1458.72
FBgn0011604	ACF	FBgn0011604	36390	Iswi	Imitation SWI	NM_078995	995.506	960.852	885.82	903.324	974.587	973.979	1088.88	1023.11	1076.66	1202.51	985.232	1225.89	1025.25	1073.28	1050.42	1121.02	1153.69	1111.28	1278.06	1162.2	1100.3	1143.31	1031.75	1104.07
FBgn0011606	3A7Kin	FBgn0011606	31240	Klp3A	Kinesin-like protein at 3A	NM_001297901	27.6529	50.1221	54.3833	39.0099	38.6741	65.4077	22.5421	15.097	57.7766	71.6229	55.1204	32.5147	68.7426	61.1711	61.3463	56.8121	25.5375	33.5967	110.824	106.153	44.1379	65.657	75.0789	52.8787
FBgn0011638	38C.38	FBgn0011638	35305	La	La autoantigen-like	NM_057666	935.946	946.988	976.807	765.57	1231.12	910.95	1065.36	861.691	1046.4	877.067	910.034	1150.32	925.079	832.761	873.916	938.414	1155.2	1208.19	966.138	1031.34	1001.93	940.208	986.088	959.11
FBgn0011640	CG8597	FBgn0011640	38811	lark	lark	NM_079233	1314.58	1276.51	1345.99	1311.71	1429.65	1555.51	1654.4	1487.64	1711.29	1117.07	1749.25	1647.7	1629.2	1627.99	1684.33	1665.81	1826.68	1788.38	1679.35	1520.92	1584.55	1657.18	1620.78	1486.98
FBgn0011642	BcDNA:LD06023	FBgn0011642	317824	Zyx	Zyxin	NM_001258501	6262.33	6144.76	5682.01	9654.96	9118.06	8479.21	4865.18	5604.48	3702.29	3645.23	2629.35	4776.14	6048.37	5259.33	5008.87	5787.73	9812.41	10283.2	3705.47	3835.25	4006.46	5021.45	3774.85	3946.75
FBgn0011648	2020-02-23	FBgn0011648	33529	Mad	Mothers against dpp	NM_001273063	933.818	906.464	865.949	1075.21	1162.8	883.598	833.079	1046.34	930.845	1115.81	911.86	896.35	992.84	1019.06	1098.85	1020.59	886.302	1192.68	1131.48	1029.51	1011.39	1039.13	945.84	1011.08
FBgn0011653	CG15002	FBgn0011653	38499	mas	masquerade	NM_001274479	2.12715	0	0	3.65718	0	0	8.82083	0	0	0	1.82518	0	0.982037	1.39025	1.07625	0	0	0	0	0	0	0	0	0
FBgn0011655	CG1775	FBgn0011655	43725	Med	Medea	NM_079871	962.535	1034.44	931.837	991.096	844.384	871.706	1132.99	977.822	940.015	1227.64	995.453	915.683	933.918	1012.1	1023.51	994.211	958.408	1015.66	935.751	1049.64	1071.29	1059.27	987.636	1005.61
FBgn0011656	22.21	FBgn0011656	36032	Mef2	Myocyte enhancer factor 2	NM_001273912	2221.81	2179.78	2205.66	2467.38	2538.31	2336.84	2049.37	2689.59	2362.42	2440.21	2025.95	2131.91	2093.7	2072.87	2102.99	1838.28	1778.61	2125.64	2109.24	2212.75	2343.73	2433.69	2102.21	2194.46
FBgn0011659	CG11482	FBgn0011659	35796	Mlh1	Mlh1	NM_001273870	64.878	79.9821	77.3916	58.5149	33.5175	66.5969	94.0889	87.0982	136.646	111.832	112.796	130.937	76.5989	73.6834	58.1175	56.8121	24.0353	125.342	99.2057	114.389	135.567	110.304	106.813	110.316
FBgn0011660	CG8169	FBgn0011660	36705	Pms2	Pms2	NM_057675	86.1495	90.6464	89.9416	118.249	99.2634	73.7323	96.0491	58.0654	111.885	120.628	102.94	65.0293	111.952	79.2444	72.1088	96.3776	127.688	103.375	140.318	120.795	98.3646	43.7713	124.616	105.757
FBgn0011661	CG10701	FBgn0011661	31816	Moe	Moesin	NM_001258654	8092.74	8128.32	7622.03	7798.33	8183.43	8463.75	8046.56	9342.73	8508.74	10748.5	9026.97	8887.93	8955.2	9168.72	8573.41	8949.93	8461.93	8391.43	9069.72	9346.08	9405.17	9994.74	9832.24	9622.09
FBgn0011666	CG5099	FBgn0011666	43087	msi	musashi	NM_001260374	3142.86	3232.34	2995.26	3587.69	3368.51	3596.23	4589.77	4785.75	3668.35	4332.56	2903.5	4312.15	2792.91	2747.14	2326.85	2936.98	3608.3	3534.12	3552.64	3277.03	3217.03	3939.42	3357.65	3143.55
FBgn0011668	BcDNA:GH19893	FBgn0011668	47954	Mst57Da	Male-specific RNA 57Da	NM_080167	0	0	0	0	0	0	0	0	0.917088	0	0	0	0	0	0	0	0	0	0	0	0	0	8.51411	0
FBgn0011669	CG5016	FBgn0011669	43122	Mst57Db	Male-specific RNA 57Db	NM_079775	0	0	0	0	0	0	0	0	0	0	0	0	0	0	0	0	0	0	0	0	0	0	11.6101	0
FBgn0011670	Acp57Dc	FBgn0011670	43121	Mst57Dc	Male-specific transcript 57Dc	NM_079774	0	0	0	0	0	0	0	0	0	0	0	0	0	0	0	0	0	0	0	0	0	0	0	0
FBgn0011672	CG3671	FBgn0011672	42490	Mvl	Malvolio	NM_001170197	1768.72	1657.23	1714.12	1831.03	1833.15	1975.31	1365.27	1290.21	1297.68	1505.34	1603.24	1370.89	1508.41	1493.13	1431.41	1623.2	1357.99	1535.11	974.182	1001.14	991.843	944.585	1332.84	1163.33
FBgn0011674	25/17	FBgn0011674	37355	insc	inscuteable	NM_057676	221.224	227.149	194.525	188.954	261.695	227.143	176.417	147.486	233.858	242.513	269.761	293.511	215.066	162.66	195.878	263.77	231.34	164.107	243.099	203.156	209.34	238.116	228.333	233.395
FBgn0011676	CG6713	FBgn0011676	34495	Nos	Nitric oxide synthase	NM_001032069	387.141	399.911	343.033	296.232	377.717	397.203	326.371	451.749	510.818	413.402	444.249	473.66	468.432	469.905	596.243	417.975	264.388	492.321	545.184	477.69	587.665	421.08	422.609	392.031
FBgn0011692	0934/13	FBgn0011692	38515	pav	pavarotti	NM_057677	2.12715	6.39857	3.1375	3.65718	0	0	0	0	4.58544	1.25654	0.730072	0	6.87426	5.56101	2.1525	3.0435	9.01324	0	128.699	7.32092	2.52217	0	19.3502	1.8234
FBgn0011693	CG4899	FBgn0011693	39812	Pdh	Photoreceptor dehydrogenase	NM_001144487	47426.9	48049	48031.9	55161.3	56073.5	56377.8	82757.1	61686.4	51335.8	27097.3	47790.5	62840.3	22321.7	21795	21295.8	21820.9	26608.6	25373.3	22778	21921.6	23156.7	27236.3	22562.4	23820.9
FBgn0011694	CG2665	FBgn0011694	326108	EbpII	Ejaculatory bulb protein II	NM_001299950	0	0	0	0	0	0	0	0	0	0	0	0	0	0	0	0	0	0	0	0	0	0	3.09604	0
FBgn0011695	BcDNA:RH74005	FBgn0011695	49821	EbpIII	Ejaculatory bulb protein III	NM_001299879	38748.1	38948.1	43608.1	40303.4	41887.9	44678.2	42081.3	38320.9	36719.3	26841	42447.1	50543.6	38951.5	41383.7	40330.3	45745.9	50242.8	49110.7	37414.8	38919.9	38195.7	49518.5	44685.9	42817.1
FBgn0011701	3702	FBgn0011701	47285	repo	reversed polarity	NM_057678	764.71	784.891	770.778	661.95	743.831	803.92	641.961	772.27	884.99	849.423	803.809	734.656	715.905	772.981	698.487	782.181	818.703	894.19	832.97	805.302	916.808	843.911	978.348	770.387
FBgn0011703	CG5371	FBgn0011703	34392	RnrL	Ribonucleoside diphosphate reductase large subunit	NM_057679	7.44502	23.4614	34.5125	21.9431	28.361	52.3261	23.5222	31.3553	49.5228	41.4659	54.3903	64.1506	44.1917	51.4394	61.3463	42.6091	25.5375	27.1358	285.105	113.474	52.9655	88.4181	92.8812	67.4659
FBgn0011704	CG8975	FBgn0011704	36280	RnrS	Ribonucleoside diphosphate reductase small subunit	NM_080372	125.502	108.776	137.004	159.697	137.938	132.005	157.795	134.712	140.315	91.7276	93.0841	108.968	203.282	229.392	160.361	170.436	78.1147	140.848	373.585	234.27	157.636	120.809	213.627	158.636
FBgn0011705	CG9552	FBgn0011705	34222	rost	rolling stone	NM_001273345	6215.53	5834.43	5971.7	3523.08	3430.39	3684.23	2083.68	1890.61	3184.13	3363.76	2593.94	2242.63	3471.5	3157.26	3659.25	3205.82	2879.73	2248.4	2386.3	2196.28	2272.47	1705.33	2181.93	2284.72
FBgn0011706	CG4319	FBgn0011706	40015	rpr	reaper	NM_079414	26.5894	40.5243	23.0083	10.9715	36.0958	28.5415	49.9847	84.7756	26.5956	18.8481	20.807	59.7567	18.6587	27.8051	29.0588	14.203	21.0309	33.5967	33.9623	32.9442	23.9606	0	37.9265	26.4393
FBgn0011708	BG:DS02740.12	FBgn0011708	34966	Syx5	Syntaxin 5	NM_078858	1320.96	1527.13	1428.61	1578.68	1648.8	1518.65	1370.17	1430.73	1338.95	1744.08	1277.63	1429.77	1440.65	1451.42	1466.93	1441.61	1361	1546.74	1371.9	1342.47	1382.78	1502.23	1193.52	1379.4
FBgn0011710	38960	FBgn0011710	33114	2020-09-01	Septin 1	NM_078706	510.516	492.69	503.045	629.035	622.653	362.715	402.818	606.203	492.476	403.35	549.379	614.264	543.067	652.029	538.125	585.367	650.455	587.943	581.828	576.523	497.498	405.322	531.745	531.522
FBgn0011715	BAP45	FBgn0011715	40657	Snr1	Snf5-related 1	NM_169055	411.603	477.76	494.679	470.557	448.619	497.098	590.016	658.462	440.202	570.47	431.107	545.719	465.486	475.466	534.897	460.584	531.781	540.132	604.172	465.794	439.488	396.568	496.14	494.142
FBgn0011722	CG11527	FBgn0011722	33896	Tig	Tiggrin	NM_001298741	8474.56	8094.19	8829.96	7826.37	7888.22	7193.65	3713.57	4976.21	4911.01	7771.72	5247.03	4039.73	7019.6	6549.48	7535.91	7426.15	5950.24	5369.02	5138.14	5296.69	5467.43	5538.82	5311.25	5526.73
FBgn0011723	Bra	FBgn0011723	39349	byn	brachyenteron	NM_001274801	10.6357	5.33214	5.22916	10.9715	0	0	0	0	7.33671	6.28271	7.66575	0	0.982037	0	7.53376	10.145	0	10.3375	16.0874	4.57558	11.9803	11.3805	7.7401	1.8234
FBgn0011725	BEST:GH20274	FBgn0011725	42880	twin	twin	NM_170128	1335.85	1367.16	1352.26	1379.98	1652.67	1360.48	1216.3	1615.38	1419.65	1634.76	1369.25	994.773	1393.51	1413.89	1212.93	1418.27	1282.88	1325.78	1427.31	1339.73	1242.17	1395.43	1360.71	1282.76
FBgn0011726	2020-12-08	FBgn0011726	37841	tsr	twinstar	NM_057686	2986.52	2899.62	2912.64	2429.59	2618.23	2800.64	3053.97	2324.94	2775.11	1663.66	2963	3022.99	3688.53	3260.14	3112.52	3441.19	3102.06	3438.5	3201.39	3225.78	2855.73	2836.38	3575.15	3247.48
FBgn0011737	CG4488	FBgn0011737	33965	Wee1	Wee1 kinase	NM_001273238	756.201	735.836	748.816	848.466	962.984	727.809	589.036	674.72	789.613	1228.9	841.408	786.503	780.72	799.395	772.748	844.065	739.086	779.186	882.126	814.453	774.306	957.717	934.23	864.293
FBgn0011739	CG12072	FBgn0011739	43651	wts	warts	NM_170524	2156.93	2032.61	1966.16	2421.05	2116.76	2108.5	1528.94	1895.26	2113.89	2587.22	2097.5	1418.34	1746.06	1892.13	2093.31	2065.52	1997.93	1988.67	1808.94	1907.1	1836.77	1999.47	1947.41	1911.84
FBgn0011740	CG18474	FBgn0011740	41126	alpha-Man-IIa	alpha-Mannosidase class II a	NM_001275484	716.849	773.161	747.77	543.701	556.907	466.178	498.867	670.075	714.412	941.15	808.554	717.959	764.025	684.004	791.044	805.514	748.099	682.272	826.714	754.97	748.454	629.432	753.885	830.56
FBgn0011741	ARP	FBgn0011741	32514	Arp6	Actin-related protein 6	NM_078610	389.268	371.117	362.904	344.994	528.546	380.554	480.245	320.521	395.265	321.675	428.552	448.175	400.671	351.734	427.272	417.975	459.675	449.679	352.136	409.972	407.33	583.909	409.451	352.828
FBgn0011742	ARP14D	FBgn0011742	32623	Arp2	Actin-related protein 2	NM_001103531	990.188	1028.04	1043.74	1083.74	1371.64	1117.88	817.397	1127.63	1039.98	1040.42	1161.91	1251.38	1122.47	1295.72	1165.58	1410.16	1318.94	1134.54	1236.05	1272.01	1177.85	1259.74	1416.44	1200.71
FBgn0011743	ARP53D	NA	36879	Arp53D	Actin-related protein 53D	NM_057689	0	0	0	0	0	0	0	0	0.917088	0	0	0	1.96407	0	0	0	0	0	0	0	1.26108	0	3.09604	0
FBgn0011745	ARP1	FBgn0011745	41566	Arp1	Actin-related protein 1	NM_079607	1257.15	1262.65	1434.88	1286.11	1104.79	1404.48	1417.21	1566.61	1259.16	1255.29	1479.13	1525.55	1364.05	1327.69	1218.32	1419.29	1333.96	1425.28	1360.28	1353.46	1336.12	1325.4	1479.13	1455.99
FBgn0011746	Ana	FBgn0011746	35913	ana	anachronism	NM_001169622	286.102	252.744	223.808	343.775	340.332	419.798	356.754	350.715	321.898	294.031	324.152	306.692	330.947	337.831	328.257	310.437	426.627	387.655	342.304	382.518	363.823	428.084	288.706	307.243
FBgn0011747	ANK	FBgn0011747	43770	Ank	Ankyrin	NM_001169348	6404.85	6103.17	6060.6	5380.93	5482.69	4943.63	5678.66	5268.86	6091.3	6226.17	5423.34	5343.83	5989.45	5253.77	5111.12	5815.12	4805.56	4834.05	6100.7	5938.19	6126.35	4580.23	5850.74	6071.02
FBgn0011754	CG1830	FBgn0011754	32120	PhKgamma	Phosphorylase kinase gamma	NM_001298204	2848.25	2630.88	2870.81	3031.8	2904.42	2757.82	2465.91	2241.33	2369.76	2408.79	2190.58	2092.36	2671.14	2648.43	2605.6	2697.56	2323.91	2575.32	2133.37	2237.46	2224.55	2329.51	2117.69	2168.03
FBgn0011758	BH1	FBgn0011758	32724	B-H1	BarH1	NM_001272713	91.4674	108.776	124.454	113.373	74.7699	153.411	127.412	63.872	130.227	170.89	111.701	72.9383	91.3295	134.855	115.159	107.537	120.177	109.835	117.081	107.984	114.759	149.698	117.649	105.757
FBgn0011760	CG6998	FBgn0011760	31405	ctp	cut up	NM_001258601	9241.4	9349.38	8627.07	10681.4	10561.9	10848.2	12652	11550.4	9242.42	13844.6	10003.1	12192.1	8438.65	7874.39	7725.33	8792.68	10611.6	10590.7	8737.25	8997.42	9335.81	13640	9699.11	10488.2
FBgn0011761	4193	FBgn0011761	31444	dhd	deadhead	NM_001297953	0	0	0	39.0099	0	1.18923	24.5023	97.55	117.387	0	0.365036	0	11.7844	159.879	102.244	4.05801	15.0221	0	1236.94	705.554	29.6355	0	734.535	2.7351
FBgn0011762	CG7108	FBgn0011762	38942	DNApol-alpha50	DNA polymerase alpha 50kD	NM_079248	46.7973	31.9928	51.2458	19.505	30.9393	42.8123	53.9051	20.9036	44.9373	54.0313	39.0588	74.6959	48.1198	34.7563	39.8213	39.5656	57.0838	14.214	49.156	50.3314	58.0099	73.5358	52.6327	38.2914
FBgn0011763	49Fk	FBgn0011763	36461	Dp	DP transcription factor	NM_001274020	1239.06	1293.58	1234.08	1261.73	1447.7	1536.49	1357.43	1543.38	1393.06	1620.94	1435.69	1260.16	1241.3	1381.91	1364.69	1332.04	1709.51	1267.63	1295.04	1474.25	1386.56	1588.02	1449.72	1462.37
FBgn0011766	CG6376	FBgn0011766	42550	E2f1	E2F transcription factor 1	NM_001275880	2619.58	2743.92	2697.2	2844.07	2766.49	3308.44	3074.55	3746.38	2793.45	3862.61	2806.03	3115.26	2744.79	3194.8	2884.35	2813.21	3178.67	3433.33	2933.27	2760.9	2747.9	3722.31	2938.14	2839.04
FBgn0011768	ADHX	FBgn0011768	41311	Fdh	Formaldehyde dehydrogenase	NM_079586	3635.3	3411.5	3743.03	3234.17	2971.46	3359.57	1827.87	2511.91	2712.75	2920.2	2515.1	2495.72	5002.5	5216.23	5094.97	4249.75	4449.54	3845.53	3123.64	3145.25	3331.15	2640.29	2800.37	3064.23
FBgn0011769	BcDNA:RH67819	FBgn0011769	39070	Fdx1	Ferredoxin 1	NM_001202146	252.067	197.289	200.8	130.439	201.105	220.008	244.043	278.714	196.257	173.403	249.319	207.391	207.21	219.66	189.42	241.451	153.225	164.107	229.692	164.721	225.104	193.469	209.757	214.25
FBgn0011770	CG2227	FBgn0011770	31960	Gip	GIP-like	NM_078551	3723.57	3653.58	3967.89	3382.89	3322.1	3351.25	2357.12	2068.29	2411.03	2309.53	2593.21	2789.23	4682.35	4337.59	5002.41	4173.66	4126.56	3778.34	2618.67	2638.28	2670.98	2522.1	2566.62	2870.03
FBgn0011771	CG5837	FBgn0011771	40462	Hem	HEM-protein	NM_079490	906.166	870.206	807.383	867.971	627.809	809.866	652.742	793.174	839.136	998.951	853.819	761.019	874.013	1006.54	866.382	877.544	677.495	743.005	887.489	884.002	974.818	667.075	867.665	880.703
FBgn0011774	CG5247	FBgn0011774	117419	Irbp	Inverted repeat-binding protein	NM_001275545	131.883	155.699	137.004	141.411	134.07	173.628	95.069	148.648	174.247	163.351	175.217	144.119	172.839	157.099	240.004	143.045	138.203	196.412	268.124	229.694	158.897	203.099	207.435	233.395
FBgn0011785	Brwd3	FBgn0011785	42898	BRWD3	BRWD3	NM_170139	1381.58	1366.09	1485.08	1437.27	1376.8	1248.69	1181.99	1227.5	1416.9	1512.88	1426.56	1238.19	1410.21	1758.67	1583.17	1599.87	1470.66	1706.97	1668.62	1354.37	1460.97	1185.33	1471.39	1347.49
FBgn0011787	BcDNA:RE53508	FBgn0011787	44326	mRpL12	mitochondrial ribosomal protein L12	NM_080003	495.626	511.886	464.35	404.728	841.806	494.72	720.368	677.043	557.59	413.402	587.708	557.143	494.947	500.491	623.149	514.352	584.358	483.276	573.784	660.713	571.902	498.118	637.01	594.429
FBgn0011802	BcDNA.LD05563	FBgn0011802	39195	Gem3	Gemin3	NM_001274749	190.38	163.164	158.967	148.725	143.094	126.058	63.706	168.39	165.076	158.324	154.775	184.543	175.785	157.099	94.7101	196.813	171.252	135.679	238.63	194.92	197.36	179.462	159.446	216.073
FBgn0011812	CG30367	NA	3772468	Lcp1Psi	Larval cuticle protein 1 pseudogene	NA	2.12715	0	0	0	5.15654	0	8.82083	0	0	0	0.730072	0	0	0	0	0	0	0	0	0	3.15271	0	0.77401	0
FBgn0011817	CG7892	FBgn0011817	38890	nmo	nemo	NM_001274626	2285.62	2339.74	2107.35	2773.36	2793.56	2647.23	3031.43	3561.73	2580.69	4209.42	2601.25	3024.74	2667.21	2794.41	2666.95	2812.2	2782.09	3008.2	3126.32	3162.64	3107.31	4981.18	3282.57	3148.1
FBgn0011818	CG9884	FBgn0011818	33435	oaf	out at first	NM_057692	580.712	538.546	506.183	558.33	452.487	454.286	562.573	670.075	537.414	654.659	443.154	599.324	493.965	618.662	528.439	465.656	515.257	589.235	679.246	563.711	610.365	574.28	475.242	519.67
FBgn0011822	CG13374	FBgn0011822	30984	Pgcl	Pepsinogen C-like	NM_080291	0	5.33214	1.04583	0	0	10.7031	0	0	0.917088	0	0.365036	0	0	0	0	0	0	0	0	3.66046	0	0	7.7401	2.7351
FBgn0011824	CG4038-PA	FBgn0011824	37397	CG4038	uncharacterized protein	NM_057695	265.894	302.866	277.146	196.269	152.118	176.006	140.153	271.746	265.039	178.429	219.387	195.088	231.761	176.562	201.259	265.799	103.652	151.185	261.867	245.251	229.517	147.072	244.587	175.047
FBgn0011826	CG9842	FBgn0011826	32624	Pp2B-14D	Protein phosphatase 2B at 14D	NM_001258786	2320.72	2517.84	2444.11	2595.38	2520.26	2594.9	2261.07	2530.49	2461.46	3432.87	2362.88	2549.33	2338.23	2138.21	2298.87	2502.78	2867.71	2148.9	2575.77	2516.57	2418.13	2494.97	2436.58	2701.37
FBgn0011828	CG12002	FBgn0011828	38326	Pxn	Peroxidasin	NM_079167	2552.58	2523.17	2670.01	3193.94	3839.05	3468.98	2052.31	2185.58	2654.05	3528.37	2960.44	2686.41	2674.09	2938.99	2934.94	2966.4	3429.54	3132.25	2521.25	2515.65	2884.1	3160.29	3052.69	3096.14
FBgn0011829	CG1061	FBgn0011829	43875	Ret	Ret oncogene	NM_057696	81.8952	67.185	77.3916	114.592	87.6612	78.4892	56.8454	119.615	62.362	105.55	117.177	91.3926	84.4552	109.83	94.7101	107.537	87.128	152.477	108.143	80.5302	100.256	119.058	113.779	112.139
FBgn0011832	CG17240	FBgn0011832	33406	Ser12	Serine protease 12	NM_078732	0	0	0	0	0	0	0	0	0	0	0	0	0	15.2928	0	0	0	0	0	7.32092	0	0	6.19208	0
FBgn0011834	CG2071	FBgn0011834	33073	Ser6	Serine protease 6	NM_078702	0	0	0	0	0	0	0	0	1.83418	0	0	0	0	0	0	0	0	0	0	3.66046	0	0	3.87005	0
FBgn0011836	CG6711	FBgn0011836	39164	Taf2	TBP-associated factor 2	NM_001274739	376.505	352.988	340.941	374.252	286.188	308.011	341.072	299.618	320.981	562.931	381.462	311.965	359.426	435.149	380.993	387.54	435.64	223.548	420.06	369.707	363.192	400.07	379.265	340.976
FBgn0011837	CG4070	FBgn0011837	32222	Tis11	Tis11 zinc finger protein	NM_001272561	3581.06	3311.26	3099.85	4189.91	3921.55	4085.01	2424.75	2812.69	2215.69	3391.41	2139.11	2769.02	3104.22	3008.51	2886.5	3084.08	3893.72	3625.86	2181.63	2067.25	1865.14	2912.54	2316.61	2213.61
FBgn0011840	AE002708.trna50-AlaAGC	NA	3771940	tRNA:Ala-AGC-2-3	transfer RNA:Alanine-AGC 2-3	NA	0	0	0	0	0	0	0	0	0	0	0	0	0	0	0	0	0	0	0	0	0	0	0	0
FBgn0011844	AE002602.trna20-AspGTC	NA	3772471	tRNA:Asp-GTC-1-10	transfer RNA:Aspartic acid-GTC 1-10	NA	0	0	0	0	0	0	0	0	0	0	0	0	0	0	0	0	0	0	0	0	0	0	0	0
FBgn0011845	AE002708.trna30-AspGTC	NA	3772068	tRNA:Asp-GTC-1-11	transfer RNA:Aspartic acid-GTC 1-11	NA	0	0	0	0	10.3131	0	0	0	0	0	0	0	0	2.78051	0	0	0	18.0906	0	0	1.26108	0	0.77401	0
FBgn0011848	AE002787.trna4-GluTTC	NA	3772441	tRNA:Glu-TTC-1-6	transfer RNA:Glutamic acid-TTC 1-6	NA	0	0	0	0	0	0	0	0	0	0	0	0	0	0	0	0	0	0	0	0	0	0	0	0
FBgn0011849	AE002787.trna5-GluTTC	NA	3772147	tRNA:Glu-TTC-1-5	transfer RNA:Glutamic acid-TTC 1-5	NA	0	0	0	0	0	0	0	0	0	0	0	0	0	0	0	0	0	0	0	0	0	0	0	0
FBgn0011850	AE002787.trna6-GluTTC	NA	3772503	tRNA:Glu-TTC-1-4	transfer RNA:Glutamic acid-TTC 1-4	NA	0	0	0	0	0	0	0	0	0	0	0	0	0.982037	0	0	0	0	0	0	0	0	0	0	0
FBgn0011851	AE002584.trna6-GluCTC	NA	3772169	tRNA:Glu-CTC-3-4	transfer RNA:Glutamic acid-CTC 3-4	NA	0	0	0	0	0	0	0	0	0	0	0	0	0	0	0	0	0	0	0	0	0	0	0	0
FBgn0011852	AE002584.trna7-GluCTC	NA	3772190	tRNA:Glu-CTC-3-5	transfer RNA:Glutamic acid-CTC 3-5	NA	0	0	0	0	0	0	0	0	0	0	0	0	0	0	0	0	0	0	0	0	0	0	0	0
FBgn0011853	AE002584.trna8-GluCTC	NA	3771931	tRNA:Glu-CTC-3-6	transfer RNA:Glutamic acid-CTC 3-6	NA	0	0	0	0	0	0	0	0	0	0	0	0	0	0	0	0	0	0	0	0	0	0	0	0
FBgn0011854	AE002584.trna10-GluCTC	NA	3772079	tRNA:Glu-CTC-3-8	transfer RNA:Glutamic acid-CTC 3-8	NA	0	0	0	0	0	0	0	0	0	0	0	0	0	0	0	0	0	0	0	0	0	0	0	0
FBgn0011855	AE002584.trna11-GluCTC	NA	3771795	tRNA:Glu-CTC-3-9	transfer RNA:Glutamic acid-CTC 3-9	NA	0	0	0	0	0	0	0	0	0	0	0	0	0	0	0	0	0	0	0	0	0	0	0	0
FBgn0011858	AE002708.trna6-PheGAA	NA	3771844	tRNA:Phe-GAA-1-8	transfer RNA:Phenylalanine-GAA 1-8	NA	0	0	0	0	0	0	0	0	0	0	0	0	0	0	0	0	0	0	0	0	0	0	0	0
FBgn0011859	AE002638.trna7-GlyGCC	NA	3771881	tRNA:Gly-GCC-1-1	transfer RNA:Glycine-GCC 1-1	NA	1.06357	3.19928	1.04583	15.8478	0	17.8385	13.7213	37.1619	0.917088	0	1.46014	10.5453	1.96407	4.17076	0	0	0	6.46091	8.04371	0	5.67488	0	0.77401	0
FBgn0011860	AE002638.trna11-GlyGCC	NA	3772114	tRNA:Gly-GCC-1-2	transfer RNA:Glycine-GCC 1-2	NA	0	0	0	0	0	0	0	0	0	0	0	0	0	0	0	0	0	0	0	0	0	0	0	0
FBgn0011861	AE002690.trna2-GlyGCC	NA	3772195	tRNA:Gly-GCC-1-3	transfer RNA:Glycine-GCC 1-3	NA	0	0	0	0	0	0	0	0	0	0	0	0	0	0	0	0	0	0	0	0	0	0	0	0
FBgn0011862	AE002690.trna10-GlyGCC	NA	3772279	tRNA:Gly-GCC-1-4	transfer RNA:Glycine-GCC 1-4	NA	0	0	0	0	0	0	0	0	0	0	0	0	0	0	0	0	0	0	0	0	0	0	0	0
FBgn0011863	AE002690.trna18-GlyGCC	NA	3772636	tRNA:Gly-GCC-1-5	transfer RNA:Glycine-GCC 1-5	NA	0	0	0	0	0	0	0	0	0	0	0	0	0	0	0	0	0	0	0	0	0	0	0	0
FBgn0011864	AE002690.trna17-GlyGCC	NA	3771867	tRNA:Gly-GCC-1-6	transfer RNA:Glycine-GCC 1-6	NA	0	0	0	0	0	0	0	0	0	0	0	0	0	0	0	0	0	0	0	0	0	0	0	0
FBgn0011865	AE002690.trna16-GlyGCC	NA	3772021	tRNA:Gly-GCC-1-7	transfer RNA:Glycine-GCC 1-7	NA	0	0	0	0	0	0	0	0	0	0	0	0	0	0	0	0	0	0	0	0	0	0	0	0
FBgn0011866	AE002690.trna15-GlyGCC	NA	3772331	tRNA:Gly-GCC-2-1	transfer RNA:Glycine-GCC 2-1	NA	0	0	0	0	0	0	0	0	0	0	0	0	0	0	0	0	0	0	0	0	0	0	0	0
FBgn0011867	AE002787.trna44-GlyGCC	NA	3771882	tRNA:Gly-GCC-1-8	transfer RNA:Glycine-GCC 1-8	NA	0	0	0	0	0	0	0	0	0	0	0	0	0	0	0	0	0	0	0	0	0	0	0	0
FBgn0011868	AE002787.trna10-GlyGCC	NA	3772072	tRNA:Gly-GCC-1-9	transfer RNA:Glycine-GCC 1-9	NA	0	0	0	0	0	0	0	0	0	0	0	0	1.96407	0	0	0	0	0	0	0	0	0	0	0
FBgn0011869	AE002787.trna58-GlyGCC	NA	3772187	tRNA:Gly-GCC-1-10	transfer RNA:Glycine-GCC 1-10	NA	0	0	0	0	0	0	0	0	0	0	0	0	0	0	0	0	0	0	0	0	0	0	0	0
FBgn0011870	AE002787.trna59-GlyGCC	NA	3772202	tRNA:Gly-GCC-1-11	transfer RNA:Glycine-GCC 1-11	NA	0	0	0	0	0	0	0	0	0	0	0	0	0	0	0	0	0	0	0	0	0	0	0	0
FBgn0011871	AE002575.trna13-GlyGCC	NA	3772544	tRNA:Gly-GCC-1-12	transfer RNA:Glycine-GCC 1-12	NA	0	0	0	0	0	0	0	0	2.75126	0	0	0	0	0	0	0	0	0	0	0	0	0	0	0
FBgn0011872	AE002575.trna3-GlyGCC	NA	3771868	tRNA:Gly-GCC-1-13	transfer RNA:Glycine-GCC 1-13	NA	0	0	0	0	0	0	0	0	0	0	0.730072	0	0	0	0	0	0	0	0	0	0	0	0	0.911701
FBgn0011877	AE002787.trna36-Undet	NA	3772656	tRNA:His-GTG-2-1Psi	transfer RNA:Histidine-GTG 2-1 pseudogene	NA	0	0	0	0	0	0	0	0	0	0	0	0	0	0	0	0	0	0	0	0	0	0	0	0
FBgn0011878	AE002787.trna35-HisGTG	NA	3772362	tRNA:His-GTG-1-4	transfer RNA:Histidine-GTG 1-4	NA	0	0	1.04583	0	0	0	0	0	0	0	0	0	0	5.56101	0	0	0	15.5062	0.893745	0	0	0	0	0
FBgn0011879	AE002787.trna46-AlaTGC	NA	3772554	tRNA:Ala-TGC-2-1	transfer RNA:Alanine-TGC 2-1	NA	0	0	0	0	0	0	0	0	0	0	0	0	0	0	0	0	0	0	0	0	0	0	0.77401	0
FBgn0011880	AE002769.trna15-IleAAT	NA	3771805	tRNA:Ile-AAT-1-1	transfer RNA:Isoleucine-AAT 1-1	NA	4.2543	2.13286	0	9.75248	6.44568	0	0	0	0	5.02617	0.730072	0	0	0	0	0	0	0	0	0	0	0	0	0
FBgn0011881	AE002787.trna18-IleAAT	NA	3772043	tRNA:Ile-AAT-1-3	transfer RNA:Isoleucine-AAT 1-3	NA	0	0	0	0	0	0	0	0	0	0	0	0	0	0	0	0	0	0	0	0	0	0	0	0
FBgn0011882	AE002787.trna37-IleAAT	NA	3772486	tRNA:Ile-AAT-1-4	transfer RNA:Isoleucine-AAT 1-4	NA	0	0	0	0	0	0	0	0	0	0	0	0	0	0	0	0	0	0	0	0	0	17.5085	0.77401	4.55851
FBgn0011883	AE002787.trna38-IleAAT	NA	3771731	tRNA:Ile-AAT-1-5	transfer RNA:Isoleucine-AAT 1-5	NA	0	0	0	0	14.1805	0	0	0	0	0	1.46014	0	1.96407	0	0	0	0	0	0	3.66046	0	0	0	0.911701
FBgn0011884	AE002787.trna39-IleAAT	NA	3772177	tRNA:Ile-AAT-1-6	transfer RNA:Isoleucine-AAT 1-6	NA	4.2543	0	0	0	0	0	0	0	0	0	0.365036	0	0.982037	0	0	0	0	0	0	0	0	0	3.87005	0
FBgn0011885	AE002787.trna40-IleAAT	NA	3772404	tRNA:Ile-AAT-1-7	transfer RNA:Isoleucine-AAT 1-7	NA	2.12715	1.06643	0	0	0	0	0	0	2.75126	1.25654	0	0	0	0	0	0	0	0	0	0	0	0	0.77401	0
FBgn0011887	35SLys	NA	3772588	tRNA:Lys-CTT-1-4	transfer RNA:Lysine-CTT 1-4	NA	0	0	0	0	0	0	21.562	0	0	0	0	0	0	0	0	0	0	0	0	0	0	0	0	0
FBgn0011888	35SLys	NA	3772622	tRNA:Lys-CTT-1-3	transfer RNA:Lysine-CTT 1-3	NA	3.19072	0	0	0	0	0	0	0	5.50253	0	0	0	1.96407	0	0	0	0	0	0	0.915116	0	0	0	0.911701
FBgn0011889	35SLys	NA	3772394	tRNA:Lys-CTT-1-2	transfer RNA:Lysine-CTT 1-2	NA	3.19072	0	0	0	0	7.13538	0	0	0	5.02617	7.66575	0	3.92815	6.95126	0	4.05801	0	0	5.36247	2.74535	1.26108	3.50171	1.54802	4.55851
FBgn0011890	35SLys	NA	3772118	tRNA:Lys-CTT-1-5	transfer RNA:Lysine-CTT 1-5	NA	0	0	0	0	0	0	0	0	0	0	0	0	0	0	0	0	0	0	0	0	0	0	0	0
FBgn0011891	35SLys	NA	3772431	tRNA:Lys-CTT-1-1	transfer RNA:Lysine-CTT 1-1	NA	1.06357	0	0	0	20.6262	0	0	0	0	0	2.92029	0	3.92815	0	0	1.0145	33.0485	0	0	0	4.41379	0	0.77401	0.911701
FBgn0011892	AAG	NA	3772507	tRNA:Lys-CTT-1-6	transfer RNA:Lysine-CTT 1-6	NA	0	0	0	1.21906	0	0	0	0	0.917088	0	1.82518	0	0	0	0	0	0	0	0	0	0	0	0	0
FBgn0011893	AAG	NA	3771775	tRNA:Lys-CTT-1-7	transfer RNA:Lysine-CTT 1-7	NA	1.06357	0	0	0	0	0	0	0	0	5.02617	0	16.6967	0.982037	2.78051	0	1.0145	0	0	0	1.83023	0.630542	0	0	0
FBgn0011894	AAG	NA	3772161	tRNA:Lys-CTT-1-8	transfer RNA:Lysine-CTT 1-8	NA	2.12715	0	0	0	0	7.13538	0	0	1.83418	2.51308	0	0	1.96407	0	4.305	0	0	0	0	0	0	0	0	0
FBgn0011895	AAG	NA	3772460	tRNA:Lys-CTT-1-9	transfer RNA:Lysine-CTT 1-9	NA	0	1.06643	0	9.75248	0	0	0	0	0.917088	3.76963	0	0	0	0	0	0	0	0	4.46873	0	1.26108	0	0.77401	0
FBgn0011896	AAG	NA	3772444	tRNA:Lys-CTT-1-10	transfer RNA:Lysine-CTT 1-10	NA	0	0	0	0	0	0	0	0	0	0	0	0	0	0	0	0	0	0	0	0	0	0	0	0
FBgn0011897	AAG	NA	3772368	tRNA:Lys-CTT-1-11	transfer RNA:Lysine-CTT 1-11	NA	0	0	0	0	0	0	0	0	0	0	0	0	0	0	0	0	0	0	0	0	0	0	0	0
FBgn0011902	AAA	NA	3772008	tRNA:Lys-TTT-1-1	transfer RNA:Lysine-TTT 1-1	NA	0	0	0	0	0	0	0	0	0	0	0	0	0	0	0	0	0	0	0	0	0	0	0	0
FBgn0011904	AAA	NA	3772033	tRNA:Lys-TTT-2-4	transfer RNA:Lysine-TTT 2-4	NA	0	0	0	0	0	0	0	0	0	0	0	0	0	0	0	0	0	0	0	0	0	0	0	0
FBgn0011905	AAA	NA	3772413	tRNA:Lys-TTT-2-5	transfer RNA:Lysine-TTT 2-5	NA	0	0	0	0	0	0	0	0	0	0	0	0	0	0	0	0	0	0	0	0	0	0	0	0
FBgn0011906	AE002787.trna30-LeuCAG	NA	3772026	tRNA:Leu-CAG-1-1	transfer RNA:Leucine-CAG 1-1	NA	0	0	0	0	0	0	0	0	0	0	0	0	0	0	0	0	0	0	0	0	0	0	0	0
FBgn0011909	AE002787.trna17-LeuCAA	NA	3772242	tRNA:Leu-CAA-2-1	transfer RNA:Leucine-CAA 2-1	NA	0	0	0	0	0	0	8.82083	0	0	0	0	0	0	0	0	0	0	0	0	0.915116	0	0	0	0
FBgn0011910	AE002787.trna41-LeuCAA	NA	3772659	tRNA:Leu-CAA-1-1	transfer RNA:Leucine-CAA 1-1	NA	0	1.06643	0	0	0	0	0	0	0.917088	0	0	0	0	0	0	0	0	12.9218	0	0.915116	0.630542	0	0	0
FBgn0011915	AE002787.trna34-MetCAT	NA	3771971	tRNA:Met-CAT-1-1	transfer RNA:Methionine-CAT 1-1	NA	0	0	0	0	0	0	0	0	0	0	0	0	0	0	0	0	0	0	0	0	0	0	1.54802	3.6468
FBgn0011916	AE002787.trna22-MetCAT	NA	3772623	tRNA:Met-CAT-1-2	transfer RNA:Methionine-CAT 1-2	NA	0	1.06643	0	0	0	0	0	0	0.917088	0	0	0	0.982037	0	0	0	0	0	0	0.915116	0	0	3.87005	3.6468
FBgn0011919	AE002699.trna7-MetCAT	NA	3772318	tRNA:Met-CAT-1-5	transfer RNA:Methionine-CAT 1-5	NA	4.2543	2.13286	5.22916	0	15.4696	4.75692	0	5.80654	1.83418	8.7958	5.47554	7.90897	1.96407	1.39025	4.305	3.0435	30.0441	0	17.8749	6.40581	0.630542	0	2.32203	3.6468
FBgn0011921	AE002787.trna31-MetCAT	NA	3771776	tRNA:iMet-CAT-2-1	transfer RNA:initiator Methionine-CAT 2-1	NA	0	0	0	0	0	0	0	0	0	0	0.365036	0	0	0	0	0	0	0	0	0	0	0	0	0
FBgn0011927	AE002602.trna2-MetCAT	NA	3772366	tRNA:iMet-CAT-1-4	transfer RNA:initiator Methionine-CAT 1-4	NA	0	0	0	0	0	0	0	0	0	0	0	0	0	0	0	0	0	0	0	0	0	0	0	0
FBgn0011928	AE002602.trna23-MetCAT	NA	3772090	tRNA:iMet-CAT-1-5	transfer RNA:initiator Methionine-CAT 1-5	NA	0	0	0	0	0	0	0	0	0	0	0	0	0	0	0	0	0	0	0	0	0	0	0	0
FBgn0011931	AAC	NA	3772465	tRNA:Asn-GTT-1-6	transfer RNA:Asparagine-GTT 1-6	NA	1.06357	2.13286	0	0	0	5.94615	0	0	3.66835	8.7958	1.82518	0	0	0	9.68626	2.029	0	0	4.46873	2.74535	1.89163	11.3805	6.96609	0
FBgn0011932	AAC	NA	3772122	tRNA:Asn-GTT-1-5	transfer RNA:Asparagine-GTT 1-5	NA	0	1.06643	2.09166	0	20.6262	0	0	0	0	0	0	0	1.96407	0	0	0	0	0	0	0	0	0	0	0
FBgn0011933	AAC	NA	3771793	tRNA:Asn-GTT-1-4	transfer RNA:Asparagine-GTT 1-4	NA	0	1.06643	1.04583	0	0	0	5.88056	0	0	0	2.19022	0	0	0	0	0	0	0	0	0	0	0	0	1.8234
FBgn0011934	AAC	NA	3772718	tRNA:Asn-GTT-1-8	transfer RNA:Asparagine-GTT 1-8	NA	0	0	0	0	0	0	0	0	0	0	0	0	0	0	0	0	0	0	0	0	0	0	0	0
FBgn0011935	AAC	NA	3772433	tRNA:Asn-GTT-1-7	transfer RNA:Asparagine-GTT 1-7	NA	0	0	0	0	0	0	0	0	0	0	0	0	0	0	0	0	0	0	0	0	0	0	0	0
FBgn0011936	AAC	NA	3885600	tRNA:Asn-GTT-1-3	transfer RNA:Asparagine-GTT 1-3	NA	2.12715	0	0	0	0	0	0	0	0	0	0	0	0.982037	0	3.22875	0	0	0	0	0	0	0	0	1.8234
FBgn0011937	AAC	NA	3885657	tRNA:Asn-GTT-1-2	transfer RNA:Asparagine-GTT 1-2	NA	0	0	0	0	0	0	0	0	0	0	0	0	0	0	0	0	0	0	0	0	0	0	0	0
FBgn0011938	AAC	NA	3772214	tRNA:Asn-GTT-1-1	transfer RNA:Asparagine-GTT 1-1	NA	0	0	0	0	0	0	0	0	0	0	0	0	0	0	0	0	0	0	0	0	0	0	0	0
FBgn0011944	AE002708.trna51-ProTGG	NA	3771727	tRNA:Pro-TGG-1-1	transfer RNA:Proline-TGG 1-1	NA	0	0	0	0	0	0	0	0	0	0	0	0	0	0	0	0	0	0	0	0	0	0	0	0
FBgn0011945	AE002708.trna11-ProTGG	NA	3772717	tRNA:Pro-TGG-1-2	transfer RNA:Proline-TGG 1-2	NA	0	0	0	0	0	0	0	0	0	0	0	0	0	0	0	0	0	0	0	0	0	0	0	0
FBgn0011948	AE002593.trna4-ArgTCG	NA	3772095	tRNA:Arg-TCG-3-1	transfer RNA:Arginine-TCG 3-1	NA	0	0	0	0	0	0	0	0	0	0	0	0	0	0	0	0	0	0	0	0	0	0	0	0
FBgn0011949	AE002593.trna5-ArgTCG	NA	3772369	tRNA:Arg-TCG-3-2	transfer RNA:Arginine-TCG 3-2	NA	0	0	0	0	0	0	0	0	0	0	0	0	0	0	0	0	0	0	0	0	0	0	0	0
FBgn0011950	AE002593.trna6-ArgTCG	NA	3772584	tRNA:Arg-TCG-3-3	transfer RNA:Arginine-TCG 3-3	NA	0	0	0	0	0	0	0	0	0	0	0	0	0	0	0	0	0	0	0	0	0	0	0	0
FBgn0011951	AE002593.trna7-ArgTCG	NA	3771747	tRNA:Arg-TCG-3-4	transfer RNA:Arginine-TCG 3-4	NA	0	0	0	0	0	0	0	0	0	0	0	0	0	0	0	0	0	0	0	0	0	0	0	0
FBgn0011952	AE002593.trna1-ArgTCG	NA	3772515	tRNA:Arg-TCG-2-1	transfer RNA:Arginine-TCG 2-1	NA	0	0	0	0	0	0	0	0	0	0	0	0	0	0	0	0	0	0	0	0	0	0	0	0
FBgn0011953	AE002593.trna12-ArgTCG	NA	3772710	tRNA:Arg-TCG-1-1	transfer RNA:Arginine-TCG 1-1	NA	0	0	0	0	0	0	0	0	0	0	0	0	0	0	0	0	0	0	0	0	0.630542	0	0	0
FBgn0011954	AE002620.trna3-ArgTCG	NA	3772356	tRNA:Arg-TCG-2-2	transfer RNA:Arginine-TCG 2-2	NA	4.2543	0	1.04583	0	0	0	0	0	0.917088	6.28271	0	0	1.96407	2.78051	0	3.0435	0	0	3.57498	0.915116	0.630542	0	0	0
FBgn0011955	AE002769.trna2-ArgACG	NA	3772473	tRNA:Arg-ACG-1-5	transfer RNA:Arginine-ACG 1-5	NA	1.06357	0	0	0	0	0	0	12.7744	1.83418	0	0.730072	0	0	0	0	7.10151	0	0	2.68124	2.74535	0.630542	0	0	0.911701
FBgn0011956	AE002769.trna16-ArgACG	NA	3772020	tRNA:Arg-ACG-1-3	transfer RNA:Arginine-ACG 1-3	NA	0	0	0	0	0	0	0	0	0	0	0	0	0	0	0	0	0	0	0	0	0	0	0	0
FBgn0011957	AE002769.trna12-ArgACG	NA	3772564	tRNA:Arg-ACG-1-2	transfer RNA:Arginine-ACG 1-2	NA	11.6993	6.39857	5.22916	13.4097	0	0	9.80093	0	1.83418	11.3089	9.1259	11.4241	1.96407	2.78051	6.45751	1.0145	34.5508	0	0.893745	8.23604	0.630542	26.2628	0.77401	0.911701
FBgn0011958	35DArg	NA	3772022	tRNA:Arg-ACG-1-1	transfer RNA:Arginine-ACG 1-1	NA	4.2543	0	0	0	19.337	0	0	0	1.83418	2.51308	0	0	0	0	2.1525	0	0	0	0	0	0	7.87884	0	0
FBgn0011959	AE002708.trna62-ArgACG	NA	3772533	tRNA:Arg-ACG-1-10	transfer RNA:Arginine-ACG 1-10	NA	0	0	0	0	0	0	0	0	0	0	0	0	0	0	0	1.0145	0	5.16873	0	0	0	0	0	0
FBgn0011960	AE002708.trna63-ArgACG	NA	3772310	tRNA:Arg-ACG-1-9	transfer RNA:Arginine-ACG 1-9	NA	0	0	0	0	0	0	0	0	0	0	0	0	0	0	0	0	0	0	0	0	0	0	0	0
FBgn0011961	AE002708.trna64-ArgACG	NA	3771986	tRNA:Arg-ACG-1-8	transfer RNA:Arginine-ACG 1-8	NA	0	0	0	0	0	0	0	0	0	0	0	0	0	0	0	0	0	0	0	0	0	0	0	0
FBgn0011962	AE002708.trna65-ArgACG	NA	3772045	tRNA:Arg-ACG-1-7	transfer RNA:Arginine-ACG 1-7	NA	0	0	0	0	0	0	0	0	0	0	0	0	0	0	0	0	0	0	0	0	0	0	0	0
FBgn0011963	AE002708.trna66-ArgACG	NA	3771761	tRNA:Arg-ACG-1-6	transfer RNA:Arginine-ACG 1-6	NA	0	0	0	0	0	0	0	0	0	0	0	0	0	0	0	3.0435	0	0	0	0	0	0	0	0
FBgn0011965	AE002681.trna1-ArgTCG	NA	3772491	tRNA:Arg-TCG-4-1	transfer RNA:Arginine-TCG 4-1	NA	2.12715	0	0	0	0	0	0	0	0	0	0	0	0	0	0	0	0	0	0	0	0	0	0	0
FBgn0011966	AE002708.trna1-ArgTCG	NA	3772599	tRNA:Arg-TCG-2-3	transfer RNA:Arginine-TCG 2-3	NA	7.44502	7.465	9.41249	9.75248	20.6262	0	0	16.2583	17.4247	28.9005	11.6811	0	0	5.56101	4.305	6.08701	0	7.75309	6.25622	3.66046	4.41379	9.62969	7.7401	0
FBgn0011970	AE002708.trna56-SerGCT	NA	3771926	tRNA:Ser-GCT-2-1	transfer RNA:Serine-GCT 2-1	NA	0	0	0	0	0	0	0	0	0	0	0	0	0	0	0	0	0	0	0	0	0	0	0	0
FBgn0011971	AE002708.trna53-SerGCT	NA	3772707	tRNA:Ser-GCT-2-2	transfer RNA:Serine-GCT 2-2	NA	0	0	0	0	0	0	0	0	0	0	0	0	0	0	0	0	0	0	0	0	0	0	0	0
FBgn0011974	474	NA	3772261	tRNA:Ser-AGA-1-1	transfer RNA:Serine-AGA 1-1	NA	0	0	0	0	0	0	0	0	0	0	0	0	0	0	0	0	0	0	0	0	0	0	0	0
FBgn0011975	444-1	NA	3772663	tRNA:Ser-CGA-1-1	transfer RNA:Serine-CGA 1-1	NA	0	0	0	0	0	0	0	0	0	0	0	0	0	0	0	0	0	0	0	0	0	0	0	0
FBgn0011976	444-2	NA	3771956	tRNA:Ser-CGA-1-2	transfer RNA:Serine-CGA 1-2	NA	0	0	0	0	0	0	0	0	0	0	0	0	0	0	0	0	0	0	0	0	0	0	0	0
FBgn0011977	444-T50	NA	3772434	tRNA:Ser-CGA-1-3	transfer RNA:Serine-CGA 1-3	NA	0	0	0	0	0	0	0	0	0	0	0	0	0	0	0	0	0	0	0	0	0	0	0	0
FBgn0011980	774-1	NA	3772029	tRNA:Ser-AGA-3-1	transfer RNA:Serine-AGA 3-1	NA	0	0	0	0	0	0	0	0	0	0	0	0	0	0	0	0	0	0	0	0	0	0	0	0
FBgn0011981	774-2	NA	3771874	tRNA:Ser-AGA-3-2	transfer RNA:Serine-AGA 3-2	NA	0	0	0	0	0	0	0	0	0	0	0	0	0	0	0	0	0	0	0	0	0	0	0	0
FBgn0011982	444-3	NA	3772164	tRNA:Ser-AGA-2-1	transfer RNA:Serine-AGA 2-1	NA	1.06357	0	0	0	0	0	5.88056	0	0	0	0	0	0	1.39025	0	0	0	0	0	0	0	0	0	0
FBgn0011983	777-2	NA	3772135	tRNA:Ser-AGA-2-2	transfer RNA:Serine-AGA 2-2	NA	0	0	0	0	0	0	0	0	0	0	0	0	0	0	0	0	0	0	0	0	0	0	0	0
FBgn0011984	777-3	NA	3772357	tRNA:Ser-AGA-2-4	transfer RNA:Serine-AGA 2-4	NA	0	0	0	0	0	0	0	0	0	0	0	0	0	0	0	0	0	0	0	0	0	0	0	0
FBgn0011985	777-4	NA	3772233	tRNA:Ser-AGA-2-3	transfer RNA:Serine-AGA 2-3	NA	0	0	1.04583	0	0	0	0	0	0	0	0.365036	0	0	0	0	0	0	0	0	0	0	0	0	0
FBgn0011986	777-5	NA	3771781	tRNA:Ser-AGA-2-5	transfer RNA:Serine-AGA 2-5	NA	0	0	0	0	0	0	0	0	0	0	0	0	0	0	0	0	0	0	0	0	0	0	0	0
FBgn0011987	AE002787.trna26-SeC(e)TCA	NA	3771925	tRNA:SeC-TCA-1-1	transfer RNA:Selenocysteine-TCA 1-1	NA	0	0	0	0	0	0	0	0	0	0	0	0	0	0	0	0	0	0	0	0	0	0	0	0
FBgn0011993	ACU	NA	3772577	tRNA:Thr-AGT-1-5	transfer RNA:Threonine-AGT 1-5	NA	0	0	0	0	0	0	0	0	0	0	0	0	0	0	0	0	0	7.75309	0	0	0	0	0	0
FBgn0011994	ACU	NA	3772258	tRNA:Thr-AGT-1-6	transfer RNA:Threonine-AGT 1-6	NA	0	0	0	0	0	0	0	0	0	0	0	0	0	0	0	0	0	0	0	0	0	0	0	0
FBgn0011998	AE002699.trna13-ValCAC	NA	3772617	tRNA:Val-CAC-2-2	transfer RNA:Valine-CAC 2-2	NA	0	0	0	0	0	0	0	0	0	0	0	0	0	0	0	0	0	0	0	0	0	0	0	0
FBgn0011999	AE002699.trna12-ValCAC	NA	3772391	tRNA:Val-CAC-2-1	transfer RNA:Valine-CAC 2-1	NA	0	0	0	0	0	0	0	0	0	0	0	0	0	0	0	0	0	0	0	0	0	0	0	0
FBgn0012000	AE002699.trna2-ValCAC	NA	3772000	tRNA:Val-CAC-2-3	transfer RNA:Valine-CAC 2-3	NA	0	0	0	0	0	0	0	0	0	0	0	0	0	0	0	0	0	0	0	0	0	0	0	0
FBgn0012001	AE002699.trna1-ValCAC	NA	3771850	tRNA:Val-CAC-2-4	transfer RNA:Valine-CAC 2-4	NA	0	0	0	0	0	0	0	0	0	0	0	0	0	0	0	0	0	0	0	0	0	0	0	0
FBgn0012002	AE002708.trna9-ValCAC	NA	3772508	tRNA:Val-CAC-1-1	transfer RNA:Valine-CAC 1-1	NA	0	0	0	0	0	0	0	0	0	0	0	0	0	0	0	0	0	0	0	0	0	0	0	0
FBgn0012003	AE002708.trna41-ValCAC	NA	3771822	tRNA:Val-CAC-2-5	transfer RNA:Valine-CAC 2-5	NA	0	0	0	0	0	0	0	0	0	0	0	0	0	0	0	0	0	0	0	0	0	0	0	0
FBgn0012004	AE002708.trna20-ValCAC	NA	3772201	tRNA:Val-CAC-2-6	transfer RNA:Valine-CAC 2-6	NA	0	0	0	0	0	0	0	0	0	0	0	0	0	0	0	0	0	0	0	0	1.26108	0	0	0
FBgn0012009	AE002602.trna3-ValAAC	NA	3772587	tRNA:Val-AAC-2-4	transfer RNA:Valine-AAC 2-4	NA	0	2.13286	0	0	0	0	0	0	0	0	0	0	0	0	0	0	0	0	0	0	1.26108	0	0	0.911701
FBgn0012010	AE002602.trna22-ValAAC	NA	3771815	tRNA:Val-AAC-2-3	transfer RNA:Valine-AAC 2-3	NA	0	0	1.04583	0	0	0	0	0	0	0	0	0	0	0	0	1.0145	0	0	0	0	0	0	0	0
FBgn0012011	AE002708.trna7-ValAAC	NA	3771990	tRNA:Val-AAC-1-1	transfer RNA:Valine-AAC 1-1	NA	0	0	0	0	0	0	0	0	0	0	0	0	0	0	0	0	0	0	0	0	0	0	0	0
FBgn0012016	AE002638.trna13-TyrGTA	NA	3772635	tRNA:Tyr-GTA-1-3	transfer RNA:Tyrosine-GTA 1-3	NA	0	0	2.09166	0	0	0	0	0	0	0	0	0	0	0	0	0	0	0	0	0	0	0	0	0
FBgn0012017	AE002638.trna3-TyrGTA	NA	3772347	tRNA:Tyr-GTA-1-2	transfer RNA:Tyrosine-GTA 1-2	NA	0	0	0	0	0	0	0	0	1.83418	0	0	0	0	0	0	0	0	0	0	0	0	0	0.77401	0
FBgn0012018	CR31905	NA	3771919	tRNA:Tyr-GTA-3-1	transfer RNA:Tyrosine-GTA 3-1	NA	0	0	0	0	0	0	0	0	0	0	0	0	0	1.39025	0	0	0	0	0	0	0	0	0	0
FBgn0012024	85Aa	NA	3772335	tRNA:Tyr-GTA-1-8	transfer RNA:Tyrosine-GTA 1-8	NA	0	0	0	0	0	0	0	0	0	0	0	0	0	0	0	0	0	0	0	0	0	0	0	0
FBgn0012025	85Ab	NA	3772127	tRNA:Tyr-GTA-1-7	transfer RNA:Tyrosine-GTA 1-7	NA	0	0	0	0	0	0	0	0	0	0	0	0	0	0	0	0	0	0	0	0	0	0	0	0
FBgn0012026	85Ac	NA	3772062	tRNA:Tyr-GTA-1-6	transfer RNA:Tyrosine-GTA 1-6	NA	0	0	0	0	0	0	0	0	0	0	0	0	0	0	0	0	0	0	0	0	0	0	0	1.8234
FBgn0012027	85Ad	NA	3772598	tRNA:Tyr-GTA-1-5	transfer RNA:Tyrosine-GTA 1-5	NA	0	0	0	0	0	0	0	10.4518	0	0	0	0	0	0	0	0	0	0	0	0	0	0	0.77401	0
FBgn0012028	85Ae	NA	3772373	tRNA:Tyr-GTA-1-4	transfer RNA:Tyrosine-GTA 1-4	NA	0	0	0	0	0	0	0	0	0	0	0	0	0	0	0	0	0	0	0	0	0	0	0	0
FBgn0012034	ACS	FBgn0012034	40348	AcCoAS	Acetyl Coenzyme A synthase	NM_001014599	36054.1	35850.1	39846.2	48806.3	44212.2	40537.3	11029	12001	14905.4	16436.8	14200.3	14556.9	36058.5	34422.7	36537.6	32742	32261.4	30795.3	19124.4	18408.5	18131.9	16478.2	13944.6	15734.1
FBgn0012036	146084_at	FBgn0012036	34256	Aldh	Aldehyde dehydrogenase	NM_001273361	41213.5	41333.7	43933.3	43042.6	42916.6	39710.8	15579.6	15842.6	19962.3	21047.1	18136.1	17618.6	37361.6	37724.5	39686.8	35321.9	34869.2	33484.3	18145.7	18279.4	18837.4	20235.5	18059.2	19051.8
FBgn0012037	ACE	FBgn0012037	34805	Ance	Angiotensin converting enzyme	NM_001298986	757.265	799.821	827.253	700.96	965.563	686.186	777.213	848.917	818.96	670.994	744.308	676.657	778.756	935.64	756.604	719.282	746.597	724.914	588.084	763.206	676.572	799.264	632.366	638.191
FBgn0012042	AHA	NA	36636	AttA	Attacin-A	NM_079021	285.038	323.128	396.37	583.93	968.141	802.73	127.412	29.0327	55.0253	67.8533	104.4	86.1199	1691.07	3522.9	2065.33	714.209	2732.51	997.565	64.3496	85.1057	64.3153	161.078	458.988	106.669
FBgn0012051	CG18152	FBgn0012051	37232	CalpA	Calpain-A	NM_001103908	1515.59	1489.8	1524.82	1551.86	1349.72	1540.05	1778.87	1399.38	1751.64	1925.02	1721.14	1574.76	1486.8	1462.55	1438.95	1378.71	1496.2	1648.82	1593.55	1571.25	1653.28	1629.17	1814.28	1626.47
FBgn0012058	APC3	FBgn0012058	38798	Cdc27	Cell division cycle 27	NM_001274574	1028.48	969.383	1041.65	867.971	1024.86	1232.04	846.8	1190.34	1039.06	1240.21	1125.77	1124.83	977.127	1055.2	1038.58	1081.46	821.707	1001.44	1043.89	1067.02	1071.92	1143.31	1044.14	979.167
FBgn0012344	CG8348	FBgn0012344	41170	Dh44	Diuretic hormone 44	NM_001104255	1241.19	1230.66	1127.41	631.473	763.168	815.812	836.999	1116.02	890.493	576.753	499.004	687.202	1087.12	1333.25	1125.76	641.165	645.949	670.643	937.539	961.786	948.335	660.947	556.513	476.82
FBgn0013263	Adf-2	FBgn0013263	2768981	Trl	Trithorax-like	NM_001038924	275.466	264.474	263.55	335.242	279.742	249.738	257.764	329.812	318.23	229.947	243.844	310.208	290.683	232.172	193.725	269.857	262.886	245.515	194.836	238.845	197.99	234.614	260.841	247.983
FBgn0013269	CG6226	FBgn0013269	41860	FK506-bp1	FK506-binding protein 1	NM_079640	746.629	730.503	758.228	776.541	672.929	689.753	993.814	607.365	685.065	534.031	623.481	651.172	818.037	507.442	694.182	828.848	937.377	935.54	905.364	807.132	695.488	757.244	731.439	737.566
FBgn0013272	CG5820	FBgn0013272	37549	Gp150	Gp150	NM_001299784	16057.8	16077.5	15602.8	16863.3	16265	15608.6	12006.1	14834.6	14328.6	20501.7	15115	14127.2	15314.9	16396.6	15941.4	16306.1	15315	16485.7	13929	13940	14718.1	15899.5	14926	14911.8
FBgn0013275	87A	FBgn0013275	48581	Hsp70Aa	Heat-shock-protein-70Aa	NM_169441	2.12715	3.19928	1.04583	1.21906	1.28914	21.4061	15.6815	1.16131	1.83418	12.5654	6.93568	72.0595	4.91019	2.78051	2.1525	13.1885	15.0221	18.0906	14.2999	17.3872	12.6108	25.3874	27.0903	24.6159
FBgn0013276	CG18743	FBgn0013275	44920	Hsp70Ab	Heat-shock-protein-70Ab	NM_080059	1.06357	5.33214	10.4583	0	10.3131	32.1092	1.96019	11.6131	11.0051	3.76963	19.7119	65.0293	12.7665	5.56101	30.135	49.7106	28.5419	7.75309	30.3873	32.9442	32.7882	30.6399	46.4406	51.0553
FBgn0013277	CG31449	FBgn0013278	44921	Hsp70Ba	Heat-shock-protein-70Ba	NM_169469	11.6993	14.93	12.55	4.87624	19.337	9.51384	1.96019	19.7423	16.5076	5.02617	24.4574	140.604	20.6228	41.7076	17.22	13.1885	4.50662	18.0906	28.5998	17.3872	22.6995	12.256	32.5084	36.468
FBgn0013278	Bb	FBgn0013278	48582	Hsp70Bb	Heat-shock-protein-70Bb	NM_080188	24.4622	30.9264	44.9708	36.5718	36.0958	148.654	50.9648	33.678	35.7664	60.314	79.2128	345.358	57.9402	45.8783	44.1263	128.842	60.0883	73.6544	47.3685	62.2279	64.9458	70.9095	130.808	93.9052
FBgn0013279	Bc	FBgn0013278	48583	Hsp70Bc	Heat-shock-protein-70Bc	NM_141952	21.2715	33.0593	28.2375	9.75248	7.73481	104.652	19.6019	74.3238	22.0101	52.7748	49.6449	271.541	39.2815	77.8542	55.965	94.3486	84.1236	51.6873	90.2683	65.8883	77.5567	98.0478	90.5591	76.5829
FBgn0013300	BG:DS03431.2	FBgn0013300	34866	ProtA	Protamine A	NM_001299016	0	0	0	0	0	0	0	0	0	0	0	0	0	0	0	0	0	0	0	0	0	0	1.54802	0
FBgn0013301	BG:DS03431.3	FBgn0013301	34867	ProtB	Protamine B	NM_057703	0	0	0	0	0	0	0	0	0	0	0	0	0	0	0	0	0	0	0	0	0	0	0	0
FBgn0013303	CG7641	FBgn0013303	40186	Nca	Neurocalcin	NM_176365	1242.26	1305.31	1199.57	1293.42	1253.04	1257.02	2565.88	1862.74	1523.28	948.69	1504.68	1858.61	1378.78	1324.91	1031.05	1320.88	1733.55	1641.07	1471.1	1483.4	1486.82	1321.89	1554.21	1640.15
FBgn0013305	CG3798	FBgn0013305	36419	Nmda1	N-methyl-D-aspartate receptor-associated protein	NM_001259359	5220.02	5242.56	5044.05	5890.5	5945.49	5953.29	5415.99	5254.92	4965.12	5096.54	6149.39	7060.08	6439.22	6478.58	5995.79	6989.91	7150.5	7662.64	6045.29	6283.18	6171.12	6738.16	6591.47	6664.53
FBgn0013307	CG8721	FBgn0013307	35766	Odc1	Ornithine decarboxylase 1	NM_057704	3975.64	3674.91	3637.4	4330.1	4019.52	3926.84	3279.39	2953.21	3701.37	3431.62	3461.63	2883.26	2788.99	2876.43	3163.1	3083.07	3573.75	3208.49	3119.17	3244.08	3177.3	3056.11	2668.01	2988.56
FBgn0013308	CG8719	FBgn0013308	35767	Odc2	Ornithine decarboxylase 2	NM_057705	123.375	94.9121	106.675	176.764	189.503	120.112	57.8255	25.5488	52.274	18.8481	43.8043	31.6359	151.234	133.464	94.7101	160.291	106.657	169.276	52.731	38.4349	51.7045	29.7645	49.5366	25.5276
FBgn0013323	CG13687	FBgn0013323	33238	Ptth	Prothoracicotropic hormone	NM_001298621	20.2079	22.395	18.825	19.505	36.0958	27.3523	76.4472	33.678	71.5329	55.2879	93.0841	106.332	19.6407	16.683	27.9825	22.319	27.0397	27.1358	86.6933	85.1057	52.9655	46.3976	81.271	79.318
FBgn0013325	BcDNA:LD17235	FBgn0013325	37235	RpL11	Ribosomal protein L11	NM_001299685	32714.5	32121.9	34532.3	28977.1	29311.1	29569	38868.5	33905.6	34732	27878.9	31724.2	33269.5	33572.9	31136.1	32825.7	29610.3	33919.8	30025.1	32370.6	30386.4	30542.2	32398.7	29655.4	32018
FBgn0013334	CG8884	FBgn0013334	41938	Sap47	Synapse-associated protein 47kD	NM_001275688	17834	17184.4	16231.3	22674.5	23299.8	23643.1	27950.3	29562.3	19481.7	30998.9	19490.4	26332.5	16675	17283.6	16571	17261.7	22172.6	22587.3	19894.8	19870.8	20737.9	30611	19175.3	19810.4
FBgn0013342	CG17248	FBgn0013342	38196	nSyb	neuronal Synaptobrevin	NM_001259618	13445.7	13374.1	12163	17197.3	18503	17387.7	17152.6	20187	14748.6	14932.8	15005.5	17171.3	13775	14553.2	14075.2	14753.9	16993	17896.7	15357.2	15358.4	15933.2	19193.7	15514.2	15349.4
FBgn0013343	CG10716	FBgn0013343	42854	Syx1A	Syntaxin 1A	NM_001202347	3782.07	3890.33	3583.02	4387.4	4167.78	4623.73	4437.86	5465.12	4122.31	8521.87	4627.56	4630.26	3477.39	3782.88	3494.59	3840.9	4153.6	4146.61	4033.47	4150.05	4127.53	6605.97	4095.29	4076.22
FBgn0013347	BcDNA:RE44302	FBgn0013347	42822	TfIIA-S	Transcription-factor-IIA-S	NM_079743	810.444	796.622	794.833	930.143	929.467	944.249	1457.4	1264.67	888.659	432.251	883.752	1307.62	780.72	782.712	744.766	628.991	863.769	1004.03	883.02	852.888	823.488	1030.38	820.45	884.35
FBgn0013348	CG2981	FBgn0013348	35473	TpnC41C	Troponin C at 41C	NM_001259210	406.285	494.823	636.912	195.05	259.116	331.795	567.474	465.685	889.576	320.418	446.074	738.171	193.461	254.416	242.156	226.234	208.807	267.482	375.373	804.387	515.153	527.007	534.841	515.111
FBgn0013432	BcDNA:RE57896	FBgn0013432	31186	bcn92	bcn92	NM_057711	601.983	611.063	605.537	608.311	756.723	863.381	1064.38	700.269	688.733	454.868	675.681	848.018	687.426	724.322	684.496	683.774	1057.55	786.939	572.891	686.337	658.917	772.126	658.682	638.191
FBgn0013433	BG:DS00913.3	FBgn0013433	34947	beat-Ia	beaten path Ia	NM_001299046	251.004	229.282	193.479	114.592	159.853	185.52	375.375	326.328	243.028	170.89	142.364	181.906	219.976	201.587	177.581	175.509	91.6346	139.556	285.105	241.591	269.241	189.968	140.096	176.87
FBgn0013435	CG1362	FBgn0013435	36051	Cdc2rk	Cdc2-related kinase	NM_078950	182.935	251.677	203.937	201.145	207.551	294.929	201.899	125.421	271.458	174.659	234.718	232.875	195.425	229.392	173.276	204.929	295.935	192.535	232.374	222.373	225.104	222.358	200.468	200.574
FBgn0013467	CG18285	FBgn0013467	36681	igl	igloo	NM_001274059	4028.82	3926.59	3736.76	6342.77	5505.9	6037.72	8194.55	6264.1	4892.67	4955.8	4982.74	7477.49	4103.93	3561.83	3675.4	4812.79	5969.77	6535.86	4798.52	4669.83	4698.8	7477.89	5676.59	5824.86
FBgn0013469	CG12296	FBgn0013469	39228	klu	klumpfuss	NM_001274761	244.622	295.401	345.125	210.897	174.033	291.361	201.899	178.842	170.578	319.162	168.282	166.967	305.414	271.099	311.037	269.857	166.745	263.605	169.812	150.079	155.113	196.971	120.746	155.901
FBgn0013531	CG18267	FBgn0013531	43952	MED20	Mediator complex subunit 20	NM_001273294	79.7681	88.5135	56.4749	87.7723	20.6262	55.8938	113.691	49.9363	89.8746	52.7748	67.1666	89.635	116.862	59.7809	101.168	76.0876	102.15	138.263	86.6933	85.1057	124.217	72.6604	97.5252	95.7286
FBgn0013548	CG11295	FBgn0013548	46326	l(2)dtl	lethal-(2)-denticleless	NM_080132	118.057	135.436	138.05	95.0867	165.009	152.221	226.401	146.325	161.408	194.764	134.333	126.544	108.024	86.1957	107.625	102.465	153.225	89.1606	178.749	145.503	107.192	61.2799	133.13	100.287
FBgn0013563	0848/07	FBgn0013563	45460	Pex1	Peroxin 1	NM_143759	325.454	296.467	313.75	196.269	199.816	164.114	192.098	197.423	309.976	246.282	372.702	188.058	297.557	300.295	318.57	331.742	449.16	337.26	317.279	342.253	356.256	258.251	323.536	382.914
FBgn0013576	CG10196	FBgn0013576	45467	mtd	mustard	NM_001031977	8911.69	8915.34	8535.04	9913.4	9816.77	10002.6	9241.29	10156.8	8819.64	9334.85	8181.18	8927.47	7371.17	7547.68	7455.19	7340.93	8005.26	8908.3	7604.88	7696.12	8298.57	7477.02	7842.27	7669.23
FBgn0013672	mt:ATPase6	FBgn0013672	19893539	ATP6	mitochondrial ATPase subunit 6	YP_009047270	0	0	0	0	0	0	0	0	0	0	0	0	0	0	0	0	0	0	0	0	0	0	0	0
FBgn0013673	mt:ATPase8	FBgn0013673	19893538	ATP8	mitochondrial ATPase subunit 8	YP_009047269	0	0	0	0	0	0	0	0	0	0	0	0	0	0	0	0	0	0	0	0	0	0	0	0
FBgn0013674	mt:CoI	FBgn0013674	19893533	COX1	mitochondrial Cytochrome c oxidase subunit I	YP_009047267	0	0	0	0	0	0	0	0	0	0	0	0	0	0	0	0	0	0	0	0	0	0	0	0
FBgn0013675	mt:CoII	FBgn0013675	19893535	COX2	mitochondrial Cytochrome c oxidase subunit II	YP_009047268	0	0	0	0	0	0	0	0	0	0	0	0	0	0	0	0	0	0	0	0	0	0	0	0
FBgn0013676	mt:CoIII	FBgn0013676	19893540	COX3	mitochondrial Cytochrome c oxidase subunit III	YP_009047271	0	0	0	0	0	0	0	0	0	0	0	0	0	0	0	0	0	0	0	0	0	0	0	0
FBgn0013678	mt:Cyt-b	FBgn0013678	19893556	CYTB	mitochondrial Cytochrome b	YP_009047277	0	0	0	0	0	0	0	0	0	0	0	0	0	0	0	0	0	0	0	0	0	0	0	0
FBgn0013679	mt:ND1	FBgn0013679	19893558	ND1	mitochondrial NADH-ubiquinone oxidoreductase chain 1	YP_009047278	0	0	0	0	0	0	0	0	0	0	0	0	0	0	0	0	0	0	0	0	0	0	0	0
FBgn0013680	mt:ND2	FBgn0013680	19893529	ND2	mitochondrial NADH-ubiquinone oxidoreductase chain 2	YP_009047266	0	0	0	0	0	0	0	0	0	0	0	0	0	0	0	0	0	0	0	0	0	0	0	0
FBgn0013681	mt:ND3	FBgn0013681	19893542	ND3	mitochondrial NADH-ubiquinone oxidoreductase chain 3	YP_009047272	0	0	0	0	0	0	0	0	0	0	0	0	0	0	0	0	0	0	0	0	0	0	0	0
FBgn0013683	mt:ND4L	FBgn0013683	19893552	ND4L	mitochondrial NADH-ubiquinone oxidoreductase chain 4L	YP_009047275	0	0	0	0	0	0	0	0	0	0	0	0	0	0	0	0	0	0	0	0	0	0	0	0
FBgn0013684	mt:ND5	FBgn0013684	19893549	ND5	mitochondrial NADH-ubiquinone oxidoreductase chain 5	YP_009047273	0	0	0	0	0	0	0	0	0	0	0	0	0	0	0	0	0	0	0	0	0	0	0	0
FBgn0013685	mt:ND6	FBgn0013685	19893555	ND6	mitochondrial NADH-ubiquinone oxidoreductase chain 6	YP_009047276	0	0	0	0	0	0	0	0	0	0	0	0	0	0	0	0	0	0	0	0	0	0	0	0
FBgn0013686	mt:lrRNA	NA	19893560	lrRNA	mitochondrial large ribosomal RNA	NA	0	0	0	0	0	0	0	0	0	0	0	0	0	0	0	0	0	0	0	0	0	0	0	0
FBgn0013687	NA	NA	NA	NA	NA	NA	0	0	0	0	0	0	0	0	0	0	0	0	0	0	0	0	0	0	0	0	0	0	0	0
FBgn0013688	mt:srRNA	NA	19893562	srRNA	mitochondrial small ribosomal RNA	NA	0	0	0	0	0	0	0	0	0	0	0	0	0	0	0	0	0	0	0	0	0	0	0	0
FBgn0013689	mt:tRNA:Ala-TGC	NA	19893543	trnA	mitochondrial transfer RNA:Alanine-TGC	NA	0	0	0	0	0	0	0	0	0	0	0	0	0	0	0	0	0	0	0	0	0	0	0	0
FBgn0013690	mt:tRNA:Cys-GCA	NA	19893531	trnC	mitochondrial transfer RNA:Cysteine-GCA	NA	0	0	0	0	0	0	0	0	0	0	0	0	0	0	0	0	0	0	0	0	0	0	0	0
FBgn0013691	mt:tRNA:Asp-GTC	NA	19893537	trnD	mitochondrial transfer RNA:Aspartic acid-GTC	NA	0	0	0	0	0	0	0	0	0	0	0	0	0	0	0	0	0	0	0	0	0	0	0	0
FBgn0013692	mt:tRNA:Glu-TTC	NA	19893547	trnE	mitochondrial transfer RNA:Glutamic acid-TTC	NA	0	0	0	0	0	0	0	0	0	0	0	0	0	0	0	0	0	0	0	0	0	0	0	0
FBgn0013693	mt:tRNA:Phe-GAA	NA	19893548	trnF	mitochondrial transfer RNA:Phenylalanine-GAA	NA	0	0	0	0	0	0	0	0	0	0	0	0	0	0	0	0	0	0	0	0	0	0	0	0
FBgn0013694	mt:tRNA:Gly-TCC	NA	19893541	trnG	mitochondrial transfer RNA:Glycine-TCC	NA	0	0	0	0	0	0	0	0	0	0	0	0	0	0	0	0	0	0	0	0	0	0	0	0
FBgn0013695	mt:tRNA:His-GTG	NA	19893550	trnH	mitochondrial transfer RNA:Histidine-GTG	NA	0	0	0	0	0	0	0	0	0	0	0	0	0	0	0	0	0	0	0	0	0	0	0	0
FBgn0013696	mt:tRNA:Ile-GAT	NA	19893563	trnI	mitochondrial transfer RNA:Isoleucine-GAT	NA	0	0	0	0	0	0	0	0	0	0	0	0	0	0	0	0	0	0	0	0	0	0	0	0
FBgn0013697	mt:tRNA:Lys-CTT	NA	19893536	trnK	mitochondrial transfer RNA:Lysine-CTT	NA	0	0	0	0	0	0	0	0	0	0	0	0	0	0	0	0	0	0	0	0	0	0	0	0
FBgn0013698	mt:tRNA:Leu-TAG	NA	19893559	trnL2	mitochondrial transfer RNA:Leucine-TAG	NA	0	0	0	0	0	0	0	0	0	0	0	0	0	0	0	0	0	0	0	0	0	0	0	0
FBgn0013699	mt:tRNA:Leu-TAA	NA	19893534	trnL1	mitochondrial transfer RNA:Leucine-TAA	NA	0	0	0	0	0	0	0	0	0	0	0	0	0	0	0	0	0	0	0	0	0	0	0	0
FBgn0013700	mt:tRNA:Met-CAT	NA	19893528	trnM	mitochondrial transfer RNA:Methionine-CAT	NA	0	0	0	0	0	0	0	0	0	0	0	0	0	0	0	0	0	0	0	0	0	0	0	0
FBgn0013701	mt:tRNA:Asn-GTT	NA	19893545	trnN	mitochondrial transfer RNA:Asparagine-GTT	NA	0	0	0	0	0	0	0	0	0	0	0	0	0	0	0	0	0	0	0	0	0	0	0	0
FBgn0013702	mt:tRNA:Pro-TGG	NA	19893554	trnP	mitochondrial transfer RNA:Proline-TGG	NA	0	0	0	0	0	0	0	0	0	0	0	0	0	0	0	0	0	0	0	0	0	0	0	0
FBgn0013703	mt:tRNA:Gln-TTG	NA	19893527	trnQ	mitochondrial transfer RNA:Glutamine-TTG	NA	0	0	0	0	0	0	0	0	0	0	0	0	0	0	0	0	0	0	0	0	0	0	0	0
FBgn0013704	mt:tRNA:Arg-TCG	NA	19893544	trnR	mitochondrial transfer RNA:Arginine-TCG	NA	0	0	0	0	0	0	0	0	0	0	0	0	0	0	0	0	0	0	0	0	0	0	0	0
FBgn0013705	mt:tRNA:Ser-GCT	NA	19893546	trnS2	mitochondrial transfer RNA:Serine-GCT	NA	0	0	0	0	0	0	0	0	0	0	0	0	0	0	0	0	0	0	0	0	0	0	0	0
FBgn0013706	mt:tRNA:Ser-TGA	NA	19893557	trnS1	mitochondrial transfer RNA:Serine-TGA	NA	0	0	0	0	0	0	0	0	0	0	0	0	0	0	0	0	0	0	0	0	0	0	0	0
FBgn0013707	mt:tRNA:Thr-TGT	NA	19893553	trnT	mitochondrial transfer RNA:Threonine-TGT	NA	0	0	0	0	0	0	0	0	0	0	0	0	0	0	0	0	0	0	0	0	0	0	0	0
FBgn0013708	mt:tRNA:Val-TAC	NA	19893561	trnV	mitochondrial transfer RNA:Valine-TAC	NA	0	0	0	0	0	0	0	0	0	0	0	0	0	0	0	0	0	0	0	0	0	0	0	0
FBgn0013709	mt:tRNA:Trp-TCA	NA	19893530	trnW	mitochondrial transfer RNA:Tryptophan-TCA	NA	0	0	0	0	0	0	0	0	0	0	0	0	0	0	0	0	0	0	0	0	0	0	0	0
FBgn0013710	mt:tRNA:Tyr-GTA	NA	19893532	trnY	mitochondrial transfer RNA:Tyrosine-GTA	NA	0	0	0	0	0	0	0	0	0	0	0	0	0	0	0	0	0	0	0	0	0	0	0	0
FBgn0013717	CG4166	FBgn0013717	40030	not	non-stop	NM_001300177	333.962	343.39	331.529	338.899	318.416	329.417	399.878	327.489	312.727	410.889	345.689	297.026	325.054	335.051	424.043	385.511	303.446	307.539	315.492	301.988	351.212	323.908	368.429	359.21
FBgn0013718	CG32140	FBgn0013718	39572	nuf	nuclear fallout	NM_001038917	3100.32	2966.8	2807.01	3029.36	2876.06	3099.13	3301.93	3624.45	3092.42	3474.34	2771.35	3304.19	2769.35	2584.48	2664.8	2841.62	3020.94	2974.6	3107.55	3096.75	3155.86	3359.89	2822.81	2781.6
FBgn0013720	CG14779	FBgn0013720	31101	pck	pickel	NM_001038731	592.411	584.403	628.545	463.243	585.268	499.477	619.419	663.107	641.045	595.601	735.912	797.928	646.181	660.37	519.829	582.324	546.803	587.943	737.34	790.66	743.409	519.128	687.321	616.31
FBgn0013725	CG10108	FBgn0013725	36606	phyl	phyllopod	NM_166055	328.645	382.848	376.5	443.738	532.413	468.557	557.673	658.462	389.763	564.188	539.888	365.57	292.647	467.125	378.84	496.091	638.438	547.885	496.922	457.558	426.877	642.563	521.682	567.078
FBgn0013726	CG8705	FBgn0013726	35801	pnut	peanut	NM_057716	1234.81	1167.74	1117.99	1416.55	1227.26	1424.7	1513.26	1683.9	1184.88	1536.75	1301.72	1333.98	1249.15	1256.79	1203.25	1175.81	1659.94	1479.55	1369.22	1299.46	1357.56	1458.46	1284.08	1392.17
FBgn0013732	CG3273	FBgn0013732	35564	sced	scrambled	NM_001273799	227.605	253.81	218.579	221.869	208.84	186.709	289.127	234.584	216.433	349.319	250.415	227.603	205.246	232.172	270.139	174.494	219.322	148.601	362.86	265.384	274.286	267.88	264.711	204.221
FBgn0013733	42/4	FBgn0013733	36542	shot	short stop	NM_001144185	23424.2	23499.8	22386	22434.4	19110.1	20007.6	15533.5	19317.2	22081.7	28572.5	19160	19603.7	18037.1	18134.5	20091.5	19488.6	18565.8	18285.7	19814.3	22720.5	22670.5	19717.2	23783	24059.8
FBgn0013746	Alien	FBgn0013746	34225	alien	alien	NM_001273347	1229.49	1307.44	1168.19	986.22	1237.57	993.007	936.969	1069.57	1086.75	904.711	1031.59	902.502	1225.58	1212.3	1043.96	1135.23	1001.97	1041.5	1061.77	994.731	1062.46	948.962	962.868	1062.13
FBgn0013749	ARF2	FBgn0013749	43823	Arf102F	ADP ribosylation factor at 102F	NM_001272158	1234.81	1264.78	1210.03	1094.72	995.213	1022.74	1750.45	1275.12	1493.02	991.412	1355.74	1486.01	1486.8	1237.32	1241.99	1385.81	1362.5	1310.27	1446.97	1477.91	1402.96	1205.46	1632.39	1736.79
FBgn0013750	AFR51F	FBgn0013750	36699	Arf51F	ADP ribosylation factor at 51F	NM_079027	1576.22	1706.29	1721.44	2005.35	2070.35	2219.1	2712.9	2451.52	1646.17	1316.86	1607.25	2501.87	1751.95	1728.08	1634.83	1761.17	2804.62	2681.28	1730.29	1745.13	1696.16	2563.25	1841.37	1863.52
FBgn0013751	CG1072	FBgn0013751	38451	Awh	Arrowhead	NM_001274450	67.0052	53.3214	38.6958	65.8293	121.179	58.2723	110.75	81.2916	74.2841	81.6753	90.8939	86.1199	62.8504	36.1466	63.4988	87.2471	36.053	69.7778	67.9246	82.3604	80.0789	93.6706	78.175	86.6116
FBgn0013753	CG7959	FBgn0013753	38198	Bgb	Big brother	NM_001274342	474.354	479.893	464.35	492.5	473.113	412.663	690.965	932.531	506.233	409.633	510.685	491.235	446.827	404.564	421.89	430.149	455.169	479.4	496.029	442.916	510.109	678.455	474.468	505.082
FBgn0013755	CG7960	FBgn0013755	38202	Bro	Brother	NM_057718	0	1.06643	2.09166	1.21906	0	0	0	2.32262	0	0	0	0	0.982037	0	0	0	1.50221	0	1.78749	0	0	7.87884	1.54802	0
FBgn0013756	Bx34	FBgn0013756	36264	Mtor	Megator	NM_001273974	1546.44	1611.37	1533.19	1372.66	1614	1228.47	990.874	1374.99	1398.56	1625.97	1289.31	1394.62	1479.93	1650.23	1657.43	1517.69	1102.62	1339.99	1747.27	1383.65	1416.83	1230.85	1471.39	1454.16
FBgn0013759	CAKI	FBgn0013759	42567	CASK	CASK	NM_001104392	4277.7	4525.92	4016	5774.69	5364.09	5420.51	4940.65	6120.1	5027.48	7985.33	4890.39	4848.2	4645.04	4543.35	4292.09	4839.17	4924.23	5319.91	4699.31	5172.23	5532.38	7223.14	5508.63	5108.26
FBgn0013762	CDK5	FBgn0013762	36727	Cdk5	Cyclin-dependent kinase 5	NM_057732	378.633	408.442	344.079	420.576	495.028	390.067	590.016	714.205	388.845	335.497	405.19	713.565	460.576	417.076	467.093	431.163	674.491	525.918	374.479	444.746	434.444	468.353	446.604	461.321
FBgn0013763	CG5210	FBgn0013763	36868	Idgf6	Imaginal disc growth factor 6	NM_001299570	31433.9	30950.9	32762.8	31312.8	29748.1	30288.5	19852.8	20333.4	21931.2	28625.3	24508.1	20998.3	31500.8	32917	33831.9	29235.9	28624.5	26329.5	21753.8	21636.1	21391.1	22156.2	20919.9	21912.7
FBgn0013764	CG3924	FBgn0013764	37837	Chi	Chip	NM_057734	844.478	827.548	809.474	975.248	1124.13	1076.25	876.203	959.241	842.804	790.365	907.114	1070.35	830.804	900.884	812.569	877.544	1027.51	996.272	1035.85	776.018	909.872	1159.06	888.563	829.648
FBgn0013765	CG 4832	FBgn0013765	36491	cnn	centrosomin	NM_001014523	1215.67	1122.95	1180.74	1004.51	960.406	1101.23	1155.53	942.983	1265.58	1416.12	1203.16	948.198	1143.09	1352.72	1267.82	1279.29	1227.3	1338.7	1199.41	1244.56	1250.37	863.17	1366.9	1340.2
FBgn0013767	CG3302	FBgn0013767	41742	Crz	Corazonin	NM_079626	686.006	695.311	658.874	537.606	532.413	485.206	1040.86	833.82	729.085	266.387	462.135	536.931	739.474	839.713	657.589	466.671	691.015	593.112	665.84	701.894	727.646	584.785	442.734	528.787
FBgn0013770	CATL_DROME	FBgn0013770	36546	Cp1	Cysteine proteinase-1	NM_001201992	17064	14988.6	16743.8	15229.7	14028.4	14407.5	13787	12338.9	12409.1	13570.7	14169.2	15705.5	20523.6	21179.1	21046.1	20905.8	23122	21385.6	16640.6	16408.9	15890.9	16472	17333.2	18253.2
FBgn0013771	6a9	FBgn0013771	36663	Cyp6a9	Cytochrome P450-6a9	NM_079024	1063.57	1108.02	1198.52	1095.94	848.251	1021.55	825.238	658.462	922.591	975.077	872.071	959.622	1012.48	1152.52	979.388	877.544	746.597	975.598	805.264	813.538	790.069	601.418	771.688	832.383
FBgn0013772	6a8	FBgn0013772	36666	Cyp6a8	Cytochrome P450-6a8	NM_079025	345.662	263.408	282.375	245.031	195.949	199.791	326.371	248.52	283.38	207.33	283.633	294.39	346.659	273.88	351.934	217.103	253.873	215.794	189.474	134.522	139.98	215.355	193.502	211.515
FBgn0013773	6a22	FBgn0013773	49847	Cyp6a22	Cyp6a22	NM_001299502	840.224	734.769	716.395	749.722	800.553	767.053	287.167	347.231	332.903	305.34	366.496	335.692	687.426	746.566	604.853	596.527	378.556	728.791	342.304	330.357	359.409	293.268	297.994	305.42
FBgn0013799	CG8567	FBgn0013799	40164	Deaf1	Deformed epidermal autoregulatory factor-1	NM_001038944	1396.47	1457.81	1361.67	1809.09	1704.24	1757.68	1570.11	2291.26	1541.63	2043.14	1556.88	1474.58	1367.98	1541.79	1461.55	1497.4	1473.66	1691.47	1531.88	1528.24	1542.31	2018.73	1546.47	1516.16
FBgn0013810	CG5526	FBgn0013810	35061	Dhc36C	Dynein heavy chain at 36C	NM_078867	35.098	36.2586	29.2833	18.2859	6.44568	27.3523	17.6417	70.8398	38.5177	32.6701	25.1875	15.8179	17.6767	30.5856	13.9913	16.232	0	43.9342	30.3873	26.5384	33.4187	12.256	34.0564	42.8499
FBgn0013811	CG15804	FBgn0013811	38226	Dhc62B	Dynein heavy chain at 62B	NM_206236	127.629	117.307	145.371	118.249	79.9264	108.22	64.6861	34.8393	71.5329	74.136	113.891	116.877	114.898	123.732	129.15	128.842	226.833	170.568	71.4996	105.238	147.547	78.7884	171.056	140.402
FBgn0013812	CG3723	FBgn0013812	42485	Dhc93AB	Dynein heavy chain at 93AB	NM_001275864	316.945	373.25	467.487	247.469	224.31	158.168	249.924	296.134	473.218	433.507	302.98	157.301	239.617	240.514	336.867	276.959	144.212	192.535	306.555	354.15	358.148	236.365	336.694	289.921
FBgn0013813	CG1842	FBgn0013813	43379	Dhc98D	Dynein heavy chain at 89D	NM_001170288	143.583	155.699	123.408	136.535	199.816	132.005	152.894	112.647	176.998	141.989	144.554	121.271	130.611	171.001	146.37	103.479	118.674	120.173	123.337	119.88	143.133	51.6502	134.678	118.521
FBgn0013949	CG7021	FBgn0013949	42970	Elal	Elastin-like	NM_001276004	3904.38	3969.25	3981.48	4904.28	4896.14	4967.41	2321.84	2146.1	2137.73	2236.65	2323.45	2119.6	3200.46	2378.72	2919.87	3934.24	4958.78	4178.92	1863.46	1778.98	1815.96	2463.45	1921.09	1964.72
FBgn0013953	CG7005	FBgn0013953	42962	Esp	Epidermal stripes and patches	NM_001202353	161.663	170.629	124.454	188.954	77.3481	140.329	118.591	164.906	185.252	138.22	200.04	157.301	166.946	182.123	180.81	208.987	198.291	186.074	175.174	213.222	187.271	245.119	208.983	217.897
FBgn0013954	11001	FBgn0013954	37214	FK506-bp2	FK506-binding protein 2	NM_079068	5706.08	5798.17	6015.63	7738.59	8539.23	9116.64	10023.4	9211.5	5924.39	3034.55	5620.09	8727.99	6927.29	6331.21	6523.16	6494.84	8482.96	9494.95	5581.44	5245.44	5442.84	8433.86	5293.45	6069.19
FBgn0013972	CG1912	FBgn0013972	43493	Gycalpha99B	Guanylyl cyclase alpha-subunit at 99B	NM_057740	2441.97	2337.61	2506.86	2427.15	2293.37	2637.71	2502.18	2370.23	2246.87	2526.91	2375.29	2199.57	2537.58	2690.14	2299.95	2584.95	2643.88	2340.14	2190.57	2062.67	2259.23	2260.35	2338.28	2165.29
FBgn0013973	CG1470	FBgn0013973	43682	Gycbeta100B	Guanylyl cyclase beta-subunit at 100B	NM_079864	1245.45	1225.33	1224.67	1468.97	1300.74	1580.49	1640.68	1588.67	1455.42	1619.68	1475.84	1441.19	1293.34	1518.16	1262.44	1237.69	1610.37	1443.37	1477.36	1499.87	1613.56	1651.93	1352.19	1421.34
FBgn0013981	BcDNA:RH52884	FBgn0053901	41773	His4r	Histone H4 replacement	NM_001275647	10981.4	10840.2	11338.9	13002.5	13231.7	13666.6	21214.1	17480	12519.2	6616.95	11560.7	17967.4	11599.8	10850.9	11821.5	10179.5	15275.9	15289.1	11174.5	11244.9	11335.3	17237.1	11052.9	11836.6
FBgn0013983	BG5	FBgn0013983	44339	imd	immune deficiency	NM_001299643	788.109	810.486	807.383	640.007	734.807	600.561	562.573	469.169	586.936	432.251	696.853	500.023	699.211	728.492	674.809	571.164	312.459	534.963	596.128	521.616	475.429	456.097	489.174	509.641
FBgn0013987	CG3086	FBgn0013987	44573	MAPk-Ak2	MAP kinase activated protein-kinase-2	NM_001201618	1498.58	1595.38	1420.24	2007.79	1924.68	1922.98	1934.7	1786.09	1572.81	1786.8	1762.03	2375.33	1593.85	1594.62	1713.39	1784.51	2298.38	2134.68	1624.83	1549.29	1698.05	2126.41	1791.83	1855.31
FBgn0013995	9C5	FBgn0013995	42481	Calx	Na/Ca-exchange protein	NM_001260283	4014.99	4155.87	3885.27	4773.84	4725.97	4025.54	3748.85	4164.45	4735.84	4846.48	4701.3	3865.73	3539.26	3481.19	3279.34	5226.71	4306.83	4585.95	3922.65	4026.51	4148.34	3668.04	5470.7	5143.82
FBgn0013997	CG682	FBgn0013997	39387	Nrx-IV	Neurexin IV	NM_079310	1439.02	1517.53	1496.59	1375.1	1358.75	1318.86	1101.62	1568.93	1531.54	1617.17	1515.26	1682.85	1537.87	1666.91	1500.29	1758.13	1652.43	1433.03	1714.2	1699.37	1689.22	1537.25	1872.33	1834.34
FBgn0014000	CG10658	FBgn0014000	44038	Hf	Helical Factor	NM_176064	4296.84	4003.37	4394.59	4471.51	4247.7	3596.23	3933.11	2993.85	3201.56	2430.15	3095.87	3770.82	4327.84	4019.22	4070.38	3946.41	5203.64	4374.04	2888.58	2878.04	2683.59	2767.22	2836.75	2912.88
FBgn0014002	CG6988	FBgn0014002	39651	Pdi	Protein disulfide isomerase	NM_001300141	15433.5	15663.7	16600.5	19377	18938.7	18868.3	10935.9	12565.4	11901.1	12491.3	10955.1	10507.5	23321.4	21347.3	23491.3	25994.6	24942.6	25537.4	12001.2	12644.2	12958.9	12997.5	12418.2	12750.1
FBgn0014006	ASK1	FBgn0014006	42366	Ask1	Apoptotic signal-regulating kinase 1	NM_057741	1643.22	1663.63	1764.32	1495.79	1338.12	1494.86	1227.08	1329.7	1582.89	1932.56	1514.53	1274.22	1534.92	1636.33	1606.84	1584.65	1470.66	1188.81	1738.33	1729.57	1550.5	1216.84	1705.92	1567.21
FBgn0014007	69D	FBgn0014007	39443	Ptp69D	Protein tyrosine phosphatase 69D	NM_079324	748.756	768.895	825.162	799.704	638.122	737.323	500.827	668.914	755.681	771.517	673.126	442.902	863.211	746.566	771.672	800.442	635.433	877.392	884.808	733.923	818.444	691.587	842.122	823.266
FBgn0014009	CG3269	FBgn0014009	35577	Rab2	Rab2	NM_001273803	2808.9	2706.6	2655.37	3132.98	3578.64	3254.92	3050.05	3200.57	2472.47	1920	2546.86	3302.44	2281.27	2446.84	2460.31	2571.76	2679.94	3076.69	2492.65	2419.57	2454.7	2844.26	2479.93	2643.93
FBgn0014010	AAF51265	FBgn0014010	33418	Rab5	Rab5	NM_001272996	7965.11	7874.51	7811.32	8049.46	7795.4	7697.89	9417.71	8548.4	7506.37	7711.4	7173.32	8390.54	8178.41	8319.27	8093.41	7297.31	8640.69	7965.01	7474.39	7824.24	7721.62	9063.29	7413.46	7842.45
FBgn0014011	CG8556	FBgn0014011	38831	Rac2	Rac2	NM_001274588	1262.46	1311.71	1291.6	1627.45	1623.02	1618.54	1411.33	1926.61	1271.08	1865.97	1396.63	2085.33	1306.11	1376.35	1244.15	1180.88	1559.29	1532.53	1282.52	1400.13	1332.34	1706.21	1333.62	1300.09
FBgn0014018	CG11992	FBgn0014018	41087	Rel	Relish	NM_057746	3373.66	3219.55	3442.88	2945.25	2993.37	3595.04	2561.96	2251.78	2872.32	3718.11	3546.32	3609.13	2855.76	3300.46	3311.62	3227.13	2691.95	3379.06	2464.95	2467.15	2429.48	2303.25	2862.29	2709.58
FBgn0014019	CG5279	FBgn0014019	34615	Rh5	Rhodopsin 5	NM_001298930	5441.25	5293.75	5254.26	6041.66	6669.99	6702.5	6663.65	6325.65	6188.51	6128.16	6512.24	6075.85	6927.29	7496.24	7286.22	6819.48	6567.65	7679.44	7626.33	7738.22	8134.62	7850.82	7577.55	7029.22
FBgn0014020	19549712	FBgn0014020	36775	Rho1	Rho1	NM_057750	6795.18	6649.18	6379.58	7887.32	7443.47	7745.46	6211.83	6251.33	5059.58	4566.28	5097	5987.97	6038.55	6190.8	6211.04	6079.91	6229.65	6352.37	5054.13	4945.28	4790.23	5720.04	5068.22	4932.3
FBgn0014022	CG8161	FBgn0014022	41139	Rlb1	Rlb1	NM_057751	210.588	216.485	197.662	226.745	194.659	197.412	142.113	225.294	225.604	222.408	229.973	282.965	237.653	197.416	238.928	225.219	193.785	131.803	246.674	178.448	215.015	188.217	208.983	239.777
FBgn0014023	BcDNA:AT29239	FBgn0014023	41141	mRpL47	mitochondrial ribosomal protein L47	NM_176433	471.164	464.963	450.754	338.899	228.177	400.771	422.42	401.813	519.072	532.774	472.356	541.325	497.893	451.832	546.735	520.439	419.116	460.017	472.791	542.664	460.926	402.696	448.152	533.345
FBgn0014024	4F-rnp	FBgn0014024	31448	Rnp4F	RNA-binding protein 4F	NM_001103413	829.588	751.832	783.328	798.484	783.794	734.944	896.785	686.334	785.945	907.224	842.138	823.412	734.564	928.689	924.5	851.167	675.993	829.581	863.358	844.652	944.552	848.288	904.043	815.061
FBgn0014026	CG3314	FBgn0014026	31588	RpL7A	Ribosomal protein L7A	NM_001298015	47090.8	46066.5	47462	38282.2	42662.7	41662.3	37517	37245.5	44669.5	50347.1	41462.6	33055.1	44788.8	45863	46964.4	43874.1	43550.5	38385.6	41953.3	39322.5	40635.3	42325.1	39005.4	41318.3
FBgn0014028	CG3283	FBgn0014028	35590	SdhB	Succinate dehydrogenase, subunit B (iron-sulfur)	NM_057753	4391.5	4293.44	4484.53	4119.2	4404.98	4444.15	5362.09	5391.96	5384.23	3736.96	4574.99	5303.41	4000.82	4120.71	4030.56	4025.54	4580.23	4591.12	4610.83	4857.43	4898.68	5664.01	4759.39	4570.36
FBgn0014029	38961	FBgn0014029	42438	2020-09-02	Septin 2	NM_001275835	706.213	747.566	691.295	719.246	796.686	762.296	961.471	724.657	747.427	926.072	797.603	796.17	841.606	836.932	758.757	914.066	844.24	869.639	924.132	851.973	894.739	886.807	906.365	881.615
FBgn0014031	CG3926	FBgn0014031	31587	Spat	Serine pyruvate aminotransferase	NM_078507	8155.49	8072.86	8356.2	6998.63	6760.23	7122.3	4448.64	4118	4329.57	4394.13	4154.47	3390.31	8428.83	9040.81	9096.47	7456.59	7034.83	6508.72	4246.18	4118.94	4314.17	3244.33	3746.98	3985.05
FBgn0014032	CG12117	FBgn0014032	31781	Sptr	Sepiapterin reductase	NM_167157	734.93	783.825	782.283	622.94	764.457	660.023	699.786	616.655	727.251	513.926	675.316	667.869	927.043	853.615	891.136	908.993	672.989	903.235	663.159	664.374	709.36	623.304	640.106	702.01
FBgn0014033	CG4099	FBgn0014033	33621	Sr-CI	Scavenger receptor class C, type I	NM_001298670	530.724	537.48	563.704	385.223	443.463	605.318	277.366	180.003	365.918	370.68	403	457.842	483.162	583.906	520.905	509.28	573.843	533.671	287.786	397.16	413.005	237.241	424.157	333.683
FBgn0014037	0854/01	FBgn0014037	40171	Su(Tpl)	Su(Tpl)	NM_001170006	4991.36	5186.04	4779.45	6235.49	5482.69	5397.92	4938.69	6136.36	5147.62	8824.7	5498.17	5235.74	5255.86	5826.55	5676.15	5742.08	5033.89	5967.3	5208.75	5297.6	5258.09	7913.85	5586.8	5379.04
FBgn0014073	CG7525	FBgn0014073	38559	Tie	Tie-like receptor tyrosine kinase	NM_079204	677.497	768.895	765.549	870.409	756.723	805.109	789.955	865.175	879.488	967.538	882.657	833.078	641.27	820.249	797.502	774.065	603.887	662.889	737.34	808.047	815.922	892.935	905.591	867.939
FBgn0014075	CG6850	FBgn0014075	40055	Ugt	UDP-glucose-glycoprotein glucosyltransferase	NM_079427	2082.48	2211.77	2126.18	2254.04	2027.81	1736.28	1450.54	1739.64	1952.48	3072.25	2136.92	1677.58	2712.39	2816.65	2748.74	3017.13	2061.03	2461.61	2348.76	2315.24	2457.22	2205.2	2332.87	2338.51
FBgn0014076	CG16874	FBgn0014076	34558	Vm32E	Vitelline membrane 32E	NM_001298908	3.19072	0	0	0	21.9153	0	0	10.4518	3.66835	12.5654	0	13.1816	2.94611	5.56101	0	0	0	0	5.36247	108.899	5.04434	12.256	56.5027	0.911701
FBgn0014092	BG:DS02740.16	FBgn0014092	34970	CG4278	uncharacterized protein	NM_135946	305.246	340.191	324.208	368.156	293.923	331.795	414.579	444.781	368.669	371.937	381.097	391.934	336.839	294.734	361.62	330.727	605.389	487.153	413.804	348.659	385.261	535.761	313.474	352.828
FBgn0014127	38B.3	FBgn0014127	35287	barr	barren	NM_001299165	177.617	157.831	153.737	165.792	154.696	156.978	104.87	135.873	126.558	149.529	161.346	184.543	175.785	148.757	140.989	121.74	142.71	87.8684	220.755	185.768	170.246	131.314	125.39	144.96
FBgn0014133	Bif	FBgn0014133	32119	bif	bifocal	NM_001272526	4140.5	4040.7	3973.12	4222.82	4594.48	4404.91	5144.51	5503.44	4810.13	4944.49	4957.19	4291.06	3925.2	4123.49	4569.76	4301.49	3650.36	4331.39	4331.09	4294.64	4459.82	3894.77	4575.95	4076.22
FBgn0014135	BNL	FBgn0014135	42356	bnl	branchless	NM_001144611	395.65	424.438	398.462	629.035	434.439	510.18	456.723	492.395	383.343	888.376	539.158	472.781	389.869	424.027	466.017	399.714	482.208	456.14	365.542	485.926	421.833	760.746	479.112	487.76
FBgn0014141	CG3937	FBgn0014141	42066	cher	cheerio	NM_001144595	3637.42	3867.94	4252.35	3581.6	3266.67	3905.43	3514.61	5340.86	5113.68	6771.51	5478.09	5624.16	2151.64	2494.11	2757.35	2743.21	3138.11	2847.97	3685.8	4462.1	4048.71	3749.45	4252.41	4178.33
FBgn0014143	CG5069	FBgn0014143	40374	croc	crocodile	NM_079478	37.2251	36.2586	34.5125	67.0483	76.059	32.1092	61.7458	29.0327	36.6835	54.0313	46.7246	34.2722	41.2456	38.9271	36.5925	23.3335	97.6434	34.8889	63.4559	38.4349	52.9655	68.2833	35.6044	41.0265
FBgn0014163	CG4609	FBgn0014163	39826	fax	failed axon connections	NM_001014586	6839.85	6728.1	6543.77	8420.05	7140.52	8203.31	9691.16	10168.4	7328.45	11276.2	7353.65	8990.74	6211.39	6826.14	6320.82	6278.75	8275.66	8005.07	7132.98	7471	7357.17	10956.8	6952.93	7145.91
FBgn0014179	CG12245	FBgn0014179	34277	gcm	glial cells missing	NM_001273363	4.2543	4.26571	6.27499	14.6287	10.3131	2.37846	0	9.29047	4.58544	0	7.66575	1.75755	11.7844	4.17076	19.3725	5.07251	0	3.87655	5.36247	2.74535	9.45813	14.8822	3.87005	6.38191
FBgn0014184	AZ	FBgn0014184	36307	Oda	Ornithine decarboxylase antizyme	NM_165863	25858.7	25491.9	26121.8	28499.2	27037	28796	29242	27404.6	25053	25663.6	24548.3	31537.5	28054.8	27304.6	25594.3	26641.8	31749.1	30454.1	25558.4	26106.4	24498.5	29679.6	26431.7	27458.6
FBgn0014189	CG7269	FBgn0014189	33781	Hel25E	Helicase at 25E	NM_001273171	1528.36	1327.7	1532.14	1689.62	1418.05	1573.35	1388.79	1182.21	1337.11	1015.29	1353.92	985.985	1785.34	1807.33	1841.47	1773.35	1769.6	1705.68	1697.22	1574	1547.35	1092.53	1533.31	1440.49
FBgn0014269	CG18608	FBgn0014269	37187	prod	proliferation disrupter	NM_166317	513.707	451.099	492.587	464.462	660.037	519.694	685.085	558.59	450.29	476.23	476.007	494.75	388.887	506.052	469.245	429.134	386.067	533.671	458.491	449.322	482.995	436.838	459.762	363.769
FBgn0014340	CG3025	FBgn0014340	31518	mof	males absent on the first	NM_078496	212.715	156.765	190.341	118.249	233.334	239.035	158.775	200.906	211.847	223.665	190.914	259.239	199.354	197.416	162.514	214.06	223.829	189.951	239.524	179.363	184.749	153.2	196.598	185.987
FBgn0014342	CG10390	FBgn0014342	40667	mia	meiosis I arrest	NM_001144538	70.1959	51.1886	82.6208	99.9629	5.15654	71.3538	113.691	24.3875	56.8595	60.314	72.2771	97.544	93.2936	55.6101	113.006	50.7251	46.5684	100.79	61.6684	98.8325	85.7537	95.4215	82.045	62.9074
FBgn0014343	CG10601	FBgn0014343	39441	mirr	mirror	NM_001274849	216.969	216.485	204.983	263.317	314.549	265.198	245.023	307.747	273.292	430.994	288.743	297.905	263.186	253.026	216.326	285.075	162.238	261.021	223.436	271.789	283.744	400.945	323.536	274.422
FBgn0014366	CG2925	FBgn0014366	40678	noi	noisette	NM_057766	477.545	501.221	503.045	448.614	369.982	472.124	291.088	551.622	442.037	608.167	442.423	482.447	518.516	535.247	436.958	536.671	515.257	503.951	487.091	485.011	457.774	516.502	510.846	489.583
FBgn0014368	CG32077	FBgn0014368	64867	nol	no optic lobe	NM_080275	10.6357	7.465	9.41249	4.87624	0	0	0	15.097	14.6734	0	3.65036	0	0	9.73177	3.22875	6.08701	0	16.7984	8.04371	2.74535	1.89163	0	8.51411	2.7351
FBgn0014380	9366	FBgn0014380	41136	RhoL	Rho-like	NM_001260074	365.87	346.589	315.841	454.709	369.982	473.314	689.005	579.493	373.255	291.518	413.586	500.023	287.737	360.075	295.969	366.235	303.446	332.091	299.405	376.113	351.212	427.208	371.525	334.594
FBgn0014388	CG1921	FBgn0014388	38424	sty	sprouty	NM_079178	2266.48	2159.52	2063.43	3059.84	3101.66	3159.78	2727.6	3158.76	2110.22	3811.09	2239.49	2928.08	2234.14	2146.55	2192.32	2313.06	3175.66	3115.45	2476.57	2619.06	2476.77	4376.26	2616.15	2736.01
FBgn0014391	ATP5E	FBgn0014391	44046	sun	stunted	NM_079943	4003.29	4273.18	4475.12	5322.42	5236.47	5544.19	8981.57	6236.23	4954.11	2234.13	4293.92	7014.38	3850.57	3385.27	3369.74	3397.57	5172.1	5228.17	3893.15	4266.27	4259.31	6382.73	4216.8	4305.96
FBgn0014395	CG14620	FBgn0014395	33130	tilB	touch insensitive larva B	NM_134616	20.2079	23.4614	34.5125	13.4097	14.1805	13.0815	0	11.6131	14.6734	0	12.7763	11.4241	11.7844	6.95126	0	18.261	0	0	11.6187	3.66046	13.2414	27.1382	27.8643	20.0574
FBgn0014396	CG3234	FBgn0014396	33571	tim	timeless	NM_001014463	2728.07	2408	2466.07	3495.05	3423.94	3052.75	2463.95	3460.7	2717.33	3856.33	3553.26	3021.23	25678.3	26118.7	26536	21123.9	19106.6	21638.9	22285.5	22845.9	24946.8	17634.6	21652.1	20506.9
FBgn0014411	131F2S	FBgn0014411	31144	Vps26	Vacuolar protein sorting 26	NM_130596	1285.86	1312.77	1336.57	1651.83	1323.94	1650.65	1437.8	1484.15	1095	1457.59	1214.11	1235.56	1222.64	1312.4	1389.44	1351.32	1481.18	1555.79	1241.41	1273.84	1271.17	1387.55	1270.15	1372.11
FBgn0014417	172F5T	FBgn0014417	46386	CG13397	uncharacterized protein	NM_001273322	856.178	922.46	882.682	681.455	612.339	737.323	398.898	445.943	508.984	549.109	562.52	368.207	1271.74	1299.89	1504.6	1212.33	1246.83	892.898	826.714	690.912	659.547	634.684	667.97	640.926
FBgn0014427	39C10S	FBgn0014427	46391	CG11899	uncharacterized protein	NM_143789	3264.11	3101.17	3174.1	2918.43	3229.28	2743.55	1158.47	1327.38	1450.83	1355.81	1557.61	1316.4	4337.66	4706.01	4687.07	3624.81	3319.88	3289.9	1573.89	1915.34	1802.72	1477.72	1787.19	1871.72
FBgn0014454	CG7216	FBgn0014454	34052	Acp1	Adult cuticle protein 1	NM_057767	4.2543	4.26571	2.09166	14.6287	9.02395	11.8923	11.7611	0	15.5905	3.76963	6.57065	0	0	4.17076	2.1525	2.029	0	0	13.4062	14.6418	7.56651	129.563	18.5762	6.38191
FBgn0014455	Ahcy13	FBgn0014455	32471	Ahcy	Adenosylhomocysteinase	NM_001272644	2935.47	3103.31	3183.51	2845.29	3137.76	2820.85	2126.8	2211.13	2255.12	1808.16	2139.48	1884.09	4293.47	3443.66	4073.61	3846.99	5191.63	3442.37	2346.08	2394.86	2271.21	2297.12	2059.64	2251.9
FBgn0014464	A	FBgn0014464	3885650	Cp7Fa	Chorion protein a at 7F	NM_001038748	26.5894	28.7936	23.0083	41.4481	61.8785	36.8661	36.2634	56.9041	22.0101	3.76963	15.6965	39.5449	28.4791	15.2928	12.915	13.1885	0	10.3375	10.7249	21.9628	18.2857	0	27.0903	15.4989
FBgn0014465	B	FBgn0014465	31785	Cp7Fb	Chorion protein b at 7F	NM_001201634	13.8265	19.1957	16.7333	3.65718	0	8.32461	32.3431	33.678	20.1759	2.51308	7.66575	15.8179	12.7665	33.3661	4.305	3.0435	0	9.04528	7.14996	97.0023	20.1773	0	58.8247	11.8521
FBgn0014466	CG15351	FBgn0014466	31786	Cp7Fc	Chorion protein c at 7F	NM_132257	1.06357	2.13286	5.22916	0	12.8914	13.0815	17.6417	0	11.0051	0	0.730072	0	3.92815	16.683	6.45751	1.0145	0	0	0	61.3127	4.41379	11.3805	48.7626	0
FBgn0014469	400	FBgn0014469	35822	Cyp4e2	Cytochrome P450-4e2	NM_001299267	4138.37	4095.08	3944.88	3808.34	3533.52	3866.19	2151.3	2322.62	2432.12	3019.47	2321.63	2423.66	4610.67	4867.27	5019.63	4067.14	3977.84	3439.79	2128.01	2287.79	2267.43	1915.43	2134.72	2222.73
FBgn0014848	CG7594	FBgn0014848	39709	Eig71Eh	Eig71Eh	NM_140537	0	0	0	0	0	0	0	0	0	0	0	0	0	0	0	0	0	0	0	0	0	0	0	0
FBgn0014849	CG7327	FBgn0014849	39710	Eig71Ei	Eig71Ei	NM_001274960	0	0	0	0	0	0	0	0	0	0	0	0	0	0	0	0	0	0	0	0	0	0	0	0
FBgn0014850	CG7588	FBgn0014850	39711	Eig71Ej	Eig71Ej	NM_140539	0	0	0	0	0	0	0	0	0	0	0	0	0	0	0	1.0145	0	0	0	0	0	0	0	0
FBgn0014851	CG7325	FBgn0014851	39712	Eig71Ek	Eig71Ek	NM_140540	0	0	0	0	0	0	0	0	0	0	0	0	0	0	0	0	0	0	0	0	0	0	0	0
FBgn0014857	CG5825	FBgn0004828	33736	His3.3A	Histone H3.3A	NM_001273153	2176.07	2322.68	2191.02	2247.95	2665.93	2366.57	3468.55	3156.44	2611.87	1667.43	2791.06	3347.25	2316.63	2375.94	2368.83	2260.31	2690.45	2902.24	2485.5	2726.13	2677.28	3333.62	2776.37	2760.63
FBgn0014859	38E.3	FBgn0014859	35332	Hr38	Hormone receptor-like in 38	NM_001169553	173.363	165.296	195.571	170.668	247.514	152.221	105.85	212.52	199.008	236.23	170.837	183.664	383.977	301.685	345.477	377.395	339.499	348.889	483.516	453.897	470.384	470.104	544.903	499.612
FBgn0014861	CG7538	FBgn0014861	40973	Mcm2	Minichromosome maintenance 2	NM_057773	27.6529	37.325	39.7416	25.6003	30.9393	8.32461	33.3232	56.9041	54.1082	52.7748	36.1385	7.0302	24.5509	20.8538	31.2113	39.5656	0	40.0576	191.261	83.2755	51.7045	26.2628	75.8529	51.0553
FBgn0014863	CG1019	FBgn0014863	40849	Mlp84B	Muscle LIM protein at 84B	NM_001316489	7307.82	7838.25	9005.66	5389.47	5520.08	6492.01	6965.52	7756.38	10097.1	8802.08	7274.07	8800.05	4681.37	5249.59	5323.14	4447.57	4952.77	4729.39	5670.81	7939.54	6833.82	8706.99	6529.55	6232.39
FBgn0014865	BcDNA:RH07954	FBgn0014865	36708	Mtk	Metchnikowin	NM_079028	802.999	908.597	1433.84	4477.61	6704.79	7891.73	8908.06	1649.06	290.717	1649.84	2796.9	6053	7120.75	8962.96	5684.76	5370.77	14078.7	9923.96	462.066	497.823	230.148	1955.7	2490.76	507.817
FBgn0014868	CG9022	FBgn0014868	31849	Ost48	Oligosaccharyltransferase 48kD subunit	NM_078541	1197.58	1170.94	1270.69	1711.56	1207.92	1618.54	1109.46	854.723	971.196	841.883	1022.83	1257.53	2060.31	1736.43	1884.52	1931.61	2167.68	2011.93	1160.08	1281.16	1251	1145.06	1119.22	1326.53
FBgn0014869	CG1721	FBgn0014869	43447	Pglym78	Phosphoglyceromutase	NM_001038986	6347.41	6404.97	6730.98	6849.9	7287.48	7351.82	7303.65	7032.89	6458.14	3887.74	5653.68	6464.27	6218.26	5711.16	5887.09	6274.69	6747.91	7094.08	6079.25	6441.5	6065.18	5658.76	5761.73	5606.96
FBgn0014870	CG8912	FBgn0014870	36889	Psi	P-element somatic inhibitor	NM_057775	1486.88	1498.33	1403.51	1867.6	1886.01	2078.77	1542.67	2096.16	1535.21	1946.38	1491.9	1874.43	1429.85	1309.62	1365.76	1439.58	1727.54	1422.69	1417.48	1501.7	1619.86	1884.79	1561.18	1438.66
FBgn0014877	BcDNA:GM03203	FBgn0014877	36508	Roe1	Roe1	NM_137042	723.231	655.853	656.783	599.778	574.954	438.826	717.428	749.044	663.972	488.795	607.785	692.475	643.235	624.223	571.489	701.02	755.61	631.877	596.128	603.976	580.099	721.351	705.123	637.279
FBgn0014879	CG4299	FBgn0014879	41844	Set	Set	NM_142181	475.418	490.557	488.404	531.51	577.533	660.023	683.125	324.005	475.969	428.481	575.297	605.476	557.797	489.369	510.143	543.773	772.134	577.605	670.309	598.486	535.961	635.56	608.372	653.69
FBgn0014903	B	FBgn0014903	44620	CG14630	uncharacterized protein	NM_143728	0	0	0	0	0	0	0	0	0	0	0	0	0	0	0	0	0	0	0	0	0	0	1.54802	0
FBgn0014906	C24	FBgn0014906	33532	Hydr2	alpha/beta hydrolase2	NM_001258923	1240.13	1277.58	1223.62	1418.99	1308.47	1430.64	1508.36	1563.12	1379.3	1472.67	1617.84	1911.34	1802.04	1826.79	1667.11	1848.42	2441.09	2418.97	1884.01	1857.68	1976.12	2464.33	2257.01	2284.72
FBgn0014930	C	FBgn0014930	40936	CG2846	uncharacterized protein	NM_001300289	966.789	974.715	1004	809.456	1058.38	812.244	1253.54	1345.96	1012.47	856.962	977.201	1047.5	1172.55	1185.89	1292.58	1144.36	1607.36	1193.98	1263.76	1330.58	1322.25	1561.76	1234.55	1452.34
FBgn0014931	B	FBgn0014931	40937	CG2678	uncharacterized protein	NM_001260044	130.82	159.964	151.646	152.383	72.1916	167.681	62.7259	85.9369	52.274	77.9056	78.1177	63.2718	121.773	145.977	129.15	180.581	111.163	87.8684	75.0746	84.1906	75.0345	72.6604	69.6609	76.5829
FBgn0014949	1261/13	FBgn0014949	42664	btn	buttonless	NM_170026	2.12715	0	0	0	0	0	0	13.9357	0	1.25654	4.74547	11.4241	0	5.56101	0	3.0435	0	0	2.68124	2.74535	0.630542	0	3.87005	5.47021
FBgn0015000	CG3469	FBgn0015000	33704	betaggt-I	beta subunit of type I geranylgeranyl transferase	NM_001273132	376.505	404.176	372.316	343.775	420.258	432.88	451.823	313.553	401.685	332.984	405.555	485.084	490.037	410.125	348.705	430.149	594.874	409.622	403.079	458.473	442.641	481.485	440.411	436.705
FBgn0015001	143775_at	FBgn0015001	36223	iotaTry	iotaTrypsin	NM_078971	1.06357	4.26571	0	0	0	0	0	0	2.75126	0	0	0	0	0	0	3.0435	15.0221	0	0	1.83023	0	0	4.64406	0
FBgn0015008	CG8953	FBgn0015008	44964	Actn3	alpha actinin 3	NM_080062	0	0	0	0	0	0	0	0	0	0	0	0	0	0	0	0	0	0	0	0	0	0	0	0
FBgn0015010	Agr	FBgn0015010	44631	Ag5r	Antigen 5-related	NM_001258742	13.8265	9.59785	9.41249	20.724	14.1805	23.7846	14.7014	38.3232	7.33671	6.28271	16.0616	0	16.6946	15.2928	9.68626	9.13051	0	12.9218	13.4062	139.098	14.5025	22.7611	70.4349	14.5872
FBgn0015011	AHCY	FBgn0015011	42043	AhcyL2	Adenosylhomocysteinase like 2	NM_206499	265.894	286.869	268.779	148.725	246.225	221.197	167.596	229.939	284.297	192.251	261.366	224.088	466.468	547.76	509.067	408.844	455.169	301.078	455.81	438.34	418.049	330.036	411.773	386.561
FBgn0015019	CCTgamma	FBgn0015019	42029	CCT3	Chaperonin containing TCP1 subunit 3	NM_001202307	1140.15	1120.82	1086.62	955.743	1187.29	1277.23	1098.68	1257.7	1202.3	1009	1142.56	1444.71	1327.71	1348.55	1373.3	1501.46	1345.98	1487.3	1574.78	1455.95	1304.59	1618.66	1422.63	1451.43
FBgn0015024	CG2028	FBgn0015024	32221	CkIalpha	Casein kinase Ialpha	NM_001169266	7959.79	7875.57	7471.43	8360.32	8277.54	8812.19	9299.12	8623.88	7178.05	8083.34	6936.05	8625.17	7507.68	7649.17	7301.29	7619.92	8607.64	8674.42	7360.88	7335.57	7108.1	9155.21	7329.87	7396.63
FBgn0015025	CG6215	FBgn0015025	39721	CkIIalpha-i1	CKII-alpha subunit interactor-1	NM_079372	87.2131	127.971	87.8499	74.3627	60.5894	49.9477	114.671	83.6142	101.797	76.6491	75.1974	61.5142	75.6169	82.0249	68.8801	81.1601	18.0265	78.8231	101.887	107.069	85.1232	77.0375	75.0789	76.5829
FBgn0015031	BcDNA:GH04604	FBgn0015031	46040	cype	cyclope	NM_001258956	5923.05	6087.17	6107.66	6268.41	6660.96	5930.69	6617.59	6239.71	5813.42	3098.63	5654.77	7560.98	4970.09	4985.45	5100.35	4920.33	6702.85	5593.86	5018.38	5512.66	5146.48	5793.57	5548.88	5168.43
FBgn0015032	4C3	FBgn0015032	43663	Cyp4c3	Cytochrome P450-4c3	NM_079859	122.311	106.643	134.912	96.3058	64.4568	77.3	100.95	68.5172	124.724	134.45	143.824	93.1501	95.2576	84.8054	100.091	112.61	97.6434	38.7655	100.099	105.238	128.631	77.913	75.0789	98.4637
FBgn0015033	4d8	FBgn0015033	38841	Cyp4d8	Cytochrome P450-4d8	NM_079237	417.985	375.383	444.479	374.252	166.298	260.441	291.088	250.843	299.888	242.513	269.031	230.239	400.671	494.93	443.415	401.743	360.53	338.552	344.986	296.497	309.596	243.369	301.09	316.36
FBgn0015034	40	FBgn0015034	44632	Cyp4e1	Cytochrome P450-4e1	NM_080032	265.894	251.677	275.054	170.668	274.586	204.548	345.973	156.777	334.737	253.822	332.548	244.299	294.611	255.807	234.623	219.132	225.331	208.041	310.13	366.046	295.094	191.718	365.333	340.976
FBgn0015035	4000	FBgn0015035	34291	Cyp4e3	Cytochrome P450-4e3	NM_078803	979.552	957.653	1185.97	1205.65	602.026	1052.47	492.987	673.559	462.212	1300.52	687.363	1626.61	1813.82	4710.18	1643.44	1155.52	1234.81	1427.86	1098.41	1165.86	1288.83	645.189	1755.45	608.105
FBgn0015036	4ae1	FBgn0015036	31193	Cyp4ae1	Cytochrome P450-4ae1	NM_080305	185.062	221.817	197.662	167.011	255.249	167.681	150.934	156.777	185.252	209.843	200.405	109.847	178.731	228.001	190.496	206.958	100.648	157.646	161.768	196.75	167.094	197.846	158.672	196.016
FBgn0015037	4p1	FBgn0015037	45524	Cyp4p1	Cytochrome P450-4p1	NM_080089	846.605	843.545	871.178	758.256	657.459	752.783	1019.3	845.433	898.746	728.795	923.176	1048.38	679.57	674.273	640.369	689.861	450.662	706.824	704.271	726.602	733.951	666.2	669.518	674.659
FBgn0015038	9b1	FBgn0015038	35634	Cyp9b1	Cytochrome P450-9b1	NM_078921	506.261	486.291	583.574	519.32	360.958	374.607	662.543	485.427	460.378	459.895	456.295	489.478	406.564	496.32	472.474	508.265	362.032	423.836	382.523	503.314	389.044	382.561	465.954	434.881
FBgn0015039	9b2	FBgn0015039	35635	Cyp9b2	Cytochrome P450-9b2	NM_078922	4817.99	4612.3	4754.35	3976.57	3675.33	3969.65	1926.86	1769.83	2318.4	2205.23	2227.45	2043.15	5445.4	5829.33	5920.46	4601.78	3758.52	3656.88	2254.92	2333.54	2357.6	1824.39	2195.87	2240.05
FBgn0015040	9c1	FBgn0015040	37941	Cyp9c1	Cytochrome P450-9c1	NM_079126	260.576	269.806	242.633	143.849	291.345	264.009	108.79	124.26	115.553	128.167	116.446	116.877	357.462	454.613	399.289	280.002	169.749	270.066	144.787	162.891	126.108	81.4147	147.062	130.373
FBgn0015075	CG9054	FBgn0015075	40457	Ddx1	Dead-box-1	NM_079488	408.413	399.911	513.504	313.298	478.269	319.903	313.63	332.134	442.037	469.947	438.043	442.024	572.528	440.71	427.272	533.628	596.376	416.083	510.328	517.955	549.202	496.367	455.118	552.491
FBgn0015218	0260/09	FBgn0015218	45525	eIF4E1	eukaryotic translation initiation factor 4E1	NM_001274697	4154.32	4180.4	4336.02	4305.72	4461.7	4712.92	4705.42	4250.39	4161.75	4616.54	4059.93	4176.82	4136.34	4295.88	4134.96	4131.05	4341.38	4556.23	3838.63	4136.32	4046.19	4927.78	4127.02	4239.41
FBgn0015221	2LCH	FBgn0015221	44965	Fer2LCH	Ferritin 2 light chain homologue	NM_001276176	13663.7	13284.5	14072.7	14310.5	14434.5	14995	10581.1	11197.3	11037.2	10570	12233.4	11951.3	11091.1	12442.8	11527.7	11136.2	11329.6	11523.7	9743.61	10054.4	9760.79	11110.9	10273.4	9844.55
FBgn0015222	1HCH	FBgn0015222	46415	Fer1HCH	Ferritin 1 heavy chain homologue	NM_001260437	15442	14711.4	15707.4	16006.3	16642.7	18249.9	13608.6	12859.2	12135.8	11086.5	13423.5	15448	12067.3	13674.5	12582.4	12151.7	12958	12961.9	10525.6	10259.4	9937.97	11250.1	10670.5	9920.22
FBgn0015229	CG6575	FBgn0015229	42571	glec	gliolectin	NM_079719	1362.44	1306.37	1143.09	1458	1616.58	1485.35	1453.48	1698.99	1481.1	1319.37	1433.86	1792.7	1241.3	1409.72	1398.05	1289.43	1721.53	1722.48	1556.9	1551.12	1334.86	1641.42	1486.87	1478.78
FBgn0015230	CG3853	FBgn0015230	42036	Glut3	Glucose transporter type 3	NM_080484	0	0	0	0	0	0	0	0	0	0	0	0	0	0	0	0	0	0	0	0	0	0	0	0
FBgn0015239	CG7199	FBgn0015239	40378	Hr78	Hormone-receptor-like in 78	NM_001202222	1163.55	1097.35	1008.18	906.981	890.793	826.515	837.979	613.171	950.103	771.517	900.543	830.442	1180.41	1280.42	1175.27	1168.71	836.729	984.643	954.52	1001.14	1075.07	787.884	1004.66	1048.46
FBgn0015240	CG11783	FBgn0015240	42993	Hr96	Hormone receptor-like in 96	NM_079769	675.37	695.311	645.279	687.55	464.089	574.398	638.04	730.463	639.211	694.868	584.422	640.627	615.737	724.322	657.589	664.498	844.24	628.001	633.665	623.194	723.232	586.536	598.309	619.957
FBgn0015245	12	FBgn0015245	32045	Hsp60A	Heat shock protein 60A	NM_078560	6871.76	6778.22	7365.8	5988.02	6636.47	6258.92	6252.99	6727.46	6858.9	6354.34	6286.65	6272.69	7727.65	7340.53	7825.42	7250.64	6561.64	6396.3	7528.01	7395.96	7522.37	6500.04	7405.72	7308.2
FBgn0015247	CG8293	FBgn0015247	36748	Diap2	Death-associated inhibitor of apoptosis 2	NM_057779	1824.03	1798	1845.89	1593.31	1469.61	1632.81	1476.02	1694.35	1889.2	2073.3	1876.28	1767.22	1534.92	1829.57	1563.79	1626.25	1380.53	1545.45	1791.07	1765.26	1896.04	1638.8	1859.17	1955.6
FBgn0015268	CG5330	FBgn0015268	37798	Nap1	Nucleosome assembly protein 1	NM_001259556	8112.95	7600.43	7721.38	6990.09	6680.3	6476.55	8724.79	7992.13	8485.82	6983.86	7884.41	7256.04	6726.96	6360.41	6939.67	6392.37	6223.64	6102.98	7814.91	7589.97	7282.13	7015.67	7408.05	7270.82
FBgn0015269	CG8318	FBgn0015269	43149	Nf1	Neurofibromin 1	NM_001014668	2251.59	2156.32	2203.57	2424.71	2152.86	1843.31	1822.97	2240.16	2407.36	2885.02	2047.85	2078.3	2019.07	2184.09	2292.41	2213.64	2155.67	2106.26	2405.07	2331.71	2521.54	1953.95	2519.4	2477.09
FBgn0015270	CG3041	FBgn0015270	41703	Orc2	Origin recognition complex subunit 2	NM_169563	12.7629	9.59785	11.5042	10.9715	15.4696	8.32461	0	29.0327	21.093	18.8481	8.03079	0	16.6946	13.9025	11.8388	13.1885	25.5375	37.4733	53.6247	21.9628	18.9163	14.8822	31.7344	9.11701
FBgn0015271	BG:DS00941.8	FBgn0015271	34794	Orc5	Origin recognition complex subunit 5	NM_057784	89.3403	70.3843	106.675	165.792	137.938	109.409	113.691	177.68	93.543	124.398	86.5135	114.241	106.06	100.098	66.7276	119.711	196.789	122.757	117.081	87.8511	92.6897	203.099	79.723	100.287
FBgn0015277	CG5373	FBgn0015277	37733	Pi3K59F	Phosphotidylinositol 3 kinase 59F	NM_057785	744.502	730.503	737.312	654.635	745.12	604.129	656.662	615.494	776.774	928.585	796.508	600.203	544.049	579.735	729.698	611.744	596.376	381.194	606.853	586.589	614.779	469.229	625.4	694.716
FBgn0015278	11621	FBgn0015278	39329	Pi3K68D	Phosphotidylinositol 3 kinase 68D	NM_001169949	1263.53	1242.39	1251.86	1511.63	1213.08	1262.96	1105.54	1423.76	1117.93	1619.68	1176.51	1081.77	1070.42	1174.76	1387.29	1111.89	1158.2	1409.77	1187.79	1224.42	1229.56	1379.67	1150.18	1135.98
FBgn0015279	CG4141	FBgn0015279	42446	Pi3K92E	Pi3K92E	NM_001275841	1071.02	1070.69	1045.83	1258.07	883.058	1066.74	841.9	910.466	1024.39	1046.7	1075.4	924.471	1137.2	1437.52	1233.38	1085.52	937.377	1125.49	1070.71	1116.44	1146.33	1024.25	1103.74	1030.22
FBgn0015282	5289	FBgn0015282	42828	Rpt2	Regulatory particle triple-A ATPase 2	NM_001300564	2045.25	2018.75	2032.05	2311.34	2129.65	2341.59	2067.02	2135.65	1836.01	2258.01	2236.21	2205.72	2167.36	2100.67	2100.84	2223.79	2314.9	2442.22	1903.68	1950.11	1911.8	2425.81	1943.54	2115.15
FBgn0015283	7619	FBgn0015283	40388	Rpn10	Regulatory particle non-ATPase 10	NM_001275239	1517.72	1535.66	1608.49	1510.42	1517.31	1494.86	1801.41	1656.03	1433.41	1390.99	1622.58	1681.97	1612.51	1597.4	1705.86	1784.51	1745.56	1603.6	1615.89	1455.95	1399.17	1697.45	1522.48	1693.03
FBgn0015286	24639550	FBgn0015286	31332	Rala	Ras-like protein A	NM_080324	1403.92	1422.62	1435.93	1577.46	1381.95	1563.84	1507.38	1207.76	1188.55	1073.09	1174.69	1680.22	1343.43	1295.72	1313.03	1392.91	1236.32	1544.16	1373.69	1240.9	1242.17	1602.91	1362.26	1316.5
FBgn0015288	CG7434	FBgn0015288	31022	RpL22	Ribosomal protein L22	NM_057786	12807.6	12354.6	11478	8115.28	8296.88	8279.42	5146.47	6899.34	12063.4	9618.83	9645.71	6010.82	9630.84	11241.6	11586.9	11588.6	7815.98	6796.88	9348.57	9448.57	9971.39	7193.38	10093.9	10326.8
FBgn0015295	CG18247	FBgn0015295	44353	Shark	SH2 ankyrin repeat kinase	NM_080004	308.437	309.264	275.054	241.374	157.275	283.037	148.974	341.425	295.302	395.811	306.265	241.663	288.719	304.465	326.104	282.031	268.895	219.671	322.642	321.206	317.163	412.326	364.559	385.65
FBgn0015296	CG3715	FBgn0015296	44052	Shc	SHC-adaptor protein	NM_079944	442.447	411.641	447.616	338.899	413.813	442.394	386.157	594.59	427.363	380.732	481.847	340.965	446.827	443.491	497.228	471.743	539.292	435.465	461.172	417.293	387.153	498.993	434.993	445.822
FBgn0015298	CG4457	FBgn0015298	38815	Srp19	Signal recognition particle protein 19	NM_057787	455.21	413.774	442.387	351.089	422.836	375.797	492.007	285.682	498.896	237.487	440.598	549.234	480.216	369.807	502.609	400.728	414.609	366.98	435.254	462.133	452.729	288.015	451.248	413.912
FBgn0015299	C31A	FBgn0015299	34120	Ssb-c31a	Single stranded-binding protein c31A	NM_057788	423.303	407.376	428.791	312.079	415.102	379.364	529.25	411.103	459.461	204.816	412.856	524.629	572.528	437.93	476.779	440.294	357.525	388.947	480.835	532.597	442.01	416.703	447.378	482.29
FBgn0015300	CG13591	FBgn0015300	37909	Ssl	Suppressor of Stellate-like	NM_079124	1.06357	0	3.1375	0	0	0	0	0	0	11.3089	1.82518	0	0	4.17076	4.305	1.0145	0	0	0.893745	0	1.26108	0	2.32203	0
FBgn0015316	CG9564	FBgn0015316	34226	Try29F	Trypsin 29F	NM_001298843	32.9708	37.325	26.1458	21.9431	33.5175	34.4877	22.5421	26.7101	39.4348	50.2617	32.1232	10.5453	38.2995	37.5368	54.8888	34.493	0	19.3827	44.6873	36.6046	60.532	22.7611	28.6384	41.0265
FBgn0015320	CG6720	FBgn0015320	34487	Ubc2	Ubiquitin conjugating enzyme 2	NM_001273433	738.121	763.563	747.77	1102.03	1142.17	1032.25	1017.34	738.592	727.251	1086.91	787.747	1190.74	873.031	789.664	936.338	759.862	1258.85	1049.25	933.07	880.341	784.394	1090.78	869.213	834.206
FBgn0015321	CG8284	FBgn0015321	39133	Ubc4	Ubiquitin conjugating enzyme 4	NM_001300084	1291.18	1243.46	1138.91	1492.13	1512.16	1528.16	1896.48	1516.67	1140.86	1171.1	1208.27	1511.49	1064.53	987.079	1013.83	1165.66	1617.88	1585.51	1229.79	1102.71	1077.6	1625.67	1181.14	1116.83
FBgn0015331	ABS	FBgn0015331	40530	abs	abstrakt	NM_079496	242.495	316.729	278.191	302.327	269.429	416.231	275.406	231.1	295.302	246.282	323.057	263.632	392.815	330.88	313.189	285.075	321.472	223.548	310.13	280.025	346.798	378.184	279.417	343.711
FBgn0015336	Dmel\CG15865	FBgn0015336	32641	CG15865	uncharacterized protein	NM_132915	1.06357	1.06643	0	0	0	0	0	0	0.917088	0	0	0	0.982037	0	0	6.08701	0	0	2.68124	3.66046	0	0	4.64406	1.8234
FBgn0015338	BG:DS02740.11	FBgn0015338	34965	CG5861	uncharacterized protein	NM_135945	683.878	648.388	672.47	650.978	583.978	679.05	819.357	601.558	710.743	443.56	681.522	779.473	654.037	622.833	648.979	738.557	548.305	653.844	734.658	597.57	612.887	512.124	620.756	614.487
FBgn0015351	Dmel\CG14906	FBgn0015351	42030	CG14906	uncharacterized protein	NM_142316	102.103	88.5135	103.537	73.1436	103.131	74.9215	145.054	70.8398	92.6259	108.063	137.984	193.33	94.2756	87.5859	117.311	97.3921	111.163	183.49	122.443	120.795	81.9705	117.307	85.9151	117.609
FBgn0015359	Dmel\CG2034	FBgn0015359	38287	CG2034	uncharacterized protein	NM_001274393	311.627	330.593	358.72	318.175	217.864	344.877	379.296	192.777	343.908	291.518	323.787	367.328	360.408	350.344	403.594	363.192	477.702	289.449	434.36	362.386	343.645	300.271	357.592	371.974
FBgn0015360	CG17771	FBgn0015360	38288	oxt	peptide O-xylosyltransferase	NM_139448	724.294	781.692	743.587	742.408	634.255	630.292	610.598	566.719	687.816	858.219	737.007	760.14	795.45	846.664	834.094	772.036	755.61	771.433	908.045	791.575	869.518	909.568	821.224	867.939
FBgn0015371	CG11798	FBgn0015371	36678	chn	charlatan	NM_001043081	3592.75	3672.78	3676.1	4160.65	4536.47	4162.31	4207.54	5026.15	4292.89	6035.17	4321.66	3697.01	3304.56	3393.61	3422.48	3447.28	3250.77	3840.37	3658.1	3690.66	3983.13	4464.67	3784.13	3768.06
FBgn0015372	AAF47018	FBgn0015372	44172	RabX1	RabX1	NM_079974	497.753	524.683	506.183	659.512	605.894	569.641	582.175	540.009	453.959	414.659	535.143	587.9	438.971	570.004	501.533	567.106	527.274	717.161	455.81	474.945	493.714	417.578	441.185	453.115
FBgn0015376	CG10030	FBgn0015376	44637	cutlet	cutlet	NM_175955	49.988	67.185	55.4291	12.1906	28.361	121.301	39.2037	82.4529	71.5329	82.9318	81.768	104.574	84.4552	70.9029	88.2526	86.2326	151.723	58.1482	52.731	75.9546	83.2316	35.8925	95.9772	79.318
FBgn0015379	CG17051	FBgn0015379	33111	dod	dodo	NM_078704	483.926	478.826	473.762	502.253	465.378	538.721	650.782	516.782	459.461	286.492	479.657	587.9	476.288	479.637	542.43	429.134	593.372	434.173	520.16	478.605	404.808	486.737	481.434	488.672
FBgn0015380	CG10758	FBgn0015380	44355	drl	derailed	NM_001273637	545.614	553.476	487.358	524.196	394.475	419.798	706.647	592.268	582.351	691.098	467.246	416.539	529.318	560.272	594.09	476.816	423.622	452.264	643.496	658.883	658.286	535.761	486.078	480.466
FBgn0015381	CG9019	FBgn0015381	33823	dsf	dissatisfaction	NM_001273180	17.0172	10.6643	11.5042	20.724	9.02395	0	6.86065	2.32262	11.9221	33.9266	15.6965	24.6057	5.89222	4.17076	7.53376	15.2175	15.0221	41.3498	25.0249	10.9814	15.133	11.3805	23.2203	10.0287
FBgn0015391	BcDNA.LD20207	FBgn0015391	35001	glu	gluon	NM_165180	195.698	168.496	147.462	210.897	117.311	145.086	183.277	229.939	166.91	294.031	156.965	231.118	183.641	216.879	156.056	153.19	127.688	99.498	398.61	253.487	192.946	274.884	273.225	217.897
FBgn0015393	CG3949	FBgn0015393	44173	hoip	hoi-polloi	NM_001273364	431.811	431.903	448.662	291.355	453.776	335.363	501.807	648.01	499.813	189.738	389.858	362.055	395.761	322.539	492.923	403.772	426.627	427.712	391.46	466.709	395.35	465.727	474.468	367.416
FBgn0015396	5295	FBgn0015396	41265	jumu	jumeau	NM_079578	113.802	109.842	166.287	176.764	199.816	86.8138	128.392	89.4208	110.968	133.194	168.282	75.5746	102.132	79.2444	115.159	98.4066	120.177	62.0247	179.643	148.249	131.153	215.355	121.52	116.698
FBgn0015399	BEST:GM02380	FBgn0015399	34688	kek1	kekkon-1	NM_001316391	1938.9	2026.21	1864.72	1820.06	1733.89	1825.47	2511.98	2880.05	2471.55	3279.58	2221.97	2337.54	1884.53	2063.14	1869.45	1509.58	1626.89	1635.9	2324.63	2383.88	2344.36	2286.61	1839.05	1934.63
FBgn0015400	CG4977	FBgn0015400	34582	kek2	kekkon-2	NM_078827	1122.07	994.978	971.578	799.704	755.433	632.67	1178.07	1125.31	1202.3	1338.22	952.379	1071.23	1048.82	1077.45	1162.35	784.21	727.068	677.103	1168.12	1219.85	1232.08	1233.48	942.744	892.555
FBgn0015402	CG2899	FBgn0015402	40660	ksr	kinase suppressor of ras	NM_001300248	1027.41	999.243	987.266	1050.83	935.912	957.33	879.143	1214.73	922.591	1210.05	1028.31	914.805	1027.21	1044.08	1079.48	1005.37	668.482	833.457	1008.14	1058.79	1140.65	993.609	1084.39	953.639
FBgn0015477	CG8014	FBgn0015477	35939	Rme-8	Receptor mediated endocytosis 8	NM_001299307	1391.16	1286.11	1435.93	1293.42	1336.83	1234.42	961.471	1047.5	1296.76	1471.41	1431.31	1027.29	1412.17	1516.77	1541.19	1431.46	1419.59	1377.47	1501.49	1454.12	1489.34	1086.4	1514.74	1435.93
FBgn0015509	CG1877	FBgn0015509	35742	Cul1	Cullin 1	NM_078931	3114.15	3169.42	2995.26	2651.46	2818.05	2892.21	2383.59	2546.75	3017.22	3920.41	3076.52	2486.05	3044.32	3133.63	3195.39	3149.01	2307.39	2676.11	3545.49	3193.75	3259.27	2667.42	3067.4	3213.75
FBgn0015513	CG10379	FBgn0015513	42817	mbc	myoblast city	NM_001260338	2728.07	2672.47	2535.1	2968.41	2779.38	2498.57	1995.47	2297.07	2427.53	2633.71	2103.7	2438.6	2855.76	2652.6	2663.72	2768.57	2499.67	2589.53	2664.25	2486.37	2826.09	1806.88	2568.94	2455.21
FBgn0015519	Acr7E	FBgn0015519	31767	nAChRalpha3	nicotinic Acetylcholine Receptor alpha3	NM_001298086	1167.8	1141.08	1083.48	1116.66	1223.39	1165.45	1718.1	1849.97	1247.24	2249.21	1253.9	1428.89	1175.5	1167.81	1153.74	1180.88	1102.62	1196.56	1361.17	1388.23	1417.46	2066.01	1351.42	1290.06
FBgn0015520	BEST:LD09360	FBgn0015520	42026	nonA-l	nonA-like	NM_001275717	255.258	292.201	284.466	241.374	286.188	310.389	317.55	288.005	320.064	415.916	357.005	224.966	290.683	275.27	244.309	342.901	256.877	295.91	336.048	324.866	356.887	327.409	326.632	340.064
FBgn0015521	CG2986	FBgn0015521	33487	RpS21	Ribosomal protein S21	NM_001273041	10656	11354.3	11497.9	8989.35	8374.22	8858.57	11840.5	9177.82	11270.1	4761.04	9394.56	9278.1	11375.9	9646.96	10292.2	9976.61	10153.4	9209.38	9143.91	8498.68	8416.48	7809.68	8574.48	9581.07
FBgn0015522	CG14489	FBgn0015522	37039	olf186-M	olf186-M	NM_137428	712.595	702.776	737.312	804.58	761.879	844.353	710.567	850.078	856.56	1393.51	1222.51	1274.22	916.241	881.42	1048.27	1649.58	1517.23	1714.73	1068.92	1144.81	1041.66	1381.42	1298.01	1375.76
FBgn0015524	BcDNA:RE58095	FBgn0015524	37364	otp	orthopedia	NM_001043098	67.0052	77.8493	98.3082	37.7909	159.853	124.869	62.7259	177.68	93.543	138.22	136.158	79.0897	93.2936	84.8054	91.4813	99.4211	171.252	133.095	98.312	104.323	133.675	113.805	147.062	98.4637
FBgn0015527	CG1685	FBgn0015527	33112	peng	penguin	NM_078705	748.756	876.604	756.137	680.236	737.386	921.653	785.054	796.658	722.666	899.684	799.063	853.29	647.163	703.468	658.666	701.02	479.204	651.26	799.902	689.082	638.109	590.037	704.349	686.511
FBgn0015543	CR32905	NA	3772621	snoRNA:Me28S-A1322	ncRNA	NR_001718	21.2715	29.86	19.8708	4.87624	10.3131	10.7031	4.90046	20.9036	17.4247	61.5706	16.0616	0	35.3533	37.5368	35.5163	39.5656	25.5375	5.16873	23.2374	13.7267	31.5271	19.2594	24.7683	20.0574
[truncated: 16,080 more rows]

## Sheet: 3b
3b. Genes that comprise the biological process of "Deactivation of rhodopsin mediated signaling" corresponding to Fig. 2b.
[truncated: 16 more rows]

## Sheet: 2c
3c. Genes that comprise the biological process of "Antimicrobial humoral response" corresponding to Fig. 4b.
[truncated: 19 more rows]
