# Supplementary material for: Dietary restriction and the transcription factor clock delay eye aging to extend lifespan in Drosophila Melanogaster
Source: Nat Commun. 2022 Jun 7;13:3156. doi: 10.1038/s41467-022-30975-4 (PMC9174495; doi:10.1038/s41467-022-30975-4)
Supplement: Supplementary file 9 — Supplementary Data 6 [file 41467_2022_30975_MOESM9_ESM.xlsx]

## Sheet: 6a. ERG, Day 14, BCM
6a. Statistics for ERGs completed at day 14 in nCLK-Δ1 flies at the Baylor College of Medicine, Houston, TX.
Table Analyzed	ERG (Baylor)		Table Analyzed	ERG (Baylor)		Table Analyzed	ERG (Baylor)
Column C	DR vehicle treated		Column B	AL CLK-Δ1 (plus RU486)		Column D	DR CLK-Δ1 (plus RU486)
vs.	vs.		vs.	vs.		vs.	vs.
Column A	AL vehicle treated		Column A	AL cnt (plus vehicle)		Column C	DR cnt (plus vehicle)
Unpaired t test			Unpaired t test			Unpaired t test
P value	0.0299		P value	0.2188		P value	0.0274
P value summary	*		P value summary	ns		P value summary	*
Significantly different (P < 0.05)?	Yes		Significantly different (P < 0.05)?	No		Significantly different (P < 0.05)?	Yes
One- or two-tailed P value?	Two-tailed		One- or two-tailed P value?	Two-tailed		One- or two-tailed P value?	Two-tailed
t, df	t=2.417, df=14		t, df	t=1.287, df=14		t, df	t=2.463, df=14
How big is the difference?			How big is the difference?			How big is the difference?
Mean of column A	17.89		Mean of column A	17.89		Mean of column C	21.47
Mean of column C	21.47		Mean of column B	19.87		Mean of column D	17.93
Difference between means (C - A) ± SEM	3.587 ± 1.484		Difference between means (B - A) ± SEM	1.981 ± 1.538		Difference between means (D - C) ± SEM	-3.539 ± 1.437
95% confidence interval	0.4039 to 6.770		95% confidence interval	-1.319 to 5.280		95% confidence interval	-6.622 to -0.4573
R squared (eta squared)	0.2944		R squared (eta squared)	0.1059		R squared (eta squared)	0.3023
F test to compare variances			F test to compare variances			F test to compare variances
F, DFn, Dfd	2.527, 7, 7		F, DFn, Dfd	2.790, 7, 7		F, DFn, Dfd	3.239, 7, 7
P value	0.2444		P value	0.1992		P value	0.1438
P value summary	ns		P value summary	ns		P value summary	ns
Significantly different (P < 0.05)?	No		Significantly different (P < 0.05)?	No		Significantly different (P < 0.05)?	No
Data analyzed			Data analyzed			Data analyzed
Sample size, column A	8		Sample size, column A	8		Sample size, column C	8
Sample size, column C	8		Sample size, column B	8		Sample size, column D	8

## Sheet: 6b. ERG, Day 21, UCSB
6b. Statistics for ERGs completed at day 21 in nCLK-Δ1 flies at the University of California, Santa Barbara, Santa Barbara, CA.
Table Analyzed	ERG (UCSB)		Table Analyzed	ERG (UCSB)		Table Analyzed	ERG (UCSB)
Column C	DR vehicle treated		Column B	AL CLKΔ1 (plus RU486)		Column D	DR CLKΔ1 (plus RU486)
vs.	vs.		vs.	vs.		vs.	vs.
Column A	AL vehicle treated		Column A	AL cnt (plus vehicle)		Column C	DR cnt (plus vehicle)
Unpaired t test			Unpaired t test			Unpaired t test
P value	0.6276		P value	0.1432		P value	0.0017
P value summary	ns		P value summary	ns		P value summary	**
Significantly different (P < 0.05)?	No		Significantly different (P < 0.05)?	No		Significantly different (P < 0.05)?	Yes
One- or two-tailed P value?	Two-tailed		One- or two-tailed P value?	Two-tailed		One- or two-tailed P value?	Two-tailed
t, df	t=0.4920, df=22		t, df	t=1.518, df=22		t, df	t=3.581, df=22
How big is the difference?			How big is the difference?			How big is the difference?
Mean of column A	9.522		Mean of column A	9.522		Mean of column C	9.774
Mean of column C	9.774		Mean of column B	8.881		Mean of column D	7.83
Difference between means (C - A) ± SEM	0.2525 ± 0.5132		Difference between means (B - A) ± SEM	-0.6408 ± 0.4221		Difference between means (D - C) ± SEM	-1.944 ± 0.5429
95% confidence interval	-0.8118 to 1.317		95% confidence interval	-1.516 to 0.2345		95% confidence interval	-3.070 to -0.8183
R squared (eta squared)	0.01088		R squared (eta squared)	0.09484		R squared (eta squared)	0.3683
F test to compare variances			F test to compare variances			F test to compare variances
F, DFn, Dfd	2.023, 11, 11		F, DFn, Dfd	1.045, 11, 11		F, DFn, Dfd	1.488, 11, 11
P value	0.2581		P value	0.9429		P value	0.5208
P value summary	ns		P value summary	ns		P value summary	ns
Significantly different (P < 0.05)?	No		Significantly different (P < 0.05)?	No		Significantly different (P < 0.05)?	No
Data analyzed			Data analyzed			Data analyzed
Sample size, column A	12		Sample size, column A	12		Sample size, column C	12
Sample size, column C	12		Sample size, column B	12		Sample size, column D	12

## Sheet: 6c. ERG, prCLK-DN1
6c. Statistics for ERGs completed for prCLK-Δ1 flies at UCSB at 30 degrees celcius.
Day	P value	Mean of AL Cnt	Mean of DR Cnt	Difference	SE of difference	t ratio	df	q value
2	0.160551	3.668	5.182	-1.514	0.979	1.547	8	0.324314
6	0.361496	2.889	3.355	-0.4652	0.5015	0.9277	28	0.486815
10	0.559375	2.073	2.355	-0.2822	0.4769	0.5917	25	0.564969
14	0.005886	1.504	2.484	-0.98	0.3214	3.049	22	0.023778
Day	P value	Mean of AL Cnt	Mean of AL Clk-DN1	Difference	SE of difference	t ratio	df	q value
2	0.479643	5.3	5.883	-0.5825	0.7984	0.7296	12	0.16148
6	0.000799	3.915	1.261	2.654	0.6522	4.069	17	0.000576
10	0.001141	3.287	0.2125	3.075	0.7779	3.952	16	0.000576
14		1.556
Day	P value	Mean of DR Cnt	Mean of DR Clk-DN1	Difference	SE of difference	t ratio	df	q value
2	0.590437	6.275	5.836	0.439	0.7956	0.5518	13	0.198781
6	5.6e-05	4.676	1.457	3.219	0.5657	5.69	14	2.8e-05
10	<0.000001	4.697	0.5314	4.166	0.4413	9.439	15	<0.000001
14		3.262

## Sheet: 6d. ERG, prCLK-OE
6d. Statistics for ERGs completed for prCLK-OE flies at UCSB at 30 degrees celcius.
Day	P value	Mean of AL Cnt	Mean of AL CLK-OE	Difference	SE of difference	t ratio	df	q value
2	4.2e-05	5.3	9.608	-4.308	0.8019	5.372	18	8.4e-05
6	1.8e-05	3.915	7.622	-3.707	0.6793	5.457	22	7.1e-05
10	0.0028	3.287	5.776	-2.488	0.7353	3.384	21	0.002828
14	0.000152	1.556	3.94	-2.384	0.4993	4.774	18	0.000204
Day	P value	Mean of AL Cnt	Mean of AL CLK-OE	Difference	SE of difference	t ratio	df	q value
2	2.2e-05	6.275	9.086	-2.811	0.4952	5.676	18	2.2e-05
6	3e-06	4.676	8.057	-3.381	0.503	6.721	18	5e-06
10	0.042391	4.697	5.806	-1.109	0.5114	2.168	20	0.028543
14	0.228406	3.262	3.939	-0.677	0.5429	1.247	18	0.115345
