# Supplementary material for: Dietary restriction and the transcription factor clock delay eye aging to extend lifespan in Drosophila Melanogaster
Source: Nat Commun. 2022 Jun 7;13:3156. doi: 10.1038/s41467-022-30975-4 (PMC9174495; doi:10.1038/s41467-022-30975-4)
Supplement: Supplementary file 10 — Supplementary Data 7 [file 41467_2022_30975_MOESM10_ESM.xlsx]

## Sheet: 7a
7a. Experimental materials.
Item	Vendor	Manufacturer	Catalog Number
LED strip lights	Amazon	Ustellar	UT33301-DW-NF
LED strip light (RGB)	Amazon	SUPERNIGHT	3528 RGB
4k camera	GoPro	GoPro	Hero 5, Black
Yeast Extract, BD Bacto	VWR	Thermo Scientific 212720	90000-722
C&H Granulated Sugar	Costco	-	814602
Drosophila Agar, Type II	Genesee Scientific	Genesee Scientific	66-104
Yellow cornmeal	Genesee Scientific	Genesee Scientific	62-101
All trans-retinal, powder, >98%	Sigma-Aldrich	Sigma-Aldrich	R2500-1G
Real Time-PCR primer sequences	Forward 5' to 3'	Reverse 5' to 3'	Manufacturer
AttA (Attacin A)	CAC AAT GTG GTG GGT CAG G	GGC ACC ATG ACC AGC ATT	IDT
DiptB (Diptericin B)	AGC CTG AAC CAC TGG CAT A	AGA TCG AAT CCT TGC TTT GG	IDT
Dro (Drosocin)	CCA TCG AGG ATC ACC TGA CT	CTT TAG GCG GGC AGA ATG	IDT
Arr1 (arrestin 1)	CAT GAA CAG GCG TGA TTT TGT AG	TTC TGG CGC ACG TAC TCA TC	IDT
Retinin	GAG CAA CAG GTC TCC TCC G	GGT CAA TAC GGT TCG TAG TCC A	IDT
Tsp42ej (sunglasses)	ATG GAG AAG TCG TTT CCC ATA AC	CGT TGC ACG TCA CAA TGA GAA	IDT
Gbeta76c	TTT TCG CCG TCG GGT AAC TTT	TCG TAG CCC ATC AGC TCT TTG	IDT
Software and algorithms	Reference
JTK_CYCLE algorithm (v3.0)	(Hughes et al., 2010)
NimbleScan2 (v2.6)	NimbleGen
Bcl2fastq2 (v2.20)	Illumina
Trimmomatic (0.36)	(Bolger et al. 2014)
HISAT2 (Galaxy Version 2.2.1+galaxy0)	(Kim et al., 2015)
featureCounts (Galaxy Version 2.0.1+galaxy2)	(Liao et al., 2014)
DEseq2 (Galaxy Version 2.11.40.7+galaxy1)	(Love et al., 2014)
makeUCSCfile (v4.11)	HOMER v4.11
Heatmap2 (Galaxy Version 3.0.1)	R ggplots
findGO.pl (v4.11)	HOMER v4.11
LabChart6 and Labchart8 (ERG calculations)	AD Instruments
Critical commercial assays	Manufacturer	Catalog Number
Quick-RNA MiniPrep Kit	Zymo Research	Cat#11-328
iScript Reverse Transcription Supermix	Bio-Rad	Cat#1708841
SensiFast SYBR No-ROX Kit	Bioline	Cat#BIO-98020
RNeasey Lipid Tissue Mini Kit	Qiagen	Cat#74804
TransPlex Complete Whole Transcriptome Amplification Kit	Sigma-Aldrich	Cat#WTA2
QIAquick PCR Purification Kit	Qiagen	Cat#28104
One-Color DNA Labeling Kit	NimbleGen	Cat#05223555001
Hyper prep kit	Kapa Biosystems	Cat#KK8504
SMART-Seq v4 Ultra-low input RNA kit	Takara	Cat#634894
Illumina Quant qPCR Kits	Kapa Biosystems
