# Supplementary material for: Dietary restriction and the transcription factor clock delay eye aging to extend lifespan in Drosophila Melanogaster
Source: Nat Commun. 2022 Jun 7;13:3156. doi: 10.1038/s41467-022-30975-4 (PMC9174495; doi:10.1038/s41467-022-30975-4)
Supplement: Supplementary file 12 — Supplementary Data 9 [file 41467_2022_30975_MOESM12_ESM.xlsx]

## Sheet: 9a
9a. Enriched biological processes for genes that are upregulated in heads of flies reared in 12LD vs DD from Wijnen et al., 2006 (GSE3842).
TermID	Term	Enrichment	logP	Genes in Term	Target Genes in Term	Fraction of Targets in Term	Entrez Gene IDs	Gene Symbols
GO:0019731	antibacterial humoral response	1.4182e-05	-11.1635	21	7	0.0228758	3.66364e+34	AttA,CecC,DptB,CecA1,AttC,Mtk,Dro
GO:0040003	chitin-based cuticle development	2.09106e-05	-10.7753	155	19	0.0620915	3.79294e+94	pio,Cpr47Ea,Cpr97Eb,Cpr73D,Cpr92F,Gasp,obst-A,fred,Cpr62Ba,Cpr67Fb,Cht2,Cpr100A,Cpr67B,Cht5,Cpr62Bc,Acp65Aa,Cpr97Ea,Cpr47Ee,Cpr49Ac
GO:0009416	response to light stimulus	3.62368e-05	-10.2254	108	15	0.0490196	3.48314e+74	Dyrk2,Cam,verm,rdgB,inaE,Sod3,Plc21C,Ih,dlg1,shakB,VGAT,tim,rdgA,cu,norpA
GO:0007626	locomotory behavior	5.03382e-05	-9.89675	151	18	0.0588235	3.84844e+89	Gad1,ey,Tbh,foxo,cu,norpA,Adar,Dh44,Syt1,TBPH,Plc21C,Ih,Atpalpha,dlg1,shakB,Irk1,tim,Oga
GO:0042335	cuticle development	6.78609e-05	-9.59805	183	20	0.0653595	3.82234e+99	Cht2,Cpr67Fb,Cpr62Ba,fred,ovo,obst-A,Cpr49Ac,Cpr47Ee,Cpr97Ea,Acp65Aa,Cpr62Bc,Cht5,Cpr67B,Cpr100A,Cpr73D,Cpr47Ea,Cpr97Eb,pio,Gasp,Cpr92F
GO:0046339	diacylglycerol metabolic process	9.31981e-05	-9.28078	7	4	0.0130719	3.13763e+19	norpA,inaE,Dgk,rdgA
GO:0019730	antimicrobial humoral response	0.000252093	-8.28571	52	9	0.0294118	3.18206e+45	Tlk,Dro,CecC,Mtk,CecA1,AttC,PGRP-SB1,AttA,DptB
GO:0050830	defense response to Gram-positive bacterium	0.000332974	-8.00745	43	8	0.0261438	3.66354e+39	Dro,CecC,AttC,CecA1,Mtk,DptB,AttA,PGRP-SB1
GO:0008277	regulation of G protein-coupled receptor signaling pathway	0.000352488	-7.9505	24	6	0.0196078	3.13764e+29	norpA,Cam,rdgB,Ets96B,foxo,rdgA
GO:0006030	chitin metabolic process	0.000389621	-7.85034	79	11	0.0359477	4.22504e+54	CG7714,Cht2,obst-A,Cda5,serp,Gasp,Cht6,obst-B,verm,CG13643,Cht5
GO:0009314	response to radiation	0.000425518	-7.7622	134	15	0.0490196	3.23433e+74	inaE,shakB,dlg1,Ih,Sod3,Plc21C,verm,rdgB,Cam,Dyrk2,norpA,cu,tim,VGAT,rdgA
GO:0045475	locomotor rhythm	0.000666761	-7.31308	59	9	0.0294118	3.20834e+44	dlg1,Ih,Dh44,Adar,Oga,cu,tim,Irk1,foxo
GO:0060004	reflex	0.000670544	-7.30742	5	3	0.00980392	358813658945928	Ggamma1,Ih,shi
GO:0007637	proboscis extension reflex	0.000670544	-7.30742	5	3	0.00980392	358813658945928	Ggamma1,Ih,shi
GO:1901071	glucosamine-containing compound metabolic process	0.000736801	-7.21319	85	11	0.0359477	3.31584e+54	Cda5,serp,verm,Gasp,obst-B,Cht6,Cht5,CG13643,Cht2,CG7714,obst-A
GO:0006959	humoral immune response	0.000855481	-7.06385	61	9	0.0294118	3.66364e+45	AttA,DptB,PGRP-SB1,CecA1,AttC,Mtk,CecC,Dro,Tlk
GO:0006040	amino sugar metabolic process	0.000898274	-7.01504	87	11	0.0359477	4.01494e+54	verm,Gasp,obst-B,Cht6,Cht5,CG13643,Cda5,serp,obst-A,Cht2,CG7714
GO:0006022	aminoglycan metabolic process	0.00111088	-6.8026	103	12	0.0392157	3.30224e+59	obst-A,Cht2,CG7714,PGRP-SB1,verm,obst-B,Gasp,Cht6,Cht5,CG13643,Cda5,serp
GO:0046928	regulation of neurotransmitter secretion	0.00111761	-6.79657	20	5	0.0163399	3.71654e+24	Mctp,Rap1,Ih,twit,Dys
GO:0042133	neurotransmitter metabolic process	0.00111761	-6.79657	20	5	0.0163399	3.84843e+24	Gad1,inaE,CG10184,Tbh,CG3999
GO:0051588	regulation of neurotransmitter transport	0.00111761	-6.79657	20	5	0.0163399	3.71654e+24	Mctp,Ih,twit,Rap1,Dys
GO:0035151	regulation of tube size, open tracheal system	0.00115116	-6.76698	40	7	0.0228758	3.79494e+34	Mmp1,Gasp,verm,obst-A,serp,Atpalpha,conv
GO:0048512	circadian behavior	0.00121798	-6.71056	64	9	0.0294118	4.11703e+44	Dh44,Adar,dlg1,Ih,foxo,Irk1,tim,Oga,cu
GO:0051780	behavioral response to nutrient	0.00129979	-6.64555	6	3	0.00980392	459283588136589	shi,Ggamma1,Ih
GO:2000677	regulation of transcription regulatory region DNA binding	0.00129979	-6.64555	6	3	0.00980392	387934079333571	BHD,gpp,tim
GO:0007186	G protein-coupled receptor signaling pathway	0.00143553	-6.54622	166	16	0.0522876	3.23434e+80	inaE,CG10359,Ggamma1,rdgB,Cam,SIFaR,norpA,Tbh,rdgA,Dgk,DopEcR,Dh44,Nplp3,Dh31-R,Proc,5-HT1B
GO:0042136	neurotransmitter biosynthetic process	0.00156023	-6.46292	13	4	0.0130719	3.23434e+19	inaE,CG10184,Gad1,Tbh
GO:0016056	rhodopsin mediated signaling pathway	0.00156023	-6.46292	13	4	0.0130719	3.23404e+19	rdgB,Cam,rdgA,norpA
GO:0007622	rhythmic behavior	0.00169547	-6.3798	67	9	0.0294118	4.25184e+44	Oga,cu,foxo,tim,Irk1,Ih,dlg1,Adar,Dh44
GO:0071482	cellular response to light stimulus	0.00179242	-6.32419	32	6	0.0196078	3.65893e+29	Ih,norpA,Cam,rdgB,tim,rdgA
GO:0007623	circadian rhythm	0.00201252	-6.20837	82	10	0.0326797	4.11703e+49	Dh44,Adar,dlg1,Ih,Irk1,tim,foxo,CG7988,cu,Oga
GO:0035150	regulation of tube size	0.00205228	-6.18881	44	7	0.0228758	4.01504e+34	serp,conv,Atpalpha,Mmp1,Gasp,obst-A,verm
GO:0048511	rhythmic process	0.00241415	-6.02641	84	10	0.0326797	4.13394e+49	cu,Oga,tim,Irk1,foxo,CG7988,Ih,dlg1,Dh44,Adar
GO:0099177	regulation of trans-synaptic signaling	0.00304341	-5.79478	101	11	0.0359477	3.27374e+54	stas,egr,Dys,CG11155,Mctp,Syt1,Plc21C,Rap1,twit,Ih,shi
GO:0050804	modulation of chemical synaptic transmission	0.00304341	-5.79478	101	11	0.0359477	3.34734e+54	Syt1,Mctp,Plc21C,Ih,Rap1,twit,shi,stas,egr,Dys,CG11155
GO:0001505	regulation of neurotransmitter levels	0.00308796	-5.78024	116	12	0.0392157	3.71653e+59	Mctp,Syt1,CG3999,Syngr,Gad1,Ih,twit,Rap1,inaE,Tbh,Dys,CG10184
GO:0009629	response to gravity	0.00322859	-5.73571	25	5	0.0163399	3.73796e+26	CG10543,CG34353,Hipk,dlg1,CG6330
GO:0042332	gravitaxis	0.00322859	-5.73571	25	5	0.0163399	5.74059e+26	CG34353,CG10543,Hipk,dlg1,CG6330
GO:0035152	regulation of tube architecture, open tracheal system	0.00339937	-5.68417	74	9	0.0294118	4.89714e+44	Atpalpha,conv,serp,shi,rhea,verm,Gasp,Mmp1,obst-A
GO:0016059	deactivation of rhodopsin mediated signaling	0.00359751	-5.62751	16	4	0.0130719	3.18263e+19	rdgA,rdgB,Cam,norpA
GO:0008362	chitin-based embryonic cuticle biosynthetic process	0.00359751	-5.62751	16	4	0.0130719	3.82234e+19	Cht2,pio,obst-A,Gasp
GO:0035159	regulation of tube length, open tracheal system	0.0038635	-5.55618	26	5	0.0163399	3.79494e+24	Mmp1,verm,serp,Atpalpha,conv
GO:0050829	defense response to Gram-negative bacterium	0.00401743	-5.51711	90	10	0.0326797	4.35994e+49	CecC,Dro,sick,egr,SP2353,DptB,AttA,Mtk,AttC,CecA1
GO:0022400	regulation of rhodopsin mediated signaling pathway	0.00455231	-5.39212	17	4	0.0130719	3.13764e+19	norpA,Cam,rdgB,rdgA
GO:0009256	10-formyltetrahydrofolate metabolic process	0.00503652	-5.29104	3	2	0.00653595	3540747895	CG8665,Nmdmc
GO:0003009	skeletal muscle contraction	0.00503652	-5.29104	3	2	0.00653595	3581432314	CG2121,up
GO:0032959	inositol trisphosphate biosynthetic process	0.00503652	-5.29104	3	2	0.00653595	3320431376	Plc21C,norpA
GO:2000678	negative regulation of transcription regulatory region DNA binding	0.00503652	-5.29104	3	2	0.00653595	3879333571	BHD,tim
GO:0032957	inositol trisphosphate metabolic process	0.00503652	-5.29104	3	2	0.00653595	3137633204	norpA,Plc21C
GO:0070935	3'-UTR-mediated mRNA stabilization	0.00503652	-5.29104	3	2	0.00653595	3778139049	TBPH,bol
GO:0007635	chemosensory behavior	0.00574058	-5.1602	80	9	0.0294118	3.32684e+46	aru,Gr66a,shi,futsch,Gad1,Ih,Ggamma1,Dyrk2,Tsf1
GO:0006955	immune response	0.00597925	-5.11946	158	14	0.0457516	3.75374e+70	Swim,PGRP-SB1,AttA,DptB,Mtk,LRR,CecA1,AttC,CecC,Dro,Tlk,norpA,egr,Pli
GO:0008344	adult locomotory behavior	0.00631375	-5.06503	67	8	0.0261438	3.13763e+39	norpA,Tbh,Atpalpha,shakB,ey,Plc21C,TBPH,Adar
GO:0030534	adult behavior	0.00684209	-4.98466	128	12	0.0392157	3.14293e+59	ovo,Tbh,norpA,aay,Adar,Plc21C,TBPH,Atpalpha,dlg1,shakB,ey,DopEcR
GO:0055093	response to hyperoxia	0.00688616	-4.97824	10	3	0.00980392	371843663636484	DptB,AttA,AttC
GO:0007603	phototransduction, visible light	0.00694306	-4.97001	19	4	0.0130719	3.18264e+19	rdgA,Cam,rdgB,norpA
GO:0009649	entrainment of circadian clock	0.00694306	-4.97001	19	4	0.0130719	3.32043e+19	Plc21C,norpA,5-HT1B,tim
GO:0009636	response to toxic substance	0.00727118	-4.92384	129	12	0.0392157	3.85393e+61	DopEcR,dlg1,LRR,Sod3,Slh,aay,Cam,Sid,Gr66a,Pxd,aru,Tbh
GO:0043269	regulation of ion transport	0.00822238	-4.8009	43	6	0.0196078	3.65894e+29	Ih,CG2121,NKAIN,Syt1,CG8726,Cam
GO:0042752	regulation of circadian rhythm	0.00892794	-4.71857	71	8	0.0261438	3.65893e+41	Ih,Plc21C,Adar,norpA,5-HT1B,tim,Ets96B,eys
GO:0007584	response to nutrient	0.00917996	-4.69073	11	3	0.00980392	365893588145928	Ih,Ggamma1,shi
GO:0036296	response to increased oxygen levels	0.00917996	-4.69073	11	3	0.00980392	364843718436636	AttC,DptB,AttA
GO:0045494	photoreceptor cell maintenance	0.00917996	-4.69073	11	3	0.00980392	316243182631376	Atx-1,rdgA,norpA
GO:0048168	regulation of neuronal synaptic plasticity	0.00917996	-4.69073	11	3	0.00980392	371654592842327	Mctp,shi,Dys
GO:1903312	negative regulation of mRNA metabolic process	0.00917996	-4.69073	11	3	0.00980392	3.90494e+16	bol,Sxl,TBPH
GO:0009648	photoperiodism	0.00917996	-4.69073	11	3	0.00980392	313763320433571	norpA,Plc21C,tim
GO:0060249	anatomical structure homeostasis	0.00924062	-4.68415	117	11	0.0359477	3.63293e+54	Cam,Atx-1,rhea,Plc21C,Atpalpha,up,rdgA,Dys,egr,SP2353,norpA
GO:1902369	negative regulation of RNA catabolic process	0.00979629	-4.62575	4	2	0.00653595	3778139049	TBPH,bol
GO:1902373	negative regulation of mRNA catabolic process	0.00979629	-4.62575	4	2	0.00653595	3904937781	bol,TBPH
GO:0048255	mRNA stabilization	0.00979629	-4.62575	4	2	0.00653595	3904937781	bol,TBPH
GO:0043489	RNA stabilization	0.00979629	-4.62575	4	2	0.00653595	3904937781	bol,TBPH
GO:0032925	regulation of activin receptor signaling pathway	0.00979629	-4.62575	4	2	0.00653595	417092768836	foxo,Fs
GO:0007205	protein kinase C-activating G protein-coupled receptor signaling pathway	0.00979629	-4.62575	4	2	0.00653595	3573831826	Dgk,rdgA
GO:0050879	multicellular organismal movement	0.00979629	-4.62575	4	2	0.00653595	3581432314	CG2121,up
GO:0050881	musculoskeletal movement	0.00979629	-4.62575	4	2	0.00653595	3581432314	CG2121,up
GO:0007602	phototransduction	0.0102506	-4.58042	45	6	0.0196078	3.63293e+29	Cam,rdgB,rdgA,inaE,shakB,norpA
GO:0071478	cellular response to radiation	0.0102506	-4.58042	45	6	0.0196078	3.63293e+29	Cam,tim,rdgB,rdgA,Ih,norpA
GO:0010508	positive regulation of autophagy	0.0109953	-4.51029	33	5	0.0163399	4.34154e+24	Doa,foxo,shi,Lerp,Nprl3
GO:0043488	regulation of mRNA stability	0.0118678	-4.43393	12	3	0.00980392	377813904939875	TBPH,bol,CG9705
GO:0046165	alcohol biosynthetic process	0.0124633	-4.38497	34	5	0.0163399	3.17184e+24	Tbh,foxo,Inos,Plc21C,norpA
GO:0009583	detection of light stimulus	0.0126111	-4.37318	47	6	0.0196078	3.18263e+29	rdgA,rdgB,Cam,norpA,shakB,inaE
GO:0045471	response to ethanol	0.0128162	-4.35704	61	7	0.0228758	3.20834e+36	dlg1,DopEcR,Pxd,aay,Tbh,Cam,aru
GO:0090066	regulation of anatomical structure size	0.0138206	-4.28159	192	15	0.0490196	4.01504e+74	serp,CG1227,Nprl3,Atpalpha,conv,shi,CG6891,Gasp,verm,pk,gt,foxo,Mmp1,Pvf3,obst-A
GO:0006638	neutral lipid metabolic process	0.01392	-4.27443	23	4	0.0130719	3.18263e+19	rdgA,norpA,inaE,Dgk
GO:0006639	acylglycerol metabolic process	0.01392	-4.27443	23	4	0.0130719	3.23434e+19	inaE,Dgk,norpA,rdgA
GO:0006032	chitin catabolic process	0.0149601	-4.20237	13	3	0.00980392	416873193538223	Cht5,Cht6,Cht2
GO:0001895	retina homeostasis	0.0149601	-4.20237	13	3	0.00980392	313763182631624	norpA,rdgA,Atx-1
GO:0043487	regulation of RNA stability	0.0149601	-4.20237	13	3	0.00980392	390493987537781	bol,CG9705,TBPH
GO:0006941	striated muscle contraction	0.0158801	-4.14269	5	2	0.00653595	3581432314	CG2121,up
GO:0050996	positive regulation of lipid catabolic process	0.0158801	-4.14269	5	2	0.00653595	4170939550	foxo,Nprl3
GO:0010898	positive regulation of triglyceride catabolic process	0.0158801	-4.14269	5	2	0.00653595	4170939550	foxo,Nprl3
GO:0043648	dicarboxylic acid metabolic process	0.0161696	-4.12462	24	4	0.0130719	3.84844e+21	Gad1,Menl-1,Nmdmc,CG8665
GO:0050801	ion homeostasis	0.0178766	-4.02426	112	10	0.0326797	3.53763e+53	Nhe2,up,Shawn,Vha68-1,scaf6,norpA,SREBP,Plc21C,shakB,Atpalpha
GO:0042558	pteridine-containing compound metabolic process	0.0184637	-3.99195	14	3	0.00980392	354074789540528	CG8665,Nmdmc,DhpD
GO:0009069	serine family amino acid metabolic process	0.0184637	-3.99195	14	3	0.00980392	390854125342783	aay,CG3999,CG10184
GO:0046716	muscle cell cellular homeostasis	0.0186345	-3.98274	25	4	0.0130719	3.63293e+19	Cam,up,SP2353,Dys
GO:0060341	regulation of cellular localization	0.0189164	-3.96773	113	10	0.0326797	3.71654e+49	Mctp,cos,Syt1,Slh,ZC3H3,Ih,Rap1,twit,tim,Dys
GO:0030431	sleep	0.0196518	-3.92958	38	5	0.0163399	3.35994e+24	Shaw,Ih,VGAT,tim,Hsc70-3
GO:0031329	regulation of cellular catabolic process	0.0198309	-3.92051	165	13	0.0424837	4.32234e+64	Lerp,TBPH,Nprl3,Rpt3,shi,CG9705,bol,SREBP,CG18304,Doa,Rpt4,CkIalpha,foxo
GO:0044057	regulation of system process	0.0201287	-3.90561	52	6	0.0196078	3.23143e+30	up,tim,Proc,egr,CG2121,AGO1
GO:0006026	aminoglycan catabolic process	0.0213202	-3.8481	26	4	0.0130719	3.82234e+19	Cht2,PGRP-SB1,Cht6,Cht5
GO:0046173	polyol biosynthetic process	0.0223825	-3.79948	15	3	0.00980392	356713320431376	Inos,Plc21C,norpA
GO:0046348	amino sugar catabolic process	0.0223825	-3.79948	15	3	0.00980392	319354168738223	Cht6,Cht5,Cht2
GO:1901072	glucosamine-containing compound catabolic process	0.0223825	-3.79948	15	3	0.00980392	319354168738223	Cht6,Cht5,Cht2
GO:0009896	positive regulation of catabolic process	0.0229459	-3.77462	100	9	0.0294118	3.95504e+44	Nprl3,Lerp,shi,Rpt3,Rpt4,Doa,Oda,foxo,CkIalpha
GO:0003352	regulation of cilium movement	0.0231703	-3.76488	6	2	0.00653595	3760650169	CG30259,CG18675
GO:0016577	histone demethylation	0.0231703	-3.76488	6	2	0.00653595	3574440217	Kdm4A,Su(var)3-3
GO:1901836	regulation of transcription of nucleolar large rRNA by RNA polymerase I	0.0231703	-3.76488	6	2	0.00653595	3879331567	BHD,Rpt4
GO:0070076	histone lysine demethylation	0.0231703	-3.76488	6	2	0.00653595	4021735744	Su(var)3-3,Kdm4A
GO:0043392	negative regulation of DNA binding	0.0231703	-3.76488	6	2	0.00653595	3879333571	BHD,tim
GO:0046653	tetrahydrofolate metabolic process	0.0231703	-3.76488	6	2	0.00653595	3540747895	CG8665,Nmdmc
GO:0006760	folic acid-containing compound metabolic process	0.0231703	-3.76488	6	2	0.00653595	4789535407	Nmdmc,CG8665
GO:0048172	regulation of short-term neuronal synaptic plasticity	0.0231703	-3.76488	6	2	0.00653595	4592842327	shi,Dys
GO:0060047	heart contraction	0.0231703	-3.76488	6	2	0.00653595	3112932314	Scgdelta,up
GO:0150007	clathrin-dependent synaptic vesicle endocytosis	0.0231703	-3.76488	6	2	0.00653595	4592833473	shi,Syt1
GO:0035001	dorsal trunk growth, open tracheal system	0.0231703	-3.76488	6	2	0.00653595	4014937949	verm,Mmp1
GO:0009894	regulation of catabolic process	0.0237693	-3.73936	187	14	0.0457516	4.59283e+69	shi,Rpt3,Lerp,TBPH,Nprl3,bol,SREBP,CG9705,CG18304,Doa,Rpt4,Oda,CkIalpha,foxo
GO:0070482	response to oxygen levels	0.0238416	-3.73632	54	6	0.0196078	4.56684e+29	Vha68-1,AttC,Slh,Adar,DptB,AttA
GO:0006813	potassium ion transport	0.0240917	-3.72589	40	5	0.0163399	3.53764e+24	Nhe2,Irk1,Shaw,Atpalpha,Ih
GO:0040014	regulation of multicellular organism growth	0.0240917	-3.72589	40	5	0.0163399	4.38124e+24	ey,Gasp,obst-A,foxo,gt
GO:0044283	small molecule biosynthetic process	0.0257579	-3.65901	171	13	0.0424837	4.27834e+64	CG10184,CG6330,norpA,Tbh,GstE14,foxo,nmdyn-D6,Inos,Plc21C,Gad1,SREBP,aay,CG33110
GO:0007612	learning	0.0258595	-3.65508	55	6	0.0196078	3.84844e+31	Gad1,DopEcR,shi,futsch,AGO1,Tbh
GO:0048871	multicellular organismal homeostasis	0.0258595	-3.65508	55	6	0.0196078	4.89713e+29	Atpalpha,norpA,rhea,Atx-1,rdgA,tim
GO:0031331	positive regulation of cellular catabolic process	0.0261433	-3.64416	86	8	0.0261438	4.17093e+39	foxo,CkIalpha,Rpt4,Doa,Rpt3,shi,Lerp,Nprl3
GO:0051101	regulation of DNA binding	0.0267175	-3.62244	16	3	0.00980392	387934079333571	BHD,gpp,tim
GO:0009584	detection of visible light	0.0273706	-3.59828	28	4	0.0130719	3.63293e+19	Cam,rdgB,rdgA,norpA
GO:0005975	carbohydrate metabolic process	0.0291696	-3.53463	174	13	0.0424837	3.23454e+64	CG10996,Inos,Cda5,serp,Nmdmc,Cht6,CG9008,verm,Cht5,Cht2,CG13937,CG9389,foxo
GO:0034330	cell junction organization	0.0294606	-3.5247	72	7	0.0228758	3.20833e+34	dlg1,shakB,Rap1,Atpalpha,shi,Mmp1,CadN2
GO:0022404	molting cycle process	0.0307421	-3.48212	29	4	0.0130719	4.16873e+19	Cht5,Cht6,pio,Cht2
GO:0019751	polyol metabolic process	0.0307421	-3.48212	29	4	0.0130719	3.56713e+19	Inos,norpA,Plc21C,CG9389
GO:0003015	heart process	0.0314672	-3.45881	17	3	0.00980392	311293588132314	Scgdelta,Ggamma1,up
GO:0061013	regulation of mRNA catabolic process	0.0314672	-3.45881	17	3	0.00980392	377813904939875	TBPH,bol,CG9705
GO:0032958	inositol phosphate biosynthetic process	0.0315565	-3.45598	7	2	0.00653595	3320431376	Plc21C,norpA
GO:0007630	jump response	0.0315565	-3.45598	7	2	0.00653595	4897133062	Atpalpha,shakB
GO:0090208	positive regulation of triglyceride metabolic process	0.0315565	-3.45598	7	2	0.00653595	3955041709	Nprl3,foxo
GO:0051283	negative regulation of sequestering of calcium ion	0.0315565	-3.45598	7	2	0.00653595	3320431376	Plc21C,norpA
GO:0006544	glycine metabolic process	0.0315565	-3.45598	7	2	0.00653595	4278341253	CG10184,CG3999
GO:0043649	dicarboxylic acid catabolic process	0.0315565	-3.45598	7	2	0.00653595	3540738484	CG8665,Gad1
GO:0050433	regulation of catecholamine secretion	0.0315565	-3.45598	7	2	0.00653595	3347336589	Syt1,Ih
GO:0008214	protein dealkylation	0.0315565	-3.45598	7	2	0.00653595	4021735744	Su(var)3-3,Kdm4A
GO:0014059	regulation of dopamine secretion	0.0315565	-3.45598	7	2	0.00653595	3658933473	Ih,Syt1
GO:0006482	protein demethylation	0.0315565	-3.45598	7	2	0.00653595	4021735744	Su(var)3-3,Kdm4A
GO:0060439	trachea morphogenesis	0.0315565	-3.45598	7	2	0.00653595	4897140149	Atpalpha,verm
GO:0006730	one-carbon metabolic process	0.0315565	-3.45598	7	2	0.00653595	4789535407	Nmdmc,CG8665
GO:0009582	detection of abiotic stimulus	0.0325842	-3.42393	58	6	0.0196078	3.23433e+29	inaE,shakB,norpA,Cam,rdgB,rdgA
GO:0009581	detection of external stimulus	0.0325842	-3.42393	58	6	0.0196078	3.23433e+29	inaE,shakB,norpA,rdgB,Cam,rdgA
GO:0071214	cellular response to abiotic stimulus	0.0325842	-3.42393	58	6	0.0196078	3.18264e+29	rdgA,Cam,tim,rdgB,Ih,norpA
GO:0104004	cellular response to environmental stimulus	0.0325842	-3.42393	58	6	0.0196078	3.35713e+29	tim,rdgB,Cam,rdgA,Ih,norpA
GO:0046677	response to antibiotic	0.0335718	-3.39407	74	7	0.0228758	2.76867e+36	Pxd,aay,Tbh,Cam,aru,dlg1,DopEcR
GO:0048878	chemical homeostasis	0.0337387	-3.38911	196	14	0.0457516	4.01555e+73	SREBP,Atpalpha,shakB,ey,Plc21C,up,GstE14,Nhe2,Shawn,foxo,CkIalpha,Vha68-1,scaf6,norpA
GO:0030537	larval behavior	0.0347906	-3.35841	44	5	0.0163399	3.77814e+24	TBPH,Gad1,shi,Syt1,Tbh
GO:0042048	olfactory behavior	0.0350559	-3.35081	59	6	0.0196078	3.28213e+31	Tsf1,Dyrk2,aru,Gad1,shi,futsch
GO:0017144	drug metabolic process	0.0363141	-3.31555	198	14	0.0457516	3.30223e+69	obst-A,Tbh,CG10184,CG7714,Cht2,verm,Gasp,obst-B,Cht6,CG3999,Cht5,CG13643,Cda5,serp
GO:0043647	inositol phosphate metabolic process	0.0366279	-3.30695	18	3	0.00980392	403473320431376	CG9389,Plc21C,norpA
GO:0007632	visual behavior	0.0366279	-3.30695	18	3	0.00980392	365744014936589	VGAT,verm,Ih
GO:0009617	response to bacterium	0.0398646	-3.22227	182	13	0.0424837	3.98704e+64	PGRP-SB1,DptB,AttA,Mtk,AttC,CecA1,CecC,foxo,Dro,sick,egr,Sid,SP2353
GO:0008045	motor neuron axon guidance	0.0403539	-3.21007	61	6	0.0196078	4.20863e+29	beat-IIa,NetB,Lsp2,beat-Va,conv,vvl
GO:0009642	response to light intensity	0.0409355	-3.19576	8	2	0.00653595	3658936329	Ih,Cam
GO:0033119	negative regulation of RNA splicing	0.0409355	-3.19576	8	2	0.00653595	377813772180	TBPH,Sxl
GO:0045899	positive regulation of RNA polymerase II transcriptional preinitiation complex assembly	0.0409355	-3.19576	8	2	0.00653595	3204731567	Rpt3,Rpt4
GO:0048047	mating behavior, sex discrimination	0.0409355	-3.19576	8	2	0.00653595	3171842530	Tbh,SIFaR
GO:0051282	regulation of sequestering of calcium ion	0.0409355	-3.19576	8	2	0.00653595	3320431376	Plc21C,norpA
GO:0051952	regulation of amine transport	0.0409355	-3.19576	8	2	0.00653595	3347336589	Syt1,Ih
GO:1901617	organic hydroxy compound biosynthetic process	0.0410862	-3.19208	46	5	0.0163399	4.17093e+24	foxo,Tbh,norpA,Plc21C,Inos
GO:0015185	gamma-aminobutyric acid transmembrane transporter activity	0.0416157	-3.17928	1	1	0.00326797	36574	VGAT
GO:0016479	negative regulation of transcription by RNA polymerase I	0.0416157	-3.17928	1	1	0.00326797	38793	BHD
GO:1901839	regulation of RNA polymerase I regulatory region sequence-specific DNA binding	0.0416157	-3.17928	1	1	0.00326797	38793	BHD
GO:0035280	miRNA loading onto RISC involved in gene silencing by miRNA	0.0416157	-3.17928	1	1	0.00326797	37009	HPS4
GO:1901837	negative regulation of transcription of nucleolar large rRNA by RNA polymerase I	0.0416157	-3.17928	1	1	0.00326797	38793	BHD
GO:1900745	positive regulation of p38MAPK cascade	0.0416157	-3.17928	1	1	0.00326797	35654	Dhx15
GO:0098921	retrograde trans-synaptic signaling by endocannabinoid	0.0416157	-3.17928	1	1	0.00326797	32343	inaE
GO:0033169	histone H3-K9 demethylation	0.0416157	-3.17928	1	1	0.00326797	35744	Kdm4A
GO:0006654	phosphatidic acid biosynthetic process	0.0416157	-3.17928	1	1	0.00326797	31826	rdgA
GO:2000127	positive regulation of octopamine or tyramine signaling pathway	0.0416157	-3.17928	1	1	0.00326797	41709	foxo
GO:0071927	octopamine signaling pathway	0.0416157	-3.17928	1	1	0.00326797	31718	Tbh
GO:0098920	retrograde trans-synaptic signaling by lipid	0.0416157	-3.17928	1	1	0.00326797	32343	inaE
GO:0032454	histone demethylase activity (H3-K9 specific)	0.0416157	-3.17928	1	1	0.00326797	35744	Kdm4A
GO:1901840	negative regulation of RNA polymerase I regulatory region sequence-specific DNA binding	0.0416157	-3.17928	1	1	0.00326797	38793	BHD
GO:0046098	guanine metabolic process	0.0416157	-3.17928	1	1	0.00326797	40528	DhpD
GO:0071926	endocannabinoid signaling pathway	0.0416157	-3.17928	1	1	0.00326797	32343	inaE
GO:1900047	negative regulation of hemostasis	0.0416157	-3.17928	1	1	0.00326797	42820	CG34355
GO:0030193	regulation of blood coagulation	0.0416157	-3.17928	1	1	0.00326797	42820	CG34355
GO:0010530	positive regulation of transposition	0.0416157	-3.17928	1	1	0.00326797	31429	ovo
GO:0010460	positive regulation of heart rate	0.0416157	-3.17928	1	1	0.00326797	250710	Proc
GO:0038171	cannabinoid signaling pathway	0.0416157	-3.17928	1	1	0.00326797	32343	inaE
GO:0030710	regulation of border follicle cell delamination	0.0416157	-3.17928	1	1	0.00326797	32083	dlg1
GO:0042560	pteridine-containing compound catabolic process	0.0416157	-3.17928	1	1	0.00326797	35407	CG8665
GO:0006147	guanine catabolic process	0.0416157	-3.17928	1	1	0.00326797	40528	DhpD
GO:0010644	cell communication by electrical coupling	0.0416157	-3.17928	1	1	0.00326797	33062	shakB
GO:0006651	diacylglycerol biosynthetic process	0.0416157	-3.17928	1	1	0.00326797	31376	norpA
GO:0009650	UV protection	0.0416157	-3.17928	1	1	0.00326797	36232	Sod3
GO:0043059	regulation of forward locomotion	0.0416157	-3.17928	1	1	0.00326797	31718	Tbh
GO:0099542	trans-synaptic signaling by endocannabinoid	0.0416157	-3.17928	1	1	0.00326797	32343	inaE
GO:0006189	'de novo' IMP biosynthetic process	0.0416157	-3.17928	1	1	0.00326797	42973	CG11089
GO:0099590	neurotransmitter receptor internalization	0.0416157	-3.17928	1	1	0.00326797	45928	shi
GO:0019369	arachidonic acid metabolic process	0.0416157	-3.17928	1	1	0.00326797	32343	inaE
GO:0061045	negative regulation of wound healing	0.0416157	-3.17928	1	1	0.00326797	42820	CG34355
GO:2000130	positive regulation of octopamine signaling pathway	0.0416157	-3.17928	1	1	0.00326797	41709	foxo
GO:0032926	negative regulation of activin receptor signaling pathway	0.0416157	-3.17928	1	1	0.00326797	2768836	Fs
GO:0051067	dihydropteridine metabolic process	0.0416157	-3.17928	1	1	0.00326797	40528	DhpD
GO:0050819	negative regulation of coagulation	0.0416157	-3.17928	1	1	0.00326797	42820	CG34355
GO:2000255	negative regulation of male germ cell proliferation	0.0416157	-3.17928	1	1	0.00326797	43415	Doa
GO:1902893	regulation of pri-miRNA transcription by RNA polymerase II	0.0416157	-3.17928	1	1	0.00326797	40155	SREBP
GO:0030195	negative regulation of blood coagulation	0.0416157	-3.17928	1	1	0.00326797	42820	CG34355
GO:0035279	mRNA cleavage involved in gene silencing by miRNA	0.0416157	-3.17928	1	1	0.00326797	36544	AGO1
GO:0071158	positive regulation of cell cycle arrest	0.0416157	-3.17928	1	1	0.00326797	41709	foxo
GO:1900046	regulation of hemostasis	0.0416157	-3.17928	1	1	0.00326797	42820	CG34355
GO:0006021	inositol biosynthetic process	0.0416157	-3.17928	1	1	0.00326797	35671	Inos
GO:0071786	endoplasmic reticulum tubular network organization	0.0416157	-3.17928	1	1	0.00326797	33721	Rtnl1
GO:0060052	neurofilament cytoskeleton organization	0.0416157	-3.17928	1	1	0.00326797	5740544	futsch
GO:0035018	adult chitin-based cuticle pattern formation	0.0416157	-3.17928	1	1	0.00326797	33613	fred
GO:0009258	10-formyltetrahydrofolate catabolic process	0.0416157	-3.17928	1	1	0.00326797	35407	CG8665
GO:0006348	chromatin silencing at telomere	0.0416157	-3.17928	1	1	0.00326797	40793	gpp
GO:2000125	regulation of octopamine or tyramine signaling pathway	0.0416157	-3.17928	1	1	0.00326797	41709	foxo
GO:0010716	negative regulation of extracellular matrix disassembly	0.0416157	-3.17928	1	1	0.00326797	33022	obst-A
GO:0016264	gap junction assembly	0.0416157	-3.17928	1	1	0.00326797	33062	shakB
GO:0060159	regulation of dopamine receptor signaling pathway	0.0416157	-3.17928	1	1	0.00326797	42952	Ets96B
GO:0055089	fatty acid homeostasis	0.0416157	-3.17928	1	1	0.00326797	40155	SREBP
GO:1902895	positive regulation of pri-miRNA transcription by RNA polymerase II	0.0416157	-3.17928	1	1	0.00326797	40155	SREBP
GO:0031151	histone methyltransferase activity (H3-K79 specific)	0.0416157	-3.17928	1	1	0.00326797	40793	gpp
GO:0016061	regulation of light-activated channel activity	0.0416157	-3.17928	1	1	0.00326797	36329	Cam
GO:0086042	cardiac muscle cell-cardiac muscle cell adhesion	0.0416157	-3.17928	1	1	0.00326797	38978	rhea
GO:0098795	mRNA cleavage involved in gene silencing	0.0416157	-3.17928	1	1	0.00326797	36544	AGO1
GO:0071156	regulation of cell cycle arrest	0.0416157	-3.17928	1	1	0.00326797	41709	foxo
GO:1990809	endoplasmic reticulum tubular network membrane organization	0.0416157	-3.17928	1	1	0.00326797	33721	Rtnl1
GO:0009397	folic acid-containing compound catabolic process	0.0416157	-3.17928	1	1	0.00326797	35407	CG8665
GO:0051454	intracellular pH elevation	0.0416157	-3.17928	1	1	0.00326797	35376	Nhe2
GO:0010715	regulation of extracellular matrix disassembly	0.0416157	-3.17928	1	1	0.00326797	33022	obst-A
GO:0070896	positive regulation of transposon integration	0.0416157	-3.17928	1	1	0.00326797	31429	ovo
GO:1905937	negative regulation of germ cell proliferation	0.0416157	-3.17928	1	1	0.00326797	43415	Doa
GO:0009449	gamma-aminobutyric acid biosynthetic process	0.0416157	-3.17928	1	1	0.00326797	38484	Gad1
GO:0042304	regulation of fatty acid biosynthetic process	0.0416157	-3.17928	1	1	0.00326797	40155	SREBP
GO:0098884	postsynaptic neurotransmitter receptor internalization	0.0416157	-3.17928	1	1	0.00326797	45928	shi
GO:0099541	trans-synaptic signaling by lipid	0.0416157	-3.17928	1	1	0.00326797	32343	inaE
GO:0140239	postsynaptic endocytosis	0.0416157	-3.17928	1	1	0.00326797	45928	shi
GO:0046340	diacylglycerol catabolic process	0.0416157	-3.17928	1	1	0.00326797	32343	inaE
GO:0060024	rhythmic synaptic transmission	0.0416157	-3.17928	1	1	0.00326797	33473	Syt1
GO:0034729	histone H3-K79 methylation	0.0416157	-3.17928	1	1	0.00326797	40793	gpp
GO:0070345	negative regulation of fat cell proliferation	0.0416157	-3.17928	1	1	0.00326797	41709	foxo
GO:0034109	homotypic cell-cell adhesion	0.0416157	-3.17928	1	1	0.00326797	38978	rhea
GO:2000128	regulation of octopamine signaling pathway	0.0416157	-3.17928	1	1	0.00326797	41709	foxo
GO:0045852	pH elevation	0.0416157	-3.17928	1	1	0.00326797	35376	Nhe2
GO:0050818	regulation of coagulation	0.0416157	-3.17928	1	1	0.00326797	42820	CG34355
GO:2000254	regulation of male germ cell proliferation	0.0416157	-3.17928	1	1	0.00326797	43415	Doa
GO:0018990	ecdysis, chitin-based cuticle	0.0421938	-3.16548	19	3	0.00980392	382233193541687	Cht2,Cht6,Cht5
GO:0008345	larval locomotory behavior	0.0422652	-3.16379	32	4	0.0130719	3.34733e+19	Syt1,Tbh,Gad1,TBPH
GO:0001894	tissue homeostasis	0.0444761	-3.1128	47	5	0.0163399	3.18263e+24	rdgA,Atx-1,rhea,norpA,Atpalpha
GO:0003013	circulatory system process	0.0481575	-3.03328	20	3	0.00980392	311293588132314	Scgdelta,Ggamma1,up
GO:0014706	striated muscle tissue development	0.0481575	-3.03328	20	3	0.00980392	425423372631129	lbe,vkg,Scgdelta
GO:0007157	heterophilic cell-cell adhesion via plasma membrane cell adhesion molecules	0.0481575	-3.03328	20	3	0.00980392	415784208643213	beat-Va,beat-IIa,beat-VII
GO:0036402	proteasome-activating ATPase activity	0.0512108	-2.97181	9	2	0.00653595	3204731567	Rpt3,Rpt4
GO:1901068	guanosine-containing compound metabolic process	0.0512108	-2.97181	9	2	0.00653595	3239632083	nmdyn-D6,dlg1
GO:0010896	regulation of triglyceride catabolic process	0.0512108	-2.97181	9	2	0.00653595	3955041709	Nprl3,foxo
GO:0050905	neuromuscular process	0.0512108	-2.97181	9	2	0.00653595	4295248971	Ets96B,Atpalpha
GO:0006356	regulation of transcription by RNA polymerase I	0.0512108	-2.97181	9	2	0.00653595	3156738793	Rpt4,BHD
GO:0007629	flight behavior	0.0512108	-2.97181	9	2	0.00653595	3171833204	Tbh,Plc21C
GO:0009070	serine family amino acid biosynthetic process	0.0512108	-2.97181	9	2	0.00653595	3908542783	aay,CG10184
GO:0007200	phospholipase C-activating G protein-coupled receptor signaling pathway	0.0512108	-2.97181	9	2	0.00653595	3719131376	5-HT1B,norpA
GO:0008015	blood circulation	0.0512108	-2.97181	9	2	0.00653595	3112932314	Scgdelta,up
GO:0036466	synaptic vesicle recycling via endosome	0.0512108	-2.97181	9	2	0.00653595	4592833473	shi,Syt1
GO:0018107	peptidyl-threonine phosphorylation	0.05451	-2.90937	21	3	0.00980392	380703483132221	Hipk,Dyrk2,CkIalpha
GO:0032101	regulation of response to external stimulus	0.0546328	-2.90712	172	12	0.0392157	3.63294e+59	Cam,CG34355,NetB,rdgB,Dro,vvl,Pli,pk,SP2353,norpA,rdgA,Doa
GO:0098609	cell-cell adhesion	0.0567264	-2.86952	83	7	0.0228758	3.89783e+34	rhea,dlg1,Cad87A,beat-Va,CadN2,beat-IIa,beat-VII
GO:0004672	protein kinase activity	0.0597876	-2.81696	84	7	0.0228758	4.08723e+37	CG1227,Tlk,CG34357,Doa,Dyrk2,CG8726,Hipk
GO:0018210	peptidyl-threonine modification	0.0612411	-2.79294	22	3	0.00980392	380703483132221	Hipk,Dyrk2,CkIalpha
GO:0060537	muscle tissue development	0.0612411	-2.79294	22	3	0.00980392	425423372631129	lbe,vkg,Scgdelta
GO:0046834	lipid phosphorylation	0.0612411	-2.79294	22	3	0.00980392	357383182640347	Dgk,rdgA,CG9389
GO:1900073	regulation of neuromuscular synaptic transmission	0.0612411	-2.79294	22	3	0.00980392	334733605433204	Syt1,egr,Plc21C
GO:0017156	calcium-ion regulated exocytosis	0.0622919	-2.77592	10	2	0.00653595	3347342303	Syt1,CG31475
GO:0040015	negative regulation of multicellular organism growth	0.0622919	-2.77592	10	2	0.00653595	3122741709	gt,foxo
GO:0045898	regulation of RNA polymerase II transcriptional preinitiation complex assembly	0.0622919	-2.77592	10	2	0.00653595	3156732047	Rpt4,Rpt3
GO:0051100	negative regulation of binding	0.0622919	-2.77592	10	2	0.00653595	3879333571	BHD,tim
GO:0043153	entrainment of circadian clock by photoperiod	0.0622919	-2.77592	10	2	0.00653595	3320431376	Plc21C,norpA
GO:0046959	habituation	0.0622919	-2.77592	10	2	0.00653595	3654438539	AGO1,DopEcR
GO:0099532	synaptic vesicle endosomal processing	0.0622919	-2.77592	10	2	0.00653595	4592833473	shi,Syt1
GO:0008028	monocarboxylic acid transmembrane transporter activity	0.0622919	-2.77592	10	2	0.00653595	3657731198	CG8468,Mct1
GO:0070988	demethylation	0.0622919	-2.77592	10	2	0.00653595	4021735744	Su(var)3-3,Kdm4A
GO:0007155	cell adhesion	0.0638586	-2.75108	139	10	0.0326797	4.20864e+49	beat-IIa,Swim,Ggamma1,dlg1,rhea,beat-VII,Mmp1,CadN2,beat-Va,Cad87A
GO:0030010	establishment of cell polarity	0.063873	-2.75086	52	5	0.0163399	4.19324e+24	CG45105,ana2,Dys,Ggamma1,dlg1
GO:0030177	positive regulation of Wnt signaling pathway	0.0661711	-2.71551	37	4	0.0130719	3.80704e+19	Hipk,Swim,Dyrk2,ebd1
GO:0006066	alcohol metabolic process	0.0664301	-2.7116	69	6	0.0196078	3.13763e+29	norpA,Plc21C,Inos,foxo,CG9389,Tbh
GO:0042737	drug catabolic process	0.0682419	-2.6847	53	5	0.0163399	3.82233e+24	Cht2,Tbh,CG3999,Cht6,Cht5
GO:0007416	synapse assembly	0.0682419	-2.6847	53	5	0.0163399	3.20835e+24	dlg1,Atpalpha,TBPH,Gad1,AGO1
GO:0060966	regulation of gene silencing by RNA	0.0683392	-2.68327	23	3	0.00980392	407933700931130	gpp,HPS4,Adar
GO:0051098	regulation of binding	0.0683392	-2.68327	23	3	0.00980392	335714079338793	tim,gpp,BHD
GO:0045455	ecdysteroid metabolic process	0.0683392	-2.68327	23	3	0.00980392	364673242441709	GstE14,CG9503,foxo
GO:0046822	regulation of nucleocytoplasmic transport	0.0683392	-2.68327	23	3	0.00980392	335713896835653	tim,ZC3H3,cos
GO:0022610	biological adhesion	0.0689345	-2.6746	141	10	0.0326797	4.15784e+49	beat-Va,CadN2,Mmp1,beat-VII,Cad87A,Swim,beat-IIa,rhea,Ggamma1,dlg1
GO:0010506	regulation of autophagy	0.0695715	-2.6654	87	7	0.0228758	4.34154e+34	Doa,foxo,SREBP,Lerp,Nprl3,shi,CG18304
GO:0098771	inorganic ion homeostasis	0.0705421	-2.65155	105	8	0.0261438	3.53763e+43	Nhe2,up,Shawn,Vha68-1,scaf6,norpA,Plc21C,Atpalpha
GO:0042742	defense response to bacterium	0.0720516	-2.63037	161	11	0.0359477	4.35994e+54	CecC,SP2353,egr,sick,Dro,AttA,DptB,PGRP-SB1,CecA1,AttC,Mtk
GO:0034329	cell junction assembly	0.0727725	-2.62042	54	5	0.0163399	3.30625e+24	shakB,Atpalpha,Rap1,dlg1,CadN2
GO:0006873	cellular ion homeostasis	0.0730336	-2.61684	88	7	0.0228758	3.32045e+36	Plc21C,Atpalpha,norpA,scaf6,Vha68-1,Nhe2,up
GO:0030003	cellular cation homeostasis	0.0730336	-2.61684	88	7	0.0228758	4.56683e+36	Vha68-1,Plc21C,Atpalpha,norpA,scaf6,Nhe2,up
GO:0055080	cation homeostasis	0.0736902	-2.60789	106	8	0.0261438	3.32045e+43	Plc21C,Atpalpha,Shawn,Nhe2,up,scaf6,norpA,Vha68-1
GO:0060632	regulation of microtubule-based movement	0.0740946	-2.60241	11	2	0.00653595	3760650169	CG30259,CG18675
GO:0006937	regulation of muscle contraction	0.0740946	-2.60241	11	2	0.00653595	3581432314	CG2121,up
GO:0034198	cellular response to amino acid starvation	0.0740946	-2.60241	11	2	0.00653595	3955041709	Nprl3,foxo
GO:0035725	sodium ion transmembrane transport	0.0740946	-2.60241	11	2	0.00653595	3537648971	Nhe2,Atpalpha
GO:0090257	regulation of muscle system process	0.0740946	-2.60241	11	2	0.00653595	3231435814	up,CG2121
GO:2001023	regulation of response to drug	0.0740946	-2.60241	11	2	0.00653595	3658933473	Ih,Syt1
GO:0015718	monocarboxylic acid transport	0.075792	-2.57976	24	3	0.00980392	365773657431198	CG8468,VGAT,Mct1
GO:0006874	cellular calcium ion homeostasis	0.0773407	-2.55954	39	4	0.0130719	3.23143e+21	up,Plc21C,scaf6,norpA
GO:0002922	positive regulation of humoral immune response	0.0773407	-2.55954	39	4	0.0130719	3.66354e+19	Dro,vvl,Pli,Doa
GO:0055074	calcium ion homeostasis	0.0773407	-2.55954	39	4	0.0130719	3.23143e+21	up,norpA,scaf6,Plc21C
GO:0002225	positive regulation of antimicrobial peptide production	0.0773407	-2.55954	39	4	0.0130719	4.34154e+19	Doa,Pli,vvl,Dro
GO:0002760	positive regulation of antimicrobial humoral response	0.0773407	-2.55954	39	4	0.0130719	4.28214e+19	Pli,vvl,Dro,Doa
GO:0002699	positive regulation of immune effector process	0.0773407	-2.55954	39	4	0.0130719	4.28214e+19	Pli,vvl,Dro,Doa
GO:0002702	positive regulation of production of molecular mediator of immune response	0.0773407	-2.55954	39	4	0.0130719	4.34154e+19	Doa,vvl,Dro,Pli
GO:1905035	negative regulation of antifungal innate immune response	0.0815049	-2.50709	2	1	0.00326797	42821	Pli
GO:0070544	histone H3-K36 demethylation	0.0815049	-2.50709	2	1	0.00326797	35744	Kdm4A
GO:0009109	coenzyme catabolic process	0.0815049	-2.50709	2	1	0.00326797	35407	CG8665
GO:0071320	cellular response to cAMP	0.0815049	-2.50709	2	1	0.00326797	38244	Rap1
GO:0014048	regulation of glutamate secretion	0.0815049	-2.50709	2	1	0.00326797	36589	Ih
GO:0004385	guanylate kinase activity	0.0815049	-2.50709	2	1	0.00326797	32083	dlg1
GO:0019835	cytolysis	0.0815049	-2.50709	2	1	0.00326797	43596	CecA1
GO:0032890	regulation of organic acid transport	0.0815049	-2.50709	2	1	0.00326797	36589	Ih
GO:0006296	nucleotide-excision repair, DNA incision, 5'-to lesion	0.0815049	-2.50709	2	1	0.00326797	35365	CG9272
GO:1902445	regulation of mitochondrial membrane permeability involved in programmed necrotic cell death	0.0815049	-2.50709	2	1	0.00326797	39335	CG14130
GO:0016553	base conversion or substitution editing	0.0815049	-2.50709	2	1	0.00326797	31130	Adar
GO:0051955	regulation of amino acid transport	0.0815049	-2.50709	2	1	0.00326797	36589	Ih
GO:0016185	synaptic vesicle budding from presynaptic endocytic zone membrane	0.0815049	-2.50709	2	1	0.00326797	45928	shi
GO:0098719	sodium ion import across plasma membrane	0.0815049	-2.50709	2	1	0.00326797	35376	Nhe2
GO:0070265	necrotic cell death	0.0815049	-2.50709	2	1	0.00326797	39335	CG14130
GO:2000197	regulation of ribonucleoprotein complex localization	0.0815049	-2.50709	2	1	0.00326797	38968	ZC3H3
GO:0042415	norepinephrine metabolic process	0.0815049	-2.50709	2	1	0.00326797	31718	Tbh
GO:0003379	establishment of cell polarity involved in gastrulation cell migration	0.0815049	-2.50709	2	1	0.00326797	35881	Ggamma1
GO:0044771	meiotic cell cycle phase transition	0.0815049	-2.50709	2	1	0.00326797	39049	bol
GO:0007208	phospholipase C-activating serotonin receptor signaling pathway	0.0815049	-2.50709	2	1	0.00326797	37191	5-HT1B
GO:0035593	positive regulation of Wnt signaling pathway by establishment of Wnt protein localization to extracellular region	0.0815049	-2.50709	2	1	0.00326797	37537	Swim
GO:0070894	regulation of transposon integration	0.0815049	-2.50709	2	1	0.00326797	31429	ovo
GO:0007381	specification of segmental identity, labial segment	0.0815049	-2.50709	2	1	0.00326797	31227	gt
GO:0006382	adenosine to inosine editing	0.0815049	-2.50709	2	1	0.00326797	31130	Adar
GO:0003371	establishment or maintenance of cytoskeleton polarity involved in ameboidal cell migration	0.0815049	-2.50709	2	1	0.00326797	35881	Ggamma1
GO:1904766	negative regulation of macroautophagy by TORC1 signaling	0.0815049	-2.50709	2	1	0.00326797	39550	Nprl3
GO:0098917	retrograde trans-synaptic signaling	0.0815049	-2.50709	2	1	0.00326797	32343	inaE
GO:0042421	norepinephrine biosynthetic process	0.0815049	-2.50709	2	1	0.00326797	31718	Tbh
GO:0008377	light-induced release of internally sequestered calcium ion	0.0815049	-2.50709	2	1	0.00326797	31376	norpA
GO:0007505	adult fat body development	0.0815049	-2.50709	2	1	0.00326797	37949	Mmp1
GO:0019207	kinase regulator activity	0.0815049	-2.50709	2	1	0.00326797	42821	Pli
GO:0014009	glial cell proliferation	0.0815049	-2.50709	2	1	0.00326797	36054	egr
GO:1905936	regulation of germ cell proliferation	0.0815049	-2.50709	2	1	0.00326797	43415	Doa
GO:0030574	collagen catabolic process	0.0815049	-2.50709	2	1	0.00326797	37949	Mmp1
GO:0044070	regulation of anion transport	0.0815049	-2.50709	2	1	0.00326797	36589	Ih
GO:0061965	positive regulation of entry into reproductive diapause	0.0815049	-2.50709	2	1	0.00326797	41709	foxo
GO:0015812	gamma-aminobutyric acid transport	0.0815049	-2.50709	2	1	0.00326797	36574	VGAT
GO:0006564	L-serine biosynthetic process	0.0815049	-2.50709	2	1	0.00326797	39085	aay
GO:0032927	positive regulation of activin receptor signaling pathway	0.0815049	-2.50709	2	1	0.00326797	2768836	Fs
GO:0045104	intermediate filament cytoskeleton organization	0.0815049	-2.50709	2	1	0.00326797	5740544	futsch
GO:0035999	tetrahydrofolate interconversion	0.0815049	-2.50709	2	1	0.00326797	47895	Nmdmc
GO:1905034	regulation of antifungal innate immune response	0.0815049	-2.50709	2	1	0.00326797	42821	Pli
GO:0051864	histone demethylase activity (H3-K36 specific)	0.0815049	-2.50709	2	1	0.00326797	35744	Kdm4A
GO:0060027	convergent extension involved in gastrulation	0.0815049	-2.50709	2	1	0.00326797	35881	Ggamma1
GO:0046333	octopamine metabolic process	0.0815049	-2.50709	2	1	0.00326797	31718	Tbh
GO:1901354	response to L-canavanine	0.0815049	-2.50709	2	1	0.00326797	38935	Gr66a
GO:0003365	establishment of cell polarity involved in ameboidal cell migration	0.0815049	-2.50709	2	1	0.00326797	35881	Ggamma1
GO:0045041	protein import into mitochondrial intermembrane space	0.0815049	-2.50709	2	1	0.00326797	48572	Hsp60B
GO:0042420	dopamine catabolic process	0.0815049	-2.50709	2	1	0.00326797	31718	Tbh
GO:0006188	IMP biosynthetic process	0.0815049	-2.50709	2	1	0.00326797	42973	CG11089
GO:0010793	regulation of mRNA export from nucleus	0.0815049	-2.50709	2	1	0.00326797	38968	ZC3H3
GO:0032453	histone demethylase activity (H3-K4 specific)	0.0815049	-2.50709	2	1	0.00326797	40217	Su(var)3-3
GO:0019732	antifungal humoral response	0.0815049	-2.50709	2	1	0.00326797	36708	Mtk
GO:0070923	siRNA loading onto RISC involved in chromatin silencing by small RNA	0.0815049	-2.50709	2	1	0.00326797	37009	HPS4
GO:1903294	regulation of glutamate secretion, neurotransmission	0.0815049	-2.50709	2	1	0.00326797	36589	Ih
GO:0046473	phosphatidic acid metabolic process	0.0815049	-2.50709	2	1	0.00326797	31826	rdgA
GO:1900744	regulation of p38MAPK cascade	0.0815049	-2.50709	2	1	0.00326797	35654	Dhx15
GO:0003380	establishment or maintenance of cytoskeleton polarity involved in gastrulation	0.0815049	-2.50709	2	1	0.00326797	35881	Ggamma1
GO:0006589	octopamine biosynthetic process	0.0815049	-2.50709	2	1	0.00326797	31718	Tbh
GO:0046710	GDP metabolic process	0.0815049	-2.50709	2	1	0.00326797	32083	dlg1
GO:0070344	regulation of fat cell proliferation	0.0815049	-2.50709	2	1	0.00326797	41709	foxo
GO:0099072	regulation of postsynaptic membrane neurotransmitter receptor levels	0.0815049	-2.50709	2	1	0.00326797	45928	shi
GO:0045103	intermediate filament-based process	0.0815049	-2.50709	2	1	0.00326797	5740544	futsch
GO:0071484	cellular response to light intensity	0.0815049	-2.50709	2	1	0.00326797	36589	Ih
GO:0043567	regulation of insulin-like growth factor receptor signaling pathway	0.0815049	-2.50709	2	1	0.00326797	43812	ey
GO:0006285	base-excision repair, AP site formation	0.0815049	-2.50709	2	1	0.00326797	35365	CG9272
GO:0051932	synaptic transmission, GABAergic	0.0815049	-2.50709	2	1	0.00326797	36574	VGAT
GO:0017128	phospholipid scramblase activity	0.0815049	-2.50709	2	1	0.00326797	38362	scramb2
GO:0032486	Rap protein signal transduction	0.0815049	-2.50709	2	1	0.00326797	38244	Rap1
GO:0008365	adult chitin-based cuticle development	0.0815049	-2.50709	2	1	0.00326797	33613	fred
GO:0097300	programmed necrotic cell death	0.0815049	-2.50709	2	1	0.00326797	39335	CG14130
GO:0003144	embryonic heart tube formation	0.0815049	-2.50709	2	1	0.00326797	37949	Mmp1
GO:0009448	gamma-aminobutyric acid metabolic process	0.0815049	-2.50709	2	1	0.00326797	38484	Gad1
GO:1903054	negative regulation of extracellular matrix organization	0.0815049	-2.50709	2	1	0.00326797	33022	obst-A
GO:0060048	cardiac muscle contraction	0.0815049	-2.50709	2	1	0.00326797	32314	up
GO:0032224	positive regulation of synaptic transmission, cholinergic	0.0815049	-2.50709	2	1	0.00326797	32737	stas
GO:0004536	deoxyribonuclease activity	0.0815049	-2.50709	2	1	0.00326797	43390	Sid
GO:0007198	adenylate cyclase-inhibiting serotonin receptor signaling pathway	0.0815049	-2.50709	2	1	0.00326797	37191	5-HT1B
GO:0048638	regulation of developmental growth	0.081686	-2.50487	184	12	0.0392157	3.77813e+61	TBPH,dlg1,ey,kibra,futsch,Gasp,metro,pk,foxo,gt,Hipk,obst-A
GO:0045216	cell-cell junction organization	0.0823144	-2.49721	56	5	0.0163399	3.20835e+24	dlg1,Atpalpha,shakB,Mmp1,CadN2
GO:0098742	cell-cell adhesion via plasma-membrane adhesion molecules	0.0823144	-2.49721	56	5	0.0163399	4.14414e+24	Cad87A,CadN2,beat-Va,beat-VII,beat-IIa
GO:1903530	regulation of secretion by cell	0.0824468	-2.4956	73	6	0.0196078	3.71653e+29	Mctp,Syt1,twit,Ih,Rap1,Dys
GO:0035195	gene silencing by miRNA	0.0835862	-2.48188	25	3	0.00980392	370093972236544	HPS4,DCP2,AGO1
GO:0016791	phosphatase activity	0.0835862	-2.48188	25	3	0.00980392	404723908537513	CG11425,aay,CG11475
GO:0007617	mating behavior	0.0836387	-2.48125	109	8	0.0261438	4.25304e+40	SIFaR,bol,Adar,antr,dlg1,Gr66a,Tbh,tim
GO:0099537	trans-synaptic signaling	0.0842645	-2.4738	185	12	0.0392157	3.34733e+59	Syt1,inaE,shi,dlg1,Atpalpha,TBPH,Syngr,5-HT1B,VGAT,scramb2,CG11155,Dys
GO:0007611	learning or memory	0.085252	-2.46214	128	9	0.0294118	4.10853e+46	neur,aru,Tbh,DopEcR,Gad1,AGO1,futsch,shi,mol
GO:0050890	cognition	0.085252	-2.46214	128	9	0.0294118	4.10853e+46	neur,aru,Tbh,AGO1,mol,shi,futsch,DopEcR,Gad1
GO:0014074	response to purine-containing compound	0.08654	-2.44715	12	2	0.00653595	3893538244	Gr66a,Rap1
GO:0007519	skeletal muscle tissue development	0.08654	-2.44715	12	2	0.00653595	3372642542	vkg,lbe
GO:0044331	cell-cell adhesion mediated by cadherin	0.08654	-2.44715	12	2	0.00653595	3507141441	CadN2,Cad87A
GO:1990928	response to amino acid starvation	0.08654	-2.44715	12	2	0.00653595	4170939550	foxo,Nprl3
GO:0050994	regulation of lipid catabolic process	0.08654	-2.44715	12	2	0.00653595	3955041709	Nprl3,foxo
GO:0060964	regulation of gene silencing by miRNA	0.08654	-2.44715	12	2	0.00653595	4079331130	gpp,Adar
GO:0007016	cytoskeletal anchoring at plasma membrane	0.08654	-2.44715	12	2	0.00653595	3897831129	rhea,Scgdelta
GO:0046958	nonassociative learning	0.08654	-2.44715	12	2	0.00653595	3654438539	AGO1,DopEcR
GO:0030237	female sex determination	0.08654	-2.44715	12	2	0.00653595	377218031429	Sxl,ovo
GO:0099536	synaptic signaling	0.0868935	-2.44307	186	12	0.0392157	3.34735e+59	Syt1,Atpalpha,dlg1,TBPH,Syngr,inaE,shi,scramb2,5-HT1B,VGAT,CG11155,Dys
GO:0048520	positive regulation of behavior	0.0917079	-2.38915	26	3	0.00980392	365894295241709	Ih,Ets96B,foxo
GO:0045747	positive regulation of Notch signaling pathway	0.0917079	-2.38915	26	3	0.00980392	413104108538070	Tsp86D,neur,Hipk
GO:0007530	sex determination	0.0917079	-2.38915	26	3	0.00980392	3.14294e+16	ovo,Doa,Sxl
GO:0035194	posttranscriptional gene silencing by RNA	0.0957323	-2.3462	42	4	0.0130719	3.65444e+19	AGO1,DCP2,HPS4,Hsc70-3
GO:0018105	peptidyl-serine phosphorylation	0.0957323	-2.3462	42	4	0.0130719	3.18206e+20	Tlk,Dyrk2,Hipk,CkIalpha
GO:0008306	associative learning	0.0957323	-2.3462	42	4	0.0130719	3.84844e+21	Gad1,DopEcR,shi,futsch
GO:0051046	regulation of secretion	0.0957489	-2.34603	76	6	0.0196078	4.23274e+29	Dys,Ih,Rap1,twit,Mctp,Syt1
GO:0050795	regulation of behavior	0.0957489	-2.34603	76	6	0.0196078	4.17093e+29	foxo,Tbh,Ets96B,tim,Ih,AGO1
GO:0055082	cellular chemical homeostasis	0.0959065	-2.34438	94	7	0.0228758	3.53763e+36	Nhe2,up,Vha68-1,Plc21C,norpA,scaf6,Atpalpha
GO:0019725	cellular homeostasis	0.0968328	-2.33477	170	11	0.0359477	4.89713e+56	Atpalpha,Plc21C,Cam,SP2353,scaf6,norpA,egr,Dys,Vha68-1,up,Nhe2
GO:1903305	regulation of regulated secretory pathway	0.0995545	-2.30705	13	2	0.00653595	3824433473	Rap1,Syt1
GO:0060261	positive regulation of transcription initiation from RNA polymerase II promoter	0.0995545	-2.30705	13	2	0.00653595	3156732047	Rpt4,Rpt3
GO:0060147	regulation of posttranscriptional gene silencing	0.0995545	-2.30705	13	2	0.00653595	3113040793	Adar,gpp
GO:0006584	catecholamine metabolic process	0.0995545	-2.30705	13	2	0.00653595	377255931718	Skeletor,Tbh
GO:0009712	catechol-containing compound metabolic process	0.0995545	-2.30705	13	2	0.00653595	377255931718	Skeletor,Tbh
GO:0045176	apical protein localization	0.0995545	-2.30705	13	2	0.00653595	3588136054	Ggamma1,egr
GO:0002027	regulation of heart rate	0.0995545	-2.30705	13	2	0.00653595	33571250710	tim,Proc
GO:2000144	positive regulation of DNA-templated transcription, initiation	0.0995545	-2.30705	13	2	0.00653595	3156732047	Rpt4,Rpt3
GO:0045214	sarcomere organization	0.100143	-2.30116	27	3	0.00980392	323143897831129	up,rhea,Scgdelta
GO:0019098	reproductive behavior	0.101893	-2.28383	114	8	0.0261438	3.89353e+40	Gr66a,Tbh,tim,antr,dlg1,SIFaR,bol,Adar
GO:0018209	peptidyl-serine modification	0.102281	-2.28003	43	4	0.0130719	3.22214e+20	CkIalpha,Hipk,Dyrk2,Tlk
GO:0030198	extracellular matrix organization	0.10903	-2.21613	44	4	0.0130719	3.17875e+19	Cp36,shi,vkg,Mmp1
GO:0090207	regulation of triglyceride metabolic process	0.11307	-2.17975	14	2	0.00653595	4170939550	foxo,Nprl3
GO:0009167	purine ribonucleoside monophosphate metabolic process	0.11307	-2.17975	14	2	0.00653595	3208342973	dlg1,CG11089
GO:0045456	ecdysteroid biosynthetic process	0.11307	-2.17975	14	2	0.00653595	4170936467	foxo,GstE14
GO:0009126	purine nucleoside monophosphate metabolic process	0.11307	-2.17975	14	2	0.00653595	3208342973	dlg1,CG11089
GO:0007628	adult walking behavior	0.11307	-2.17975	14	2	0.00653595	4381237781	ey,TBPH
GO:0050878	regulation of body fluid levels	0.11307	-2.17975	14	2	0.00653595	4117042820	Dh44,CG34355
GO:0043112	receptor metabolic process	0.11307	-2.17975	14	2	0.00653595	4592838484	shi,Gad1
GO:0120178	steroid hormone biosynthetic process	0.11307	-2.17975	14	2	0.00653595	3646741709	GstE14,foxo
GO:0006979	response to oxidative stress	0.113124	-2.17927	98	7	0.0228758	3.48723e+36	mol,inaE,Sod3,Sid,Adar,foxo,Pxd
GO:0007618	mating	0.113836	-2.173	117	8	0.0261438	3.90493e+40	bol,Adar,SIFaR,dlg1,antr,tim,Tbh,Gr66a
GO:0016441	posttranscriptional gene silencing	0.115974	-2.15439	45	4	0.0130719	3.21334e+19	Hsc70-3,DCP2,AGO1,HPS4
GO:0072503	cellular divalent inorganic cation homeostasis	0.115974	-2.15439	45	4	0.0130719	3.32043e+21	Plc21C,scaf6,norpA,up
GO:0048568	embryonic organ development	0.115974	-2.15439	45	4	0.0130719	3.79493e+19	Mmp1,Pvf3,Ggamma1,Rap1
GO:0032386	regulation of intracellular transport	0.115974	-2.15439	45	4	0.0130719	3.35714e+19	tim,ZC3H3,Slh,cos
GO:0048149	behavioral response to ethanol	0.115974	-2.15439	45	4	0.0130719	3.85393e+19	DopEcR,dlg1,aay,Tbh
GO:0097305	response to alcohol	0.117667	-2.13989	99	7	0.0228758	3.90854e+36	aay,Cam,aru,Tbh,Pxd,DopEcR,dlg1
GO:0030004	cellular monovalent inorganic cation homeostasis	0.117891	-2.138	29	3	0.00980392	353764897145668	Nhe2,Atpalpha,Vha68-1
GO:0051931	regulation of sensory perception	0.119739	-2.12244	3	1	0.00326797	36054	egr
GO:0003053	circadian regulation of heart rate	0.119739	-2.12244	3	1	0.00326797	33571	tim
GO:0048058	compound eye corneal lens development	0.119739	-2.12244	3	1	0.00326797	34604	Crys
GO:0040005	chitin-based cuticle attachment to epithelium	0.119739	-2.12244	3	1	0.00326797	37929	pio
GO:0052128	positive energy taxis	0.119739	-2.12244	3	1	0.00326797	32083	dlg1
GO:0045745	positive regulation of G protein-coupled receptor signaling pathway	0.119739	-2.12244	3	1	0.00326797	41709	foxo
GO:0019217	regulation of fatty acid metabolic process	0.119739	-2.12244	3	1	0.00326797	40155	SREBP
GO:0017121	plasma membrane phospholipid scrambling	0.119739	-2.12244	3	1	0.00326797	38362	scramb2
GO:0042439	ethanolamine-containing compound metabolic process	0.119739	-2.12244	3	1	0.00326797	31718	Tbh
GO:0090148	membrane fission	0.119739	-2.12244	3	1	0.00326797	45928	shi
GO:0072393	microtubule anchoring at microtubule organizing center	0.119739	-2.12244	3	1	0.00326797	35878	ana2
GO:0008036	diuretic hormone receptor activity	0.119739	-2.12244	3	1	0.00326797	36475	Dh31-R
GO:0003254	regulation of membrane depolarization	0.119739	-2.12244	3	1	0.00326797	33062	shakB
GO:0046040	IMP metabolic process	0.119739	-2.12244	3	1	0.00326797	42973	CG11089
GO:0046956	positive phototaxis	0.119739	-2.12244	3	1	0.00326797	32083	dlg1
GO:0006369	termination of RNA polymerase II transcription	0.119739	-2.12244	3	1	0.00326797	36658	Pcf11
GO:0001661	conditioned taste aversion	0.119739	-2.12244	3	1	0.00326797	45928	shi
GO:0045948	positive regulation of translational initiation	0.119739	-2.12244	3	1	0.00326797	39049	bol
GO:0090311	regulation of protein deacetylation	0.119739	-2.12244	3	1	0.00326797	326171	CG31917
GO:0006020	inositol metabolic process	0.119739	-2.12244	3	1	0.00326797	35671	Inos
GO:0030511	positive regulation of transforming growth factor beta receptor signaling pathway	0.119739	-2.12244	3	1	0.00326797	38793	BHD
GO:0046037	GMP metabolic process	0.119739	-2.12244	3	1	0.00326797	32083	dlg1
GO:0034454	microtubule anchoring at centrosome	0.119739	-2.12244	3	1	0.00326797	35878	ana2
GO:0003143	embryonic heart tube morphogenesis	0.119739	-2.12244	3	1	0.00326797	37949	Mmp1
GO:2000289	regulation of photoreceptor cell axon guidance	0.119739	-2.12244	3	1	0.00326797	32400	NetB
GO:0006545	glycine biosynthetic process	0.119739	-2.12244	3	1	0.00326797	42783	CG10184
GO:0004540	ribonuclease activity	0.119739	-2.12244	3	1	0.00326797	43390	Sid
GO:0042424	catecholamine catabolic process	0.119739	-2.12244	3	1	0.00326797	31718	Tbh
GO:0019464	glycine decarboxylation via glycine cleavage system	0.119739	-2.12244	3	1	0.00326797	41253	CG3999
GO:0097191	extrinsic apoptotic signaling pathway	0.119739	-2.12244	3	1	0.00326797	36054	egr
GO:0051450	myoblast proliferation	0.119739	-2.12244	3	1	0.00326797	42542	lbe
GO:0006567	threonine catabolic process	0.119739	-2.12244	3	1	0.00326797	42783	CG10184
GO:0034769	basement membrane disassembly	0.119739	-2.12244	3	1	0.00326797	37949	Mmp1
GO:1903475	mitotic actomyosin contractile ring assembly	0.119739	-2.12244	3	1	0.00326797	45928	shi
GO:0031340	positive regulation of vesicle fusion	0.119739	-2.12244	3	1	0.00326797	33473	Syt1
GO:0051930	regulation of sensory perception of pain	0.119739	-2.12244	3	1	0.00326797	36054	egr
GO:0045213	neurotransmitter receptor metabolic process	0.119739	-2.12244	3	1	0.00326797	38484	Gad1
GO:1902407	assembly of actomyosin apparatus involved in mitotic cytokinesis	0.119739	-2.12244	3	1	0.00326797	45928	shi
GO:1903306	negative regulation of regulated secretory pathway	0.119739	-2.12244	3	1	0.00326797	38244	Rap1
GO:0045920	negative regulation of exocytosis	0.119739	-2.12244	3	1	0.00326797	38244	Rap1
GO:0045463	R8 cell development	0.119739	-2.12244	3	1	0.00326797	35071	CadN2
GO:0032963	collagen metabolic process	0.119739	-2.12244	3	1	0.00326797	37949	Mmp1
GO:0006566	threonine metabolic process	0.119739	-2.12244	3	1	0.00326797	42783	CG10184
GO:1904058	positive regulation of sensory perception of pain	0.119739	-2.12244	3	1	0.00326797	36054	egr
GO:0051589	negative regulation of neurotransmitter transport	0.119739	-2.12244	3	1	0.00326797	38244	Rap1
GO:0031048	chromatin silencing by small RNA	0.119739	-2.12244	3	1	0.00326797	37009	HPS4
GO:0048025	negative regulation of mRNA splicing, via spliceosome	0.119739	-2.12244	3	1	0.00326797	3772180	Sxl
GO:1903846	positive regulation of cellular response to transforming growth factor beta stimulus	0.119739	-2.12244	3	1	0.00326797	38793	BHD
GO:0009635	response to herbicide	0.119739	-2.12244	3	1	0.00326797	43390	Sid
GO:0043111	replication fork arrest	0.119739	-2.12244	3	1	0.00326797	33571	tim
GO:0046929	negative regulation of neurotransmitter secretion	0.119739	-2.12244	3	1	0.00326797	38244	Rap1
GO:0030702	chromatin silencing at centromere	0.119739	-2.12244	3	1	0.00326797	40793	gpp
GO:0006563	L-serine metabolic process	0.119739	-2.12244	3	1	0.00326797	39085	aay
GO:0031063	regulation of histone deacetylation	0.119739	-2.12244	3	1	0.00326797	326171	CG31917
GO:1901562	response to paraquat	0.119739	-2.12244	3	1	0.00326797	43390	Sid
GO:0019614	catechol-containing compound catabolic process	0.119739	-2.12244	3	1	0.00326797	31718	Tbh
GO:2000301	negative regulation of synaptic vesicle exocytosis	0.119739	-2.12244	3	1	0.00326797	38244	Rap1
GO:0051482	positive regulation of cytosolic calcium ion concentration involved in phospholipase C-activating G protein-coupled signaling pathway	0.119739	-2.12244	3	1	0.00326797	31376	norpA
GO:0006930	substrate-dependent cell migration, cell extension	0.119739	-2.12244	3	1	0.00326797	38244	Rap1
GO:0008361	regulation of cell size	0.120295	-2.11781	81	6	0.0196078	3.12274e+29	gt,foxo,Pvf3,pk,CG1227,Nprl3
GO:0030718	germ-line stem cell population maintenance	0.120562	-2.11559	63	5	0.0163399	3.87934e+24	BHD,AGO1,Rap1,neur,foxo
GO:0002683	negative regulation of immune system process	0.126609	-2.06665	64	5	0.0163399	3.98704e+24	PGRP-SB1,neur,SP2353,LRR,Pli
GO:0042051	compound eye photoreceptor development	0.126609	-2.06665	64	5	0.0163399	3.67714e+26	SP2353,Doa,Cam,CadN2,eys
GO:0006936	muscle contraction	0.127022	-2.0634	15	2	0.00653595	3581432314	CG2121,up
GO:0007538	primary sex determination	0.127022	-2.0634	15	2	0.00653595	377218031429	Sxl,ovo
GO:0045167	asymmetric protein localization involved in cell fate determination	0.127022	-2.0634	15	2	0.00653595	3208336054	dlg1,egr
GO:0006220	pyrimidine nucleotide metabolic process	0.127022	-2.0634	15	2	0.00653595	4316532396	Dak1,nmdyn-D6
GO:0090659	walking behavior	0.127022	-2.0634	15	2	0.00653595	3778143812	TBPH,ey
GO:0006221	pyrimidine nucleotide biosynthetic process	0.127022	-2.0634	15	2	0.00653595	3239643165	nmdyn-D6,Dak1
GO:0043524	negative regulation of neuron apoptotic process	0.127022	-2.0634	15	2	0.00653595	377815740544	TBPH,futsch
GO:0006378	mRNA polyadenylation	0.127022	-2.0634	15	2	0.00653595	3896836658	ZC3H3,Pcf11
GO:0044092	negative regulation of molecular function	0.127035	-2.06329	101	7	0.0228758	3.56025e+34	Spn42De,Spn55B,BHD,Tep5,cos,tim,CG8726
GO:0002784	regulation of antimicrobial peptide production	0.13042	-2.03699	47	4	0.0130719	4.34154e+19	Doa,vvl,Dro,Pli
GO:0046488	phosphatidylinositol metabolic process	0.13042	-2.03699	47	4	0.0130719	3.18264e+19	rdgA,CG9389,rdgB,norpA
GO:0055065	metal ion homeostasis	0.13091	-2.03325	83	6	0.0196078	3.32043e+33	Plc21C,norpA,scaf6,Atpalpha,up,Shawn
GO:0042303	molting cycle	0.132793	-2.01896	65	5	0.0163399	3.19354e+24	Cht6,pio,Cht5,Mmp1,Cht2
GO:0007591	molting cycle, chitin-based cuticle	0.132793	-2.01896	65	5	0.0163399	3.19354e+24	Cht6,pio,Cht5,Mmp1,Cht2
GO:0046486	glycerolipid metabolic process	0.136381	-1.99231	84	6	0.0196078	3.18264e+29	rdgA,CG9389,rdgB,norpA,inaE,Dgk
GO:0055067	monovalent inorganic cation homeostasis	0.136707	-1.98991	31	3	0.00980392	456684897135376	Vha68-1,Atpalpha,Nhe2
GO:0031047	gene silencing by RNA	0.13791	-1.98115	48	4	0.0130719	3.97224e+19	DCP2,HPS4,AGO1,Hsc70-3
GO:0072507	divalent inorganic cation homeostasis	0.13791	-1.98115	48	4	0.0130719	3.23143e+21	up,Plc21C,norpA,scaf6
GO:0002700	regulation of production of molecular mediator of immune response	0.13791	-1.98115	48	4	0.0130719	3.66354e+19	Dro,vvl,Pli,Doa
GO:0007218	neuropeptide signaling pathway	0.13911	-1.97249	66	5	0.0163399	4.11706e+25	Dh44,Nplp3,Dh31-R,SIFaR,Proc
GO:0006875	cellular metal ion homeostasis	0.13911	-1.97249	66	5	0.0163399	3.32043e+26	Plc21C,scaf6,Atpalpha,norpA,up
GO:0022857	transmembrane transporter activity	0.13911	-1.97249	66	5	0.0163399	4.23384e+26	CG16727,CG10486,CG6231,CG6356,Shawn
GO:0007268	chemical synaptic transmission	0.140601	-1.96183	183	11	0.0359477	4.38224e+54	CG11155,Dys,scramb2,5-HT1B,VGAT,dlg1,Atpalpha,Syngr,TBPH,shi,Syt1
GO:0098916	anterograde trans-synaptic signaling	0.140601	-1.96183	183	11	0.0359477	4.59283e+54	shi,dlg1,Atpalpha,Syngr,TBPH,Syt1,CG11155,Dys,5-HT1B,VGAT,scramb2
GO:0007475	apposition of dorsal and ventral imaginal disc-derived wing surfaces	0.141351	-1.95651	16	2	0.00653595	3792938978	pio,rhea
GO:0048489	synaptic vesicle transport	0.141351	-1.95651	16	2	0.00653595	3653345928	Syngr,shi
GO:0050805	negative regulation of synaptic transmission	0.141351	-1.95651	16	2	0.00653595	3824436054	Rap1,egr
GO:0071711	basement membrane organization	0.141351	-1.95651	16	2	0.00653595	3372637949	vkg,Mmp1
GO:0000288	nuclear-transcribed mRNA catabolic process, deadenylation-dependent decay	0.141351	-1.95651	16	2	0.00653595	3972241339	DCP2,cu
GO:0098659	inorganic cation import across plasma membrane	0.141351	-1.95651	16	2	0.00653595	4897135376	Atpalpha,Nhe2
GO:0042246	tissue regeneration	0.141351	-1.95651	16	2	0.00653595	379493772180	Mmp1,Sxl
GO:0009453	energy taxis	0.141351	-1.95651	16	2	0.00653595	3357132083	tim,dlg1
GO:0042331	phototaxis	0.141351	-1.95651	16	2	0.00653595	3357132083	tim,dlg1
GO:0099587	inorganic ion import across plasma membrane	0.141351	-1.95651	16	2	0.00653595	4897135376	Atpalpha,Nhe2
GO:0042462	eye photoreceptor cell development	0.145557	-1.92719	67	5	0.0163399	4.34154e+26	Doa,eys,Cam,CadN2,SP2353
GO:0034332	adherens junction organization	0.146477	-1.92089	32	3	0.00980392	350713824445928	CadN2,Rap1,shi
GO:0048167	regulation of synaptic plasticity	0.146477	-1.92089	32	3	0.00980392	459284232737165	shi,Dys,Mctp
GO:0042593	glucose homeostasis	0.146477	-1.92089	32	3	0.00980392	417093222143812	foxo,CkIalpha,ey
GO:0008355	olfactory learning	0.146477	-1.92089	32	3	0.00980392	5.74054e+16	futsch,shi,Gad1
GO:0001738	morphogenesis of a polarized epithelium	0.147639	-1.91299	86	6	0.0196078	3.36134e+29	fred,CadN2,fy,pk,dlg1,shi
GO:0019439	aromatic compound catabolic process	0.149168	-1.90268	125	8	0.0261438	3.17184e+39	Tbh,cu,Sid,CG6330,DCP2,CG8665,DhpD,AGO1
GO:0000122	negative regulation of transcription by RNA polymerase II	0.151996	-1.8839	186	11	0.0359477	3.87933e+54	BHD,gt,foxo,HGTX,ovo,tim,lbe,dlg1,CG13123,Su(var)3-3,SREBP
GO:0016458	gene silencing	0.152029	-1.88368	106	7	0.0228758	4.02173e+35	Su(var)3-3,Hsc70-3,gpp,Tlk,AGO1,HPS4,DCP2
GO:0007528	neuromuscular junction development	0.15213	-1.88302	68	5	0.0163399	3.84844e+26	Gad1,TBPH,Atpalpha,dlg1,futsch
GO:0002697	regulation of immune effector process	0.15213	-1.88302	68	5	0.0163399	4.28214e+24	Pli,vvl,Dro,Doa,PGRP-SB1
GO:0046620	regulation of organ growth	0.153391	-1.87477	50	4	0.0130719	4.17094e+19	foxo,Hipk,dlg1,kibra
GO:0007043	cell-cell junction assembly	0.153391	-1.87477	50	4	0.0130719	3.30623e+19	shakB,dlg1,Atpalpha,CadN2
GO:0032886	regulation of microtubule-based process	0.153391	-1.87477	50	4	0.0130719	3.76066e+21	CG30259,futsch,TBPH,CG18675
GO:0050913	sensory perception of bitter taste	0.156002	-1.85789	17	2	0.00653595	3893531376	Gr66a,norpA
GO:0045792	negative regulation of cell size	0.156002	-1.85789	17	2	0.00653595	4170939550	foxo,Nprl3
GO:0045834	positive regulation of lipid metabolic process	0.156002	-1.85789	17	2	0.00653595	4170939550	foxo,Nprl3
GO:0060438	trachea development	0.156002	-1.85789	17	2	0.00653595	4014948971	verm,Atpalpha
GO:0015914	phospholipid transport	0.156002	-1.85789	17	2	0.00653595	3234038362	rdgB,scramb2
GO:0016339	calcium-dependent cell-cell adhesion via plasma membrane cell adhesion molecules	0.156002	-1.85789	17	2	0.00653595	3507141441	CadN2,Cad87A
GO:0043631	RNA polyadenylation	0.156002	-1.85789	17	2	0.00653595	3896836658	ZC3H3,Pcf11
GO:0072583	clathrin-dependent endocytosis	0.156002	-1.85789	17	2	0.00653595	3347345928	Syt1,shi
GO:0019336	phenol-containing compound catabolic process	0.156387	-1.85542	4	1	0.00326797	31718	Tbh
GO:0048802	notum morphogenesis	0.156387	-1.85542	4	1	0.00326797	35505	scaf
GO:0007211	octopamine or tyramine signaling pathway	0.156387	-1.85542	4	1	0.00326797	31718	Tbh
GO:0046051	UTP metabolic process	0.156387	-1.85542	4	1	0.00326797	32396	nmdyn-D6
GO:0001964	startle response	0.156387	-1.85542	4	1	0.00326797	42952	Ets96B
GO:2001259	positive regulation of cation channel activity	0.156387	-1.85542	4	1	0.00326797	36329	Cam
GO:0007216	G protein-coupled glutamate receptor signaling pathway	0.156387	-1.85542	4	1	0.00326797	32343	inaE
GO:0070072	vacuolar proton-transporting V-type ATPase complex assembly	0.156387	-1.85542	4	1	0.00326797	42740	CG13829
GO:0030423	targeting of mRNA for destruction involved in RNA interference	0.156387	-1.85542	4	1	0.00326797	36544	AGO1
GO:0046039	GTP metabolic process	0.156387	-1.85542	4	1	0.00326797	32396	nmdyn-D6
GO:0006228	UTP biosynthetic process	0.156387	-1.85542	4	1	0.00326797	32396	nmdyn-D6
GO:0007634	optokinetic behavior	0.156387	-1.85542	4	1	0.00326797	36589	Ih
GO:0044088	regulation of vacuole organization	0.156387	-1.85542	4	1	0.00326797	39550	Nprl3
GO:2000785	regulation of autophagosome assembly	0.156387	-1.85542	4	1	0.00326797	39550	Nprl3
GO:0036367	light adaption	0.156387	-1.85542	4	1	0.00326797	36329	Cam
GO:0097156	fasciculation of motor neuron axon	0.156387	-1.85542	4	1	0.00326797	37949	Mmp1
GO:0099637	neurotransmitter receptor transport	0.156387	-1.85542	4	1	0.00326797	45928	shi
GO:0055081	anion homeostasis	0.156387	-1.85542	4	1	0.00326797	40155	SREBP
GO:0032780	negative regulation of ATPase activity	0.156387	-1.85542	4	1	0.00326797	35758	CG8726
GO:0006929	substrate-dependent cell migration	0.156387	-1.85542	4	1	0.00326797	38244	Rap1
GO:0006546	glycine catabolic process	0.156387	-1.85542	4	1	0.00326797	41253	CG3999
GO:0070142	synaptic vesicle budding	0.156387	-1.85542	4	1	0.00326797	45928	shi
GO:0006578	amino-acid betaine biosynthetic process	0.156387	-1.85542	4	1	0.00326797	44620	CG14630
GO:0006538	glutamate catabolic process	0.156387	-1.85542	4	1	0.00326797	38484	Gad1
GO:0071632	optomotor response	0.156387	-1.85542	4	1	0.00326797	36589	Ih
GO:0035283	central nervous system segmentation	0.156387	-1.85542	4	1	0.00326797	38752	vvl
GO:0004784	superoxide dismutase activity	0.156387	-1.85542	4	1	0.00326797	36232	Sod3
GO:0004550	nucleoside diphosphate kinase activity	0.156387	-1.85542	4	1	0.00326797	32396	nmdyn-D6
GO:0051591	response to cAMP	0.156387	-1.85542	4	1	0.00326797	38244	Rap1
GO:0016200	synaptic target attraction	0.156387	-1.85542	4	1	0.00326797	32400	NetB
GO:0030240	skeletal muscle thin filament assembly	0.156387	-1.85542	4	1	0.00326797	32314	up
GO:0046036	CTP metabolic process	0.156387	-1.85542	4	1	0.00326797	32396	nmdyn-D6
GO:0097120	receptor localization to synapse	0.156387	-1.85542	4	1	0.00326797	32083	dlg1
GO:0007541	sex determination, primary response to X:A ratio	0.156387	-1.85542	4	1	0.00326797	3772180	Sxl
GO:0032452	histone demethylase activity	0.156387	-1.85542	4	1	0.00326797	35744	Kdm4A
GO:0032370	positive regulation of lipid transport	0.156387	-1.85542	4	1	0.00326797	43105	LpR2
GO:0032222	regulation of synaptic transmission, cholinergic	0.156387	-1.85542	4	1	0.00326797	32737	stas
GO:0006241	CTP biosynthetic process	0.156387	-1.85542	4	1	0.00326797	32396	nmdyn-D6
GO:0048383	mesectoderm development	0.156387	-1.85542	4	1	0.00326797	35881	Ggamma1
GO:0033143	regulation of intracellular steroid hormone receptor signaling pathway	0.156387	-1.85542	4	1	0.00326797	37781	TBPH
GO:0010378	temperature compensation of the circadian clock	0.156387	-1.85542	4	1	0.00326797	3771890	eys
GO:0006183	GTP biosynthetic process	0.156387	-1.85542	4	1	0.00326797	32396	nmdyn-D6
GO:0048854	brain morphogenesis	0.156387	-1.85542	4	1	0.00326797	43812	ey
GO:0048478	replication fork protection	0.156387	-1.85542	4	1	0.00326797	33571	tim
GO:0019099	female germ-line sex determination	0.156387	-1.85542	4	1	0.00326797	31429	ovo
GO:0045329	carnitine biosynthetic process	0.156387	-1.85542	4	1	0.00326797	44620	CG14630
GO:0010457	centriole-centriole cohesion	0.156387	-1.85542	4	1	0.00326797	35878	ana2
GO:0070070	proton-transporting V-type ATPase complex assembly	0.156387	-1.85542	4	1	0.00326797	42740	CG13829
GO:0035284	brain segmentation	0.156387	-1.85542	4	1	0.00326797	38752	vvl
GO:0016062	adaptation of rhodopsin mediated signaling	0.156387	-1.85542	4	1	0.00326797	36329	Cam
GO:0034720	histone H3-K4 demethylation	0.156387	-1.85542	4	1	0.00326797	40217	Su(var)3-3
GO:0060086	circadian temperature homeostasis	0.156387	-1.85542	4	1	0.00326797	33571	tim
GO:0016060	metarhodopsin inactivation	0.156387	-1.85542	4	1	0.00326797	36329	Cam
GO:0001659	temperature homeostasis	0.156387	-1.85542	4	1	0.00326797	33571	tim
GO:0090263	positive regulation of canonical Wnt signaling pathway	0.156467	-1.85491	33	3	0.00980392	380823807037537	ebd1,Hipk,Swim
GO:0010951	negative regulation of endopeptidase activity	0.156467	-1.85491	33	3	0.00980392	352504980335602	Tep5,Spn55B,Spn42De
GO:0042180	cellular ketone metabolic process	0.156467	-1.85491	33	3	0.00980392	364673242441709	GstE14,CG9503,foxo
GO:0009266	response to temperature stimulus	0.157287	-1.84968	107	7	0.0228758	3.11304e+36	Adar,eys,Hsc70-3,rdgA,Oga,norpA,Atpalpha
GO:1901615	organic hydroxy compound metabolic process	0.158754	-1.8404	127	8	0.0261438	3.77256e+41	Skeletor,Plc21C,Inos,foxo,CG9389,Tbh,norpA,egr
GO:0042391	regulation of membrane potential	0.158825	-1.83995	69	5	0.0163399	3.30624e+24	shakB,Ih,CG8726,Adar,Irk1
GO:0031032	actomyosin structure organization	0.158825	-1.83995	69	5	0.0163399	3.89785e+26	rhea,shi,Scgdelta,up,CG34347
GO:0050777	negative regulation of immune response	0.161367	-1.82407	51	4	0.0130719	3.57154e+19	LRR,SP2353,Pli,PGRP-SB1
GO:1901136	carbohydrate derivative catabolic process	0.161367	-1.82407	51	4	0.0130719	3.19354e+19	Cht6,PGRP-SB1,Cht5,Cht2
GO:0007424	open tracheal system development	0.163852	-1.80879	189	11	0.0359477	3.79494e+54	Mmp1,pio,obst-A,serp,Atpalpha,conv,rhea,Oaz,shi,Gasp,verm
GO:0048640	negative regulation of developmental growth	0.165639	-1.79794	70	5	0.0163399	3.12274e+24	gt,foxo,TBPH,dlg1,kibra
GO:0071805	potassium ion transmembrane transport	0.166661	-1.79179	34	3	0.00980392	335994897135376	Shaw,Atpalpha,Nhe2
GO:0008202	steroid metabolic process	0.166661	-1.79179	34	3	0.00980392	364674170932424	GstE14,foxo,CG9503
GO:0034754	cellular hormone metabolic process	0.166661	-1.79179	34	3	0.00980392	364674170932424	GstE14,foxo,CG9503
GO:0008544	epidermis development	0.169492	-1.77495	52	4	0.0130719	4.53434e+19	pk,lbe,fy,ovo
GO:0002759	regulation of antimicrobial humoral response	0.169492	-1.77495	52	4	0.0130719	4.34154e+19	Doa,Pli,Dro,vvl
GO:0007605	sensory perception of sound	0.169492	-1.77495	52	4	0.0130719	4.89713e+19	Atpalpha,rdgA,Cam,Myo10A
GO:0031503	protein-containing complex localization	0.169492	-1.77495	52	4	0.0130719	3.20835e+19	dlg1,shi,cos,ZC3H3
GO:0007204	positive regulation of cytosolic calcium ion concentration	0.170924	-1.76654	18	2	0.00653595	3320431376	Plc21C,norpA
GO:0097479	synaptic vesicle localization	0.170924	-1.76654	18	2	0.00653595	3653345928	Syngr,shi
GO:0043052	thermotaxis	0.170924	-1.76654	18	2	0.00653595	3182631376	rdgA,norpA
GO:0046128	purine ribonucleoside metabolic process	0.170924	-1.76654	18	2	0.00653595	3208332396	dlg1,nmdyn-D6
GO:0030514	negative regulation of BMP signaling pathway	0.170924	-1.76654	18	2	0.00653595	355052768836	scaf,Fs
GO:0043523	regulation of neuron apoptotic process	0.170924	-1.76654	18	2	0.00653595	574054437781	futsch,TBPH
GO:0031644	regulation of nervous system process	0.170924	-1.76654	18	2	0.00653595	3605436544	egr,AGO1
GO:0007390	germ-band shortening	0.170924	-1.76654	18	2	0.00653595	3550538978	scaf,rhea
GO:0042181	ketone biosynthetic process	0.170924	-1.76654	18	2	0.00653595	3646741709	GstE14,foxo
GO:1901616	organic hydroxy compound catabolic process	0.170924	-1.76654	18	2	0.00653595	4034731718	CG9389,Tbh
GO:0007099	centriole replication	0.170924	-1.76654	18	2	0.00653595	3632935878	Cam,ana2
GO:0007608	sensory perception of smell	0.171356	-1.76401	90	6	0.0196078	3.18264e+29	rdgA,Obp56e,rdgB,Dyrk2,Cam,Or49b
GO:0010466	negative regulation of peptidase activity	0.177044	-1.73136	35	3	0.00980392	356024980335250	Spn42De,Spn55B,Tep5
GO:0097549	chromatin organization involved in negative regulation of transcription	0.177757	-1.72734	53	4	0.0130719	4.07934e+20	gpp,AGO1,HPS4,Tlk
GO:0008589	regulation of smoothened signaling pathway	0.177757	-1.72734	53	4	0.0130719	3.56534e+21	cos,Sxl,CkIalpha,Hipk
GO:0045814	negative regulation of gene expression, epigenetic	0.177757	-1.72734	53	4	0.0130719	4.07934e+20	gpp,HPS4,AGO1,Tlk
GO:0006342	chromatin silencing	0.177757	-1.72734	53	4	0.0130719	4.07933e+20	gpp,Tlk,HPS4,AGO1
GO:0051241	negative regulation of multicellular organismal process	0.179293	-1.71873	172	10	0.0326797	4.10854e+49	neur,Doa,gt,foxo,norpA,PGRP-SB1,CG34355,kibra,dlg1,TBPH
GO:0001228	DNA-binding transcription activator activity, RNA polymerase II-specific	0.179605	-1.717	72	5	0.0163399	4.01553e+24	SREBP,ovo,foxo,vvl,CG13123
GO:0006644	phospholipid metabolic process	0.183774	-1.69405	92	6	0.0196078	3.18264e+29	rdgA,CG11425,rdgB,CG9389,norpA,Inos
GO:0051453	regulation of intracellular pH	0.186068	-1.68164	19	2	0.00653595	4566835376	Vha68-1,Nhe2
GO:0007398	ectoderm development	0.186068	-1.68164	19	2	0.00653595	4108535881	neur,Ggamma1
GO:0000132	establishment of mitotic spindle orientation	0.186068	-1.68164	19	2	0.00653595	3208335878	dlg1,ana2
GO:0035099	hemocyte migration	0.186068	-1.68164	19	2	0.00653595	3399538244	Pvf3,Rap1
GO:0035050	embryonic heart tube development	0.186068	-1.68164	19	2	0.00653595	3588137949	Ggamma1,Mmp1
GO:0042753	positive regulation of circadian rhythm	0.186068	-1.68164	19	2	0.00653595	3658942952	Ih,Ets96B
GO:0098534	centriole assembly	0.186068	-1.68164	19	2	0.00653595	3632935878	Cam,ana2
GO:0018993	somatic sex determination	0.186068	-1.68164	19	2	0.00653595	377218043415	Sxl,Doa
GO:1903707	negative regulation of hemopoiesis	0.186068	-1.68164	19	2	0.00653595	3987041085	PGRP-SB1,neur
GO:1902667	regulation of axon guidance	0.186068	-1.68164	19	2	0.00653595	4534332400	pk,NetB
GO:0051346	negative regulation of hydrolase activity	0.186156	-1.68117	54	4	0.0130719	3.57585e+19	CG8726,Spn55B,Tep5,Spn42De
GO:0007498	mesoderm development	0.186749	-1.67799	73	5	0.0163399	4.25424e+24	lbe,Ggamma1,Scgdelta,up,neur
GO:0035148	tube formation	0.1876	-1.67344	36	3	0.00980392	389783794941932	rhea,Mmp1,CG45105
GO:0060541	respiratory system development	0.188884	-1.66662	195	11	0.0359477	3.30224e+54	obst-A,pio,Mmp1,Oaz,rhea,shi,Atpalpha,conv,serp,verm,Gasp
GO:0090308	regulation of methylation-dependent chromatin silencing	0.191513	-1.6528	5	1	0.00326797	40217	Su(var)3-3
GO:0009209	pyrimidine ribonucleoside triphosphate biosynthetic process	0.191513	-1.6528	5	1	0.00326797	32396	nmdyn-D6
GO:1901838	positive regulation of transcription of nucleolar large rRNA by RNA polymerase I	0.191513	-1.6528	5	1	0.00326797	31567	Rpt4
GO:0071450	cellular response to oxygen radical	0.191513	-1.6528	5	1	0.00326797	36232	Sod3
GO:0007589	body fluid secretion	0.191513	-1.6528	5	1	0.00326797	41170	Dh44
GO:0018992	germ-line sex determination	0.191513	-1.6528	5	1	0.00326797	31429	ovo
GO:0032053	ciliary basal body organization	0.191513	-1.6528	5	1	0.00326797	35878	ana2
GO:1990399	epithelium regeneration	0.191513	-1.6528	5	1	0.00326797	3772180	Sxl
GO:0016335	morphogenesis of larval imaginal disc epithelium	0.191513	-1.6528	5	1	0.00326797	32083	dlg1
GO:0048791	calcium ion-regulated exocytosis of neurotransmitter	0.191513	-1.6528	5	1	0.00326797	33473	Syt1
GO:0071451	cellular response to superoxide	0.191513	-1.6528	5	1	0.00326797	36232	Sod3
GO:0001838	embryonic epithelial tube formation	0.191513	-1.6528	5	1	0.00326797	37949	Mmp1
GO:0046847	filopodium assembly	0.191513	-1.6528	5	1	0.00326797	32028	Myo10A
GO:0016336	establishment or maintenance of polarity of larval imaginal disc epithelium	0.191513	-1.6528	5	1	0.00326797	32083	dlg1
GO:0009208	pyrimidine ribonucleoside triphosphate metabolic process	0.191513	-1.6528	5	1	0.00326797	32396	nmdyn-D6
GO:0035270	endocrine system development	0.191513	-1.6528	5	1	0.00326797	31227	gt
GO:0010470	regulation of gastrulation	0.191513	-1.6528	5	1	0.00326797	35881	Ggamma1
GO:0071880	adenylate cyclase-activating adrenergic receptor signaling pathway	0.191513	-1.6528	5	1	0.00326797	38539	DopEcR
GO:0000290	deadenylation-dependent decapping of nuclear-transcribed mRNA	0.191513	-1.6528	5	1	0.00326797	39722	DCP2
GO:0045874	positive regulation of sevenless signaling pathway	0.191513	-1.6528	5	1	0.00326797	38244	Rap1
GO:0007542	primary sex determination, germ-line	0.191513	-1.6528	5	1	0.00326797	31429	ovo
GO:0001580	detection of chemical stimulus involved in sensory perception of bitter taste	0.191513	-1.6528	5	1	0.00326797	31376	norpA
GO:0051209	release of sequestered calcium ion into cytosol	0.191513	-1.6528	5	1	0.00326797	33204	Plc21C
GO:2000370	positive regulation of clathrin-dependent endocytosis	0.191513	-1.6528	5	1	0.00326797	31376	norpA
GO:0090309	positive regulation of methylation-dependent chromatin silencing	0.191513	-1.6528	5	1	0.00326797	40217	Su(var)3-3
GO:0042423	catecholamine biosynthetic process	0.191513	-1.6528	5	1	0.00326797	31718	Tbh
GO:0019430	removal of superoxide radicals	0.191513	-1.6528	5	1	0.00326797	36232	Sod3
GO:0033683	nucleotide-excision repair, DNA incision	0.191513	-1.6528	5	1	0.00326797	35365	CG9272
GO:0006690	icosanoid metabolic process	0.191513	-1.6528	5	1	0.00326797	32343	inaE
GO:0052129	negative energy taxis	0.191513	-1.6528	5	1	0.00326797	33571	tim
GO:0008494	translation activator activity	0.191513	-1.6528	5	1	0.00326797	39049	bol
GO:0000303	response to superoxide	0.191513	-1.6528	5	1	0.00326797	36232	Sod3
GO:0000305	response to oxygen radical	0.191513	-1.6528	5	1	0.00326797	36232	Sod3
GO:0019789	SUMO transferase activity	0.191513	-1.6528	5	1	0.00326797	32487	CG42299
GO:0032933	SREBP signaling pathway	0.191513	-1.6528	5	1	0.00326797	40155	SREBP
GO:0046461	neutral lipid catabolic process	0.191513	-1.6528	5	1	0.00326797	32343	inaE
GO:0035271	ring gland development	0.191513	-1.6528	5	1	0.00326797	31227	gt
GO:0006108	malate metabolic process	0.191513	-1.6528	5	1	0.00326797	3772542	Menl-1
GO:0046464	acylglycerol catabolic process	0.191513	-1.6528	5	1	0.00326797	32343	inaE
GO:0009071	serine family amino acid catabolic process	0.191513	-1.6528	5	1	0.00326797	41253	CG3999
GO:1903035	negative regulation of response to wounding	0.191513	-1.6528	5	1	0.00326797	42820	CG34355
GO:0008637	apoptotic mitochondrial changes	0.191513	-1.6528	5	1	0.00326797	48572	Hsp60B
GO:0071501	cellular response to sterol depletion	0.191513	-1.6528	5	1	0.00326797	40155	SREBP
GO:1901070	guanosine-containing compound biosynthetic process	0.191513	-1.6528	5	1	0.00326797	32396	nmdyn-D6
GO:0043704	photoreceptor cell fate specification	0.191513	-1.6528	5	1	0.00326797	43812	ey
GO:0051383	kinetochore organization	0.191513	-1.6528	5	1	0.00326797	36329	Cam
GO:0016556	mRNA modification	0.191513	-1.6528	5	1	0.00326797	31130	Adar
GO:0010455	positive regulation of cell fate commitment	0.191513	-1.6528	5	1	0.00326797	38244	Rap1
GO:0046957	negative phototaxis	0.191513	-1.6528	5	1	0.00326797	33571	tim
GO:0006991	response to sterol depletion	0.191513	-1.6528	5	1	0.00326797	40155	SREBP
GO:0060253	negative regulation of glial cell proliferation	0.191513	-1.6528	5	1	0.00326797	41783	kibra
GO:0014014	negative regulation of gliogenesis	0.191513	-1.6528	5	1	0.00326797	41783	kibra
GO:0009713	catechol-containing compound biosynthetic process	0.191513	-1.6528	5	1	0.00326797	31718	Tbh
GO:0048499	synaptic vesicle membrane organization	0.191513	-1.6528	5	1	0.00326797	45928	shi
GO:0007168	receptor guanylyl cyclase signaling pathway	0.191513	-1.6528	5	1	0.00326797	5740349	CG34357
GO:0032204	regulation of telomere maintenance	0.191513	-1.6528	5	1	0.00326797	31942	ZAP3
GO:0042060	wound healing	0.193995	-1.63993	74	5	0.0163399	3.82234e+26	Cht2,CG11089,Cht5,Sxl,Mmp1
GO:1901361	organic cyclic compound catabolic process	0.194472	-1.63747	134	8	0.0261438	3.65444e+39	AGO1,DhpD,cu,Sid,DCP2,CG6330,CG8665,Tbh
GO:0002920	regulation of humoral immune response	0.194681	-1.63639	55	4	0.0130719	4.34154e+19	Doa,Dro,vvl,Pli
GO:1903311	regulation of mRNA metabolic process	0.196537	-1.6269	94	6	0.0196078	3.77814e+31	TBPH,CG9705,pps,Sxl,Doa,bol
GO:0045185	maintenance of protein location	0.198315	-1.6179	37	3	0.00980392	311294534338978	Scgdelta,pk,rhea
GO:0046579	positive regulation of Ras protein signal transduction	0.198315	-1.6179	37	3	0.00980392	374514213733534	MESK2,CG43102,CG34393
GO:0051057	positive regulation of small GTPase mediated signal transduction	0.198315	-1.6179	37	3	0.00980392	421373353437451	CG43102,CG34393,MESK2
GO:0033500	carbohydrate homeostasis	0.198315	-1.6179	37	3	0.00980392	438124170932221	ey,foxo,CkIalpha
GO:0009116	nucleoside metabolic process	0.198315	-1.6179	37	3	0.00980392	432403239632083	CG6330,nmdyn-D6,dlg1
GO:1901800	positive regulation of proteasomal protein catabolic process	0.198315	-1.6179	37	3	0.00980392	320473156732221	Rpt3,Rpt4,CkIalpha
GO:0007483	genital disc morphogenesis	0.201392	-1.6025	20	2	0.00653595	3550542542	scaf,lbe
GO:1903706	regulation of hemopoiesis	0.201392	-1.6025	20	2	0.00653595	3987041085	PGRP-SB1,neur
GO:0072528	pyrimidine-containing compound biosynthetic process	0.201392	-1.6025	20	2	0.00653595	4316532396	Dak1,nmdyn-D6
GO:0009161	ribonucleoside monophosphate metabolic process	0.201392	-1.6025	20	2	0.00653595	4297332083	CG11089,dlg1
GO:0046621	negative regulation of organ growth	0.201392	-1.6025	20	2	0.00653595	3208341783	dlg1,kibra
GO:0008347	glial cell migration	0.201392	-1.6025	20	2	0.00653595	4381232400	ey,NetB
GO:0010927	cellular component assembly involved in morphogenesis	0.202165	-1.59867	115	7	0.0228758	2.76867e+36	Pxd,up,Scgdelta,Muc4B,rhea,shi,Cp36
GO:0007304	chorion-containing eggshell formation	0.203041	-1.59435	95	6	0.0196078	4.95053e+31	fs(2)ltoPP43,Pxd,Cp36,Muc4B,Cp7Fb,shi
GO:0045732	positive regulation of protein catabolic process	0.203325	-1.59295	56	4	0.0130719	3.20473e+19	Rpt3,CkIalpha,Oda,Rpt4
GO:0007606	sensory perception of chemical stimulus	0.20668	-1.57658	157	9	0.0294118	3.89353e+44	Gr66a,rdgA,norpA,Cam,Dyrk2,rdgB,dpr8,Obp56e,Or49b
GO:0007517	muscle organ development	0.208773	-1.56651	76	5	0.0163399	4.23274e+24	Dys,rhea,vkg,lbe,up
GO:0031330	negative regulation of cellular catabolic process	0.209172	-1.5646	38	3	0.00980392	395503778139049	Nprl3,TBPH,bol
GO:0030239	myofibril assembly	0.209172	-1.5646	38	3	0.00980392	311293897832314	Scgdelta,rhea,up
GO:0042052	rhabdomere development	0.209172	-1.5646	38	3	0.00980392	3.67714e+16	SP2353,eys,Cam
GO:0008652	cellular amino acid biosynthetic process	0.209172	-1.5646	38	3	0.00980392	390853848442783	aay,Gad1,CG10184
GO:0051051	negative regulation of transport	0.209172	-1.5646	38	3	0.00980392	382443565335758	Rap1,cos,CG8726
GO:0008593	regulation of Notch signaling pathway	0.212079	-1.55079	57	4	0.0130719	3.20834e+19	dlg1,Hipk,neur,Tsp86D
GO:0043062	extracellular structure organization	0.212079	-1.55079	57	4	0.0130719	3.37265e+19	vkg,shi,Cp36,Mmp1
GO:0030703	eggshell formation	0.216278	-1.53119	97	6	0.0196078	4.95053e+31	fs(2)ltoPP43,Pxd,Cp36,Muc4B,shi,Cp7Fb
GO:0043484	regulation of RNA splicing	0.216298	-1.5311	77	5	0.0163399	3.77218e+26	Sxl,Doa,pps,Pcf11,TBPH
GO:0003012	muscle system process	0.216853	-1.52854	21	2	0.00653595	3231435814	up,CG2121
GO:0017085	response to insecticide	0.216853	-1.52854	21	2	0.00653595	3893535715	Gr66a,LRR
GO:0006458	'de novo' protein folding	0.216853	-1.52854	21	2	0.00653595	4857232133	Hsp60B,Hsc70-3
GO:0050920	regulation of chemotaxis	0.216853	-1.52854	21	2	0.00653595	4534332400	pk,NetB
GO:0009112	nucleobase metabolic process	0.216853	-1.52854	21	2	0.00653595	4316540528	Dak1,DhpD
GO:0009119	ribonucleoside metabolic process	0.216853	-1.52854	21	2	0.00653595	3208332396	dlg1,nmdyn-D6
GO:0042278	purine nucleoside metabolic process	0.216853	-1.52854	21	2	0.00653595	3239632083	nmdyn-D6,dlg1
GO:0098739	import across plasma membrane	0.216853	-1.52854	21	2	0.00653595	4897135376	Atpalpha,Nhe2
GO:0031124	mRNA 3'-end processing	0.216853	-1.52854	21	2	0.00653595	3665838968	Pcf11,ZC3H3
GO:0007620	copulation	0.216853	-1.52854	21	2	0.00653595	24664733571	antr,tim
GO:1901568	fatty acid derivative metabolic process	0.216853	-1.52854	21	2	0.00653595	4283332343	CG12268,inaE
GO:0001737	establishment of imaginal disc-derived wing hair orientation	0.216853	-1.52854	21	2	0.00653595	4534334166	pk,fy
GO:0016241	regulation of macroautophagy	0.216853	-1.52854	21	2	0.00653595	3955041709	Nprl3,foxo
GO:0042446	hormone biosynthetic process	0.216853	-1.52854	21	2	0.00653595	3646741709	GstE14,foxo
GO:0008654	phospholipid biosynthetic process	0.220158	-1.51341	39	3	0.00980392	313763567131826	norpA,Inos,rdgA
GO:1903052	positive regulation of proteolysis involved in cellular protein catabolic process	0.220158	-1.51341	39	3	0.00980392	315673222132047	Rpt4,CkIalpha,Rpt3
GO:1901606	alpha-amino acid catabolic process	0.220158	-1.51341	39	3	0.00980392	412533848442783	CG3999,Gad1,CG10184
GO:0019827	stem cell population maintenance	0.223906	-1.49653	78	5	0.0163399	3.82444e+24	Rap1,BHD,AGO1,foxo,neur
GO:0098727	maintenance of cell number	0.223906	-1.49653	78	5	0.0163399	3.82444e+24	Rap1,AGO1,BHD,foxo,neur
GO:0030728	ovulation	0.225182	-1.49085	6	1	0.00326797	31718	Tbh
GO:0071875	adrenergic receptor signaling pathway	0.225182	-1.49085	6	1	0.00326797	38539	DopEcR
GO:0060612	adipose tissue development	0.225182	-1.49085	6	1	0.00326797	37949	Mmp1
GO:0006577	amino-acid betaine metabolic process	0.225182	-1.49085	6	1	0.00326797	44620	CG14630
GO:0061963	regulation of entry into reproductive diapause	0.225182	-1.49085	6	1	0.00326797	41709	foxo
GO:0005391	sodium:potassium-exchanging ATPase activity	0.225182	-1.49085	6	1	0.00326797	48971	Atpalpha
GO:0035249	synaptic transmission, glutamatergic	0.225182	-1.49085	6	1	0.00326797	43822	CG11155
GO:0010248	establishment or maintenance of transmembrane electrochemical gradient	0.225182	-1.49085	6	1	0.00326797	48971	Atpalpha
GO:0150008	bulk synaptic vesicle endocytosis	0.225182	-1.49085	6	1	0.00326797	45928	shi
GO:0010603	regulation of cytoplasmic mRNA processing body assembly	0.225182	-1.49085	6	1	0.00326797	39722	DCP2
GO:0090559	regulation of membrane permeability	0.225182	-1.49085	6	1	0.00326797	39335	CG14130
GO:0060026	convergent extension	0.225182	-1.49085	6	1	0.00326797	35881	Ggamma1
GO:0061883	clathrin-dependent endocytosis involved in vitellogenesis	0.225182	-1.49085	6	1	0.00326797	45928	shi
GO:0071277	cellular response to calcium ion	0.225182	-1.49085	6	1	0.00326797	33473	Syt1
GO:0007503	fat body development	0.225182	-1.49085	6	1	0.00326797	37949	Mmp1
GO:0035203	regulation of lamellocyte differentiation	0.225182	-1.49085	6	1	0.00326797	41085	neur
GO:0045823	positive regulation of heart contraction	0.225182	-1.49085	6	1	0.00326797	250710	Proc
GO:0055078	sodium ion homeostasis	0.225182	-1.49085	6	1	0.00326797	48971	Atpalpha
GO:0031646	positive regulation of nervous system process	0.225182	-1.49085	6	1	0.00326797	36054	egr
GO:0046902	regulation of mitochondrial membrane permeability	0.225182	-1.49085	6	1	0.00326797	39335	CG14130
GO:0043266	regulation of potassium ion transport	0.225182	-1.49085	6	1	0.00326797	35814	CG2121
GO:0043519	regulation of myosin II filament organization	0.225182	-1.49085	6	1	0.00326797	35881	Ggamma1
GO:0030007	cellular potassium ion homeostasis	0.225182	-1.49085	6	1	0.00326797	48971	Atpalpha
GO:0001764	neuron migration	0.225182	-1.49085	6	1	0.00326797	41932	CG45105
GO:0019388	galactose catabolic process	0.225182	-1.49085	6	1	0.00326797	32345	CG10996
GO:0009437	carnitine metabolic process	0.225182	-1.49085	6	1	0.00326797	44620	CG14630
GO:0070922	small RNA loading onto RISC	0.225182	-1.49085	6	1	0.00326797	37009	HPS4
GO:0046825	regulation of protein export from nucleus	0.225182	-1.49085	6	1	0.00326797	38968	ZC3H3
GO:0033499	galactose catabolic process via UDP-galactose	0.225182	-1.49085	6	1	0.00326797	32345	CG10996
GO:0050918	positive chemotaxis	0.225182	-1.49085	6	1	0.00326797	32400	NetB
GO:0046683	response to organophosphorus	0.225182	-1.49085	6	1	0.00326797	38244	Rap1
GO:2000104	negative regulation of DNA-dependent DNA replication	0.225182	-1.49085	6	1	0.00326797	33571	tim
GO:0036376	sodium ion export across plasma membrane	0.225182	-1.49085	6	1	0.00326797	48971	Atpalpha
GO:0046460	neutral lipid biosynthetic process	0.225182	-1.49085	6	1	0.00326797	31376	norpA
GO:1903524	positive regulation of blood circulation	0.225182	-1.49085	6	1	0.00326797	250710	Proc
GO:0016057	regulation of membrane potential in photoreceptor cell	0.225182	-1.49085	6	1	0.00326797	36589	Ih
GO:0035204	negative regulation of lamellocyte differentiation	0.225182	-1.49085	6	1	0.00326797	41085	neur
GO:0030042	actin filament depolymerization	0.225182	-1.49085	6	1	0.00326797	32861	CG6873
GO:0038202	TORC1 signaling	0.225182	-1.49085	6	1	0.00326797	39550	Nprl3
GO:0051966	regulation of synaptic transmission, glutamatergic	0.225182	-1.49085	6	1	0.00326797	36589	Ih
GO:0140115	export across plasma membrane	0.225182	-1.49085	6	1	0.00326797	48971	Atpalpha
GO:1903146	regulation of autophagy of mitochondrion	0.225182	-1.49085	6	1	0.00326797	40155	SREBP
GO:0071329	cellular response to sucrose stimulus	0.225182	-1.49085	6	1	0.00326797	38539	DopEcR
GO:0051438	regulation of ubiquitin-protein transferase activity	0.225182	-1.49085	6	1	0.00326797	37344	Fem-1
GO:0060402	calcium ion transport into cytosol	0.225182	-1.49085	6	1	0.00326797	33204	Plc21C
GO:0045614	negative regulation of plasmatocyte differentiation	0.225182	-1.49085	6	1	0.00326797	41085	neur
GO:0097553	calcium ion transmembrane import into cytosol	0.225182	-1.49085	6	1	0.00326797	33204	Plc21C
GO:0042135	neurotransmitter catabolic process	0.225182	-1.49085	6	1	0.00326797	41253	CG3999
GO:0008324	cation transmembrane transporter activity	0.225182	-1.49085	6	1	0.00326797	48971	Atpalpha
GO:0016572	histone phosphorylation	0.225182	-1.49085	6	1	0.00326797	318206	Tlk
GO:0004935	adrenergic receptor activity	0.225182	-1.49085	6	1	0.00326797	38539	DopEcR
GO:0046463	acylglycerol biosynthetic process	0.225182	-1.49085	6	1	0.00326797	31376	norpA
GO:0045613	regulation of plasmatocyte differentiation	0.225182	-1.49085	6	1	0.00326797	41085	neur
GO:0071324	cellular response to disaccharide stimulus	0.225182	-1.49085	6	1	0.00326797	38539	DopEcR
GO:2000369	regulation of clathrin-dependent endocytosis	0.225182	-1.49085	6	1	0.00326797	31376	norpA
GO:0006883	cellular sodium ion homeostasis	0.225182	-1.49085	6	1	0.00326797	48971	Atpalpha
GO:0009148	pyrimidine nucleoside triphosphate biosynthetic process	0.225182	-1.49085	6	1	0.00326797	32396	nmdyn-D6
GO:0007163	establishment or maintenance of cell polarity	0.226383	-1.48553	182	10	0.0326797	3.41663e+49	fy,dlg1,Ggamma1,CadN2,scaf,CG45105,fred,Dys,ana2,pk
GO:0032535	regulation of cellular component size	0.227491	-1.48065	140	8	0.0261438	3.28655e+39	CG6891,shi,CG1227,Nprl3,Pvf3,gt,foxo,pk
GO:0034401	chromatin organization involved in regulation of transcription	0.229893	-1.47014	59	4	0.0130719	3.65444e+20	AGO1,HPS4,Tlk,gpp
GO:0001666	response to hypoxia	0.231258	-1.46422	40	3	0.00980392	311303343445668	Adar,Slh,Vha68-1
GO:0009895	negative regulation of catabolic process	0.231258	-1.46422	40	3	0.00980392	395503778139049	Nprl3,TBPH,bol
GO:1901657	glycosyl compound metabolic process	0.231258	-1.46422	40	3	0.00980392	320833239643240	dlg1,nmdyn-D6,CG6330
GO:0031099	regeneration	0.232414	-1.45924	22	2	0.00653595	377218037949	Sxl,Mmp1
GO:0045752	positive regulation of Toll signaling pathway	0.232414	-1.45924	22	2	0.00653595	4341542821	Doa,Pli
GO:0033157	regulation of intracellular protein transport	0.232414	-1.45924	22	2	0.00653595	3357138968	tim,ZC3H3
GO:0044270	cellular nitrogen compound catabolic process	0.232461	-1.45903	120	7	0.0228758	4.05284e+34	DhpD,CG6330,DCP2,AGO1,CG8665,cu,Sid
GO:0090407	organophosphate biosynthetic process	0.233184	-1.45593	141	8	0.0261438	4.31653e+41	Dak1,norpA,CG11089,CG34357,rdgA,Inos,nmdyn-D6,Plc21C
GO:0010608	posttranscriptional regulation of gene expression	0.233184	-1.45593	141	8	0.0261438	3.70094e+41	HPS4,AGO1,TBPH,bol,CG9705,Sxl,Hsc70-3,DCP2
GO:0035316	non-sensory hair organization	0.242458	-1.41693	41	3	0.00980392	314293416645343	ovo,fy,pk
GO:0035315	hair cell differentiation	0.242458	-1.41693	41	3	0.00980392	453433416631429	pk,fy,ovo
GO:0008039	synaptic target recognition	0.242458	-1.41693	41	3	0.00980392	453263240033995	Lsp2,NetB,Pvf3
GO:0032102	negative regulation of response to external stimulus	0.242458	-1.41693	41	3	0.00980392	428204282136771	CG34355,Pli,SP2353
GO:0045861	negative regulation of proteolysis	0.242458	-1.41693	41	3	0.00980392	356024980335250	Spn42De,Spn55B,Tep5
GO:0040029	regulation of gene expression, epigenetic	0.24499	-1.40654	122	7	0.0228758	3.21334e+37	Hsc70-3,Sxl,DCP2,HPS4,AGO1,Tlk,gpp
GO:0046700	heterocycle catabolic process	0.24499	-1.40654	122	7	0.0228758	3.97224e+34	DCP2,AGO1,CG8665,CG6330,Sid,cu,DhpD
GO:0030111	regulation of Wnt signaling pathway	0.247189	-1.3976	81	5	0.0163399	3.75374e+24	Swim,Hipk,Dyrk2,CkIalpha,ebd1
GO:1903522	regulation of blood circulation	0.24804	-1.39416	23	2	0.00653595	33571250710	tim,Proc
GO:0060260	regulation of transcription initiation from RNA polymerase II promoter	0.24804	-1.39416	23	2	0.00653595	3156732047	Rpt4,Rpt3
GO:0035162	embryonic hemopoiesis	0.24804	-1.39416	23	2	0.00653595	3399538244	Pvf3,Rap1
GO:0030433	ubiquitin-dependent ERAD pathway	0.24804	-1.39416	23	2	0.00653595	3156732133	Rpt4,Hsc70-3
GO:0030641	regulation of cellular pH	0.24804	-1.39416	23	2	0.00653595	4566835376	Vha68-1,Nhe2
GO:0097237	cellular response to toxic substance	0.24804	-1.39416	23	2	0.00653595	3632936232	Cam,Sod3
GO:0017157	regulation of exocytosis	0.24804	-1.39416	23	2	0.00653595	3347338244	Syt1,Rap1
GO:0050912	detection of chemical stimulus involved in sensory perception of taste	0.24804	-1.39416	23	2	0.00653595	3137638935	norpA,Gr66a
GO:0008016	regulation of heart contraction	0.24804	-1.39416	23	2	0.00653595	25071033571	Proc,tim
GO:1901215	negative regulation of neuron death	0.24804	-1.39416	23	2	0.00653595	574054437781	futsch,TBPH
GO:0006885	regulation of pH	0.24804	-1.39416	23	2	0.00653595	4566835376	Vha68-1,Nhe2
GO:2000142	regulation of DNA-templated transcription, initiation	0.24804	-1.39416	23	2	0.00653595	3156732047	Rpt4,Rpt3
GO:0042026	protein refolding	0.24804	-1.39416	23	2	0.00653595	3213348572	Hsc70-3,Hsp60B
GO:0019722	calcium-mediated signaling	0.24804	-1.39416	23	2	0.00653595	3137636329	norpA,Cam
GO:1902115	regulation of organelle assembly	0.24804	-1.39416	23	2	0.00653595	3972239550	DCP2,Nprl3
GO:0006694	steroid biosynthetic process	0.24804	-1.39416	23	2	0.00653595	3646741709	GstE14,foxo
GO:1903364	positive regulation of cellular protein catabolic process	0.253745	-1.37143	42	3	0.00980392	315673222132047	Rpt4,CkIalpha,Rpt3
GO:0009063	cellular amino acid catabolic process	0.253745	-1.37143	42	3	0.00980392	427833848441253	CG10184,Gad1,CG3999
GO:0042461	photoreceptor cell development	0.255088	-1.36615	82	5	0.0163399	3.67714e+26	SP2353,Doa,eys,CadN2,Cam
GO:0008049	male courtship behavior	0.257264	-1.35765	62	4	0.0130719	3.20833e+19	dlg1,Adar,Tbh,Gr66a
GO:1902284	neuron projection extension involved in neuron projection guidance	0.257453	-1.35692	7	1	0.00326797	35071	CadN2
GO:0023058	adaptation of signaling pathway	0.257453	-1.35692	7	1	0.00326797	36329	Cam
GO:0016242	negative regulation of macroautophagy	0.257453	-1.35692	7	1	0.00326797	39550	Nprl3
GO:0017158	regulation of calcium ion-dependent exocytosis	0.257453	-1.35692	7	1	0.00326797	33473	Syt1
GO:0006801	superoxide metabolic process	0.257453	-1.35692	7	1	0.00326797	36232	Sod3
GO:0061448	connective tissue development	0.257453	-1.35692	7	1	0.00326797	37949	Mmp1
GO:0010888	negative regulation of lipid storage	0.257453	-1.35692	7	1	0.00326797	41709	foxo
GO:0051592	response to calcium ion	0.257453	-1.35692	7	1	0.00326797	33473	Syt1
GO:0006145	purine nucleobase catabolic process	0.257453	-1.35692	7	1	0.00326797	40528	DhpD
GO:0006379	mRNA cleavage	0.257453	-1.35692	7	1	0.00326797	36544	AGO1
GO:0070936	protein K48-linked ubiquitination	0.257453	-1.35692	7	1	0.00326797	42821	Pli
GO:0035418	protein localization to synapse	0.257453	-1.35692	7	1	0.00326797	32083	dlg1
GO:0006353	DNA-templated transcription, termination	0.257453	-1.35692	7	1	0.00326797	36658	Pcf11
GO:0060628	regulation of ER to Golgi vesicle-mediated transport	0.257453	-1.35692	7	1	0.00326797	33434	Slh
GO:1902410	mitotic cytokinetic process	0.257453	-1.35692	7	1	0.00326797	45928	shi
GO:0042401	cellular biogenic amine biosynthetic process	0.257453	-1.35692	7	1	0.00326797	31718	Tbh
GO:0048562	embryonic organ morphogenesis	0.257453	-1.35692	7	1	0.00326797	37949	Mmp1
GO:0006012	galactose metabolic process	0.257453	-1.35692	7	1	0.00326797	32345	CG10996
GO:0004866	endopeptidase inhibitor activity	0.257453	-1.35692	7	1	0.00326797	35250	Tep5
GO:0048644	muscle organ morphogenesis	0.257453	-1.35692	7	1	0.00326797	32314	up
GO:1905953	negative regulation of lipid localization	0.257453	-1.35692	7	1	0.00326797	41709	foxo
GO:0034453	microtubule anchoring	0.257453	-1.35692	7	1	0.00326797	35878	ana2
GO:0015179	L-amino acid transmembrane transporter activity	0.257453	-1.35692	7	1	0.00326797	36006	CG1698
GO:0032411	positive regulation of transporter activity	0.257453	-1.35692	7	1	0.00326797	36329	Cam
GO:2000637	positive regulation of gene silencing by miRNA	0.257453	-1.35692	7	1	0.00326797	40793	gpp
GO:0009147	pyrimidine nucleoside triphosphate metabolic process	0.257453	-1.35692	7	1	0.00326797	32396	nmdyn-D6
GO:0060401	cytosolic calcium ion transport	0.257453	-1.35692	7	1	0.00326797	33204	Plc21C
GO:0014866	skeletal myofibril assembly	0.257453	-1.35692	7	1	0.00326797	32314	up
GO:0006984	ER-nucleus signaling pathway	0.257453	-1.35692	7	1	0.00326797	40155	SREBP
GO:0009309	amine biosynthetic process	0.257453	-1.35692	7	1	0.00326797	31718	Tbh
GO:0045678	positive regulation of R7 cell differentiation	0.257453	-1.35692	7	1	0.00326797	38244	Rap1
GO:0032414	positive regulation of ion transmembrane transporter activity	0.257453	-1.35692	7	1	0.00326797	36329	Cam
GO:0048846	axon extension involved in axon guidance	0.257453	-1.35692	7	1	0.00326797	35071	CadN2
GO:0051054	positive regulation of DNA metabolic process	0.257453	-1.35692	7	1	0.00326797	31429	ovo
GO:0098700	neurotransmitter loading into synaptic vesicle	0.257453	-1.35692	7	1	0.00326797	36574	VGAT
GO:2000300	regulation of synaptic vesicle exocytosis	0.257453	-1.35692	7	1	0.00326797	38244	Rap1
GO:0050686	negative regulation of mRNA processing	0.257453	-1.35692	7	1	0.00326797	3772180	Sxl
GO:0032368	regulation of lipid transport	0.257453	-1.35692	7	1	0.00326797	43105	LpR2
GO:0046831	regulation of RNA export from nucleus	0.257453	-1.35692	7	1	0.00326797	38968	ZC3H3
GO:0046671	negative regulation of retinal cell programmed cell death	0.257453	-1.35692	7	1	0.00326797	31376	norpA
GO:0007477	notum development	0.257453	-1.35692	7	1	0.00326797	35505	scaf
GO:0007561	imaginal disc eversion	0.257453	-1.35692	7	1	0.00326797	37949	Mmp1
GO:0046673	negative regulation of compound eye retinal cell programmed cell death	0.257453	-1.35692	7	1	0.00326797	31376	norpA
GO:0060627	regulation of vesicle-mediated transport	0.257609	-1.35631	103	6	0.0196078	3.82443e+29	Rap1,norpA,Syt1,tim,Slh,neur
GO:0045448	mitotic cell cycle, embryonic	0.263699	-1.33295	24	2	0.00653595	45928318206	shi,Tlk
GO:0031570	DNA integrity checkpoint	0.263699	-1.33295	24	2	0.00653595	4079333571	gpp,tim
GO:0009123	nucleoside monophosphate metabolic process	0.263699	-1.33295	24	2	0.00653595	4297332083	CG11089,dlg1
GO:0022407	regulation of cell-cell adhesion	0.263699	-1.33295	24	2	0.00653595	3824432083	Rap1,dlg1
GO:0051294	establishment of spindle orientation	0.263699	-1.33295	24	2	0.00653595	3208335878	dlg1,ana2
GO:0070050	neuron cellular homeostasis	0.263699	-1.33295	24	2	0.00653595	3320436054	Plc21C,egr
GO:0045880	positive regulation of smoothened signaling pathway	0.263699	-1.33295	24	2	0.00653595	377218038070	Sxl,Hipk
GO:0040001	establishment of mitotic spindle localization	0.263699	-1.33295	24	2	0.00653595	3208335878	dlg1,ana2
GO:0007526	larval somatic muscle development	0.263699	-1.33295	24	2	0.00653595	4103838978	nom,rhea
GO:0061136	regulation of proteasomal protein catabolic process	0.265105	-1.32763	43	3	0.00980392	320473156732221	Rpt3,Rpt4,CkIalpha
GO:0007474	imaginal disc-derived wing vein specification	0.265105	-1.32763	43	3	0.00980392	423273162440217	Dys,Atx-1,Su(var)3-3
GO:0060968	regulation of gene silencing	0.266532	-1.32226	63	4	0.0130719	3.70094e+19	HPS4,gpp,Adar,Su(var)3-3
GO:0050954	sensory perception of mechanical stimulus	0.266532	-1.32226	63	4	0.0130719	3.63293e+19	Cam,Myo10A,rdgA,Atpalpha
GO:0051606	detection of stimulus	0.274336	-1.2934	148	8	0.0261438	3.13763e+39	norpA,rdgA,Gr66a,Or49b,shakB,inaE,Cam,rdgB
GO:0007525	somatic muscle development	0.27586	-1.28786	64	4	0.0130719	3.89784e+19	rhea,ebd1,nom,foxo
GO:0006650	glycerophospholipid metabolic process	0.27586	-1.28786	64	4	0.0130719	3.23404e+19	rdgB,CG9389,rdgA,norpA
GO:0019216	regulation of lipid metabolic process	0.276525	-1.28546	44	3	0.00980392	401554170939550	SREBP,foxo,Nprl3
GO:0009913	epidermal cell differentiation	0.276525	-1.28546	44	3	0.00980392	314293416645343	ovo,fy,pk
GO:0036293	response to decreased oxygen levels	0.276525	-1.28546	44	3	0.00980392	456683113033434	Vha68-1,Adar,Slh
GO:0008587	imaginal disc-derived wing margin morphogenesis	0.276525	-1.28546	44	3	0.00980392	389783807037929	rhea,Hipk,pio
GO:0031667	response to nutrient levels	0.277178	-1.2831	127	7	0.0228758	4.29524e+34	Ets96B,foxo,shi,Nprl3,DopEcR,Ggamma1,Ih
GO:0051050	positive regulation of transport	0.279033	-1.27643	106	6	0.0196078	3.13763e+29	norpA,Syt1,LpR2,Cam,tim,neur
GO:0045926	negative regulation of growth	0.279134	-1.27606	85	5	0.0163399	3.20834e+24	dlg1,TBPH,kibra,gt,foxo
GO:0051298	centrosome duplication	0.279361	-1.27525	25	2	0.00653595	3587836329	ana2,Cam
GO:0016318	ommatidial rotation	0.279361	-1.27525	25	2	0.00653595	3507133613	CadN2,fred
GO:0016476	regulation of embryonic cell shape	0.279361	-1.27525	25	2	0.00653595	3824435505	Rap1,scaf
GO:0034599	cellular response to oxidative stress	0.279361	-1.27525	25	2	0.00653595	3623241709	Sod3,foxo
GO:0002807	positive regulation of antimicrobial peptide biosynthetic process	0.279361	-1.27525	25	2	0.00653595	3663538752	Dro,vvl
GO:0036099	female germ-line stem cell population maintenance	0.279361	-1.27525	25	2	0.00653595	3654441709	AGO1,foxo
GO:0051260	protein homooligomerization	0.279361	-1.27525	25	2	0.00653595	4108533599	neur,Shaw
GO:0051480	regulation of cytosolic calcium ion concentration	0.279361	-1.27525	25	2	0.00653595	3137633204	norpA,Plc21C
GO:0050808	synapse organization	0.280379	-1.27161	149	8	0.0261438	3.37954e+41	DIP-theta,AGO1,futsch,dlg1,Atpalpha,Gad1,TBPH,dpr8
GO:0022603	regulation of anatomical structure morphogenesis	0.283005	-1.26229	193	10	0.0326797	3.55054e+49	scaf,neur,ovo,vvl,pk,norpA,NetB,lbe,Ggamma1,Rap1
GO:0009991	response to extracellular stimulus	0.283745	-1.25968	128	7	0.0228758	4.29524e+34	Ets96B,foxo,shi,Nprl3,Ggamma1,DopEcR,Ih
GO:0016331	morphogenesis of embryonic epithelium	0.286265	-1.25084	107	6	0.0196078	3.82444e+29	Rap1,Ggamma1,dlg1,Mmp1,scaf,Myo10A
GO:0050803	regulation of synapse structure or activity	0.286458	-1.25017	150	8	0.0261438	4.38223e+41	CG11155,aru,futsch,shi,dlg1,TBPH,metro,Syt1
GO:0060538	skeletal muscle organ development	0.287993	-1.24482	45	3	0.00980392	337264254238978	vkg,lbe,rhea
GO:0098664	G protein-coupled serotonin receptor signaling pathway	0.288384	-1.24346	8	1	0.00326797	37191	5-HT1B
GO:0043433	negative regulation of DNA-binding transcription factor activity	0.288384	-1.24346	8	1	0.00326797	35653	cos
GO:0060148	positive regulation of posttranscriptional gene silencing	0.288384	-1.24346	8	1	0.00326797	40793	gpp
GO:0071361	cellular response to ethanol	0.288384	-1.24346	8	1	0.00326797	36329	Cam
GO:2000035	regulation of stem cell division	0.288384	-1.24346	8	1	0.00326797	3772180	Sxl
GO:0048096	chromatin-mediated maintenance of transcription	0.288384	-1.24346	8	1	0.00326797	40793	gpp
GO:0010565	regulation of cellular ketone metabolic process	0.288384	-1.24346	8	1	0.00326797	40155	SREBP
GO:0060251	regulation of glial cell proliferation	0.288384	-1.24346	8	1	0.00326797	41783	kibra
GO:0000289	nuclear-transcribed mRNA poly(A) tail shortening	0.288384	-1.24346	8	1	0.00326797	41339	cu
GO:1904589	regulation of protein import	0.288384	-1.24346	8	1	0.00326797	33571	tim
GO:0048036	central complex development	0.288384	-1.24346	8	1	0.00326797	43812	ey
GO:0008062	eclosion rhythm	0.288384	-1.24346	8	1	0.00326797	33571	tim
GO:0072175	epithelial tube formation	0.288384	-1.24346	8	1	0.00326797	37949	Mmp1
GO:0004993	G protein-coupled serotonin receptor activity	0.288384	-1.24346	8	1	0.00326797	37191	5-HT1B
GO:0055075	potassium ion homeostasis	0.288384	-1.24346	8	1	0.00326797	48971	Atpalpha
GO:0046693	sperm storage	0.288384	-1.24346	8	1	0.00326797	246647	antr
GO:0032239	regulation of nucleobase-containing compound transport	0.288384	-1.24346	8	1	0.00326797	38968	ZC3H3
GO:2000253	positive regulation of feeding behavior	0.288384	-1.24346	8	1	0.00326797	41709	foxo
GO:0046365	monosaccharide catabolic process	0.288384	-1.24346	8	1	0.00326797	32345	CG10996
GO:0045175	basal protein localization	0.288384	-1.24346	8	1	0.00326797	32083	dlg1
GO:0046667	compound eye retinal cell programmed cell death	0.288384	-1.24346	8	1	0.00326797	45928	shi
GO:0010496	intercellular transport	0.288384	-1.24346	8	1	0.00326797	33062	shakB
GO:0042306	regulation of protein import into nucleus	0.288384	-1.24346	8	1	0.00326797	33571	tim
GO:1904064	positive regulation of cation transmembrane transport	0.288384	-1.24346	8	1	0.00326797	36329	Cam
GO:0009068	aspartate family amino acid catabolic process	0.288384	-1.24346	8	1	0.00326797	42783	CG10184
GO:0014013	regulation of gliogenesis	0.288384	-1.24346	8	1	0.00326797	41783	kibra
GO:1900074	negative regulation of neuromuscular synaptic transmission	0.288384	-1.24346	8	1	0.00326797	36054	egr
GO:0007296	vitellogenesis	0.288384	-1.24346	8	1	0.00326797	45928	shi
GO:1903053	regulation of extracellular matrix organization	0.288384	-1.24346	8	1	0.00326797	33022	obst-A
GO:0042073	intraciliary transport	0.288384	-1.24346	8	1	0.00326797	35653	cos
GO:0070071	proton-transporting two-sector ATPase complex assembly	0.288384	-1.24346	8	1	0.00326797	42740	CG13829
GO:0090328	regulation of olfactory learning	0.288384	-1.24346	8	1	0.00326797	36544	AGO1
GO:0044183	protein folding chaperone	0.288384	-1.24346	8	1	0.00326797	32133	Hsc70-3
GO:0006284	base-excision repair	0.288384	-1.24346	8	1	0.00326797	35365	CG9272
GO:0046823	negative regulation of nucleocytoplasmic transport	0.288384	-1.24346	8	1	0.00326797	35653	cos
GO:0031000	response to caffeine	0.288384	-1.24346	8	1	0.00326797	38935	Gr66a
GO:0036270	response to diuretic	0.288384	-1.24346	8	1	0.00326797	38935	Gr66a
GO:0007210	serotonin receptor signaling pathway	0.288384	-1.24346	8	1	0.00326797	37191	5-HT1B
GO:0045943	positive regulation of transcription by RNA polymerase I	0.288384	-1.24346	8	1	0.00326797	31567	Rpt4
GO:0019320	hexose catabolic process	0.288384	-1.24346	8	1	0.00326797	32345	CG10996
GO:0016973	poly(A)+ mRNA export from nucleus	0.288384	-1.24346	8	1	0.00326797	38968	ZC3H3
GO:0050766	positive regulation of phagocytosis	0.288384	-1.24346	8	1	0.00326797	33571	tim
GO:0006207	'de novo' pyrimidine nucleobase biosynthetic process	0.288384	-1.24346	8	1	0.00326797	43165	Dak1
GO:0048738	cardiac muscle tissue development	0.288384	-1.24346	8	1	0.00326797	31129	Scgdelta
GO:0050776	regulation of immune response	0.290351	-1.23667	129	7	0.0228758	3.66354e+34	Dro,vvl,Pli,SP2353,LRR,PGRP-SB1,Doa
GO:1902533	positive regulation of intracellular signal transduction	0.29257	-1.22905	151	8	0.0261438	4.21374e+39	CG43102,BHD,Dhx15,CG34393,DopEcR,Rap1,kibra,MESK2
GO:0007306	eggshell chorion assembly	0.29467	-1.2219	66	4	0.0130719	3.17875e+21	Cp36,shi,Muc4B,Pxd
GO:0045924	regulation of female receptivity	0.294999	-1.22078	26	2	0.00653595	39049246647	bol,antr
GO:0009612	response to mechanical stimulus	0.294999	-1.22078	26	2	0.00653595	3848448971	Gad1,Atpalpha
GO:0034404	nucleobase-containing small molecule biosynthetic process	0.294999	-1.22078	26	2	0.00653595	3239643240	nmdyn-D6,CG6330
GO:0045824	negative regulation of innate immune response	0.294999	-1.22078	26	2	0.00653595	3677142821	SP2353,Pli
GO:0043254	regulation of protein complex assembly	0.295411	-1.21939	87	5	0.0163399	3.97225e+24	DCP2,shi,Rpt3,CG6891,Rpt4
GO:1903050	regulation of proteolysis involved in cellular protein catabolic process	0.299496	-1.20565	46	3	0.00980392	315673222132047	Rpt4,CkIalpha,Rpt3
GO:0031334	positive regulation of protein complex assembly	0.299496	-1.20565	46	3	0.00980392	315673204745928	Rpt4,Rpt3,shi
GO:0002682	regulation of immune system process	0.305077	-1.18719	175	9	0.0294118	3.57154e+44	LRR,PGRP-SB1,Dro,vvl,Pli,SP2353,neur,foxo,Doa
GO:0022604	regulation of cell morphogenesis	0.308192	-1.17703	110	6	0.0196078	3.82445e+29	Rap1,pk,vvl,ovo,scaf,NetB
GO:0032507	maintenance of protein location in cell	0.310587	-1.16929	27	2	0.00653595	3112938978	Scgdelta,rhea
GO:0035330	regulation of hippo signaling	0.310587	-1.16929	27	2	0.00653595	4178338070	kibra,Hipk
GO:0009132	nucleoside diphosphate metabolic process	0.310587	-1.16929	27	2	0.00653595	3208332396	dlg1,nmdyn-D6
GO:0072527	pyrimidine-containing compound metabolic process	0.310587	-1.16929	27	2	0.00653595	3239643165	nmdyn-D6,Dak1
GO:0090288	negative regulation of cellular response to growth factor stimulus	0.310587	-1.16929	27	2	0.00653595	355052768836	scaf,Fs
GO:0015748	organophosphate ester transport	0.310587	-1.16929	27	2	0.00653595	3234038362	rdgB,scramb2
GO:0035023	regulation of Rho protein signal transduction	0.310587	-1.16929	27	2	0.00653595	4213733268	CG43102,aru
GO:0060581	cell fate commitment involved in pattern specification	0.310587	-1.16929	27	2	0.00653595	4108532083	neur,dlg1
GO:0031647	regulation of protein stability	0.311024	-1.16788	47	3	0.00980392	3.80704e+16	Hipk,cos,Sxl
GO:0008360	regulation of cell shape	0.311024	-1.16788	47	3	0.00980392	382443142935505	Rap1,ovo,scaf
GO:0051270	regulation of cellular component movement	0.311845	-1.16525	89	5	0.0163399	4.53434e+24	pk,CG30259,CG18675,Pvf3,NetB
GO:0051146	striated muscle cell differentiation	0.311845	-1.16525	89	5	0.0163399	3.23144e+24	up,foxo,rhea,lbe,Scgdelta
GO:0060179	male mating behavior	0.313638	-1.15952	68	4	0.0130719	3.20834e+19	dlg1,Gr66a,Tbh,Adar
GO:0042176	regulation of protein catabolic process	0.313638	-1.15952	68	4	0.0130719	3.22214e+19	CkIalpha,Oda,Rpt4,Rpt3
GO:0045995	regulation of embryonic development	0.313638	-1.15952	68	4	0.0130719	3.58814e+19	Ggamma1,Rap1,Syt1,scaf
GO:0006964	positive regulation of biosynthetic process of antibacterial peptides active against Gram-negative bacteria	0.318031	-1.14561	9	1	0.00326797	36635	Dro
GO:0060025	regulation of synaptic activity	0.318031	-1.14561	9	1	0.00326797	43822	CG11155
GO:0009220	pyrimidine ribonucleotide biosynthetic process	0.318031	-1.14561	9	1	0.00326797	32396	nmdyn-D6
GO:0001676	long-chain fatty acid metabolic process	0.318031	-1.14561	9	1	0.00326797	32343	inaE
GO:0031623	receptor internalization	0.318031	-1.14561	9	1	0.00326797	45928	shi
GO:0048665	neuron fate specification	0.318031	-1.14561	9	1	0.00326797	43812	ey
GO:0019856	pyrimidine nucleobase biosynthetic process	0.318031	-1.14561	9	1	0.00326797	43165	Dak1
GO:0046666	retinal cell programmed cell death	0.318031	-1.14561	9	1	0.00326797	45928	shi
GO:0110117	positive regulation of compound eye photoreceptor cell differentiation	0.318031	-1.14561	9	1	0.00326797	38244	Rap1
GO:0045611	negative regulation of hemocyte differentiation	0.318031	-1.14561	9	1	0.00326797	41085	neur
GO:0004383	guanylate cyclase activity	0.318031	-1.14561	9	1	0.00326797	5740349	CG34357
GO:0009218	pyrimidine ribonucleotide metabolic process	0.318031	-1.14561	9	1	0.00326797	32396	nmdyn-D6
GO:0007380	specification of segmental identity, head	0.318031	-1.14561	9	1	0.00326797	31227	gt
GO:0032387	negative regulation of intracellular transport	0.318031	-1.14561	9	1	0.00326797	35653	cos
GO:0071322	cellular response to carbohydrate stimulus	0.318031	-1.14561	9	1	0.00326797	38539	DopEcR
GO:0006182	cGMP biosynthetic process	0.318031	-1.14561	9	1	0.00326797	5740349	CG34357
GO:0060967	negative regulation of gene silencing by RNA	0.318031	-1.14561	9	1	0.00326797	37009	HPS4
GO:0045501	regulation of sevenless signaling pathway	0.318031	-1.14561	9	1	0.00326797	38244	Rap1
GO:0099118	microtubule-based protein transport	0.318031	-1.14561	9	1	0.00326797	35653	cos
GO:0030308	negative regulation of cell growth	0.318031	-1.14561	9	1	0.00326797	41709	foxo
GO:1903844	regulation of cellular response to transforming growth factor beta stimulus	0.318031	-1.14561	9	1	0.00326797	38793	BHD
GO:0098840	protein transport along microtubule	0.318031	-1.14561	9	1	0.00326797	35653	cos
GO:0034767	positive regulation of ion transmembrane transport	0.318031	-1.14561	9	1	0.00326797	36329	Cam
GO:0017015	regulation of transforming growth factor beta receptor signaling pathway	0.318031	-1.14561	9	1	0.00326797	38793	BHD
GO:0035158	regulation of tube diameter, open tracheal system	0.318031	-1.14561	9	1	0.00326797	48971	Atpalpha
GO:0009168	purine ribonucleoside monophosphate biosynthetic process	0.318031	-1.14561	9	1	0.00326797	42973	CG11089
GO:0048581	negative regulation of post-embryonic development	0.318031	-1.14561	9	1	0.00326797	41085	neur
GO:0045465	R8 cell differentiation	0.318031	-1.14561	9	1	0.00326797	35071	CadN2
GO:0006697	ecdysone biosynthetic process	0.318031	-1.14561	9	1	0.00326797	41709	foxo
GO:0002028	regulation of sodium ion transport	0.318031	-1.14561	9	1	0.00326797	37979	NKAIN
GO:2001257	regulation of cation channel activity	0.318031	-1.14561	9	1	0.00326797	36329	Cam
GO:0009127	purine nucleoside monophosphate biosynthetic process	0.318031	-1.14561	9	1	0.00326797	42973	CG11089
GO:0046189	phenol-containing compound biosynthetic process	0.318031	-1.14561	9	1	0.00326797	31718	Tbh
GO:0016925	protein sumoylation	0.318031	-1.14561	9	1	0.00326797	32487	CG42299
GO:0046503	glycerolipid catabolic process	0.318031	-1.14561	9	1	0.00326797	32343	inaE
GO:0034764	positive regulation of transmembrane transport	0.318031	-1.14561	9	1	0.00326797	36329	Cam
GO:1990573	potassium ion import across plasma membrane	0.318031	-1.14561	9	1	0.00326797	48971	Atpalpha
GO:0045332	phospholipid translocation	0.318031	-1.14561	9	1	0.00326797	38362	scramb2
GO:0098869	cellular oxidant detoxification	0.318031	-1.14561	9	1	0.00326797	36232	Sod3
GO:1904262	negative regulation of TORC1 signaling	0.318031	-1.14561	9	1	0.00326797	39550	Nprl3
GO:0007193	adenylate cyclase-inhibiting G protein-coupled receptor signaling pathway	0.318031	-1.14561	9	1	0.00326797	37191	5-HT1B
GO:0007613	memory	0.320109	-1.13909	90	5	0.0163399	4.59283e+24	shi,mol,Tbh,aru,neur
GO:0042067	establishment of ommatidial planar polarity	0.322565	-1.13145	48	3	0.00980392	453433361335071	pk,fred,CadN2
GO:0015711	organic anion transport	0.322971	-1.13019	112	6	0.0196078	3.65774e+29	CG8468,CG1698,VGAT,rdgB,scramb2,Mct1
GO:0060828	regulation of canonical Wnt signaling pathway	0.323165	-1.12959	69	4	0.0130719	3.75374e+19	Swim,Hipk,CkIalpha,ebd1
GO:0012501	programmed cell death	0.323862	-1.12744	134	7	0.0228758	3.63295e+34	Cam,Hsp60B,shi,CG14130,CG10209,egr,Sid
GO:0036503	ERAD pathway	0.326104	-1.12054	28	2	0.00653595	3156732133	Rpt4,Hsc70-3
GO:0002805	regulation of antimicrobial peptide biosynthetic process	0.326104	-1.12054	28	2	0.00653595	3663538752	Dro,vvl
GO:0016051	carbohydrate biosynthetic process	0.326104	-1.12054	28	2	0.00653595	3567138249	Inos,CG13937
GO:0051124	synaptic growth at neuromuscular junction	0.326104	-1.12054	28	2	0.00653595	3208348971	dlg1,Atpalpha
GO:0110116	regulation of compound eye photoreceptor cell differentiation	0.326104	-1.12054	28	2	0.00653595	3824441085	Rap1,neur
GO:0032103	positive regulation of response to external stimulus	0.328399	-1.11353	91	5	0.0163399	4.34154e+24	Doa,Dro,vvl,Pli,pk
GO:0007391	dorsal closure	0.328399	-1.11353	91	5	0.0163399	3.20284e+24	Myo10A,scaf,Ggamma1,dlg1,Rap1
GO:0042445	hormone metabolic process	0.334108	-1.09629	49	3	0.00980392	364674170932424	GstE14,foxo,CG9503
GO:1903362	regulation of cellular protein catabolic process	0.334108	-1.09629	49	3	0.00980392	320473156732221	Rpt3,Rpt4,CkIalpha
GO:0051653	spindle localization	0.341527	-1.07433	29	2	0.00653595	3208335878	dlg1,ana2
GO:0051052	regulation of DNA metabolic process	0.341527	-1.07433	29	2	0.00653595	3194231429	ZAP3,ovo
GO:0010959	regulation of metal ion transport	0.341527	-1.07433	29	2	0.00653595	3581437979	CG2121,NKAIN
GO:0051293	establishment of spindle localization	0.341527	-1.07433	29	2	0.00653595	3587832083	ana2,dlg1
GO:0051651	maintenance of location in cell	0.341527	-1.07433	29	2	0.00653595	3897831129	rhea,Scgdelta
GO:0035017	cuticle pattern formation	0.341527	-1.07433	29	2	0.00653595	3361331429	fred,ovo
GO:0000209	protein polyubiquitination	0.342273	-1.07215	71	4	0.0130719	4.05554e+19	CG14646,neur,Pli,CG17991
GO:0030162	regulation of proteolysis	0.345318	-1.06329	115	6	0.0196078	3.56023e+29	Spn42De,Rpt3,Spn55B,Tep5,CkIalpha,Rpt4
GO:0055002	striated muscle cell development	0.345643	-1.06235	50	3	0.00980392	323143897831129	up,rhea,Scgdelta
GO:0061061	muscle structure development	0.346106	-1.06101	182	9	0.0294118	3.37264e+44	vkg,Dys,foxo,up,lbe,Scgdelta,ebd1,rhea,nom
GO:0022409	positive regulation of cell-cell adhesion	0.346446	-1.06003	10	1	0.00326797	38244	Rap1
GO:0008205	ecdysone metabolic process	0.346446	-1.06003	10	1	0.00326797	41709	foxo
GO:0007035	vacuolar acidification	0.346446	-1.06003	10	1	0.00326797	45668	Vha68-1
GO:0010830	regulation of myotube differentiation	0.346446	-1.06003	10	1	0.00326797	42542	lbe
GO:0060142	regulation of syncytium formation by plasma membrane fusion	0.346446	-1.06003	10	1	0.00326797	42542	lbe
GO:0043271	negative regulation of ion transport	0.346446	-1.06003	10	1	0.00326797	35758	CG8726
GO:0031929	TOR signaling	0.346446	-1.06003	10	1	0.00326797	39550	Nprl3
GO:0071545	inositol phosphate catabolic process	0.346446	-1.06003	10	1	0.00326797	40347	CG9389
GO:0034204	lipid translocation	0.346446	-1.06003	10	1	0.00326797	38362	scramb2
GO:0007394	dorsal closure, elongation of leading edge cells	0.346446	-1.06003	10	1	0.00326797	35505	scaf
GO:0006144	purine nucleobase metabolic process	0.346446	-1.06003	10	1	0.00326797	40528	DhpD
GO:0019226	transmission of nerve impulse	0.346446	-1.06003	10	1	0.00326797	43923	axo
GO:0008156	negative regulation of DNA replication	0.346446	-1.06003	10	1	0.00326797	33571	tim
GO:0045467	R7 cell development	0.346446	-1.06003	10	1	0.00326797	35071	CadN2
GO:0050764	regulation of phagocytosis	0.346446	-1.06003	10	1	0.00326797	33571	tim
GO:0007318	pole plasm protein localization	0.346446	-1.06003	10	1	0.00326797	32083	dlg1
GO:0016348	imaginal disc-derived leg joint morphogenesis	0.346446	-1.06003	10	1	0.00326797	31429	ovo
GO:0034334	adherens junction maintenance	0.346446	-1.06003	10	1	0.00326797	45928	shi
GO:0035637	multicellular organismal signaling	0.346446	-1.06003	10	1	0.00326797	43923	axo
GO:0007432	salivary gland boundary specification	0.346446	-1.06003	10	1	0.00326797	32400	NetB
GO:1900425	negative regulation of defense response to bacterium	0.346446	-1.06003	10	1	0.00326797	42821	Pli
GO:0043652	engulfment of apoptotic cell	0.346446	-1.06003	10	1	0.00326797	36054	egr
GO:0048015	phosphatidylinositol-mediated signaling	0.346446	-1.06003	10	1	0.00326797	33204	Plc21C
GO:0043200	response to amino acid	0.346446	-1.06003	10	1	0.00326797	38935	Gr66a
GO:0045314	regulation of compound eye photoreceptor development	0.346446	-1.06003	10	1	0.00326797	41085	neur
GO:0046838	phosphorylated carbohydrate dephosphorylation	0.346446	-1.06003	10	1	0.00326797	40347	CG9389
GO:1901739	regulation of myoblast fusion	0.346446	-1.06003	10	1	0.00326797	42542	lbe
GO:0045005	DNA-dependent DNA replication maintenance of fidelity	0.346446	-1.06003	10	1	0.00326797	33571	tim
GO:0035160	maintenance of epithelial integrity, open tracheal system	0.346446	-1.06003	10	1	0.00326797	38978	rhea
GO:0048017	inositol lipid-mediated signaling	0.346446	-1.06003	10	1	0.00326797	33204	Plc21C
GO:0007446	imaginal disc growth	0.346446	-1.06003	10	1	0.00326797	3772180	Sxl
GO:0042219	cellular modified amino acid catabolic process	0.346446	-1.06003	10	1	0.00326797	35407	CG8665
GO:0097035	regulation of membrane lipid distribution	0.346446	-1.06003	10	1	0.00326797	38362	scramb2
GO:0046855	inositol phosphate dephosphorylation	0.346446	-1.06003	10	1	0.00326797	40347	CG9389
GO:0060560	developmental growth involved in morphogenesis	0.351841	-1.04458	72	4	0.0130719	3.79494e+19	Mmp1,scaf,verm,CadN2
GO:0002833	positive regulation of response to biotic stimulus	0.351841	-1.04458	72	4	0.0130719	4.28214e+19	Pli,Dro,vvl,Doa
GO:0050778	positive regulation of immune response	0.351841	-1.04458	72	4	0.0130719	3.87524e+19	vvl,Dro,Pli,Doa
GO:0009611	response to wounding	0.353383	-1.0402	94	5	0.0163399	3.79494e+26	Mmp1,Sxl,CG11089,Cht5,Cht2
GO:0051607	defense response to virus	0.356838	-1.03047	30	2	0.00653595	5029034779	CG14132,CG9008
GO:0046434	organophosphate catabolic process	0.356838	-1.03047	30	2	0.00653595	4034743240	CG9389,CG6330
GO:0070828	heterochromatin organization	0.356838	-1.03047	30	2	0.00653595	31820640217	Tlk,Su(var)3-3
GO:0010160	formation of animal organ boundary	0.356838	-1.03047	30	2	0.00653595	3240041085	NetB,neur
GO:0006892	post-Golgi vesicle-mediated transport	0.356838	-1.03047	30	2	0.00653595	4322333434	Lerp,Slh
GO:0016246	RNA interference	0.356838	-1.03047	30	2	0.00653595	3213336544	Hsc70-3,AGO1
GO:0055001	muscle cell development	0.357161	-1.02957	51	3	0.00980392	323143897831129	up,rhea,Scgdelta
GO:0008219	cell death	0.357968	-1.02731	139	7	0.0228758	3.63295e+34	Cam,Hsp60B,CG10209,egr,Sid,shi,CG14130
GO:0044282	small molecule catabolic process	0.3603	-1.02082	117	6	0.0196078	4.27833e+29	CG10184,CG10996,CG8665,Gad1,CG9389,CG3999
GO:0044782	cilium organization	0.361412	-1.01774	73	4	0.0130719	3.56534e+19	cos,CG30259,ana2,LRR
GO:0045055	regulated exocytosis	0.368651	-0.997906	52	3	0.00980392	365333347342303	Syngr,Syt1,CG31475
GO:0007619	courtship behavior	0.370978	-0.991611	74	4	0.0130719	3.20834e+19	dlg1,Gr66a,Adar,Tbh
GO:0015849	organic acid transport	0.370978	-0.991611	74	4	0.0130719	3.65774e+19	CG8468,CG1698,Mct1,VGAT
GO:0019932	second-messenger-mediated signaling	0.370978	-0.991611	74	4	0.0130719	3.13764e+21	norpA,DopEcR,CG34357,Cam
GO:0016491	oxidoreductase activity	0.370978	-0.991611	74	4	0.0130719	4.02174e+19	Su(var)3-3,Cyp313a3,CG9503,CG18547
GO:0046942	carboxylic acid transport	0.370978	-0.991611	74	4	0.0130719	3.60064e+19	CG1698,CG8468,Mct1,VGAT
GO:0003007	heart morphogenesis	0.372019	-0.98881	31	2	0.00653595	3588137949	Ggamma1,Mmp1
GO:0019991	septate junction assembly	0.372019	-0.98881	31	2	0.00653595	3208348971	dlg1,Atpalpha
GO:0005200	structural constituent of cytoskeleton	0.372019	-0.98881	31	2	0.00653595	3897840444	rhea,Act79B
GO:0006898	receptor-mediated endocytosis	0.372019	-0.98881	31	2	0.00653595	4592833473	shi,Syt1
GO:0046777	protein autophosphorylation	0.372019	-0.98881	31	2	0.00653595	43415318206	Doa,Tlk
GO:0050821	protein stabilization	0.372019	-0.98881	31	2	0.00653595	380703772180	Hipk,Sxl
GO:0060180	female mating behavior	0.372019	-0.98881	31	2	0.00653595	39049246647	bol,antr
GO:0042632	cholesterol homeostasis	0.373681	-0.984353	11	1	0.00326797	36467	GstE14
GO:0007539	primary sex determination, soma	0.373681	-0.984353	11	1	0.00326797	3772180	Sxl
GO:0042074	cell migration involved in gastrulation	0.373681	-0.984353	11	1	0.00326797	35881	Ggamma1
GO:0002813	regulation of biosynthetic process of antibacterial peptides active against Gram-negative bacteria	0.373681	-0.984353	11	1	0.00326797	36635	Dro
GO:0034614	cellular response to reactive oxygen species	0.373681	-0.984353	11	1	0.00326797	36232	Sod3
GO:0048067	cuticle pigmentation	0.373681	-0.984353	11	1	0.00326797	31429	ovo
GO:0019368	fatty acid elongation, unsaturated fatty acid	0.373681	-0.984353	11	1	0.00326797	42659	CG33110
GO:0031114	regulation of microtubule depolymerization	0.373681	-0.984353	11	1	0.00326797	5740544	futsch
GO:0070286	axonemal dynein complex assembly	0.373681	-0.984353	11	1	0.00326797	37606	CG30259
GO:0007562	eclosion	0.373681	-0.984353	11	1	0.00326797	33571	tim
GO:0034625	fatty acid elongation, monounsaturated fatty acid	0.373681	-0.984353	11	1	0.00326797	42659	CG33110
GO:0019367	fatty acid elongation, saturated fatty acid	0.373681	-0.984353	11	1	0.00326797	42659	CG33110
GO:0006536	glutamate metabolic process	0.373681	-0.984353	11	1	0.00326797	38484	Gad1
GO:0009166	nucleotide catabolic process	0.373681	-0.984353	11	1	0.00326797	43240	CG6330
GO:0030704	vitelline membrane formation	0.373681	-0.984353	11	1	0.00326797	31787	Cp36
GO:0071248	cellular response to metal ion	0.373681	-0.984353	11	1	0.00326797	33473	Syt1
GO:0061327	anterior Malpighian tubule development	0.373681	-0.984353	11	1	0.00326797	33726	vkg
GO:1990748	cellular detoxification	0.373681	-0.984353	11	1	0.00326797	36232	Sod3
GO:0035289	posterior head segmentation	0.373681	-0.984353	11	1	0.00326797	31227	gt
GO:0045434	negative regulation of female receptivity, post-mating	0.373681	-0.984353	11	1	0.00326797	246647	antr
GO:0031338	regulation of vesicle fusion	0.373681	-0.984353	11	1	0.00326797	33473	Syt1
GO:0035803	egg coat formation	0.373681	-0.984353	11	1	0.00326797	31787	Cp36
GO:0046174	polyol catabolic process	0.373681	-0.984353	11	1	0.00326797	40347	CG9389
GO:0042478	regulation of eye photoreceptor cell development	0.373681	-0.984353	11	1	0.00326797	41085	neur
GO:0007621	negative regulation of female receptivity	0.373681	-0.984353	11	1	0.00326797	246647	antr
GO:0030422	production of siRNA involved in RNA interference	0.373681	-0.984353	11	1	0.00326797	36544	AGO1
GO:0042417	dopamine metabolic process	0.373681	-0.984353	11	1	0.00326797	31718	Tbh
GO:0010025	wax biosynthetic process	0.373681	-0.984353	11	1	0.00326797	42833	CG12268
GO:0043113	receptor clustering	0.373681	-0.984353	11	1	0.00326797	32083	dlg1
GO:0010166	wax metabolic process	0.373681	-0.984353	11	1	0.00326797	42833	CG12268
GO:0034389	lipid droplet organization	0.373681	-0.984353	11	1	0.00326797	34779	CG9008
GO:0007305	vitelline membrane formation involved in chorion-containing eggshell formation	0.373681	-0.984353	11	1	0.00326797	31787	Cp36
GO:0034626	fatty acid elongation, polyunsaturated fatty acid	0.373681	-0.984353	11	1	0.00326797	42659	CG33110
GO:0045751	negative regulation of Toll signaling pathway	0.373681	-0.984353	11	1	0.00326797	42821	Pli
GO:0061041	regulation of wound healing	0.373681	-0.984353	11	1	0.00326797	42820	CG34355
GO:0008063	Toll signaling pathway	0.373681	-0.984353	11	1	0.00326797	42821	Pli
GO:0002121	inter-male aggressive behavior	0.373681	-0.984353	11	1	0.00326797	31718	Tbh
GO:0016053	organic acid biosynthetic process	0.378452	-0.971665	97	5	0.0163399	3.84844e+24	Gad1,CG10184,SREBP,CG33110,aay
GO:0046394	carboxylic acid biosynthetic process	0.378452	-0.971665	97	5	0.0163399	4.26594e+24	CG33110,aay,SREBP,Gad1,CG10184
GO:0018958	phenol-containing compound metabolic process	0.380104	-0.96731	53	3	0.00980392	3.17184e+16	Tbh,Skeletor,egr
GO:0006915	apoptotic process	0.380536	-0.966175	75	4	0.0130719	4.85724e+19	Hsp60B,Sid,CG10209,egr
GO:0030258	lipid modification	0.380536	-0.966175	75	4	0.0130719	3.18264e+19	rdgA,CG11425,CG9389,Dgk
GO:0042493	response to drug	0.380657	-0.965858	165	8	0.0261438	3.85393e+41	DopEcR,dlg1,Cam,aay,Pxd,Gr66a,aru,Tbh
GO:0046530	photoreceptor cell differentiation	0.385489	-0.953243	143	7	0.0228758	3.82444e+36	Rap1,SP2353,ey,eys,CadN2,Cam,Doa
GO:1901214	regulation of neuron death	0.387055	-0.949187	32	2	0.00653595	574054437781	futsch,TBPH
GO:1903432	regulation of TORC1 signaling	0.387055	-0.949187	32	2	0.00653595	3879339550	BHD,Nprl3
GO:0001736	establishment of planar polarity	0.390078	-0.941408	76	4	0.0130719	4.53433e+19	pk,fred,fy,CadN2
GO:0006575	cellular modified amino acid metabolic process	0.390078	-0.941408	76	4	0.0130719	3.54075e+19	CG8665,Nmdmc,GstE14,CG14630
GO:0007164	establishment of tissue polarity	0.390078	-0.941408	76	4	0.0130719	3.36134e+19	fred,CadN2,fy,pk
GO:0052548	regulation of endopeptidase activity	0.391513	-0.937737	54	3	0.00980392	356024980335250	Spn42De,Spn55B,Tep5
GO:0043901	negative regulation of multi-organism process	0.391513	-0.937737	54	3	0.00980392	428213677143415	Pli,SP2353,Doa
GO:0034250	positive regulation of cellular amide metabolic process	0.391513	-0.937737	54	3	0.00980392	387523663539049	vvl,Dro,bol
GO:0090287	regulation of cellular response to growth factor stimulus	0.391513	-0.937737	54	3	0.00980392	3.87934e+16	BHD,scaf,Fs
GO:0008610	lipid biosynthetic process	0.392383	-0.935516	144	7	0.0228758	3.56713e+34	Inos,norpA,SREBP,GstE14,CG33110,foxo,rdgA
GO:0000981	DNA-binding transcription factor activity, RNA polymerase II-specific	0.397881	-0.921601	122	6	0.0196078	4.17093e+29	foxo,gt,HGTX,Ets96B,lbe,ey
GO:0045664	regulation of neuron differentiation	0.399279	-0.918095	145	7	0.0228758	3.87524e+34	vvl,Rap1,TBPH,pk,lbe,neur,NetB
GO:0006887	exocytosis	0.3996	-0.917291	77	4	0.0130719	3.65334e+19	Syngr,CG31475,Syt1,Slh
GO:0048639	positive regulation of developmental growth	0.3996	-0.917291	77	4	0.0130719	4.38123e+19	ey,dlg1,pk,Hipk
GO:0032823	regulation of natural killer cell differentiation	0.399785	-0.916829	12	1	0.00326797	39870	PGRP-SB1
GO:0032814	regulation of natural killer cell activation	0.399785	-0.916829	12	1	0.00326797	39870	PGRP-SB1
GO:0051250	negative regulation of lymphocyte activation	0.399785	-0.916829	12	1	0.00326797	39870	PGRP-SB1
GO:2000242	negative regulation of reproductive process	0.399785	-0.916829	12	1	0.00326797	43415	Doa
GO:0002385	mucosal immune response	0.399785	-0.916829	12	1	0.00326797	31376	norpA
GO:0032815	negative regulation of natural killer cell activation	0.399785	-0.916829	12	1	0.00326797	39870	PGRP-SB1
GO:0007501	mesodermal cell fate specification	0.399785	-0.916829	12	1	0.00326797	42542	lbe
GO:0051249	regulation of lymphocyte activation	0.399785	-0.916829	12	1	0.00326797	39870	PGRP-SB1
GO:1902105	regulation of leukocyte differentiation	0.399785	-0.916829	12	1	0.00326797	39870	PGRP-SB1
GO:0009065	glutamine family amino acid catabolic process	0.399785	-0.916829	12	1	0.00326797	38484	Gad1
GO:0002695	negative regulation of leukocyte activation	0.399785	-0.916829	12	1	0.00326797	39870	PGRP-SB1
GO:0009253	peptidoglycan catabolic process	0.399785	-0.916829	12	1	0.00326797	39870	PGRP-SB1
GO:0000270	peptidoglycan metabolic process	0.399785	-0.916829	12	1	0.00326797	39870	PGRP-SB1
GO:0046534	positive regulation of photoreceptor cell differentiation	0.399785	-0.916829	12	1	0.00326797	38244	Rap1
GO:0061343	cell adhesion involved in heart morphogenesis	0.399785	-0.916829	12	1	0.00326797	35881	Ggamma1
GO:0002251	organ or tissue specific immune response	0.399785	-0.916829	12	1	0.00326797	31376	norpA
GO:0033559	unsaturated fatty acid metabolic process	0.399785	-0.916829	12	1	0.00326797	32343	inaE
GO:0046112	nucleobase biosynthetic process	0.399785	-0.916829	12	1	0.00326797	43165	Dak1
GO:0006309	apoptotic DNA fragmentation	0.399785	-0.916829	12	1	0.00326797	43390	Sid
GO:0055092	sterol homeostasis	0.399785	-0.916829	12	1	0.00326797	36467	GstE14
GO:0045620	negative regulation of lymphocyte differentiation	0.399785	-0.916829	12	1	0.00326797	39870	PGRP-SB1
GO:0046113	nucleobase catabolic process	0.399785	-0.916829	12	1	0.00326797	40528	DhpD
GO:0006921	cellular component disassembly involved in execution phase of apoptosis	0.399785	-0.916829	12	1	0.00326797	43390	Sid
GO:0030262	apoptotic nuclear changes	0.399785	-0.916829	12	1	0.00326797	43390	Sid
GO:0050865	regulation of cell activation	0.399785	-0.916829	12	1	0.00326797	39870	PGRP-SB1
GO:0085029	extracellular matrix assembly	0.399785	-0.916829	12	1	0.00326797	31787	Cp36
GO:0050866	negative regulation of cell activation	0.399785	-0.916829	12	1	0.00326797	39870	PGRP-SB1
GO:0032826	regulation of natural killer cell differentiation involved in immune response	0.399785	-0.916829	12	1	0.00326797	39870	PGRP-SB1
GO:0006446	regulation of translational initiation	0.399785	-0.916829	12	1	0.00326797	39049	bol
GO:0002694	regulation of leukocyte activation	0.399785	-0.916829	12	1	0.00326797	39870	PGRP-SB1
GO:0035265	organ growth	0.399785	-0.916829	12	1	0.00326797	3772180	Sxl
GO:0035196	production of miRNAs involved in gene silencing by miRNA	0.399785	-0.916829	12	1	0.00326797	36544	AGO1
GO:0007215	glutamate receptor signaling pathway	0.399785	-0.916829	12	1	0.00326797	32343	inaE
GO:1902106	negative regulation of leukocyte differentiation	0.399785	-0.916829	12	1	0.00326797	39870	PGRP-SB1
GO:0034637	cellular carbohydrate biosynthetic process	0.399785	-0.916829	12	1	0.00326797	35671	Inos
GO:1902669	positive regulation of axon guidance	0.399785	-0.916829	12	1	0.00326797	45343	pk
GO:0006206	pyrimidine nucleobase metabolic process	0.399785	-0.916829	12	1	0.00326797	43165	Dak1
GO:0019934	cGMP-mediated signaling	0.399785	-0.916829	12	1	0.00326797	5740349	CG34357
GO:0007224	smoothened signaling pathway	0.399785	-0.916829	12	1	0.00326797	35653	cos
GO:0034331	cell junction maintenance	0.399785	-0.916829	12	1	0.00326797	45928	shi
GO:1902653	secondary alcohol biosynthetic process	0.399785	-0.916829	12	1	0.00326797	41709	foxo
GO:0035025	positive regulation of Rho protein signal transduction	0.399785	-0.916829	12	1	0.00326797	42137	CG43102
GO:0032827	negative regulation of natural killer cell differentiation involved in immune response	0.399785	-0.916829	12	1	0.00326797	39870	PGRP-SB1
GO:0035336	long-chain fatty-acyl-CoA metabolic process	0.399785	-0.916829	12	1	0.00326797	42833	CG12268
GO:1900180	regulation of protein localization to nucleus	0.399785	-0.916829	12	1	0.00326797	33571	tim
GO:0000076	DNA replication checkpoint	0.399785	-0.916829	12	1	0.00326797	33571	tim
GO:0015012	heparan sulfate proteoglycan biosynthetic process	0.399785	-0.916829	12	1	0.00326797	35569	Hsepi
GO:0032824	negative regulation of natural killer cell differentiation	0.399785	-0.916829	12	1	0.00326797	39870	PGRP-SB1
GO:0042761	very long-chain fatty acid biosynthetic process	0.399785	-0.916829	12	1	0.00326797	42659	CG33110
GO:0016239	positive regulation of macroautophagy	0.399785	-0.916829	12	1	0.00326797	39550	Nprl3
GO:0045619	regulation of lymphocyte differentiation	0.399785	-0.916829	12	1	0.00326797	39870	PGRP-SB1
GO:0072659	protein localization to plasma membrane	0.401932	-0.911472	33	2	0.00653595	4284345928	KrT95D,shi
GO:0045793	positive regulation of cell size	0.401932	-0.911472	33	2	0.00653595	4087233995	CG1227,Pvf3
GO:0120193	tight junction organization	0.401932	-0.911472	33	2	0.00653595	4897132083	Atpalpha,dlg1
GO:0120192	tight junction assembly	0.401932	-0.911472	33	2	0.00653595	4897132083	Atpalpha,dlg1
GO:0045879	negative regulation of smoothened signaling pathway	0.401932	-0.911472	33	2	0.00653595	3565332221	cos,CkIalpha
GO:0010970	transport along microtubule	0.402869	-0.909145	55	3	0.00980392	5.74054e+16	futsch,pk,cos
GO:0006402	mRNA catabolic process	0.402869	-0.909145	55	3	0.00980392	413393972236544	cu,DCP2,AGO1
GO:0042692	muscle cell differentiation	0.403503	-0.907571	100	5	0.0163399	3.89783e+24	rhea,Scgdelta,lbe,up,foxo
GO:0006820	anion transport	0.406174	-0.900973	146	7	0.0228758	3.11984e+34	Mct1,scramb2,VGAT,rdgB,CG8468,CG15270,CG1698
GO:0043086	negative regulation of catalytic activity	0.409097	-0.893802	78	4	0.0130719	3.57584e+19	CG8726,Tep5,Spn55B,Spn42De
GO:0120031	plasma membrane bounded cell projection assembly	0.409097	-0.893802	78	4	0.0130719	3.57154e+19	LRR,Rap1,CG30259,Myo10A
GO:0002684	positive regulation of immune system process	0.409097	-0.893802	78	4	0.0130719	4.34154e+19	Doa,Dro,vvl,Pli
GO:1900424	regulation of defense response to bacterium	0.416637	-0.875541	34	2	0.00653595	3663542821	Dro,Pli
GO:1901607	alpha-amino acid biosynthetic process	0.416637	-0.875541	34	2	0.00653595	3908542783	aay,CG10184
GO:0007631	feeding behavior	0.416637	-0.875541	34	2	0.00653595	4592831429	shi,ovo
GO:0010453	regulation of cell fate commitment	0.416637	-0.875541	34	2	0.00653595	4254238244	lbe,Rap1
GO:0034655	nucleobase-containing compound catabolic process	0.420145	-0.867157	102	5	0.0163399	4.13394e+24	cu,Sid,CG6330,DCP2,AGO1
GO:0001751	compound eye photoreceptor cell differentiation	0.420405	-0.866537	125	6	0.0196078	3.82444e+31	Rap1,SP2353,Cam,eys,CadN2,Doa
GO:0015672	monovalent inorganic cation transport	0.420405	-0.866537	125	6	0.0196078	4.27424e+29	Irk1,Nhe2,Ih,Atpalpha,Shaw,Vha68-1
GO:0045773	positive regulation of axon extension	0.424804	-0.856128	13	1	0.00326797	45343	pk
GO:0009163	nucleoside biosynthetic process	0.424804	-0.856128	13	1	0.00326797	32396	nmdyn-D6
GO:0000915	actomyosin contractile ring assembly	0.424804	-0.856128	13	1	0.00326797	45928	shi
GO:0051153	regulation of striated muscle cell differentiation	0.424804	-0.856128	13	1	0.00326797	42542	lbe
GO:0030536	larval feeding behavior	0.424804	-0.856128	13	1	0.00326797	45928	shi
GO:0035186	syncytial blastoderm mitotic cell cycle	0.424804	-0.856128	13	1	0.00326797	45928	shi
GO:1900150	regulation of defense response to fungus	0.424804	-0.856128	13	1	0.00326797	42821	Pli
GO:1900006	positive regulation of dendrite development	0.424804	-0.856128	13	1	0.00326797	37781	TBPH
GO:0050921	positive regulation of chemotaxis	0.424804	-0.856128	13	1	0.00326797	45343	pk
GO:0045610	regulation of hemocyte differentiation	0.424804	-0.856128	13	1	0.00326797	41085	neur
GO:0042455	ribonucleoside biosynthetic process	0.424804	-0.856128	13	1	0.00326797	32396	nmdyn-D6
GO:0006027	glycosaminoglycan catabolic process	0.424804	-0.856128	13	1	0.00326797	39870	PGRP-SB1
GO:1901659	glycosyl compound biosynthetic process	0.424804	-0.856128	13	1	0.00326797	32396	nmdyn-D6
GO:0008343	adult feeding behavior	0.424804	-0.856128	13	1	0.00326797	31429	ovo
GO:0043270	positive regulation of ion transport	0.424804	-0.856128	13	1	0.00326797	36329	Cam
GO:0030497	fatty acid elongation	0.424804	-0.856128	13	1	0.00326797	42659	CG33110
GO:0046129	purine ribonucleoside biosynthetic process	0.424804	-0.856128	13	1	0.00326797	32396	nmdyn-D6
GO:0042451	purine nucleoside biosynthetic process	0.424804	-0.856128	13	1	0.00326797	32396	nmdyn-D6
GO:0030201	heparan sulfate proteoglycan metabolic process	0.424804	-0.856128	13	1	0.00326797	35569	Hsepi
GO:0035296	regulation of tube diameter	0.424804	-0.856128	13	1	0.00326797	48971	Atpalpha
GO:0072553	terminal button organization	0.424804	-0.856128	13	1	0.00326797	37781	TBPH
GO:0098693	regulation of synaptic vesicle cycle	0.424804	-0.856128	13	1	0.00326797	38244	Rap1
GO:0090329	regulation of DNA-dependent DNA replication	0.424804	-0.856128	13	1	0.00326797	33571	tim
GO:1901292	nucleoside phosphate catabolic process	0.424804	-0.856128	13	1	0.00326797	43240	CG6330
GO:0006900	vesicle budding from membrane	0.424804	-0.856128	13	1	0.00326797	45928	shi
GO:0048137	spermatocyte division	0.424804	-0.856128	13	1	0.00326797	39049	bol
GO:0042398	cellular modified amino acid biosynthetic process	0.424804	-0.856128	13	1	0.00326797	44620	CG14630
GO:0071241	cellular response to inorganic substance	0.424804	-0.856128	13	1	0.00326797	33473	Syt1
GO:0030713	ovarian follicle cell stalk formation	0.424804	-0.856128	13	1	0.00326797	38244	Rap1
GO:0035331	negative regulation of hippo signaling	0.424804	-0.856128	13	1	0.00326797	38070	Hipk
GO:0046068	cGMP metabolic process	0.424804	-0.856128	13	1	0.00326797	5740349	CG34357
GO:0001558	regulation of cell growth	0.42539	-0.854748	57	3	0.00980392	417094534343812	foxo,pk,ey
GO:0051235	maintenance of location	0.42539	-0.854748	57	3	0.00980392	453433112938978	pk,Scgdelta,rhea
GO:0002168	instar larval development	0.42539	-0.854748	57	3	0.00980392	320833822337949	dlg1,Cht2,Mmp1
GO:0007098	centrosome cycle	0.42539	-0.854748	57	3	0.00980392	419323632935878	CG45105,Cam,ana2
GO:0046395	carboxylic acid catabolic process	0.427996	-0.848641	80	4	0.0130719	4.12534e+19	CG3999,Gad1,CG8665,CG10184
GO:0016054	organic acid catabolic process	0.427996	-0.848641	80	4	0.0130719	4.12534e+19	CG3999,Gad1,CG10184,CG8665
GO:1901701	cellular response to oxygen-containing compound	0.428437	-0.847611	103	5	0.0163399	3.62324e+24	Sod3,DopEcR,Rap1,Cam,foxo
GO:0010976	positive regulation of neuron projection development	0.431157	-0.841282	35	2	0.00653595	4534337781	pk,TBPH
GO:0008586	imaginal disc-derived wing vein morphogenesis	0.431157	-0.841282	35	2	0.00653595	4232738070	Dys,Hipk
GO:0045017	glycerolipid biosynthetic process	0.431157	-0.841282	35	2	0.00653595	3182631376	rdgA,norpA
GO:0048645	animal organ formation	0.431157	-0.841282	35	2	0.00653595	3240041085	NetB,neur
GO:0045807	positive regulation of endocytosis	0.431157	-0.841282	35	2	0.00653595	3137641085	norpA,neur
GO:0008088	axo-dendritic transport	0.431157	-0.841282	35	2	0.00653595	453435740544	pk,futsch
GO:0048859	formation of anatomical boundary	0.431157	-0.841282	35	2	0.00653595	3240041085	NetB,neur
GO:0050909	sensory perception of taste	0.431157	-0.841282	35	2	0.00653595	3137638935	norpA,Gr66a
GO:0031348	negative regulation of defense response	0.431157	-0.841282	35	2	0.00653595	4282136771	Pli,SP2353
GO:0046532	regulation of photoreceptor cell differentiation	0.431157	-0.841282	35	2	0.00653595	4108538244	neur,Rap1
GO:0097164	ammonium ion metabolic process	0.431157	-0.841282	35	2	0.00653595	4462031718	CG14630,Tbh
GO:0051650	establishment of vesicle localization	0.431157	-0.841282	35	2	0.00653595	4592836533	shi,Syngr
GO:0099111	microtubule-based transport	0.436542	-0.82887	58	3	0.00980392	3.56536e+16	cos,futsch,pk
GO:0072330	monocarboxylic acid biosynthetic process	0.436542	-0.82887	58	3	0.00980392	384844265940155	Gad1,CG33110,SREBP
GO:0030705	cytoskeleton-dependent intracellular transport	0.436542	-0.82887	58	3	0.00980392	3.56535e+16	cos,pk,futsch
GO:0007507	heart development	0.437389	-0.826933	81	4	0.0130719	4.25424e+19	lbe,Ggamma1,Scgdelta,Mmp1
GO:0009117	nucleotide metabolic process	0.440566	-0.819694	151	7	0.0228758	4.31653e+36	Dak1,dlg1,nmdyn-D6,CG6330,CG34357,CG11089,CG12268
GO:0048598	embryonic morphogenesis	0.441976	-0.8165	198	9	0.0294118	3.20284e+44	Myo10A,scaf,Mmp1,vkg,rhea,lbe,Rap1,dlg1,Ggamma1
GO:0045466	R7 cell differentiation	0.445484	-0.808594	36	2	0.00653595	3824435071	Rap1,CadN2
GO:0009615	response to virus	0.445484	-0.808594	36	2	0.00653595	5029034779	CG14132,CG9008
GO:0046578	regulation of Ras protein signal transduction	0.446737	-0.805784	82	4	0.0130719	4.21373e+19	CG43102,aru,CG34393,MESK2
GO:0040007	growth	0.447414	-0.80427	152	7	0.0228758	4.01494e+36	verm,scaf,CadN2,Mmp1,Sxl,dlg1,Atpalpha
GO:0048589	developmental growth	0.447414	-0.80427	152	7	0.0228758	3.20835e+36	dlg1,Atpalpha,verm,scaf,CadN2,Sxl,Mmp1
GO:0090305	nucleic acid phosphodiester bond hydrolysis	0.447613	-0.803827	59	3	0.00980392	353654339036544	CG9272,Sid,AGO1
GO:0045851	pH reduction	0.448784	-0.801215	14	1	0.00326797	45668	Vha68-1
GO:0032409	regulation of transporter activity	0.448784	-0.801215	14	1	0.00326797	36329	Cam
GO:0046668	regulation of retinal cell programmed cell death	0.448784	-0.801215	14	1	0.00326797	31376	norpA
GO:0051261	protein depolymerization	0.448784	-0.801215	14	1	0.00326797	32861	CG6873
GO:1905954	positive regulation of lipid localization	0.448784	-0.801215	14	1	0.00326797	43105	LpR2
GO:0016201	synaptic target inhibition	0.448784	-0.801215	14	1	0.00326797	45326	Lsp2
GO:0046669	regulation of compound eye retinal cell programmed cell death	0.448784	-0.801215	14	1	0.00326797	31376	norpA
GO:0000737	DNA catabolic process, endonucleolytic	0.448784	-0.801215	14	1	0.00326797	43390	Sid
GO:0070918	production of small RNA involved in gene silencing by RNA	0.448784	-0.801215	14	1	0.00326797	36544	AGO1
GO:0051147	regulation of muscle cell differentiation	0.448784	-0.801215	14	1	0.00326797	42542	lbe
GO:0009156	ribonucleoside monophosphate biosynthetic process	0.448784	-0.801215	14	1	0.00326797	42973	CG11089
GO:0051187	cofactor catabolic process	0.448784	-0.801215	14	1	0.00326797	35407	CG8665
GO:0007527	adult somatic muscle development	0.448784	-0.801215	14	1	0.00326797	38082	ebd1
GO:0071236	cellular response to antibiotic	0.448784	-0.801215	14	1	0.00326797	36329	Cam
GO:0052652	cyclic purine nucleotide metabolic process	0.448784	-0.801215	14	1	0.00326797	5740349	CG34357
GO:0035332	positive regulation of hippo signaling	0.448784	-0.801215	14	1	0.00326797	41783	kibra
GO:0046164	alcohol catabolic process	0.448784	-0.801215	14	1	0.00326797	40347	CG9389
GO:1903531	negative regulation of secretion by cell	0.448784	-0.801215	14	1	0.00326797	38244	Rap1
GO:0022898	regulation of transmembrane transporter activity	0.448784	-0.801215	14	1	0.00326797	36329	Cam
GO:0045571	negative regulation of imaginal disc growth	0.448784	-0.801215	14	1	0.00326797	32083	dlg1
GO:0000912	assembly of actomyosin apparatus involved in cytokinesis	0.448784	-0.801215	14	1	0.00326797	45928	shi
GO:0000038	very long-chain fatty acid metabolic process	0.448784	-0.801215	14	1	0.00326797	42659	CG33110
GO:0007392	initiation of dorsal closure	0.448784	-0.801215	14	1	0.00326797	35505	scaf
GO:0032412	regulation of ion transmembrane transporter activity	0.448784	-0.801215	14	1	0.00326797	36329	Cam
GO:0031050	dsRNA processing	0.448784	-0.801215	14	1	0.00326797	36544	AGO1
GO:0005326	neurotransmitter transmembrane transporter activity	0.448784	-0.801215	14	1	0.00326797	36006	CG1698
GO:0051452	intracellular pH reduction	0.448784	-0.801215	14	1	0.00326797	45668	Vha68-1
GO:0002118	aggressive behavior	0.448784	-0.801215	14	1	0.00326797	31718	Tbh
GO:0009725	response to hormone	0.453163	-0.791502	106	5	0.0163399	3.85394e+24	DopEcR,Dh44,foxo,Dh31-R,SIFaR
GO:0032870	cellular response to hormone stimulus	0.456038	-0.785179	83	4	0.0130719	4.11704e+19	Dh44,Dh31-R,SIFaR,foxo
GO:0001754	eye photoreceptor cell differentiation	0.457677	-0.781592	130	6	0.0196078	3.82444e+31	Rap1,SP2353,CadN2,eys,Cam,Doa
GO:0052547	regulation of peptidase activity	0.458596	-0.779586	60	3	0.00980392	356023525049803	Spn42De,Tep5,Spn55B
GO:0000381	regulation of alternative mRNA splicing, via spliceosome	0.458596	-0.779586	60	3	0.00980392	3.77218e+16	Sxl,Doa,pps
GO:0031023	microtubule organizing center organization	0.458596	-0.779586	60	3	0.00980392	358783632941932	ana2,Cam,CG45105
GO:0003333	amino acid transmembrane transport	0.459608	-0.777381	37	2	0.00653595	3657436006	VGAT,CG1698
GO:0061245	establishment or maintenance of bipolar cell polarity	0.459608	-0.777381	37	2	0.00653595	3550532083	scaf,dlg1
GO:0002832	negative regulation of response to biotic stimulus	0.459608	-0.777381	37	2	0.00653595	4282136771	Pli,SP2353
GO:0007156	homophilic cell adhesion via plasma membrane adhesion molecules	0.459608	-0.777381	37	2	0.00653595	3507141441	CadN2,Cad87A
GO:0000165	MAPK cascade	0.459608	-0.777381	37	2	0.00653595	3605443415	egr,Doa
GO:0055059	asymmetric neuroblast division	0.459608	-0.777381	37	2	0.00653595	3588135878	Ggamma1,ana2
GO:0048488	synaptic vesicle endocytosis	0.459608	-0.777381	37	2	0.00653595	3347345928	Syt1,shi
GO:0009755	hormone-mediated signaling pathway	0.459608	-0.777381	37	2	0.00653595	3647541170	Dh31-R,Dh44
GO:0140238	presynaptic endocytosis	0.459608	-0.777381	37	2	0.00653595	4592833473	shi,Syt1
GO:0008592	regulation of Toll signaling pathway	0.459608	-0.777381	37	2	0.00653595	4282143415	Pli,Doa
GO:0006753	nucleoside phosphate metabolic process	0.461065	-0.774217	154	7	0.0228758	4.28334e+36	CG12268,CG11089,CG34357,CG6330,nmdyn-D6,dlg1,Dak1
GO:0072359	circulatory system development	0.465287	-0.765101	84	4	0.0130719	3.58813e+19	Ggamma1,Scgdelta,lbe,Mmp1
GO:0050806	positive regulation of synaptic transmission	0.471767	-0.751271	15	1	0.00326797	32737	stas
GO:0031937	positive regulation of chromatin silencing	0.471767	-0.751271	15	1	0.00326797	40217	Su(var)3-3
GO:0046692	sperm competition	0.471767	-0.751271	15	1	0.00326797	246647	antr
GO:0048135	female germ-line cyst formation	0.471767	-0.751271	15	1	0.00326797	36544	AGO1
GO:0043171	peptide catabolic process	0.471767	-0.751271	15	1	0.00326797	38175	Psa
GO:0051048	negative regulation of secretion	0.471767	-0.751271	15	1	0.00326797	38244	Rap1
GO:0008233	peptidase activity	0.471767	-0.751271	15	1	0.00326797	36546	Cp1
GO:0010528	regulation of transposition	0.471767	-0.751271	15	1	0.00326797	31429	ovo
GO:0030727	germarium-derived female germ-line cyst formation	0.471767	-0.751271	15	1	0.00326797	36544	AGO1
GO:0035337	fatty-acyl-CoA metabolic process	0.471767	-0.751271	15	1	0.00326797	42833	CG12268
GO:0008154	actin polymerization or depolymerization	0.471767	-0.751271	15	1	0.00326797	32861	CG6873
GO:0071684	organism emergence from protective structure	0.471767	-0.751271	15	1	0.00326797	33571	tim
GO:0007320	insemination	0.471767	-0.751271	15	1	0.00326797	246647	antr
GO:0051668	localization within membrane	0.471767	-0.751271	15	1	0.00326797	32083	dlg1
GO:0016301	kinase activity	0.471767	-0.751271	15	1	0.00326797	43415	Doa
GO:0051648	vesicle localization	0.473521	-0.747558	38	2	0.00653595	3653345928	Syngr,shi
GO:1990542	mitochondrial transmembrane transport	0.473521	-0.747558	38	2	0.00653595	485723772641	Hsp60B,Shawn
GO:0051259	protein complex oligomerization	0.473521	-0.747558	38	2	0.00653595	3359941085	Shaw,neur
GO:0001578	microtubule bundle formation	0.473521	-0.747558	38	2	0.00653595	3760641709	CG30259,foxo
GO:0006814	sodium ion transport	0.473521	-0.747558	38	2	0.00653595	3537648971	Nhe2,Atpalpha
GO:0008188	neuropeptide receptor activity	0.473521	-0.747558	38	2	0.00653595	3647542530	Dh31-R,SIFaR
GO:0030307	positive regulation of cell growth	0.473521	-0.747558	38	2	0.00653595	4534343812	pk,ey
GO:0051093	negative regulation of developmental process	0.476373	-0.741555	180	8	0.0261438	3.98703e+39	PGRP-SB1,dlg1,TBPH,kibra,foxo,gt,neur,norpA
GO:0042063	gliogenesis	0.480276	-0.733394	62	3	0.00980392	324004381236054	NetB,ey,egr
GO:0010975	regulation of neuron projection development	0.483613	-0.726471	86	4	0.0130719	3.87525e+19	vvl,pk,TBPH,NetB
GO:1905952	regulation of lipid localization	0.487217	-0.719047	39	2	0.00653595	4170943105	foxo,LpR2
GO:0006865	amino acid transport	0.487217	-0.719047	39	2	0.00653595	3657436006	VGAT,CG1698
GO:0070507	regulation of microtubule cytoskeleton organization	0.487217	-0.719047	39	2	0.00653595	574054437781	futsch,TBPH
GO:0035215	genital disc development	0.487217	-0.719047	39	2	0.00653595	3550542542	scaf,lbe
GO:0055057	neuroblast division	0.487217	-0.719047	39	2	0.00653595	3588135878	Ggamma1,ana2
GO:0030155	regulation of cell adhesion	0.487217	-0.719047	39	2	0.00653595	3824432083	Rap1,dlg1
GO:0036445	neuronal stem cell division	0.487217	-0.719047	39	2	0.00653595	3587835881	ana2,Ggamma1
GO:0040012	regulation of locomotion	0.492683	-0.70789	87	4	0.0130719	3.17183e+19	Tbh,Pvf3,NetB,pk
GO:0010243	response to organonitrogen compound	0.493689	-0.705849	111	5	0.0163399	4.17093e+24	foxo,Rpt4,Gr66a,Hsc70-3,Rap1
GO:0033301	cell cycle comprising mitosis without cytokinesis	0.493794	-0.705636	16	1	0.00326797	45928	shi
GO:0016126	sterol biosynthetic process	0.493794	-0.705636	16	1	0.00326797	41709	foxo
GO:0007601	visual perception	0.493794	-0.705636	16	1	0.00326797	34604	Crys
GO:1901879	regulation of protein depolymerization	0.493794	-0.705636	16	1	0.00326797	5740544	futsch
GO:0006911	phagocytosis, engulfment	0.493794	-0.705636	16	1	0.00326797	36054	egr
GO:0030516	regulation of axon extension	0.493794	-0.705636	16	1	0.00326797	45343	pk
GO:1904062	regulation of cation transmembrane transport	0.493794	-0.705636	16	1	0.00326797	36329	Cam
GO:0006308	DNA catabolic process	0.493794	-0.705636	16	1	0.00326797	43390	Sid
GO:0043277	apoptotic cell clearance	0.493794	-0.705636	16	1	0.00326797	36054	egr
GO:0034333	adherens junction assembly	0.493794	-0.705636	16	1	0.00326797	38244	Rap1
GO:0061387	regulation of extent of cell growth	0.493794	-0.705636	16	1	0.00326797	45343	pk
GO:0046008	regulation of female receptivity, post-mating	0.493794	-0.705636	16	1	0.00326797	246647	antr
GO:1902475	L-alpha-amino acid transmembrane transport	0.493794	-0.705636	16	1	0.00326797	36006	CG1698
GO:0045815	positive regulation of gene expression, epigenetic	0.493794	-0.705636	16	1	0.00326797	40793	gpp
GO:0060259	regulation of feeding behavior	0.493794	-0.705636	16	1	0.00326797	41709	foxo
GO:0048803	imaginal disc-derived male genitalia morphogenesis	0.493794	-0.705636	16	1	0.00326797	35505	scaf
GO:0006491	N-glycan processing	0.493794	-0.705636	16	1	0.00326797	42518	Oga
GO:0032787	monocarboxylic acid metabolic process	0.494359	-0.704494	135	6	0.0196078	3.77254e+31	Menl-1,Gad1,CG14130,inaE,CG33110,SREBP
GO:0035317	imaginal disc-derived wing hair organization	0.500688	-0.691772	40	2	0.00653595	4534334166	pk,fy
GO:0043297	apical junction assembly	0.500688	-0.691772	40	2	0.00653595	3208348971	dlg1,Atpalpha
GO:0030952	establishment or maintenance of cytoskeleton polarity	0.500688	-0.691772	40	2	0.00653595	4534335881	pk,Ggamma1
GO:0006401	RNA catabolic process	0.501542	-0.690067	64	3	0.00980392	413393972236544	cu,DCP2,AGO1
GO:0009152	purine ribonucleotide biosynthetic process	0.501542	-0.690067	64	3	0.00980392	5.74035e+16	CG34357,CG11089,nmdyn-D6
GO:0030001	metal ion transport	0.501601	-0.689951	136	6	0.0196078	3.32043e+29	Plc21C,Shaw,Ih,Atpalpha,Nhe2,Irk1
GO:0016570	histone modification	0.501601	-0.689951	136	6	0.0196078	4.07934e+30	gpp,Oga,Kdm4A,Tlk,CG12498,Su(var)3-3
GO:0016569	covalent chromatin modification	0.501601	-0.689951	136	6	0.0196078	3.12724e+30	CG12498,Su(var)3-3,Tlk,Kdm4A,Oga,gpp
GO:0048813	dendrite morphogenesis	0.509596	-0.674138	113	5	0.0163399	5.74054e+26	futsch,vvl,NetB,CG9705,foxo
GO:0051056	regulation of small GTPase mediated signal transduction	0.51062	-0.67213	89	4	0.0130719	3.32683e+19	aru,CG34393,CG43102,MESK2
GO:0045666	positive regulation of neuron differentiation	0.512008	-0.669414	65	3	0.00980392	377814534338244	TBPH,pk,Rap1
GO:0030510	regulation of BMP signaling pathway	0.513931	-0.665667	41	2	0.00653595	355052768836	scaf,Fs
GO:0036465	synaptic vesicle recycling	0.513931	-0.665667	41	2	0.00653595	3347345928	Syt1,shi
GO:1990778	protein localization to cell periphery	0.513931	-0.665667	41	2	0.00653595	4592842843	shi,KrT95D
GO:0017148	negative regulation of translation	0.513931	-0.665667	41	2	0.00653595	377218036544	Sxl,AGO1
GO:0023014	signal transduction by protein phosphorylation	0.513931	-0.665667	41	2	0.00653595	4341536054	Doa,egr
GO:0009744	response to sucrose	0.514906	-0.66377	17	1	0.00326797	38539	DopEcR
GO:0030968	endoplasmic reticulum unfolded protein response	0.514906	-0.66377	17	1	0.00326797	32133	Hsc70-3
GO:0045676	regulation of R7 cell differentiation	0.514906	-0.66377	17	1	0.00326797	38244	Rap1
GO:0035690	cellular response to drug	0.514906	-0.66377	17	1	0.00326797	36329	Cam
GO:0009190	cyclic nucleotide biosynthetic process	0.514906	-0.66377	17	1	0.00326797	5740349	CG34357
GO:0110110	positive regulation of animal organ morphogenesis	0.514906	-0.66377	17	1	0.00326797	38244	Rap1
GO:0034765	regulation of ion transmembrane transport	0.514906	-0.66377	17	1	0.00326797	36329	Cam
GO:0009124	nucleoside monophosphate biosynthetic process	0.514906	-0.66377	17	1	0.00326797	42973	CG11089
GO:0060582	cell fate determination involved in pattern specification	0.514906	-0.66377	17	1	0.00326797	41085	neur
GO:0035126	post-embryonic genitalia morphogenesis	0.514906	-0.66377	17	1	0.00326797	35505	scaf
GO:0016360	sensory organ precursor cell fate determination	0.514906	-0.66377	17	1	0.00326797	41085	neur
GO:0030166	proteoglycan biosynthetic process	0.514906	-0.66377	17	1	0.00326797	35569	Hsepi
GO:0048808	male genitalia morphogenesis	0.514906	-0.66377	17	1	0.00326797	35505	scaf
GO:2001020	regulation of response to DNA damage stimulus	0.514906	-0.66377	17	1	0.00326797	37513	CG11475
GO:0048260	positive regulation of receptor-mediated endocytosis	0.514906	-0.66377	17	1	0.00326797	31376	norpA
GO:0072593	reactive oxygen species metabolic process	0.514906	-0.66377	17	1	0.00326797	36232	Sod3
GO:0048580	regulation of post-embryonic development	0.514906	-0.66377	17	1	0.00326797	41085	neur
GO:0001672	regulation of chromatin assembly or disassembly	0.514906	-0.66377	17	1	0.00326797	318206	Tlk
GO:0033627	cell adhesion mediated by integrin	0.514906	-0.66377	17	1	0.00326797	38978	rhea
GO:0090598	male anatomical structure morphogenesis	0.514906	-0.66377	17	1	0.00326797	35505	scaf
GO:0046854	phosphatidylinositol phosphorylation	0.514906	-0.66377	17	1	0.00326797	40347	CG9389
GO:0034762	regulation of transmembrane transport	0.514906	-0.66377	17	1	0.00326797	36329	Cam
GO:0048805	imaginal disc-derived genitalia morphogenesis	0.514906	-0.66377	17	1	0.00326797	35505	scaf
GO:0010037	response to carbon dioxide	0.514906	-0.66377	17	1	0.00326797	38935	Gr66a
GO:0097194	execution phase of apoptosis	0.514906	-0.66377	17	1	0.00326797	43390	Sid
GO:0006974	cellular response to DNA damage stimulus	0.515975	-0.661698	138	6	0.0196078	3.24873e+29	CG42299,CkIalpha,CG9272,tim,gpp,CG14130
GO:0072521	purine-containing compound metabolic process	0.515975	-0.661698	138	6	0.0196078	4.28334e+31	CG12268,CG11089,CG34357,DhpD,nmdyn-D6,dlg1
GO:0030031	cell projection assembly	0.519481	-0.654926	90	4	0.0130719	3.76064e+19	CG30259,LRR,Rap1,Myo10A
GO:0007419	ventral cord development	0.522358	-0.649402	66	3	0.00980392	379494108542542	Mmp1,neur,lbe
GO:0006164	purine nucleotide biosynthetic process	0.522358	-0.649402	66	3	0.00980392	3.23966e+16	nmdyn-D6,CG34357,CG11089
GO:0043410	positive regulation of MAPK cascade	0.522358	-0.649402	66	3	0.00980392	382443853935654	Rap1,DopEcR,Dhx15
GO:0061982	meiosis I cell cycle process	0.522358	-0.649402	66	3	0.00980392	3.90494e+16	bol,Doa,Sxl
GO:1901698	response to nitrogen compound	0.525299	-0.643787	115	5	0.0163399	3.82444e+24	Rap1,foxo,Rpt4,Gr66a,Hsc70-3
GO:0007520	myoblast fusion	0.52694	-0.640669	42	2	0.00653595	4170942542	foxo,lbe
GO:0000768	syncytium formation by plasma membrane fusion	0.52694	-0.640669	42	2	0.00653595	4254241709	lbe,foxo
GO:0090501	RNA phosphodiester bond hydrolysis	0.52694	-0.640669	42	2	0.00653595	3654443390	AGO1,Sid
GO:0006949	syncytium formation	0.52694	-0.640669	42	2	0.00653595	4170942542	foxo,lbe
GO:0050773	regulation of dendrite development	0.52694	-0.640669	42	2	0.00653595	3778138752	TBPH,vvl
GO:0140253	cell-cell fusion	0.52694	-0.640669	42	2	0.00653595	4254241709	lbe,foxo
GO:0045862	positive regulation of proteolysis	0.532587	-0.630009	67	3	0.00980392	320473222131567	Rpt3,CkIalpha,Rpt4
GO:0006732	coenzyme metabolic process	0.532587	-0.630009	67	3	0.00980392	428334789535407	CG12268,Nmdmc,CG8665
GO:0005096	GTPase activator activity	0.532587	-0.630009	67	3	0.00980392	330463879331376	CG1695,BHD,norpA
GO:0002164	larval development	0.533069	-0.629104	116	5	0.0163399	3.79494e+24	Mmp1,nom,Cht2,dlg1,rhea
GO:0009150	purine ribonucleotide metabolic process	0.533069	-0.629104	116	5	0.0163399	4.29736e+26	CG11089,CG34357,CG12268,dlg1,nmdyn-D6
GO:0006029	proteoglycan metabolic process	0.535141	-0.625226	18	1	0.00326797	35569	Hsepi
GO:0008293	torso signaling pathway	0.535141	-0.625226	18	1	0.00326797	38244	Rap1
GO:0035287	head segmentation	0.535141	-0.625226	18	1	0.00326797	31227	gt
GO:0050919	negative chemotaxis	0.535141	-0.625226	18	1	0.00326797	45326	Lsp2
GO:0048333	mesodermal cell differentiation	0.535141	-0.625226	18	1	0.00326797	42542	lbe
GO:0006368	transcription elongation from RNA polymerase II promoter	0.535141	-0.625226	18	1	0.00326797	31272	CG12498
GO:0032007	negative regulation of TOR signaling	0.535141	-0.625226	18	1	0.00326797	39550	Nprl3
GO:0035285	appendage segmentation	0.535141	-0.625226	18	1	0.00326797	31429	ovo
GO:0036011	imaginal disc-derived leg segmentation	0.535141	-0.625226	18	1	0.00326797	31429	ovo
GO:0035112	genitalia morphogenesis	0.535141	-0.625226	18	1	0.00326797	35505	scaf
GO:1901570	fatty acid derivative biosynthetic process	0.535141	-0.625226	18	1	0.00326797	42833	CG12268
GO:0051084	'de novo' posttranslational protein folding	0.535141	-0.625226	18	1	0.00326797	32133	Hsc70-3
GO:0043244	regulation of protein complex disassembly	0.535141	-0.625226	18	1	0.00326797	5740544	futsch
GO:0051085	chaperone cofactor-dependent protein refolding	0.535141	-0.625226	18	1	0.00326797	32133	Hsc70-3
GO:0046839	phospholipid dephosphorylation	0.535141	-0.625226	18	1	0.00326797	40472	CG11425
GO:0070983	dendrite guidance	0.535141	-0.625226	18	1	0.00326797	32400	NetB
GO:0015807	L-amino acid transport	0.535141	-0.625226	18	1	0.00326797	36006	CG1698
GO:0000184	nuclear-transcribed mRNA catabolic process, nonsense-mediated decay	0.535141	-0.625226	18	1	0.00326797	39722	DCP2
GO:0060969	negative regulation of gene silencing	0.535141	-0.625226	18	1	0.00326797	37009	HPS4
GO:0001710	mesodermal cell fate commitment	0.535141	-0.625226	18	1	0.00326797	42542	lbe
GO:1901605	alpha-amino acid metabolic process	0.536973	-0.621807	92	4	0.0130719	4.27834e+19	CG10184,Gad1,aay,CG3999
GO:0009165	nucleotide biosynthetic process	0.536973	-0.621807	92	4	0.0130719	4.29736e+21	CG11089,CG34357,Dak1,nmdyn-D6
GO:1901293	nucleoside phosphate biosynthetic process	0.536973	-0.621807	92	4	0.0130719	4.31653e+21	Dak1,nmdyn-D6,CG34357,CG11089
GO:1903827	regulation of cellular protein localization	0.539712	-0.616719	43	2	0.00653595	3896833571	ZC3H3,tim
GO:0007188	adenylate cyclase-modulating G protein-coupled receptor signaling pathway	0.539712	-0.616719	43	2	0.00653595	3853937191	DopEcR,5-HT1B
GO:0000075	cell cycle checkpoint	0.539712	-0.616719	43	2	0.00653595	4079333571	gpp,tim
GO:0016358	dendrite development	0.540782	-0.614739	117	5	0.0163399	5.74054e+26	futsch,vvl,NetB,CG9705,foxo
GO:0009267	cellular response to starvation	0.542692	-0.611213	68	3	0.00980392	385393955041709	DopEcR,Nprl3,foxo
GO:0044262	cellular carbohydrate metabolic process	0.542692	-0.611213	68	3	0.00980392	417094034735671	foxo,CG9389,Inos
GO:0006631	fatty acid metabolic process	0.545599	-0.60587	93	4	0.0130719	3.23434e+19	inaE,CG14130,SREBP,CG33110
GO:0006163	purine nucleotide metabolic process	0.548436	-0.600685	118	5	0.0163399	3.20833e+26	dlg1,nmdyn-D6,CG34357,CG11089,CG12268
GO:0001708	cell fate specification	0.552671	-0.592993	69	3	0.00980392	320834381242542	dlg1,ey,lbe
GO:0048024	regulation of mRNA splicing, via spliceosome	0.552671	-0.592993	69	3	0.00980392	4.34154e+16	Doa,Sxl,pps
GO:0031669	cellular response to nutrient levels	0.552671	-0.592993	69	3	0.00980392	417093955038539	foxo,Nprl3,DopEcR
GO:0008582	regulation of synaptic growth at neuromuscular junction	0.554142	-0.590334	94	4	0.0130719	3.61766e+21	metro,futsch,dlg1,TBPH
GO:0046622	positive regulation of organ growth	0.554533	-0.589628	19	1	0.00326797	38070	Hipk
GO:0044837	actomyosin contractile ring organization	0.554533	-0.589628	19	1	0.00326797	45928	shi
GO:0044042	glucan metabolic process	0.554533	-0.589628	19	1	0.00326797	41709	foxo
GO:0005977	glycogen metabolic process	0.554533	-0.589628	19	1	0.00326797	41709	foxo
GO:0007413	axonal fasciculation	0.554533	-0.589628	19	1	0.00326797	37949	Mmp1
GO:0034285	response to disaccharide	0.554533	-0.589628	19	1	0.00326797	38539	DopEcR
GO:0035277	spiracle morphogenesis, open tracheal system	0.554533	-0.589628	19	1	0.00326797	36609	Oaz
GO:1900077	negative regulation of cellular response to insulin stimulus	0.554533	-0.589628	19	1	0.00326797	41709	foxo
GO:0045785	positive regulation of cell adhesion	0.554533	-0.589628	19	1	0.00326797	38244	Rap1
GO:0006073	cellular glucan metabolic process	0.554533	-0.589628	19	1	0.00326797	41709	foxo
GO:0006006	glucose metabolic process	0.554533	-0.589628	19	1	0.00326797	32345	CG10996
GO:0010821	regulation of mitochondrion organization	0.554533	-0.589628	19	1	0.00326797	40155	SREBP
GO:0009826	unidimensional cell growth	0.554533	-0.589628	19	1	0.00326797	35505	scaf
GO:1902652	secondary alcohol metabolic process	0.554533	-0.589628	19	1	0.00326797	41709	foxo
GO:0006890	retrograde vesicle-mediated transport, Golgi to endoplasmic reticulum	0.554533	-0.589628	19	1	0.00326797	33434	Slh
GO:0008527	taste receptor activity	0.554533	-0.589628	19	1	0.00326797	38935	Gr66a
GO:0006112	energy reserve metabolic process	0.554533	-0.589628	19	1	0.00326797	41709	foxo
GO:0000077	DNA damage checkpoint	0.554533	-0.589628	19	1	0.00326797	40793	gpp
GO:0046627	negative regulation of insulin receptor signaling pathway	0.554533	-0.589628	19	1	0.00326797	41709	foxo
GO:0048259	regulation of receptor-mediated endocytosis	0.554533	-0.589628	19	1	0.00326797	31376	norpA
GO:0031110	regulation of microtubule polymerization or depolymerization	0.554533	-0.589628	19	1	0.00326797	5740544	futsch
GO:0007266	Rho protein signal transduction	0.554533	-0.589628	19	1	0.00326797	33268	aru
GO:0007254	JNK cascade	0.554533	-0.589628	19	1	0.00326797	36054	egr
GO:0007294	germarium-derived oocyte fate determination	0.554533	-0.589628	19	1	0.00326797	36544	AGO1
GO:0055086	nucleobase-containing small molecule metabolic process	0.556403	-0.586262	193	8	0.0261438	4.31654e+41	Dak1,CG6330,CG11089,CG34357,dlg1,nmdyn-D6,DhpD,CG12268
GO:0001700	embryonic development via the syncytial blastoderm	0.558088	-0.583239	144	6	0.0196078	3.55053e+29	scaf,Myo10A,rhea,dlg1,Rap1,Ggamma1
GO:0008285	negative regulation of cell population proliferation	0.56252	-0.575329	70	3	0.00980392	417834341541709	kibra,Doa,foxo
GO:0050907	detection of chemical stimulus involved in sensory perception	0.56252	-0.575329	70	3	0.00980392	364133137638935	Or49b,norpA,Gr66a
GO:0006839	mitochondrial transport	0.56252	-0.575329	70	3	0.00980392	3.77264e+16	Shawn,Hsp60B,CG14130
GO:0031668	cellular response to extracellular stimulus	0.56252	-0.575329	70	3	0.00980392	417093853939550	foxo,DopEcR,Nprl3
GO:2000027	regulation of animal organ morphogenesis	0.56252	-0.575329	70	3	0.00980392	410853824431376	neur,Rap1,norpA
GO:0045927	positive regulation of growth	0.5626	-0.575187	95	4	0.0130719	3.80705e+19	Hipk,pk,ey,dlg1
GO:0035592	establishment of protein localization to extracellular region	0.564536	-0.571751	45	2	0.00653595	4341537537	Doa,Swim
GO:0014902	myotube differentiation	0.564536	-0.571751	45	2	0.00653595	4254241709	lbe,foxo
GO:0048103	somatic stem cell division	0.564536	-0.571751	45	2	0.00653595	3587835881	ana2,Ggamma1
GO:0007187	G protein-coupled receptor signaling pathway, coupled to cyclic nucleotide second messenger	0.564536	-0.571751	45	2	0.00653595	3719138539	5-HT1B,DopEcR
GO:0050770	regulation of axonogenesis	0.564536	-0.571751	45	2	0.00653595	3240045343	NetB,pk
GO:0008038	neuron recognition	0.57097	-0.560419	96	4	0.0130719	3.79493e+19	Mmp1,Pvf3,NetB,Lsp2
GO:0099003	vesicle-mediated transport in synapse	0.57097	-0.560419	96	4	0.0130719	3.34734e+19	Syt1,VGAT,Syngr,shi
GO:0099504	synaptic vesicle cycle	0.57097	-0.560419	96	4	0.0130719	3.65335e+19	Syngr,shi,Syt1,VGAT
GO:0010769	regulation of cell morphogenesis involved in differentiation	0.572237	-0.558203	71	3	0.00980392	324003875245343	NetB,vvl,pk
GO:0009260	ribonucleotide biosynthetic process	0.572237	-0.558203	71	3	0.00980392	3.23966e+16	nmdyn-D6,CG34357,CG11089
GO:0051705	multi-organism behavior	0.57312	-0.55666	20	1	0.00326797	31718	Tbh
GO:0070374	positive regulation of ERK1 and ERK2 cascade	0.57312	-0.55666	20	1	0.00326797	38244	Rap1
GO:0009411	response to UV	0.57312	-0.55666	20	1	0.00326797	36232	Sod3
GO:0061988	karyosome formation	0.57312	-0.55666	20	1	0.00326797	43415	Doa
GO:0044106	cellular amine metabolic process	0.57312	-0.55666	20	1	0.00326797	31718	Tbh
GO:0007041	lysosomal transport	0.57312	-0.55666	20	1	0.00326797	43223	Lerp
GO:0007131	reciprocal meiotic recombination	0.57312	-0.55666	20	1	0.00326797	3772180	Sxl
GO:0006576	cellular biogenic amine metabolic process	0.57312	-0.55666	20	1	0.00326797	31718	Tbh
GO:0072523	purine-containing compound catabolic process	0.57312	-0.55666	20	1	0.00326797	40528	DhpD
GO:0002698	negative regulation of immune effector process	0.57312	-0.55666	20	1	0.00326797	39870	PGRP-SB1
GO:0106030	neuron projection fasciculation	0.57312	-0.55666	20	1	0.00326797	37949	Mmp1
GO:0090630	activation of GTPase activity	0.57312	-0.55666	20	1	0.00326797	33046	CG1695
GO:0030539	male genitalia development	0.57312	-0.55666	20	1	0.00326797	35505	scaf
GO:0006354	DNA-templated transcription, elongation	0.57312	-0.55666	20	1	0.00326797	31272	CG12498
GO:0016125	sterol metabolic process	0.57312	-0.55666	20	1	0.00326797	41709	foxo
GO:0043624	cellular protein complex disassembly	0.57312	-0.55666	20	1	0.00326797	32861	CG6873
GO:0099172	presynapse organization	0.57312	-0.55666	20	1	0.00326797	37781	TBPH
GO:0009308	amine metabolic process	0.57312	-0.55666	20	1	0.00326797	31718	Tbh
GO:0030706	germarium-derived oocyte differentiation	0.57312	-0.55666	20	1	0.00326797	36544	AGO1
GO:0008052	sensory organ boundary specification	0.57312	-0.55666	20	1	0.00326797	41085	neur
GO:0050772	positive regulation of axonogenesis	0.57312	-0.55666	20	1	0.00326797	45343	pk
GO:0030717	oocyte karyosome formation	0.57312	-0.55666	20	1	0.00326797	43415	Doa
GO:0006661	phosphatidylinositol biosynthetic process	0.57312	-0.55666	20	1	0.00326797	31826	rdgA
GO:0034249	negative regulation of cellular amide metabolic process	0.576583	-0.550636	46	2	0.00653595	365443772180	AGO1,Sxl
GO:0002831	regulation of response to biotic stimulus	0.578423	-0.54745	122	5	0.0163399	4.34154e+24	Doa,Dro,vvl,Pli,SP2353
GO:0008037	cell recognition	0.587439	-0.531983	98	4	0.0130719	3.79493e+19	Mmp1,Pvf3,Lsp2,NetB
GO:0035272	exocrine system development	0.587439	-0.531983	98	4	0.0130719	3.12273e+19	gt,NetB,Cam,shi
GO:0007431	salivary gland development	0.587439	-0.531983	98	4	0.0130719	3.12273e+19	gt,NetB,Cam,shi
GO:1904396	regulation of neuromuscular junction development	0.587439	-0.531983	98	4	0.0130719	5.74054e+21	futsch,dlg1,TBPH,metro
GO:0007422	peripheral nervous system development	0.588386	-0.530372	47	2	0.00653595	4108538752	neur,vvl
GO:0000956	nuclear-transcribed mRNA catabolic process	0.588386	-0.530372	47	2	0.00653595	4133939722	cu,DCP2
GO:0016079	synaptic vesicle exocytosis	0.588386	-0.530372	47	2	0.00653595	3653333473	Syngr,Syt1
GO:0006289	nucleotide-excision repair	0.590933	-0.526052	21	1	0.00326797	35365	CG9272
GO:0007430	terminal branching, open tracheal system	0.590933	-0.526052	21	1	0.00326797	38978	rhea
GO:0002803	positive regulation of antibacterial peptide production	0.590933	-0.526052	21	1	0.00326797	36635	Dro
GO:1903034	regulation of response to wounding	0.590933	-0.526052	21	1	0.00326797	42820	CG34355
GO:0007465	R7 cell fate commitment	0.590933	-0.526052	21	1	0.00326797	38244	Rap1
GO:0035071	salivary gland cell autophagic cell death	0.590933	-0.526052	21	1	0.00326797	36329	Cam
GO:0006275	regulation of DNA replication	0.590933	-0.526052	21	1	0.00326797	33571	tim
GO:0035825	homologous recombination	0.590933	-0.526052	21	1	0.00326797	3772180	Sxl
GO:0007317	regulation of pole plasm oskar mRNA localization	0.590933	-0.526052	21	1	0.00326797	33473	Syt1
GO:0009066	aspartate family amino acid metabolic process	0.590933	-0.526052	21	1	0.00326797	42783	CG10184
GO:0006963	positive regulation of antibacterial peptide biosynthetic process	0.590933	-0.526052	21	1	0.00326797	36635	Dro
GO:0060281	regulation of oocyte development	0.590933	-0.526052	21	1	0.00326797	33473	Syt1
GO:0007009	plasma membrane organization	0.590933	-0.526052	21	1	0.00326797	38362	scramb2
GO:0007614	short-term memory	0.590933	-0.526052	21	1	0.00326797	45928	shi
GO:0004521	endoribonuclease activity	0.590933	-0.526052	21	1	0.00326797	43390	Sid
GO:0010669	epithelial structure maintenance	0.590933	-0.526052	21	1	0.00326797	38978	rhea
GO:0044706	multi-multicellular organism process	0.590933	-0.526052	21	1	0.00326797	246647	antr
GO:0046390	ribose phosphate biosynthetic process	0.591265	-0.525491	73	3	0.00980392	4.29736e+16	CG11089,CG34357,nmdyn-D6
GO:0140352	export from cell	0.591843	-0.524513	149	6	0.0196078	3.65335e+29	Syngr,Atpalpha,Slh,CG31475,Doa,Syt1
GO:0009259	ribonucleotide metabolic process	0.593017	-0.522532	124	5	0.0163399	3.20833e+26	dlg1,nmdyn-D6,CG34357,CG11089,CG12268
GO:0006869	lipid transport	0.599943	-0.51092	48	2	0.00653595	3234038362	rdgB,scramb2
GO:0031123	RNA 3'-end processing	0.599943	-0.51092	48	2	0.00653595	3665838968	Pcf11,ZC3H3
GO:0072522	purine-containing compound biosynthetic process	0.600573	-0.509871	74	3	0.00980392	3.23966e+16	nmdyn-D6,CG34357,CG11089
GO:0051963	regulation of synapse assembly	0.603536	-0.504949	100	4	0.0130719	3.61763e+21	metro,dlg1,TBPH,futsch
GO:0046425	regulation of receptor signaling pathway via JAK-STAT	0.608006	-0.497571	22	1	0.00326797	32083	dlg1
GO:0030203	glycosaminoglycan metabolic process	0.608006	-0.497571	22	1	0.00326797	39870	PGRP-SB1
GO:1904892	regulation of receptor signaling pathway via STAT	0.608006	-0.497571	22	1	0.00326797	32083	dlg1
GO:0051403	stress-activated MAPK cascade	0.608006	-0.497571	22	1	0.00326797	36054	egr
GO:0050953	sensory perception of light stimulus	0.608006	-0.497571	22	1	0.00326797	34604	Crys
GO:0009179	purine ribonucleoside diphosphate metabolic process	0.608006	-0.497571	22	1	0.00326797	32083	dlg1
GO:0001101	response to acid chemical	0.608006	-0.497571	22	1	0.00326797	38935	Gr66a
GO:0007029	endoplasmic reticulum organization	0.608006	-0.497571	22	1	0.00326797	33721	Rtnl1
GO:0043279	response to alkaloid	0.608006	-0.497571	22	1	0.00326797	38935	Gr66a
GO:0048134	germ-line cyst formation	0.608006	-0.497571	22	1	0.00326797	36544	AGO1
GO:1902875	regulation of embryonic pattern specification	0.608006	-0.497571	22	1	0.00326797	33473	Syt1
GO:0009135	purine nucleoside diphosphate metabolic process	0.608006	-0.497571	22	1	0.00326797	32083	dlg1
GO:0070868	heterochromatin organization involved in chromatin silencing	0.608006	-0.497571	22	1	0.00326797	318206	Tlk
GO:0009185	ribonucleoside diphosphate metabolic process	0.608006	-0.497571	22	1	0.00326797	32083	dlg1
GO:0031396	regulation of protein ubiquitination	0.608006	-0.497571	22	1	0.00326797	37344	Fem-1
GO:0099174	regulation of presynapse organization	0.608006	-0.497571	22	1	0.00326797	37781	TBPH
GO:0009187	cyclic nucleotide metabolic process	0.608006	-0.497571	22	1	0.00326797	5740349	CG34357
GO:0008286	insulin receptor signaling pathway	0.608006	-0.497571	22	1	0.00326797	41709	foxo
GO:2000331	regulation of terminal button organization	0.608006	-0.497571	22	1	0.00326797	37781	TBPH
GO:0060795	cell fate commitment involved in formation of primary germ layer	0.608006	-0.497571	22	1	0.00326797	42542	lbe
GO:0046890	regulation of lipid biosynthetic process	0.608006	-0.497571	22	1	0.00326797	40155	SREBP
GO:0007549	dosage compensation	0.608006	-0.497571	22	1	0.00326797	3772180	Sxl
GO:0048102	autophagic cell death	0.608006	-0.497571	22	1	0.00326797	36329	Cam
GO:0071456	cellular response to hypoxia	0.608006	-0.497571	22	1	0.00326797	45668	Vha68-1
GO:0010507	negative regulation of autophagy	0.608006	-0.497571	22	1	0.00326797	39550	Nprl3
GO:1904580	regulation of intracellular mRNA localization	0.608006	-0.497571	22	1	0.00326797	33473	Syt1
GO:0071496	cellular response to external stimulus	0.609741	-0.494721	75	3	0.00980392	385393955041709	DopEcR,Nprl3,foxo
GO:0010817	regulation of hormone levels	0.609741	-0.494721	75	3	0.00980392	364674170932424	GstE14,foxo,CG9503
GO:0007274	neuromuscular synaptic transmission	0.611255	-0.49224	49	2	0.00653595	3778142327	TBPH,Dys
GO:0071692	protein localization to extracellular region	0.611255	-0.49224	49	2	0.00653595	3753743415	Swim,Doa
GO:0051493	regulation of cytoskeleton organization	0.614378	-0.487146	127	5	0.0163399	4.59286e+26	shi,futsch,CG6891,TBPH,Ggamma1
GO:0019693	ribose phosphate metabolic process	0.614378	-0.487146	127	5	0.0163399	4.28336e+26	CG12268,CG34357,CG11089,nmdyn-D6,dlg1
GO:0030833	regulation of actin filament polymerization	0.622323	-0.474297	50	2	0.00653595	3286545928	CG6891,shi
GO:0019935	cyclic-nucleotide-mediated signaling	0.622323	-0.474297	50	2	0.00653595	574034938539	CG34357,DopEcR
GO:0009792	embryo development ending in birth or egg hatching	0.624212	-0.471265	154	6	0.0196078	3.55053e+29	scaf,Myo10A,Rap1,Ggamma1,dlg1,rhea
GO:0071427	mRNA-containing ribonucleoprotein complex export from nucleus	0.624368	-0.471016	23	1	0.00326797	38968	ZC3H3
GO:0007485	imaginal disc-derived male genitalia development	0.624368	-0.471016	23	1	0.00326797	35505	scaf
GO:0030716	oocyte fate determination	0.624368	-0.471016	23	1	0.00326797	36544	AGO1
GO:0006406	mRNA export from nucleus	0.624368	-0.471016	23	1	0.00326797	38968	ZC3H3
GO:0040018	positive regulation of multicellular organism growth	0.624368	-0.471016	23	1	0.00326797	43812	ey
GO:0007006	mitochondrial membrane organization	0.624368	-0.471016	23	1	0.00326797	39335	CG14130
GO:0006821	chloride transport	0.624368	-0.471016	23	1	0.00326797	34886	CG15270
GO:0006165	nucleoside diphosphate phosphorylation	0.624368	-0.471016	23	1	0.00326797	32396	nmdyn-D6
GO:0043462	regulation of ATPase activity	0.624368	-0.471016	23	1	0.00326797	35758	CG8726
GO:0015171	amino acid transmembrane transporter activity	0.624368	-0.471016	23	1	0.00326797	36574	VGAT
GO:0045596	negative regulation of cell differentiation	0.626959	-0.466874	103	4	0.0130719	3.98704e+19	PGRP-SB1,neur,norpA,kibra
GO:0034248	regulation of cellular amide metabolic process	0.62825	-0.464817	129	5	0.0163399	3.90494e+26	bol,Sxl,AGO1,vvl,Dro
GO:0061351	neural precursor cell proliferation	0.633146	-0.457055	51	2	0.00653595	3587835881	ana2,Ggamma1
GO:0009620	response to fungus	0.633146	-0.457055	51	2	0.00653595	3670832821	Mtk,Tsf1
GO:0030100	regulation of endocytosis	0.633146	-0.457055	51	2	0.00653595	3137641085	norpA,neur
GO:0007405	neuroblast proliferation	0.633146	-0.457055	51	2	0.00653595	3587835881	ana2,Ggamma1
GO:1903825	organic acid transmembrane transport	0.633146	-0.457055	51	2	0.00653595	3657436006	VGAT,CG1698
GO:0051223	regulation of protein transport	0.633146	-0.457055	51	2	0.00653595	3357138968	tim,ZC3H3
GO:1905039	carboxylic acid transmembrane transport	0.633146	-0.457055	51	2	0.00653595	3600636574	CG1698,VGAT
GO:0032006	regulation of TOR signaling	0.633146	-0.457055	51	2	0.00653595	3955038793	Nprl3,BHD
GO:0032269	negative regulation of cellular protein metabolic process	0.636743	-0.45139	156	6	0.0196078	3.77218e+31	Sxl,Tep5,Spn55B,shi,AGO1,Spn42De
GO:0043486	histone exchange	0.640049	-0.446211	24	1	0.00326797	326171	CG31917
GO:0005976	polysaccharide metabolic process	0.640049	-0.446211	24	1	0.00326797	41709	foxo
GO:0030048	actin filament-based movement	0.640049	-0.446211	24	1	0.00326797	36329	Cam
GO:0000302	response to reactive oxygen species	0.640049	-0.446211	24	1	0.00326797	36232	Sod3
GO:0036294	cellular response to decreased oxygen levels	0.640049	-0.446211	24	1	0.00326797	45668	Vha68-1
GO:0098930	axonal transport	0.640049	-0.446211	24	1	0.00326797	45343	pk
GO:0044264	cellular polysaccharide metabolic process	0.640049	-0.446211	24	1	0.00326797	41709	foxo
GO:0099024	plasma membrane invagination	0.640049	-0.446211	24	1	0.00326797	36054	egr
GO:0002786	regulation of antibacterial peptide production	0.640049	-0.446211	24	1	0.00326797	36635	Dro
GO:0010324	membrane invagination	0.640049	-0.446211	24	1	0.00326797	36054	egr
GO:1904263	positive regulation of TORC1 signaling	0.640049	-0.446211	24	1	0.00326797	38793	BHD
GO:0042659	regulation of cell fate specification	0.640049	-0.446211	24	1	0.00326797	42542	lbe
GO:0046939	nucleotide phosphorylation	0.640049	-0.446211	24	1	0.00326797	32396	nmdyn-D6
GO:0004713	protein tyrosine kinase activity	0.640049	-0.446211	24	1	0.00326797	38070	Hipk
GO:1900426	positive regulation of defense response to bacterium	0.640049	-0.446211	24	1	0.00326797	36635	Dro
GO:0016334	establishment or maintenance of polarity of follicular epithelium	0.640049	-0.446211	24	1	0.00326797	32083	dlg1
GO:0097306	cellular response to alcohol	0.640049	-0.446211	24	1	0.00326797	36329	Cam
GO:0072499	photoreceptor cell axon guidance	0.640049	-0.446211	24	1	0.00326797	36329	Cam
GO:0097190	apoptotic signaling pathway	0.640049	-0.446211	24	1	0.00326797	36054	egr
GO:0007484	imaginal disc-derived genitalia development	0.640049	-0.446211	24	1	0.00326797	35505	scaf
GO:0002808	regulation of antibacterial peptide biosynthetic process	0.640049	-0.446211	24	1	0.00326797	36635	Dro
GO:0016311	dephosphorylation	0.641819	-0.443448	131	5	0.0163399	4.04724e+24	CG11425,aay,CG9389,CG14297,CG11475
GO:0006836	neurotransmitter transport	0.642079	-0.443044	105	4	0.0130719	3.60064e+19	CG1698,Syngr,VGAT,Syt1
GO:0051248	negative regulation of protein metabolic process	0.642915	-0.441743	157	6	0.0196078	3.56025e+31	Spn42De,shi,Tep5,Spn55B,AGO1,Sxl
GO:0030832	regulation of actin filament length	0.643725	-0.440483	52	2	0.00653595	3286545928	CG6891,shi
GO:0006479	protein methylation	0.643725	-0.440483	52	2	0.00653595	3751340793	CG11475,gpp
GO:0007028	cytoplasm organization	0.643725	-0.440483	52	2	0.00653595	4592832083	shi,dlg1
GO:0008064	regulation of actin polymerization or depolymerization	0.643725	-0.440483	52	2	0.00653595	4592832865	shi,CG6891
GO:0071417	cellular response to organonitrogen compound	0.643725	-0.440483	52	2	0.00653595	3824441709	Rap1,foxo
GO:0008213	protein alkylation	0.643725	-0.440483	52	2	0.00653595	3751340793	CG11475,gpp
GO:0050684	regulation of mRNA processing	0.644994	-0.438514	79	3	0.00980392	3.77218e+16	Sxl,Doa,pps
GO:0001709	cell fate determination	0.649487	-0.431572	106	4	0.0130719	3.20834e+19	dlg1,egr,AGO1,neur
GO:0006457	protein folding	0.653449	-0.425491	80	3	0.00980392	485723213334707	Hsp60B,Hsc70-3,DnaJ-H
GO:1902903	regulation of supramolecular fiber organization	0.653449	-0.425491	80	3	0.00980392	4.59283e+16	shi,CG6891,futsch
GO:0033993	response to lipid	0.654063	-0.424551	53	2	0.00653595	3853940155	DopEcR,SREBP
GO:0046552	photoreceptor cell fate commitment	0.654063	-0.424551	53	2	0.00653595	4381238244	ey,Rap1
GO:0070201	regulation of establishment of protein localization	0.654063	-0.424551	53	2	0.00653595	3896833571	ZC3H3,tim
GO:0006493	protein O-linked glycosylation	0.655078	-0.423002	25	1	0.00326797	42518	Oga
GO:0110111	negative regulation of animal organ morphogenesis	0.655078	-0.423002	25	1	0.00326797	31376	norpA
GO:0009743	response to carbohydrate	0.655078	-0.423002	25	1	0.00326797	38539	DopEcR
GO:0062012	regulation of small molecule metabolic process	0.655078	-0.423002	25	1	0.00326797	40155	SREBP
GO:0051090	regulation of DNA-binding transcription factor activity	0.655078	-0.423002	25	1	0.00326797	35653	cos
GO:0070588	calcium ion transmembrane transport	0.655078	-0.423002	25	1	0.00326797	33204	Plc21C
GO:1903320	regulation of protein modification by small protein conjugation or removal	0.655078	-0.423002	25	1	0.00326797	37344	Fem-1
GO:0035070	salivary gland histolysis	0.655078	-0.423002	25	1	0.00326797	36329	Cam
GO:0071453	cellular response to oxygen levels	0.655078	-0.423002	25	1	0.00326797	45668	Vha68-1
GO:0050769	positive regulation of neurogenesis	0.661759	-0.412854	81	3	0.00980392	382444534337781	Rap1,pk,TBPH
GO:0007298	border follicle cell migration	0.661759	-0.412854	81	3	0.00980392	389784592841783	rhea,shi,kibra
GO:0043547	positive regulation of GTPase activity	0.661759	-0.412854	81	3	0.00980392	313763879333046	norpA,BHD,CG1695
GO:0022411	cellular component disassembly	0.661759	-0.412854	81	3	0.00980392	433903794932861	Sid,Mmp1,CG6873
GO:0006633	fatty acid biosynthetic process	0.664162	-0.40923	54	2	0.00653595	4015542659	SREBP,CG33110
GO:0031346	positive regulation of cell projection organization	0.664162	-0.40923	54	2	0.00653595	4534337781	pk,TBPH
GO:0098657	import into cell	0.668022	-0.403434	135	5	0.0163399	4.89714e+24	Atpalpha,egr,shi,Syt1,Nhe2
GO:0035149	lumen formation, open tracheal system	0.669481	-0.401253	26	1	0.00326797	38978	rhea
GO:0009205	purine ribonucleoside triphosphate metabolic process	0.669481	-0.401253	26	1	0.00326797	32396	nmdyn-D6
GO:0009144	purine nucleoside triphosphate metabolic process	0.669481	-0.401253	26	1	0.00326797	32396	nmdyn-D6
GO:0009145	purine nucleoside triphosphate biosynthetic process	0.669481	-0.401253	26	1	0.00326797	32396	nmdyn-D6
GO:0008363	larval chitin-based cuticle development	0.669481	-0.401253	26	1	0.00326797	38223	Cht2
GO:0090068	positive regulation of cell cycle process	0.669481	-0.401253	26	1	0.00326797	41709	foxo
GO:0009206	purine ribonucleoside triphosphate biosynthetic process	0.669481	-0.401253	26	1	0.00326797	32396	nmdyn-D6
GO:0033227	dsRNA transport	0.669481	-0.401253	26	1	0.00326797	42618	CG5382
GO:0009064	glutamine family amino acid metabolic process	0.669481	-0.401253	26	1	0.00326797	38484	Gad1
GO:0014070	response to organic cyclic compound	0.669924	-0.40059	82	3	0.00980392	389353853938244	Gr66a,DopEcR,Rap1
GO:0008356	asymmetric cell division	0.669924	-0.40059	82	3	0.00980392	358813587841085	Ggamma1,ana2,neur
GO:0046903	secretion	0.672824	-0.396271	162	6	0.0196078	3.65334e+29	Syngr,Dh44,Slh,CG31475,Doa,Syt1
GO:0009719	response to endogenous stimulus	0.672824	-0.396271	162	6	0.0196078	4.25304e+29	SIFaR,Dh31-R,foxo,Dh44,Rap1,DopEcR
GO:0032271	regulation of protein polymerization	0.674022	-0.394493	55	2	0.00653595	3286545928	CG6891,shi
GO:0098722	asymmetric stem cell division	0.674022	-0.394493	55	2	0.00653595	3588135878	Ggamma1,ana2
GO:0031146	SCF-dependent proteasomal ubiquitin-dependent protein catabolic process	0.674022	-0.394493	55	2	0.00653595	3392235219	CG13766,CG13085
GO:1901699	cellular response to nitrogen compound	0.674022	-0.394493	55	2	0.00653595	4170938244	foxo,Rap1
GO:0048066	developmental pigmentation	0.674022	-0.394493	55	2	0.00653595	3142940528	ovo,DhpD
GO:0006310	DNA recombination	0.674022	-0.394493	55	2	0.00653595	377218032487	Sxl,CG42299
GO:0008283	cell population proliferation	0.674374	-0.393971	136	5	0.0163399	4.25424e+24	lbe,egr,Ggamma1,ana2,AGO1
GO:0007548	sex differentiation	0.677945	-0.388689	83	3	0.00980392	3.77218e+16	Sxl,Doa,scaf
GO:0006281	DNA repair	0.678096	-0.388466	110	4	0.0130719	3.35713e+19	tim,CkIalpha,CG9272,CG42299
GO:0034620	cellular response to unfolded protein	0.683284	-0.380844	27	1	0.00326797	32133	Hsc70-3
GO:0090502	RNA phosphodiester bond hydrolysis, endonucleolytic	0.683284	-0.380844	27	1	0.00326797	43390	Sid
GO:0032436	positive regulation of proteasomal ubiquitin-dependent protein catabolic process	0.683284	-0.380844	27	1	0.00326797	32221	CkIalpha
GO:0042337	cuticle development involved in chitin-based cuticle molting cycle	0.683284	-0.380844	27	1	0.00326797	38223	Cht2
GO:0044770	cell cycle phase transition	0.683284	-0.380844	27	1	0.00326797	39049	bol
GO:0048010	vascular endothelial growth factor receptor signaling pathway	0.683284	-0.380844	27	1	0.00326797	33995	Pvf3
GO:0030148	sphingolipid biosynthetic process	0.683284	-0.380844	27	1	0.00326797	42659	CG33110
GO:0070372	regulation of ERK1 and ERK2 cascade	0.683284	-0.380844	27	1	0.00326797	38244	Rap1
GO:0034605	cellular response to heat	0.683284	-0.380844	27	1	0.00326797	32133	Hsc70-3
GO:0046661	male sex differentiation	0.683284	-0.380844	27	1	0.00326797	35505	scaf
GO:0036335	intestinal stem cell homeostasis	0.683284	-0.380844	27	1	0.00326797	32133	Hsc70-3
GO:0001227	DNA-binding transcription repressor activity, RNA polymerase II-specific	0.683646	-0.380315	56	2	0.00653595	3430331429	CG13123,ovo
GO:0007616	long-term memory	0.683646	-0.380315	56	2	0.00653595	4108534872	neur,mol
GO:0120035	regulation of plasma membrane bounded cell projection organization	0.68499	-0.378351	111	4	0.0130719	3.24004e+19	NetB,vvl,TBPH,pk
GO:0051962	positive regulation of nervous system development	0.68499	-0.378351	111	4	0.0130719	4.53434e+19	pk,TBPH,dlg1,Rap1
GO:0031344	regulation of cell projection organization	0.68499	-0.378351	111	4	0.0130719	3.24004e+19	NetB,vvl,pk,TBPH
GO:1902532	negative regulation of intracellular signal transduction	0.685821	-0.377138	84	3	0.00980392	357153955038070	LRR,Nprl3,Hipk
GO:0071495	cellular response to endogenous stimulus	0.686836	-0.37566	138	5	0.0163399	3.82444e+24	Rap1,Dh44,foxo,SIFaR,Dh31-R
GO:0044089	positive regulation of cellular component biogenesis	0.69178	-0.368487	112	4	0.0130719	3.15673e+19	Rpt4,Rpt3,shi,dlg1
GO:0032872	regulation of stress-activated MAPK cascade	0.693037	-0.366672	57	2	0.00653595	3824435654	Rap1,Dhx15
GO:0040017	positive regulation of locomotion	0.693037	-0.366672	57	2	0.00653595	4534333995	pk,Pvf3
GO:0070302	regulation of stress-activated protein kinase signaling cascade	0.693037	-0.366672	57	2	0.00653595	3565438244	Dhx15,Rap1
GO:0035383	thioester metabolic process	0.696513	-0.361669	28	1	0.00326797	42833	CG12268
GO:0035082	axoneme assembly	0.696513	-0.361669	28	1	0.00326797	37606	CG30259
GO:0043954	cellular component maintenance	0.696513	-0.361669	28	1	0.00326797	45928	shi
GO:0009199	ribonucleoside triphosphate metabolic process	0.696513	-0.361669	28	1	0.00326797	32396	nmdyn-D6
GO:0032874	positive regulation of stress-activated MAPK cascade	0.696513	-0.361669	28	1	0.00326797	35654	Dhx15
GO:0001707	mesoderm formation	0.696513	-0.361669	28	1	0.00326797	42542	lbe
GO:0006637	acyl-CoA metabolic process	0.696513	-0.361669	28	1	0.00326797	42833	CG12268
GO:0009201	ribonucleoside triphosphate biosynthetic process	0.696513	-0.361669	28	1	0.00326797	32396	nmdyn-D6
GO:0070304	positive regulation of stress-activated protein kinase signaling cascade	0.696513	-0.361669	28	1	0.00326797	35654	Dhx15
GO:0048814	regulation of dendrite morphogenesis	0.696513	-0.361669	28	1	0.00326797	38752	vvl
GO:0045727	positive regulation of translation	0.696513	-0.361669	28	1	0.00326797	39049	bol
GO:0051656	establishment of organelle localization	0.698466	-0.358869	113	4	0.0130719	3.58785e+19	ana2,shi,dlg1,Syngr
GO:0098662	inorganic cation transmembrane transport	0.698973	-0.358143	140	5	0.0163399	3.53765e+24	Nhe2,Atpalpha,Plc21C,Shaw,Vha68-1
GO:0030036	actin cytoskeleton organization	0.698999	-0.358106	193	7	0.0228758	3.23143e+36	up,CG6873,CG34347,shi,rhea,sick,Scgdelta
GO:1902275	regulation of chromatin organization	0.701142	-0.355046	86	3	0.00980392	3.18206e+16	Tlk,CG31917,Su(var)3-3
GO:0032956	regulation of actin cytoskeleton organization	0.701142	-0.355046	86	3	0.00980392	358814592832865	Ggamma1,shi,CG6891
GO:0050906	detection of stimulus involved in sensory perception	0.701142	-0.355046	86	3	0.00980392	389353641331376	Gr66a,Or49b,norpA
GO:0055088	lipid homeostasis	0.702198	-0.35354	58	2	0.00653595	3646740155	GstE14,SREBP
GO:0072089	stem cell proliferation	0.702198	-0.35354	58	2	0.00653595	3587835881	ana2,Ggamma1
GO:0006520	cellular amino acid metabolic process	0.705047	-0.349491	114	4	0.0130719	3.84844e+19	Gad1,CG10184,CG3999,aay
GO:0007015	actin filament organization	0.708586	-0.344483	87	3	0.00980392	352773286132314	sick,CG6873,up
GO:0043069	negative regulation of programmed cell death	0.708586	-0.344483	87	3	0.00980392	3.77813e+16	TBPH,norpA,futsch
GO:0009410	response to xenobiotic stimulus	0.709191	-0.34363	29	1	0.00326797	38935	Gr66a
GO:0007379	segment specification	0.709191	-0.34363	29	1	0.00326797	31227	gt
GO:0006986	response to unfolded protein	0.709191	-0.34363	29	1	0.00326797	32133	Hsc70-3
GO:0060285	cilium-dependent cell motility	0.709191	-0.34363	29	1	0.00326797	37606	CG30259
GO:2000060	positive regulation of ubiquitin-dependent protein catabolic process	0.709191	-0.34363	29	1	0.00326797	32221	CkIalpha
GO:0046474	glycerophospholipid biosynthetic process	0.709191	-0.34363	29	1	0.00326797	31826	rdgA
GO:0048332	mesoderm morphogenesis	0.709191	-0.34363	29	1	0.00326797	42542	lbe
GO:0098754	detoxification	0.709191	-0.34363	29	1	0.00326797	36232	Sod3
GO:0030838	positive regulation of actin filament polymerization	0.709191	-0.34363	29	1	0.00326797	45928	shi
GO:0006090	pyruvate metabolic process	0.709191	-0.34363	29	1	0.00326797	3772542	Menl-1
GO:0044743	protein transmembrane import into intracellular organelle	0.709191	-0.34363	29	1	0.00326797	48572	Hsp60B
GO:0009142	nucleoside triphosphate biosynthetic process	0.709191	-0.34363	29	1	0.00326797	32396	nmdyn-D6
GO:0031098	stress-activated protein kinase signaling cascade	0.709191	-0.34363	29	1	0.00326797	36054	egr
GO:0001539	cilium or flagellum-dependent cell motility	0.709191	-0.34363	29	1	0.00326797	37606	CG30259
GO:0051272	positive regulation of cellular component movement	0.71113	-0.340899	59	2	0.00653595	3399545343	Pvf3,pk
GO:0090087	regulation of peptide transport	0.71113	-0.340899	59	2	0.00653595	3357138968	tim,ZC3H3
GO:1902600	proton transmembrane transport	0.71113	-0.340899	59	2	0.00653595	4897145668	Atpalpha,Vha68-1
GO:0030097	hemopoiesis	0.71113	-0.340899	59	2	0.00653595	3399538244	Pvf3,Rap1
GO:0042594	response to starvation	0.711524	-0.340345	115	4	0.0130719	4.29524e+19	Ets96B,foxo,DopEcR,Nprl3
GO:0016567	protein ubiquitination	0.714172	-0.336632	196	7	0.0228758	4.10854e+34	neur,CG14646,CG17991,CG13766,Fem-1,CG13085,Pli
GO:0032970	regulation of actin filament-based process	0.715889	-0.33423	88	3	0.00980392	358813286545928	Ggamma1,CG6891,shi
GO:0004842	ubiquitin-protein transferase activity	0.716567	-0.333284	143	5	0.0163399	3.52194e+24	CG13085,Pli,CG17991,Fem-1,CG13766
GO:0032940	secretion by cell	0.716567	-0.333284	143	5	0.0163399	3.65334e+24	Syngr,CG31475,Syt1,Doa,Slh
GO:0043067	regulation of programmed cell death	0.717257	-0.332322	170	6	0.0196078	5.74054e+31	futsch,kibra,TBPH,norpA,Hipk,cos
GO:0043902	positive regulation of multi-organism process	0.717898	-0.331428	116	4	0.0130719	3.87524e+19	vvl,Dro,Pli,Doa
GO:0000281	mitotic cytokinesis	0.719839	-0.328728	60	2	0.00653595	4044445928	Act79B,shi
GO:0007480	imaginal disc-derived leg morphogenesis	0.719839	-0.328728	60	2	0.00653595	3142942542	ovo,lbe
GO:0071426	ribonucleoprotein complex export from nucleus	0.721341	-0.326643	30	1	0.00326797	38968	ZC3H3
GO:0048806	genitalia development	0.721341	-0.326643	30	1	0.00326797	35505	scaf
GO:0018108	peptidyl-tyrosine phosphorylation	0.721341	-0.326643	30	1	0.00326797	38070	Hipk
GO:0071166	ribonucleoprotein complex localization	0.721341	-0.326643	30	1	0.00326797	38968	ZC3H3
GO:0032506	cytokinetic process	0.721341	-0.326643	30	1	0.00326797	45928	shi
GO:1904398	positive regulation of neuromuscular junction development	0.721341	-0.326643	30	1	0.00326797	32083	dlg1
GO:0070192	chromosome organization involved in meiotic cell cycle	0.721341	-0.326643	30	1	0.00326797	43415	Doa
GO:0048675	axon extension	0.721341	-0.326643	30	1	0.00326797	35071	CadN2
GO:0006904	vesicle docking involved in exocytosis	0.721341	-0.326643	30	1	0.00326797	33434	Slh
GO:0007189	adenylate cyclase-activating G protein-coupled receptor signaling pathway	0.721341	-0.326643	30	1	0.00326797	38539	DopEcR
GO:0048872	homeostasis of number of cells	0.721341	-0.326643	30	1	0.00326797	32133	Hsc70-3
GO:0018212	peptidyl-tyrosine modification	0.721341	-0.326643	30	1	0.00326797	38070	Hipk
GO:0045887	positive regulation of synaptic growth at neuromuscular junction	0.721341	-0.326643	30	1	0.00326797	32083	dlg1
GO:0097435	supramolecular fiber organization	0.722268	-0.32536	144	5	0.0163399	3.11294e+24	Scgdelta,sick,rhea,CG6873,up
GO:0045087	innate immune response	0.723049	-0.324278	89	3	0.00980392	428213605439870	Pli,egr,PGRP-SB1
GO:0010876	lipid localization	0.728325	-0.317008	61	2	0.00653595	3836232340	scramb2,rdgB
GO:0048663	neuron fate commitment	0.728325	-0.317008	61	2	0.00653595	4381238244	ey,Rap1
GO:0006259	DNA metabolic process	0.732807	-0.310873	173	6	0.0196078	4.33903e+31	Sid,tim,CG9272,CkIalpha,CG42299,Sxl
GO:0061077	chaperone-mediated protein folding	0.732985	-0.310629	31	1	0.00326797	32133	Hsc70-3
GO:0007427	epithelial cell migration, open tracheal system	0.732985	-0.310629	31	1	0.00326797	45928	shi
GO:0009141	nucleoside triphosphate metabolic process	0.732985	-0.310629	31	1	0.00326797	32396	nmdyn-D6
GO:0046626	regulation of insulin receptor signaling pathway	0.732985	-0.310629	31	1	0.00326797	41709	foxo
GO:1900076	regulation of cellular response to insulin stimulus	0.732985	-0.310629	31	1	0.00326797	41709	foxo
GO:0051336	regulation of hydrolase activity	0.733596	-0.309797	200	7	0.0228758	3.13764e+34	norpA,Spn42De,CG1695,Tep5,Spn55B,BHD,CG8726
GO:0004930	G protein-coupled receptor activity	0.736593	-0.305719	62	2	0.00653595	4253037191	SIFaR,5-HT1B
GO:0009408	response to heat	0.736593	-0.305719	62	2	0.00653595	3213331130	Hsc70-3,Adar
GO:0007478	leg disc morphogenesis	0.736593	-0.305719	62	2	0.00653595	4254231429	lbe,ovo
GO:0043473	pigmentation	0.736593	-0.305719	62	2	0.00653595	3142940528	ovo,DhpD
GO:0043087	regulation of GTPase activity	0.736949	-0.305237	91	3	0.00980392	387933304631376	BHD,CG1695,norpA
GO:0007169	transmembrane receptor protein tyrosine kinase signaling pathway	0.736949	-0.305237	91	3	0.00980392	382444170933995	Rap1,foxo,Pvf3
GO:0007167	enzyme linked receptor protein signaling pathway	0.742356	-0.297926	120	4	0.0130719	3.39954e+21	Pvf3,foxo,CG34357,Rap1
GO:0071407	cellular response to organic cyclic compound	0.744144	-0.29552	32	1	0.00326797	38244	Rap1
GO:1990138	neuron projection extension	0.744144	-0.29552	32	1	0.00326797	35071	CadN2
GO:0019318	hexose metabolic process	0.744144	-0.29552	32	1	0.00326797	32345	CG10996
GO:0007455	eye-antennal disc morphogenesis	0.744144	-0.29552	32	1	0.00326797	43812	ey
GO:0034968	histone lysine methylation	0.744144	-0.29552	32	1	0.00326797	40793	gpp
GO:0016055	Wnt signaling pathway	0.744144	-0.29552	32	1	0.00326797	32221	CkIalpha
GO:0010770	positive regulation of cell morphogenesis involved in differentiation	0.744144	-0.29552	32	1	0.00326797	45343	pk
GO:0045570	regulation of imaginal disc growth	0.744144	-0.29552	32	1	0.00326797	32083	dlg1
GO:0010883	regulation of lipid storage	0.744144	-0.29552	32	1	0.00326797	41709	foxo
GO:0032434	regulation of proteasomal ubiquitin-dependent protein catabolic process	0.744144	-0.29552	32	1	0.00326797	32221	CkIalpha
GO:0060271	cilium assembly	0.744647	-0.294845	63	2	0.00653595	3760635715	CG30259,LRR
GO:0034976	response to endoplasmic reticulum stress	0.744647	-0.294845	63	2	0.00653595	3213331567	Hsc70-3,Rpt4
GO:0110053	regulation of actin filament organization	0.744647	-0.294845	63	2	0.00653595	4592832865	shi,CG6891
GO:0007297	ovarian follicle cell migration	0.750292	-0.287292	93	3	0.00980392	459283897841783	shi,rhea,kibra
GO:0017038	protein import	0.752489	-0.284369	64	2	0.00653595	3357148572	tim,Hsp60B
GO:0002252	immune effector process	0.752489	-0.284369	64	2	0.00653595	5029034779	CG14132,CG9008
GO:1905879	regulation of oogenesis	0.752489	-0.284369	64	2	0.00653595	3347332083	Syt1,dlg1
GO:0010721	negative regulation of cell development	0.752489	-0.284369	64	2	0.00653595	3137641783	norpA,kibra
GO:0006606	protein import into nucleus	0.754839	-0.281251	33	1	0.00326797	33571	tim
GO:0007367	segment polarity determination	0.754839	-0.281251	33	1	0.00326797	36544	AGO1
GO:0048278	vesicle docking	0.754839	-0.281251	33	1	0.00326797	33434	Slh
GO:0051028	mRNA transport	0.754839	-0.281251	33	1	0.00326797	38968	ZC3H3
GO:0032273	positive regulation of protein polymerization	0.754839	-0.281251	33	1	0.00326797	45928	shi
GO:0006726	eye pigment biosynthetic process	0.754839	-0.281251	33	1	0.00326797	40528	DhpD
GO:0051302	regulation of cell division	0.754839	-0.281251	33	1	0.00326797	3772180	Sxl
GO:0006405	RNA export from nucleus	0.754839	-0.281251	33	1	0.00326797	38968	ZC3H3
GO:0032008	positive regulation of TOR signaling	0.754839	-0.281251	33	1	0.00326797	38793	BHD
GO:0080135	regulation of cellular response to stress	0.756759	-0.278711	94	3	0.00980392	382443751335654	Rap1,CG11475,Dhx15
GO:0009593	detection of chemical stimulus	0.756759	-0.278711	94	3	0.00980392	364133137638935	Or49b,norpA,Gr66a
GO:0008340	determination of adult lifespan	0.759624	-0.274932	123	4	0.0130719	3.65895e+19	Ih,Atpalpha,SIFaR,foxo
GO:0009101	glycoprotein biosynthetic process	0.760123	-0.274275	65	2	0.00653595	3556942518	Hsepi,Oga
GO:0016049	cell growth	0.760123	-0.274275	65	2	0.00653595	3507135505	CadN2,scaf
GO:0030951	establishment or maintenance of microtubule cytoskeleton polarity	0.765087	-0.267765	34	1	0.00326797	45343	pk
GO:0043474	pigment metabolic process involved in pigmentation	0.765087	-0.267765	34	1	0.00326797	40528	DhpD
GO:0035206	regulation of hemocyte proliferation	0.765087	-0.267765	34	1	0.00326797	41709	foxo
GO:0016203	muscle attachment	0.765087	-0.267765	34	1	0.00326797	38978	rhea
GO:0051965	positive regulation of synapse assembly	0.765087	-0.267765	34	1	0.00326797	32083	dlg1
GO:0042441	eye pigment metabolic process	0.765087	-0.267765	34	1	0.00326797	40528	DhpD
GO:0051170	import into nucleus	0.765087	-0.267765	34	1	0.00326797	33571	tim
GO:0018022	peptidyl-lysine methylation	0.765087	-0.267765	34	1	0.00326797	40793	gpp
GO:0043324	pigment metabolic process involved in developmental pigmentation	0.765087	-0.267765	34	1	0.00326797	40528	DhpD
GO:0001704	formation of primary germ layer	0.765087	-0.267765	34	1	0.00326797	42542	lbe
GO:2000058	regulation of ubiquitin-dependent protein catabolic process	0.765087	-0.267765	34	1	0.00326797	32221	CkIalpha
GO:0033044	regulation of chromosome organization	0.765177	-0.267648	124	4	0.0130719	3.19423e+21	ZAP3,Tlk,CG31917,Su(var)3-3
GO:0048534	hematopoietic or lymphoid organ development	0.767553	-0.264547	66	2	0.00653595	3399538244	Pvf3,Rap1
GO:0002520	immune system development	0.767553	-0.264547	66	2	0.00653595	3399538244	Pvf3,Rap1
GO:0006417	regulation of translation	0.769288	-0.26229	96	3	0.00980392	3.77218e+16	Sxl,bol,AGO1
GO:0010259	multicellular organism aging	0.770631	-0.260546	125	4	0.0130719	4.25304e+19	SIFaR,foxo,Atpalpha,Ih
GO:0007265	Ras protein signal transduction	0.774783	-0.255172	67	2	0.00653595	3326838244	aru,Rap1
GO:0010035	response to inorganic substance	0.774783	-0.255172	67	2	0.00653595	3623233473	Sod3,Syt1
GO:1901653	cellular response to peptide	0.774909	-0.25501	35	1	0.00326797	41709	foxo
GO:1905114	cell surface receptor signaling pathway involved in cell-cell signaling	0.774909	-0.25501	35	1	0.00326797	32221	CkIalpha
GO:0065002	intracellular protein transmembrane transport	0.774909	-0.25501	35	1	0.00326797	48572	Hsp60B
GO:0035335	peptidyl-tyrosine dephosphorylation	0.774909	-0.25501	35	1	0.00326797	42260	CG14297
GO:0042626	ATPase-coupled transmembrane transporter activity	0.774909	-0.25501	35	1	0.00326797	42976	CG11069
GO:0004725	protein tyrosine phosphatase activity	0.774909	-0.25501	35	1	0.00326797	42260	CG14297
GO:0071375	cellular response to peptide hormone stimulus	0.774909	-0.25501	35	1	0.00326797	41709	foxo
GO:0032869	cellular response to insulin stimulus	0.774909	-0.25501	35	1	0.00326797	41709	foxo
GO:0035075	response to ecdysone	0.774909	-0.25501	35	1	0.00326797	38539	DopEcR
GO:0007127	meiosis I	0.774909	-0.25501	35	1	0.00326797	3772180	Sxl
GO:0031935	regulation of chromatin silencing	0.774909	-0.25501	35	1	0.00326797	40217	Su(var)3-3
GO:0036314	response to sterol	0.774909	-0.25501	35	1	0.00326797	38539	DopEcR
GO:0072657	protein localization to membrane	0.781287	-0.246813	98	3	0.00980392	320834284345928	dlg1,KrT95D,shi
GO:0072655	establishment of protein localization to mitochondrion	0.784321	-0.242937	36	1	0.00326797	48572	Hsp60B
GO:0007443	Malpighian tubule morphogenesis	0.784321	-0.242937	36	1	0.00326797	33726	vkg
GO:0035967	cellular response to topologically incorrect protein	0.784321	-0.242937	36	1	0.00326797	32133	Hsc70-3
GO:0033865	nucleoside bisphosphate metabolic process	0.784321	-0.242937	36	1	0.00326797	42833	CG12268
GO:0019933	cAMP-mediated signaling	0.784321	-0.242937	36	1	0.00326797	38539	DopEcR
GO:0006626	protein targeting to mitochondrion	0.784321	-0.242937	36	1	0.00326797	48572	Hsp60B
GO:0033875	ribonucleoside bisphosphate metabolic process	0.784321	-0.242937	36	1	0.00326797	42833	CG12268
GO:1903429	regulation of cell maturation	0.784321	-0.242937	36	1	0.00326797	33473	Syt1
GO:0071806	protein transmembrane transport	0.784321	-0.242937	36	1	0.00326797	48572	Hsp60B
GO:0034032	purine nucleoside bisphosphate metabolic process	0.784321	-0.242937	36	1	0.00326797	42833	CG12268
GO:0070585	protein localization to mitochondrion	0.784321	-0.242937	36	1	0.00326797	48572	Hsp60B
GO:0090090	negative regulation of canonical Wnt signaling pathway	0.784321	-0.242937	36	1	0.00326797	32221	CkIalpha
GO:0061333	renal tubule morphogenesis	0.784321	-0.242937	36	1	0.00326797	33726	vkg
GO:0098655	cation transmembrane transport	0.784331	-0.242925	156	5	0.0163399	3.53763e+24	Nhe2,Shaw,Plc21C,Atpalpha,Vha68-1
GO:2000241	regulation of reproductive process	0.787091	-0.239411	99	3	0.00980392	434153347332083	Doa,Syt1,dlg1
GO:0007568	aging	0.791459	-0.233878	129	4	0.0130719	4.89714e+19	Atpalpha,Ih,foxo,SIFaR
GO:0031056	regulation of histone modification	0.793341	-0.231503	37	1	0.00326797	326171	CG31917
GO:0030856	regulation of epithelial cell differentiation	0.793341	-0.231503	37	1	0.00326797	32083	dlg1
GO:0072347	response to anesthetic	0.793341	-0.231503	37	1	0.00326797	38935	Gr66a
GO:0006611	protein export from nucleus	0.793341	-0.231503	37	1	0.00326797	38968	ZC3H3
GO:1901654	response to ketone	0.793341	-0.231503	37	1	0.00326797	38539	DopEcR
GO:0007293	germarium-derived egg chamber formation	0.795307	-0.229027	70	2	0.00653595	3654439550	AGO1,Nprl3
GO:0035282	segmentation	0.801466	-0.221312	188	6	0.0196078	3.20834e+29	dlg1,AGO1,vvl,gt,Doa,ovo
GO:0050658	RNA transport	0.801773	-0.22093	71	2	0.00653595	3896842618	ZC3H3,CG5382
GO:0050657	nucleic acid transport	0.801773	-0.22093	71	2	0.00653595	4261838968	CG5382,ZC3H3
GO:0035966	response to topologically incorrect protein	0.801984	-0.220666	38	1	0.00326797	32133	Hsc70-3
GO:0010038	response to metal ion	0.801984	-0.220666	38	1	0.00326797	33473	Syt1
GO:0051964	negative regulation of synapse assembly	0.801984	-0.220666	38	1	0.00326797	37781	TBPH
GO:1905809	negative regulation of synapse organization	0.801984	-0.220666	38	1	0.00326797	37781	TBPH
GO:0050832	defense response to fungus	0.801984	-0.220666	38	1	0.00326797	36708	Mtk
GO:1904397	negative regulation of neuromuscular junction development	0.801984	-0.220666	38	1	0.00326797	37781	TBPH
GO:0045886	negative regulation of synaptic growth at neuromuscular junction	0.801984	-0.220666	38	1	0.00326797	37781	TBPH
GO:0006665	sphingolipid metabolic process	0.801984	-0.220666	38	1	0.00326797	42659	CG33110
GO:0043044	ATP-dependent chromatin remodeling	0.801984	-0.220666	38	1	0.00326797	326171	CG31917
GO:0048069	eye pigmentation	0.801984	-0.220666	38	1	0.00326797	40528	DhpD
GO:0060548	negative regulation of cell death	0.803746	-0.218472	102	3	0.00980392	3.77813e+16	TBPH,norpA,futsch
GO:0018205	peptidyl-lysine modification	0.803746	-0.218472	102	3	0.00980392	425184079332487	Oga,gpp,CG42299
GO:0050807	regulation of synapse organization	0.806068	-0.215587	132	4	0.0130719	3.61766e+21	metro,futsch,TBPH,dlg1
GO:0007369	gastrulation	0.808058	-0.213122	72	2	0.00653595	3588142542	Ggamma1,lbe
GO:0010623	programmed cell death involved in cell development	0.808058	-0.213122	72	2	0.00653595	3632945928	Cam,shi
GO:0045088	regulation of innate immune response	0.808058	-0.213122	72	2	0.00653595	3677142821	SP2353,Pli
GO:1905269	positive regulation of chromatin organization	0.810268	-0.210391	39	1	0.00326797	40217	Su(var)3-3
GO:0044033	multi-organism metabolic process	0.810268	-0.210391	39	1	0.00326797	36054	egr
GO:0043434	response to peptide hormone	0.810268	-0.210391	39	1	0.00326797	41709	foxo
GO:0032868	response to insulin	0.810268	-0.210391	39	1	0.00326797	41709	foxo
GO:0034504	protein localization to nucleus	0.810268	-0.210391	39	1	0.00326797	33571	tim
GO:0022406	membrane docking	0.810268	-0.210391	39	1	0.00326797	33434	Slh
GO:0007034	vacuolar transport	0.810268	-0.210391	39	1	0.00326797	43223	Lerp
GO:0198738	cell-cell signaling by wnt	0.810268	-0.210391	39	1	0.00326797	32221	CkIalpha
GO:1901652	response to peptide	0.810268	-0.210391	39	1	0.00326797	41709	foxo
GO:0140056	organelle localization by membrane tethering	0.810268	-0.210391	39	1	0.00326797	33434	Slh
GO:0006909	phagocytosis	0.810268	-0.210391	39	1	0.00326797	36054	egr
GO:0035006	melanization defense response	0.810268	-0.210391	39	1	0.00326797	36054	egr
GO:0001667	ameboidal-type cell migration	0.81075	-0.209796	133	4	0.0130719	4.17835e+19	kibra,shi,rhea,Ggamma1
GO:0051236	establishment of RNA localization	0.814164	-0.205593	73	2	0.00653595	4261838968	CG5382,ZC3H3
GO:1902850	microtubule cytoskeleton organization involved in mitosis	0.814164	-0.205593	73	2	0.00653595	3208335878	dlg1,ana2
GO:0007365	periodic partitioning	0.818206	-0.200642	40	1	0.00326797	36544	AGO1
GO:0044764	multi-organism cellular process	0.818206	-0.200642	40	1	0.00326797	36054	egr
GO:0005996	monosaccharide metabolic process	0.818206	-0.200642	40	1	0.00326797	32345	CG10996
GO:0000724	double-strand break repair via homologous recombination	0.818206	-0.200642	40	1	0.00326797	32487	CG42299
GO:0000725	recombinational repair	0.818206	-0.200642	40	1	0.00326797	32487	CG42299
GO:0140029	exocytic process	0.818206	-0.200642	40	1	0.00326797	33434	Slh
GO:0006816	calcium ion transport	0.818206	-0.200642	40	1	0.00326797	33204	Plc21C
GO:0030335	positive regulation of cell migration	0.818206	-0.200642	40	1	0.00326797	33995	Pvf3
GO:0048732	gland development	0.819838	-0.198649	135	4	0.0130719	3.12274e+19	gt,Cam,NetB,shi
GO:0006913	nucleocytoplasmic transport	0.820097	-0.198332	74	2	0.00653595	3357138968	tim,ZC3H3
GO:0051169	nuclear transport	0.820097	-0.198332	74	2	0.00653595	3896833571	ZC3H3,tim
GO:0098660	inorganic ion transmembrane transport	0.823436	-0.19427	165	5	0.0163399	3.35993e+24	Shaw,Plc21C,Atpalpha,Vha68-1,Nhe2
GO:0051301	cell division	0.824807	-0.192606	194	6	0.0196078	3.90494e+29	bol,neur,Act79B,shi,ana2,Ggamma1
GO:0030178	negative regulation of Wnt signaling pathway	0.825813	-0.191388	41	1	0.00326797	32221	CkIalpha
[truncated: 5,408 more rows]
[truncated: 1 more columns]

## Sheet: 9b
9b. Enriched biological processes for genes that are downregulated in heads of flies reared in 12LD vs DD from Wijnen et al., 2006 (GSE3842).
TermID	Term	Enrichment	logP	Genes in Term	Target Genes in Term	Fraction of Targets in Term	Entrez Gene IDs	Gene Symbols
GO:0006412	translation	2.43714e-05	-10.6221	191	17	0.0821256	3.80463e+84	mRpL17,CG15390,RpL30,RpS16,RpS24,mRpL33,DENR,RpS11,mRpS28,mRpS29,RpS9,RpL14,mRpS18B,mRpL55,mRpS22,RpS30,RpS5b
GO:0043043	peptide biosynthetic process	3.1871e-05	-10.3538	195	17	0.0821256	4.24704e+84	RpS30,RpS5b,mRpS18B,RpL14,mRpL55,RpS9,mRpS22,mRpS28,mRpS29,RpS11,CG15390,RpS16,RpL30,DENR,mRpL33,RpS24,mRpL17
GO:0045143	homologous chromosome segregation	0.000210919	-8.46404	5	3	0.0144928	311044322842126	mei-38,ball,Mps1
GO:0010948	negative regulation of cell cycle process	0.000577492	-7.45682	52	7	0.0338164	3.60013e+34	dap,Cp110,mre11,Mps1,Bub3,Nek2,rod
GO:0032543	mitochondrial translation	0.00065907	-7.32468	69	8	0.0386473	5.03813e+39	mRpL33,CG15390,mRpS22,mRpL17,mRpL55,mRpS18B,mRpS28,mRpS29
GO:0071103	DNA conformation change	0.000777098	-7.15994	88	9	0.0434783	3.18014e+47	Caf1-180,Chrac-14,Orc2,ball,neb,CG4078,Dsp1,Cap-G,Hira
GO:0002181	cytoplasmic translation	0.000915163	-6.99641	90	9	0.0434783	4.18074e+44	RpS5b,RpS11,RpS30,RpS9,RpL14,RpS16,RpL30,RpS24,DENR
GO:0140014	mitotic nuclear division	0.00125636	-6.67954	76	8	0.0386473	4.14463e+39	aurA,Hira,Cap-G,rod,Nek2,ball,neb,Orc2
GO:0071166	ribonucleoprotein complex localization	0.00135199	-6.60618	30	5	0.0241546	5.01434e+24	e(y)2b,CG18178,CG6961,Nup75,CG3224
GO:0071426	ribonucleoprotein complex export from nucleus	0.00135199	-6.60618	30	5	0.0241546	3.16004e+24	CG3224,Nup75,CG6961,e(y)2b,CG18178
GO:0140053	mitochondrial gene expression	0.00161767	-6.42677	79	8	0.0386473	3.71364e+39	mRpS28,mRpS29,CG15390,mRpL33,mRpS18B,mRpL55,mRpL17,mRpS22
GO:0006323	DNA packaging	0.00201725	-6.20602	64	7	0.0338164	3.64404e+36	Cap-G,neb,ball,Orc2,Hira,Chrac-14,Caf1-180
GO:0051028	mRNA transport	0.00210273	-6.16452	33	5	0.0241546	5.01434e+24	e(y)2b,CG18178,alphaTub67C,Nup75,CG6961
GO:0006405	RNA export from nucleus	0.00210273	-6.16452	33	5	0.0241546	3.91385e+24	CG18178,e(y)2b,CG3224,Nup75,CG6961
GO:0010564	regulation of cell cycle process	0.00251402	-5.98587	124	10	0.0483092	3.65383e+49	tum,otu,aurA,Bub3,Mps1,Nek2,rod,dap,Cp110,mre11
GO:0071174	mitotic spindle checkpoint	0.00306983	-5.78613	11	3	0.0144928	434904212643719	Bub3,Mps1,rod
GO:0033048	negative regulation of mitotic sister chromatid segregation	0.00306983	-5.78613	11	3	0.0144928	437194349042126	rod,Bub3,Mps1
GO:0031577	spindle checkpoint	0.00306983	-5.78613	11	3	0.0144928	421264349043719	Mps1,Bub3,rod
GO:0071173	spindle assembly checkpoint	0.00306983	-5.78613	11	3	0.0144928	437194212643490	rod,Mps1,Bub3
GO:2000816	negative regulation of mitotic sister chromatid separation	0.00306983	-5.78613	11	3	0.0144928	434904212643719	Bub3,Mps1,rod
GO:0007094	mitotic spindle assembly checkpoint	0.00306983	-5.78613	11	3	0.0144928	437194349042126	rod,Bub3,Mps1
GO:0042254	ribosome biogenesis	0.0034575	-5.66721	151	11	0.0531401	3.12134e+56	CG3071,RpL14,CG32708,CG7637,l(2)k09022,RpS16,CG15390,nop5,CG3224,CG11583,RpS5b
GO:1901991	negative regulation of mitotic cell cycle phase transition	0.00352592	-5.64761	37	5	0.0241546	3.60013e+24	dap,mre11,Mps1,Bub3,rod
GO:0006611	protein export from nucleus	0.00352592	-5.64761	37	5	0.0241546	3.91385e+24	CG18178,e(y)2b,CG3224,CG6961,Nup75
GO:0006406	mRNA export from nucleus	0.00354777	-5.64144	23	4	0.0193237	3.91385e+19	CG18178,e(y)2b,Nup75,CG6961
GO:0071427	mRNA-containing ribonucleoprotein complex export from nucleus	0.00354777	-5.64144	23	4	0.0193237	5.01434e+19	e(y)2b,CG18178,CG6961,Nup75
GO:0000462	maturation of SSU-rRNA from tricistronic rRNA transcript (SSU-rRNA, 5.8S rRNA, LSU-rRNA)	0.00354777	-5.64144	23	4	0.0193237	3.12133e+20	CG3071,CG32708,RpS16,l(2)k09022
GO:0010639	negative regulation of organelle organization	0.00366006	-5.61027	71	7	0.0338164	4.28714e+34	Apc2,rod,CG4078,Nek2,Bub3,Mps1,Cp110
GO:1901988	negative regulation of cell cycle phase transition	0.00396896	-5.52925	38	5	0.0241546	4.37194e+24	rod,Mps1,Bub3,mre11,dap
GO:1905819	negative regulation of chromosome separation	0.00400881	-5.51926	12	3	0.0144928	437194212643490	rod,Mps1,Bub3
GO:0007052	mitotic spindle organization	0.00425239	-5.46027	55	6	0.0289855	3.16963e+29	Nek2,mei-38,ball,Orc2,aurA,alphaTub67C
GO:0032469	endoplasmic reticulum calcium ion homeostasis	0.00455866	-5.39073	4	2	0.00966184	3214935174	SelG,CG10470
GO:0070193	synaptonemal complex organization	0.00455866	-5.39073	4	2	0.00966184	3644043228	Cap-G,ball
GO:0045839	negative regulation of mitotic nuclear division	0.00510428	-5.27768	13	3	0.0144928	421264349043719	Mps1,Bub3,rod
GO:0000070	mitotic sister chromatid segregation	0.00553816	-5.19609	58	6	0.0289855	4.32284e+29	ball,neb,Cap-G,rod,Hira,Orc2
GO:0007059	chromosome segregation	0.00622666	-5.07891	119	9	0.0434783	4.21263e+44	Mps1,Hira,mei-38,Orc2,Cap-G,rod,Nek2,ball,neb
GO:0033046	negative regulation of sister chromatid segregation	0.00636294	-5.05726	14	3	0.0144928	437194349042126	rod,Bub3,Mps1
GO:0048285	organelle fission	0.00639024	-5.05298	187	12	0.057971	3.11043e+59	mei-38,Hira,CG7772,Mps1,aurA,Nek2,ball,neb,Cap-G,rod,alphaTub67C,Orc2
GO:0051168	nuclear export	0.00679582	-4.99145	43	5	0.0241546	3.91385e+24	CG18178,e(y)2b,CG3224,CG6961,Nup75
GO:0042775	mitochondrial ATP synthesis coupled electron transport	0.00735146	-4.91286	28	4	0.0193237	3.39184e+19	COX5B,ND-PDSW,ox,CG14757
GO:0032837	distributive segregation	0.00745715	-4.89858	5	2	0.00966184	4212631104	Mps1,mei-38
GO:0046606	negative regulation of centrosome cycle	0.00745715	-4.89858	5	2	0.00966184	3313631696	Cp110,Nek2
GO:0098725	symmetric cell division	0.00745715	-4.89858	5	2	0.00966184	4144638639	aurA,lin-28
GO:0006336	DNA replication-independent nucleosome assembly	0.00745715	-4.89858	5	2	0.00966184	316803772329	Hira,Chrac-14
GO:0006260	DNA replication	0.00766759	-4.87075	62	6	0.0289855	1.17294e+30	Dsp1,CG4078,CG12018,Orc2,Caf1-180,dap
GO:0051985	negative regulation of chromosome segregation	0.00779056	-4.85484	15	3	0.0144928	434904212643719	Bub3,Mps1,rod
GO:0098813	nuclear chromosome segregation	0.00785296	-4.84686	102	8	0.0386473	4.17034e+39	Orc2,neb,ball,Cap-G,rod,Hira,Mps1,mei-38
GO:0042773	ATP synthesis coupled electron transport	0.00834327	-4.7863	29	4	0.0193237	4.42283e+19	ND-PDSW,COX5B,CG14757,ox
GO:0032465	regulation of cytokinesis	0.00939203	-4.66789	16	3	0.0144928	365383313641446	tum,Cp110,aurA
GO:0045786	negative regulation of cell cycle	0.00977191	-4.62824	85	7	0.0338164	3.16964e+34	Nek2,rod,dap,mre11,Cp110,Mps1,Bub3
GO:0042274	ribosomal small subunit biogenesis	0.00989352	-4.61588	47	5	0.0241546	3.39604e+25	l(2)k09022,RpS16,RpS5b,CG32708,CG3071
GO:0033108	mitochondrial respiratory chain complex assembly	0.0105808	-4.54871	31	4	0.0193237	3.57975e+19	CG14757,ox,CG14483,CG13018
GO:0022904	respiratory electron transport chain	0.0105808	-4.54871	31	4	0.0193237	4.54014e+19	ox,CG14757,COX5B,ND-PDSW
GO:0034724	DNA replication-independent nucleosome organization	0.0109792	-4.51175	6	2	0.00966184	316803772329	Hira,Chrac-14
GO:0060361	flight	0.0109792	-4.51175	6	2	0.00966184	4322832303	ball,Neto
GO:0016572	histone phosphorylation	0.0109792	-4.51175	6	2	0.00966184	4144643228	aurA,ball
GO:0007076	mitotic chromosome condensation	0.0111714	-4.4944	17	3	0.0144928	364403529341703	Cap-G,neb,Orc2
GO:0051784	negative regulation of nuclear division	0.0111714	-4.4944	17	3	0.0144928	437194212643490	rod,Mps1,Bub3
GO:0007093	mitotic cell cycle checkpoint	0.0118316	-4.43698	32	4	0.0193237	3.45654e+19	mre11,Bub3,Mps1,rod
GO:0030490	maturation of SSU-rRNA	0.0118316	-4.43698	32	4	0.0193237	3.39604e+20	l(2)k09022,RpS16,CG3071,CG32708
GO:0000819	sister chromatid segregation	0.0118863	-4.43237	68	6	0.0289855	4.17033e+29	Orc2,Hira,Cap-G,rod,ball,neb
GO:0000280	nuclear division	0.0120605	-4.41782	179	11	0.0531401	4.14464e+54	aurA,Mps1,Hira,mei-38,Orc2,alphaTub67C,rod,Cap-G,neb,ball,Nek2
GO:0032886	regulation of microtubule-based process	0.012772	-4.3605	50	5	0.0241546	3.31364e+24	Cp110,Apc2,tum,Bug22,Nek2
GO:0034728	nucleosome organization	0.0138452	-4.27982	51	5	0.0241546	3.77233e+26	Chrac-14,Hira,Caf1-180,Chrac-16,Brd8
GO:0050658	RNA transport	0.0145151	-4.23256	71	6	0.0289855	3.91303e+29	alphaTub67C,CG3224,Nup75,CG6961,e(y)2b,CG18178
GO:0050657	nucleic acid transport	0.0145151	-4.23256	71	6	0.0289855	3.70783e+29	Nup75,CG6961,CG3224,alphaTub67C,CG18178,e(y)2b
GO:0006997	nucleus organization	0.0149774	-4.20121	52	5	0.0241546	4.35603e+24	Nlp,Hira,alphaTub67C,kuk,LBR
GO:0031503	protein-containing complex localization	0.0149774	-4.20121	52	5	0.0241546	3.16003e+24	CG3224,CG6961,Nup75,CG18178,e(y)2b
GO:0017004	cytochrome complex assembly	0.0152761	-4.18146	19	3	0.0144928	454013699550224	ox,CG14483,CG13018
GO:0046034	ATP metabolic process	0.0154747	-4.16855	72	6	0.0289855	4.40463e+29	sun,COX5B,ND-PDSW,ox,CG14757,ATPsynG
GO:2001251	negative regulation of chromosome organization	0.0161391	-4.12651	35	4	0.0193237	4.37193e+19	rod,CG4078,Bub3,Mps1
GO:0006119	oxidative phosphorylation	0.0161391	-4.12651	35	4	0.0193237	3.57975e+19	CG14757,ox,COX5B,ND-PDSW
GO:0022900	electron transport chain	0.0161701	-4.12459	53	5	0.0241546	3.39184e+24	COX5B,ND-PDSW,ox,CG14757,Fdx1
GO:0051236	establishment of RNA localization	0.0164774	-4.10576	73	6	0.0289855	3.16004e+29	CG3224,alphaTub67C,Nup75,CG6961,CG18178,e(y)2b
GO:1902850	microtubule cytoskeleton organization involved in mitosis	0.0164774	-4.10576	73	6	0.0289855	3.16963e+29	Nek2,mei-38,ball,Orc2,aurA,alphaTub67C
GO:0006261	DNA-dependent DNA replication	0.0174245	-4.04988	54	5	0.0241546	3.60013e+25	dap,Caf1-180,Orc2,CG12018,Dsp1
GO:0045930	negative regulation of mitotic cell cycle	0.0174245	-4.04988	54	5	0.0241546	4.37193e+24	rod,mre11,dap,Bub3,Mps1
GO:0051169	nuclear transport	0.0175242	-4.04417	74	6	0.0289855	3.70783e+29	Nup75,CG6961,Fs(2)Ket,CG3224,e(y)2b,CG18178
GO:0006913	nucleocytoplasmic transport	0.0175242	-4.04417	74	6	0.0289855	3.91385e+29	CG18178,e(y)2b,Fs(2)Ket,CG3224,Nup75,CG6961
GO:0006310	DNA recombination	0.0187417	-3.977	55	5	0.0241546	1.17294e+25	Dsp1,CG42299,mei-38,Caf1-180,mre11
GO:0045943	positive regulation of transcription by RNA polymerase I	0.0197472	-3.92474	8	2	0.00966184	3396031213	l(2)k09022,CG3071
GO:0046605	regulation of centrosome cycle	0.0197472	-3.92474	8	2	0.00966184	3169633136	Nek2,Cp110
GO:0007005	mitochondrion organization	0.0201169	-3.90619	144	9	0.0434783	4.54013e+44	ox,Tim9a,CG11077,Atg12,CG13018,CG7772,CG14757,CG14270,CG14483
GO:0006334	nucleosome assembly	0.0201227	-3.90591	21	3	0.0144928	3.16804e+16	Hira,Chrac-14,Caf1-180
GO:0015985	energy coupled proton transport, down electrochemical gradient	0.0201227	-3.90591	21	3	0.0144928	339184404646069	COX5B,sun,ATPsynG
GO:0015986	ATP synthesis coupled proton transport	0.0201227	-3.90591	21	3	0.0144928	460694404633918	ATPsynG,sun,COX5B
GO:0051129	negative regulation of cellular component organization	0.0205418	-3.88529	121	8	0.0386473	4.34904e+40	Bub3,Mps1,Cp110,Dsp1,Apc2,rod,Nek2,CG4078
GO:0050832	defense response to fungus	0.021319	-3.84816	38	4	0.0193237	3.70444e+19	PPO1,spz,Trx-2,p38a
GO:0006338	chromatin remodeling	0.0221677	-3.80912	78	6	0.0289855	1.17294e+32	Dsp1,Chrac-16,Brd8,Nlp,Hira,Chrac-14
GO:0006754	ATP biosynthetic process	0.0228269	-3.77981	22	3	0.0144928	339184404646069	COX5B,sun,ATPsynG
GO:0070507	regulation of microtubule cytoskeleton organization	0.0232468	-3.76159	39	4	0.0193237	3.31364e+19	Cp110,Apc2,Nek2,tum
GO:0007488	histoblast morphogenesis	0.0249237	-3.69194	9	2	0.00966184	3600143791	dap,lgs
GO:0006607	NLS-bearing protein import into nucleus	0.0249237	-3.69194	9	2	0.00966184	3707835336	Nup75,Fs(2)Ket
GO:0010332	response to gamma radiation	0.0249237	-3.69194	9	2	0.00966184	318013772329	Caf1-180,Chrac-14
GO:0042766	nucleosome mobilization	0.0249237	-3.69194	9	2	0.00966184	321663772329	Chrac-16,Chrac-14
GO:0006356	regulation of transcription by RNA polymerase I	0.0249237	-3.69194	9	2	0.00966184	3121333960	CG3071,l(2)k09022
GO:0030261	chromosome condensation	0.0252773	-3.67785	40	4	0.0193237	4.17034e+19	Orc2,Cap-G,ball,neb
GO:0010965	regulation of mitotic sister chromatid separation	0.0257188	-3.66053	23	3	0.0144928	434904212643719	Bub3,Mps1,rod
GO:2000736	regulation of stem cell differentiation	0.0257188	-3.66053	23	3	0.0144928	326603653835151	goe,tum,Nedd8
GO:0045903	positive regulation of translational fidelity	0.0281518	-3.57014	1	1	0.00483092	39108	RpS9
GO:0038062	protein tyrosine kinase collagen receptor activity	0.0281518	-3.57014	1	1	0.00483092	3346209	Ddr
GO:0018009	N-terminal peptidyl-L-cysteine N-palmitoylation	0.0281518	-3.57014	1	1	0.00483092	44098	rasp
GO:0035174	histone serine kinase activity	0.0281518	-3.57014	1	1	0.00483092	41446	aurA
GO:0043588	skin development	0.0281518	-3.57014	1	1	0.00483092	33474	daw
GO:0032205	negative regulation of telomere maintenance	0.0281518	-3.57014	1	1	0.00483092	31497	CG4078
GO:1903126	negative regulation of centriole-centriole cohesion	0.0281518	-3.57014	1	1	0.00483092	31696	Nek2
GO:1905959	positive regulation of cellular response to alcohol	0.0281518	-3.57014	1	1	0.00483092	32679	DENR
GO:0033316	meiotic spindle assembly checkpoint	0.0281518	-3.57014	1	1	0.00483092	42126	Mps1
GO:0070194	synaptonemal complex disassembly	0.0281518	-3.57014	1	1	0.00483092	36440	Cap-G
GO:0017055	negative regulation of RNA polymerase II transcriptional preinitiation complex assembly	0.0281518	-3.57014	1	1	0.00483092	117294	Dsp1
GO:1904429	regulation of t-circle formation	0.0281518	-3.57014	1	1	0.00483092	31497	CG4078
GO:2000632	negative regulation of pre-miRNA processing	0.0281518	-3.57014	1	1	0.00483092	38639	lin-28
GO:2000143	negative regulation of DNA-templated transcription, initiation	0.0281518	-3.57014	1	1	0.00483092	117294	Dsp1
GO:1904430	negative regulation of t-circle formation	0.0281518	-3.57014	1	1	0.00483092	31497	CG4078
GO:0051311	meiotic metaphase plate congression	0.0281518	-3.57014	1	1	0.00483092	42126	Mps1
GO:0070676	intralumenal vesicle formation	0.0281518	-3.57014	1	1	0.00483092	40542	Vps24
GO:0043060	meiotic metaphase I plate congression	0.0281518	-3.57014	1	1	0.00483092	42126	Mps1
GO:0090657	telomeric loop disassembly	0.0281518	-3.57014	1	1	0.00483092	31497	CG4078
GO:1903799	negative regulation of production of miRNAs involved in gene silencing by miRNA	0.0281518	-3.57014	1	1	0.00483092	38639	lin-28
GO:0070869	heterochromatin assembly involved in chromatin silencing	0.0281518	-3.57014	1	1	0.00483092	3772329	Chrac-14
GO:0006279	premeiotic DNA replication	0.0281518	-3.57014	1	1	0.00483092	36001	dap
GO:0007225	patched ligand maturation	0.0281518	-3.57014	1	1	0.00483092	44098	rasp
GO:0006500	N-terminal protein palmitoylation	0.0281518	-3.57014	1	1	0.00483092	44098	rasp
GO:0038063	collagen-activated tyrosine kinase receptor signaling pathway	0.0281518	-3.57014	1	1	0.00483092	3346209	Ddr
GO:0006556	S-adenosylmethionine biosynthetic process	0.0281518	-3.57014	1	1	0.00483092	48552	Sam-S
GO:0035184	histone threonine kinase activity	0.0281518	-3.57014	1	1	0.00483092	43228	ball
GO:0038065	collagen-activated signaling pathway	0.0281518	-3.57014	1	1	0.00483092	3346209	Ddr
GO:0097551	mitochondrial double-strand break repair	0.0281518	-3.57014	1	1	0.00483092	34565	mre11
GO:0035038	female pronucleus assembly	0.0281518	-3.57014	1	1	0.00483092	39130	alphaTub67C
GO:0060633	negative regulation of transcription initiation from RNA polymerase II promoter	0.0281518	-3.57014	1	1	0.00483092	117294	Dsp1
GO:0043617	cellular response to sucrose starvation	0.0281518	-3.57014	1	1	0.00483092	39976	Adgf-A
GO:0120142	positive regulation of ecdysone receptor-mediated signaling pathway	0.0281518	-3.57014	1	1	0.00483092	32679	DENR
GO:0106035	protein maturation by [4Fe-4S] cluster transfer	0.0281518	-3.57014	1	1	0.00483092	42926	CG13623
GO:0030216	keratinocyte differentiation	0.0281518	-3.57014	1	1	0.00483092	33474	daw
GO:2000631	regulation of pre-miRNA processing	0.0281518	-3.57014	1	1	0.00483092	38639	lin-28
GO:0044779	meiotic spindle checkpoint	0.0281518	-3.57014	1	1	0.00483092	42126	Mps1
GO:0007491	sternite morphogenesis	0.0281518	-3.57014	1	1	0.00483092	43791	lgs
GO:0097552	mitochondrial double-strand break repair via homologous recombination	0.0281518	-3.57014	1	1	0.00483092	34565	mre11
GO:0035314	scab formation	0.0281518	-3.57014	1	1	0.00483092	37044	PPO1
GO:0035405	histone-threonine phosphorylation	0.0281518	-3.57014	1	1	0.00483092	43228	ball
GO:0007338	single fertilization	0.0287979	-3.54745	24	3	0.0144928	435603913031680	Nlp,alphaTub67C,Hira
GO:1905818	regulation of chromosome separation	0.0287979	-3.54745	24	3	0.0144928	421264349043719	Mps1,Bub3,rod
GO:0043486	histone exchange	0.0287979	-3.54745	24	3	0.0144928	3.77233e+16	Chrac-14,Hira,Brd8
GO:0007526	larval somatic muscle development	0.0287979	-3.54745	24	3	0.0144928	445484191143256	lola,nsl1,spz
GO:0007568	aging	0.0288202	-3.54668	129	8	0.0386473	4.40464e+39	sun,kuk,Sam-S,Trx-2,daw,SelG,p38a,Eip71CD
GO:0042255	ribosome assembly	0.0296503	-3.51828	42	4	0.0193237	3.34223e+21	CG15390,CG11583,RpS5b,CG32708
GO:0042542	response to hydrogen peroxide	0.0305848	-3.48725	10	2	0.00966184	4325642866	spz,p38a
GO:0033617	mitochondrial respiratory chain complex IV assembly	0.0305848	-3.48725	10	2	0.00966184	3699550224	CG14483,CG13018
GO:0035041	sperm chromatin decondensation	0.0305848	-3.48725	10	2	0.00966184	3168043560	Hira,Nlp
GO:0000075	cell cycle checkpoint	0.0319944	-3.4422	43	4	0.0193237	4.37194e+19	rod,Mps1,Bub3,mre11
GO:0051494	negative regulation of cytoskeleton organization	0.0320635	-3.44004	25	3	0.0144928	428713169633136	Apc2,Nek2,Cp110
GO:0033047	regulation of mitotic sister chromatid segregation	0.0320635	-3.44004	25	3	0.0144928	437194212643490	rod,Mps1,Bub3
GO:0031497	chromatin assembly	0.0355142	-3.33782	26	3	0.0144928	3.18013e+16	Caf1-180,Hira,Chrac-14
GO:0009206	purine ribonucleoside triphosphate biosynthetic process	0.0355142	-3.33782	26	3	0.0144928	440463391846069	sun,COX5B,ATPsynG
GO:0009144	purine nucleoside triphosphate metabolic process	0.0355142	-3.33782	26	3	0.0144928	440463391846069	sun,COX5B,ATPsynG
GO:0009566	fertilization	0.0355142	-3.33782	26	3	0.0144928	391303168043560	alphaTub67C,Hira,Nlp
GO:0009205	purine ribonucleoside triphosphate metabolic process	0.0355142	-3.33782	26	3	0.0144928	460694404633918	ATPsynG,sun,COX5B
GO:0009145	purine nucleoside triphosphate biosynthetic process	0.0355142	-3.33782	26	3	0.0144928	440463391846069	sun,COX5B,ATPsynG
GO:0035039	male pronucleus assembly	0.0366992	-3.305	11	2	0.00966184	3168043560	Hira,Nlp
GO:0008348	negative regulation of antimicrobial humoral response	0.0366992	-3.305	11	2	0.00966184	11729442866	Dsp1,p38a
GO:0015931	nucleobase-containing compound transport	0.0372238	-3.29081	88	6	0.0289855	3.70783e+29	Nup75,CG6961,CG3224,alphaTub67C,e(y)2b,CG18178
GO:0015980	energy derivation by oxidation of organic compounds	0.0398045	-3.22377	67	5	0.0241546	4.54014e+24	ox,CG14757,ND-PDSW,COX5B,Atg12
GO:1901990	regulation of mitotic cell cycle phase transition	0.0420203	-3.1696	68	5	0.0241546	3.45654e+24	mre11,dap,Mps1,Bub3,rod
GO:0007088	regulation of mitotic nuclear division	0.0424322	-3.15985	47	4	0.0193237	3.16964e+19	Nek2,rod,Bub3,Mps1
GO:0045727	positive regulation of translation	0.042964	-3.14739	28	3	0.0144928	391084300432679	RpS9,PQBP1,DENR
GO:0009199	ribonucleoside triphosphate metabolic process	0.042964	-3.14739	28	3	0.0144928	440463391846069	sun,COX5B,ATPsynG
GO:0009201	ribonucleoside triphosphate biosynthetic process	0.042964	-3.14739	28	3	0.0144928	440463391846069	sun,COX5B,ATPsynG
GO:0046628	positive regulation of insulin receptor signaling pathway	0.0432373	-3.14105	12	2	0.00966184	3267938639	DENR,lin-28
GO:1900078	positive regulation of cellular response to insulin stimulus	0.0432373	-3.14105	12	2	0.00966184	3267938639	DENR,lin-28
GO:0008535	respiratory chain complex IV assembly	0.0432373	-3.14105	12	2	0.00966184	5022436995	CG13018,CG14483
GO:0002164	larval development	0.0448579	-3.10426	116	7	0.0338164	3.99764e+34	Adgf-A,sds22,lgs,spz,Apc2,nsl1,lola
GO:0045333	cellular respiration	0.0453081	-3.09427	48	4	0.0193237	4.42283e+19	ND-PDSW,COX5B,ox,CG14757
GO:1901987	regulation of cell cycle phase transition	0.0466716	-3.06462	70	5	0.0241546	4.37193e+24	rod,mre11,dap,Mps1,Bub3
GO:0051301	cell division	0.0469304	-3.05909	194	10	0.0483092	3.60014e+49	dap,alphaTub67C,lin-28,Apc2,Cap-G,pon,aurA,Mps1,twin,tum
GO:0009142	nucleoside triphosphate biosynthetic process	0.0469588	-3.05849	29	3	0.0144928	460693391844046	ATPsynG,COX5B,sun
GO:0007051	spindle organization	0.0488011	-3.02	94	6	0.0289855	3.11044e+29	mei-38,ball,Nek2,aurA,Orc2,alphaTub67C
GO:0000096	sulfur amino acid metabolic process	0.0501705	-2.99233	13	2	0.00966184	3927639675	CG7560,Eip71CD
GO:0051445	regulation of meiotic cell cycle	0.0501705	-2.99233	13	2	0.00966184	4212636001	Mps1,dap
GO:0033045	regulation of sister chromatid segregation	0.0511299	-2.97339	30	3	0.0144928	421264349043719	Mps1,Bub3,rod
GO:0006333	chromatin assembly or disassembly	0.0511299	-2.97339	30	3	0.0144928	3.77233e+16	Chrac-14,Caf1-180,Hira
GO:0009620	response to fungus	0.0545734	-2.90821	51	4	0.0193237	3.42814e+19	Trx-2,p38a,PPO1,spz
GO:0051783	regulation of nuclear division	0.0545734	-2.90821	51	4	0.0193237	3.16964e+19	Nek2,rod,Bub3,Mps1
GO:0006364	rRNA processing	0.0553375	-2.8943	97	6	0.0289855	3.18161e+30	CG32708,CG3071,nop5,RpS16,l(2)k09022,CG7637
GO:0009060	aerobic respiration	0.0554744	-2.89183	31	3	0.0144928	339183579745401	COX5B,CG14757,ox
GO:0009141	nucleoside triphosphate metabolic process	0.0554744	-2.89183	31	3	0.0144928	460694404633918	ATPsynG,sun,COX5B
GO:1901994	negative regulation of meiotic cell cycle phase transition	0.0555147	-2.89111	2	1	0.00483092	42126	Mps1
GO:0000705	achiasmate meiosis I	0.0555147	-2.89111	2	1	0.00483092	42126	Mps1
GO:0031055	chromatin remodeling at centromere	0.0555147	-2.89111	2	1	0.00483092	3772329	Chrac-14
GO:0002188	translation reinitiation	0.0555147	-2.89111	2	1	0.00483092	32679	DENR
GO:0120141	regulation of ecdysone receptor-mediated signaling pathway	0.0555147	-2.89111	2	1	0.00483092	32679	DENR
GO:0006498	N-terminal protein lipidation	0.0555147	-2.89111	2	1	0.00483092	44098	rasp
GO:1905133	negative regulation of meiotic chromosome separation	0.0555147	-2.89111	2	1	0.00483092	42126	Mps1
GO:0061641	CENP-A containing chromatin organization	0.0555147	-2.89111	2	1	0.00483092	3772329	Chrac-14
GO:0008295	spermidine biosynthetic process	0.0555147	-2.89111	2	1	0.00483092	41167	SpdS
GO:0060149	negative regulation of posttranscriptional gene silencing	0.0555147	-2.89111	2	1	0.00483092	38639	lin-28
GO:0007569	cell aging	0.0555147	-2.89111	2	1	0.00483092	42063	kuk
GO:0001713	ectodermal cell fate determination	0.0555147	-2.89111	2	1	0.00483092	43869	amx
GO:0001712	ectodermal cell fate commitment	0.0555147	-2.89111	2	1	0.00483092	43869	amx
GO:0031120	snRNA pseudouridine synthesis	0.0555147	-2.89111	2	1	0.00483092	36135	CG7637
GO:0060295	regulation of cilium movement involved in cell motility	0.0555147	-2.89111	2	1	0.00483092	34429	Bug22
GO:0032927	positive regulation of activin receptor signaling pathway	0.0555147	-2.89111	2	1	0.00483092	33474	daw
GO:0006501	C-terminal protein lipidation	0.0555147	-2.89111	2	1	0.00483092	39383	Atg12
GO:0097428	protein maturation by iron-sulfur cluster transfer	0.0555147	-2.89111	2	1	0.00483092	42926	CG13623
GO:0001705	ectoderm formation	0.0555147	-2.89111	2	1	0.00483092	43869	amx
GO:1901421	positive regulation of response to alcohol	0.0555147	-2.89111	2	1	0.00483092	32679	DENR
GO:0033145	positive regulation of intracellular steroid hormone receptor signaling pathway	0.0555147	-2.89111	2	1	0.00483092	32679	DENR
GO:1904776	regulation of protein localization to cell cortex	0.0555147	-2.89111	2	1	0.00483092	41446	aurA
GO:0035404	histone-serine phosphorylation	0.0555147	-2.89111	2	1	0.00483092	41446	aurA
GO:0097106	postsynaptic density organization	0.0555147	-2.89111	2	1	0.00483092	32303	Neto
GO:0003356	regulation of cilium beat frequency	0.0555147	-2.89111	2	1	0.00483092	34429	Bug22
GO:0101030	tRNA-guanine transglycosylation	0.0555147	-2.89111	2	1	0.00483092	37431	CG9752
GO:1903798	regulation of production of miRNAs involved in gene silencing by miRNA	0.0555147	-2.89111	2	1	0.00483092	38639	lin-28
GO:0060296	regulation of cilium beat frequency involved in ciliary motility	0.0555147	-2.89111	2	1	0.00483092	34429	Bug22
GO:0099084	postsynaptic specialization organization	0.0555147	-2.89111	2	1	0.00483092	32303	Neto
GO:0007129	synapsis	0.0555147	-2.89111	2	1	0.00483092	43228	ball
GO:0042138	meiotic DNA double-strand break formation	0.0555147	-2.89111	2	1	0.00483092	34565	mre11
GO:0035046	pronuclear migration	0.0555147	-2.89111	2	1	0.00483092	39130	alphaTub67C
GO:0035999	tetrahydrofolate interconversion	0.0555147	-2.89111	2	1	0.00483092	39276	CG7560
GO:0018293	protein-FAD linkage	0.0555147	-2.89111	2	1	0.00483092	35797	CG14757
GO:0051792	medium-chain fatty acid biosynthetic process	0.0555147	-2.89111	2	1	0.00483092	35930	Hydr1
GO:0060965	negative regulation of gene silencing by miRNA	0.0555147	-2.89111	2	1	0.00483092	38639	lin-28
GO:1905957	regulation of cellular response to alcohol	0.0555147	-2.89111	2	1	0.00483092	32679	DENR
GO:0010668	ectodermal cell differentiation	0.0555147	-2.89111	2	1	0.00483092	43869	amx
GO:0030997	regulation of centriole-centriole cohesion	0.0555147	-2.89111	2	1	0.00483092	31696	Nek2
GO:0007130	synaptonemal complex assembly	0.0555147	-2.89111	2	1	0.00483092	43228	ball
GO:1905132	regulation of meiotic chromosome separation	0.0555147	-2.89111	2	1	0.00483092	42126	Mps1
GO:0008216	spermidine metabolic process	0.0555147	-2.89111	2	1	0.00483092	41167	SpdS
GO:0046602	regulation of mitotic centrosome separation	0.0555147	-2.89111	2	1	0.00483092	31696	Nek2
GO:0035044	sperm aster formation	0.0555147	-2.89111	2	1	0.00483092	39130	alphaTub67C
GO:0034080	CENP-A containing nucleosome assembly	0.0555147	-2.89111	2	1	0.00483092	3772329	Chrac-14
GO:0002921	negative regulation of humoral immune response	0.0574718	-2.85646	14	2	0.00966184	11729442866	Dsp1,p38a
GO:0008340	determination of adult lifespan	0.0581493	-2.84474	123	7	0.0338164	3.21495e+34	SelG,Sam-S,p38a,Trx-2,Eip71CD,sun,daw
GO:0051983	regulation of chromosome segregation	0.0599892	-2.81359	32	3	0.0144928	434904212643719	Bub3,Mps1,rod
GO:0033044	regulation of chromosome organization	0.0602273	-2.80963	124	7	0.0338164	4.21264e+34	Mps1,Bub3,Hira,Ibf2,rod,CG4078,wde
GO:0045814	negative regulation of gene expression, epigenetic	0.0612774	-2.79234	53	4	0.0193237	3.21664e+21	Chrac-16,Chrac-14,Hira,Bin1
GO:0006342	chromatin silencing	0.0612774	-2.79234	53	4	0.0193237	3.21664e+21	Chrac-16,Bin1,Chrac-14,Hira
GO:0097549	chromatin organization involved in negative regulation of transcription	0.0612774	-2.79234	53	4	0.0193237	3.21664e+21	Chrac-16,Bin1,Hira,Chrac-14
GO:0010259	multicellular organism aging	0.0623506	-2.77498	125	7	0.0338164	3.34744e+34	daw,sun,Trx-2,Eip71CD,p38a,Sam-S,SelG
GO:0022618	ribonucleoprotein complex assembly	0.0623793	-2.77452	100	6	0.0289855	3.18161e+31	CG32708,CG11583,SmF,RpS5b,CG15390,DENR
GO:0007367	segment polarity determination	0.0646707	-2.73845	33	3	0.0144928	428714409843791	Apc2,rasp,lgs
GO:0003714	transcription corepressor activity	0.0646707	-2.73845	33	3	0.0144928	316804402741965	Hira,sbb,Bin1
GO:0051302	regulation of cell division	0.0646707	-2.73845	33	3	0.0144928	414463313636538	aurA,Cp110,tum
GO:0034250	positive regulation of cellular amide metabolic process	0.0647856	-2.73667	54	4	0.0193237	4.30043e+19	PQBP1,DENR,RpS9,spz
GO:0007279	pole cell formation	0.065115	-2.7316	15	2	0.00966184	3627241446	MCPH1,aurA
GO:0031937	positive regulation of chromatin silencing	0.065115	-2.7316	15	2	0.00966184	4110236133	Ibf2,wde
GO:0007288	sperm axoneme assembly	0.065115	-2.7316	15	2	0.00966184	3442940887	Bug22,Mst84Dc
GO:0016072	rRNA metabolic process	0.0699284	-2.66028	103	6	0.0289855	3.61353e+30	CG7637,l(2)k09022,RpS16,nop5,CG3071,CG32708
GO:0007127	meiosis I	0.0745195	-2.59669	35	3	0.0144928	432283110442126	ball,mei-38,Mps1
GO:0031935	regulation of chromatin silencing	0.0745195	-2.59669	35	3	0.0144928	361333168041102	wde,Hira,Ibf2
GO:0007098	centrosome cycle	0.0759247	-2.57801	57	4	0.0193237	4.14463e+19	aurA,Cp110,Sas-6,Nek2
GO:0071826	ribonucleoprotein complex subunit organization	0.077984	-2.55125	106	6	0.0289855	3.18161e+31	CG32708,CG11583,SmF,RpS5b,CG15390,DENR
GO:0006497	protein lipidation	0.0796788	-2.52975	36	3	0.0144928	393834311444098	Atg12,CG4956,rasp
GO:0042158	lipoprotein biosynthetic process	0.0796788	-2.52975	36	3	0.0144928	393834311444098	Atg12,CG4956,rasp
GO:0018345	protein palmitoylation	0.0813294	-2.50925	17	2	0.00966184	4311444098	CG4956,rasp
GO:0000723	telomere maintenance	0.0813294	-2.50925	17	2	0.00966184	3149734565	CG4078,mre11
GO:0032200	telomere organization	0.0813294	-2.50925	17	2	0.00966184	3149734565	CG4078,mre11
GO:0000028	ribosomal small subunit assembly	0.0813294	-2.50925	17	2	0.00966184	41807318161	RpS5b,CG32708
GO:0098728	germline stem cell asymmetric division	0.0813294	-2.50925	17	2	0.00966184	4212642880	Mps1,twin
GO:0035293	chitin-based larval cuticle pattern formation	0.0813294	-2.50925	17	2	0.00966184	4379142871	lgs,Apc2
GO:0034462	small-subunit processome assembly	0.0821109	-2.49968	3	1	0.00483092	318161	CG32708
GO:0035004	phosphatidylinositol 3-kinase activity	0.0821109	-2.49968	3	1	0.00483092	39329	Pi3K68D
GO:0035187	hatching behavior	0.0821109	-2.49968	3	1	0.00483092	32303	Neto
GO:1903170	negative regulation of calcium ion transmembrane transport	0.0821109	-2.49968	3	1	0.00483092	5740446	Rgk3
GO:0018094	protein polyglycylation	0.0821109	-2.49968	3	1	0.00483092	34429	Bug22
GO:0000480	endonucleolytic cleavage in 5'-ETS of tricistronic rRNA transcript (SSU-rRNA, 5.8S rRNA, LSU-rRNA)	0.0821109	-2.49968	3	1	0.00483092	318161	CG32708
GO:0006303	double-strand break repair via nonhomologous end joining	0.0821109	-2.49968	3	1	0.00483092	34565	mre11
GO:0006596	polyamine biosynthetic process	0.0821109	-2.49968	3	1	0.00483092	41167	SpdS
GO:0030702	chromatin silencing at centromere	0.0821109	-2.49968	3	1	0.00483092	31680	Hira
GO:0045948	positive regulation of translational initiation	0.0821109	-2.49968	3	1	0.00483092	32679	DENR
GO:0031572	G2 DNA damage checkpoint	0.0821109	-2.49968	3	1	0.00483092	34565	mre11
GO:1902093	positive regulation of flagellated sperm motility	0.0821109	-2.49968	3	1	0.00483092	34429	Bug22
GO:1901386	negative regulation of voltage-gated calcium channel activity	0.0821109	-2.49968	3	1	0.00483092	5740446	Rgk3
GO:1901020	negative regulation of calcium ion transmembrane transporter activity	0.0821109	-2.49968	3	1	0.00483092	5740446	Rgk3
GO:0032924	activin receptor signaling pathway	0.0821109	-2.49968	3	1	0.00483092	33474	daw
GO:0002810	regulation of antifungal peptide biosynthetic process	0.0821109	-2.49968	3	1	0.00483092	43256	spz
GO:1903723	negative regulation of centriole elongation	0.0821109	-2.49968	3	1	0.00483092	33136	Cp110
GO:0007095	mitotic G2 DNA damage checkpoint	0.0821109	-2.49968	3	1	0.00483092	34565	mre11
GO:0032877	positive regulation of DNA endoreduplication	0.0821109	-2.49968	3	1	0.00483092	31789	otu
GO:0006967	positive regulation of antifungal peptide biosynthetic process	0.0821109	-2.49968	3	1	0.00483092	43256	spz
GO:0000967	rRNA 5'-end processing	0.0821109	-2.49968	3	1	0.00483092	318161	CG32708
GO:0051793	medium-chain fatty acid catabolic process	0.0821109	-2.49968	3	1	0.00483092	35930	Hydr1
GO:0033313	meiotic cell cycle checkpoint	0.0821109	-2.49968	3	1	0.00483092	42126	Mps1
GO:2001258	negative regulation of cation channel activity	0.0821109	-2.49968	3	1	0.00483092	5740446	Rgk3
GO:1901317	regulation of flagellated sperm motility	0.0821109	-2.49968	3	1	0.00483092	34429	Bug22
GO:0045745	positive regulation of G protein-coupled receptor signaling pathway	0.0821109	-2.49968	3	1	0.00483092	44046	sun
GO:1901993	regulation of meiotic cell cycle phase transition	0.0821109	-2.49968	3	1	0.00483092	42126	Mps1
GO:0051728	cell cycle switching, mitotic to meiotic cell cycle	0.0821109	-2.49968	3	1	0.00483092	36001	dap
GO:0051729	germline cell cycle switching, mitotic to meiotic cell cycle	0.0821109	-2.49968	3	1	0.00483092	36001	dap
GO:0046600	negative regulation of centriole replication	0.0821109	-2.49968	3	1	0.00483092	33136	Cp110
GO:1903722	regulation of centriole elongation	0.0821109	-2.49968	3	1	0.00483092	33136	Cp110
GO:2000155	positive regulation of cilium-dependent cell motility	0.0821109	-2.49968	3	1	0.00483092	34429	Bug22
GO:0040016	embryonic cleavage	0.0821109	-2.49968	3	1	0.00483092	39130	alphaTub67C
GO:0010569	regulation of double-strand break repair via homologous recombination	0.0821109	-2.49968	3	1	0.00483092	31497	CG4078
GO:0001731	formation of translation preinitiation complex	0.0821109	-2.49968	3	1	0.00483092	32679	DENR
GO:0016303	1-phosphatidylinositol-3-kinase activity	0.0821109	-2.49968	3	1	0.00483092	39329	Pi3K68D
GO:0000472	endonucleolytic cleavage to generate mature 5'-end of SSU-rRNA from (SSU-rRNA, 5.8S rRNA, LSU-rRNA)	0.0821109	-2.49968	3	1	0.00483092	318161	CG32708
GO:1902116	negative regulation of organelle assembly	0.0821109	-2.49968	3	1	0.00483092	33136	Cp110
GO:0060184	cell cycle switching	0.0821109	-2.49968	3	1	0.00483092	36001	dap
GO:0000055	ribosomal large subunit export from nucleus	0.0821109	-2.49968	3	1	0.00483092	31600	CG3224
GO:0035297	regulation of Malpighian tubule diameter	0.0821109	-2.49968	3	1	0.00483092	44855	rib
GO:0034401	chromatin organization involved in regulation of transcription	0.083852	-2.4787	59	4	0.0193237	3.21663e+21	Chrac-16,Hira,Chrac-14,Bin1
GO:0007349	cellularization	0.0840817	-2.47597	83	5	0.0241546	4.20634e+24	kuk,MCPH1,CLIP-190,Bug22,aurA
GO:0061245	establishment or maintenance of bipolar cell polarity	0.0849894	-2.46523	37	3	0.0144928	372444485544353	TBCB,rib,Shark
GO:0071824	protein-DNA complex subunit organization	0.0874676	-2.43649	84	5	0.0241546	3.16804e+26	Hira,Chrac-14,Caf1-180,Brd8,Chrac-16
GO:0031023	microtubule organizing center organization	0.0879622	-2.43085	60	4	0.0193237	3.31364e+19	Cp110,aurA,Nek2,Sas-6
GO:0007099	centriole replication	0.089854	-2.40957	18	2	0.00966184	3313643555	Cp110,Sas-6
GO:0043044	ATP-dependent chromatin remodeling	0.0904468	-2.40299	38	3	0.0144928	3.77233e+16	Chrac-14,Hira,Brd8
GO:0001578	microtubule bundle formation	0.0904468	-2.40299	38	3	0.0144928	311043442940887	mei-38,Bug22,Mst84Dc
GO:0006890	retrograde vesicle-mediated transport, Golgi to endoplasmic reticulum	0.0986279	-2.3164	19	2	0.00966184	3905133908	Use1,epsilonCOP
GO:0018198	peptidyl-cysteine modification	0.0986279	-2.3164	19	2	0.00966184	4311444098	CG4956,rasp
GO:0007266	Rho protein signal transduction	0.0986279	-2.3164	19	2	0.00966184	3326836538	aru,tum
GO:0098534	centriole assembly	0.0986279	-2.3164	19	2	0.00966184	3313643555	Cp110,Sas-6
GO:0006397	mRNA processing	0.0988656	-2.31399	195	9	0.0434783	3.50033e+44	LSm7,Bug22,CG2021,Es2,SmF,Bin1,SLIRP2,PQBP1,CG5728
GO:0060968	regulation of gene silencing	0.100862	-2.294	63	4	0.0193237	3.86393e+19	lin-28,Hira,Ibf2,wde
GO:0007365	periodic partitioning	0.101785	-2.28489	40	3	0.0144928	437914287144098	lgs,Apc2,rasp
GO:0000725	recombinational repair	0.101785	-2.28489	40	3	0.0144928	318013456532487	Caf1-180,mre11,CG42299
GO:0000724	double-strand break repair via homologous recombination	0.101785	-2.28489	40	3	0.0144928	324873456531801	CG42299,mre11,Caf1-180
GO:0007525	somatic muscle development	0.105347	-2.2505	64	4	0.0193237	4.19114e+19	nsl1,tum,lola,spz
GO:0042157	lipoprotein metabolic process	0.107657	-2.22881	41	3	0.0144928	393834311444098	Atg12,CG4956,rasp
GO:0000478	endonucleolytic cleavage involved in rRNA processing	0.107962	-2.22598	4	1	0.00483092	318161	CG32708
GO:0035638	signal maturation	0.107962	-2.22598	4	1	0.00483092	44098	rasp
GO:0051791	medium-chain fatty acid metabolic process	0.107962	-2.22598	4	1	0.00483092	35930	Hydr1
GO:0032352	positive regulation of hormone metabolic process	0.107962	-2.22598	4	1	0.00483092	39070	Fdx1
GO:0034552	respiratory chain complex II assembly	0.107962	-2.22598	4	1	0.00483092	35797	CG14757
GO:1901385	regulation of voltage-gated calcium channel activity	0.107962	-2.22598	4	1	0.00483092	5740446	Rgk3
GO:0035188	hatching	0.107962	-2.22598	4	1	0.00483092	32303	Neto
GO:0018065	protein-cofactor linkage	0.107962	-2.22598	4	1	0.00483092	35797	CG14757
GO:0031118	rRNA pseudouridine synthesis	0.107962	-2.22598	4	1	0.00483092	36135	CG7637
GO:0035298	regulation of Malpighian tubule size	0.107962	-2.22598	4	1	0.00483092	44855	rib
GO:0033143	regulation of intracellular steroid hormone receptor signaling pathway	0.107962	-2.22598	4	1	0.00483092	32679	DENR
GO:0002816	regulation of biosynthetic process of antibacterial peptides active against Gram-positive bacteria	0.107962	-2.22598	4	1	0.00483092	43256	spz
GO:0040031	snRNA modification	0.107962	-2.22598	4	1	0.00483092	36135	CG7637
GO:0034553	mitochondrial respiratory chain complex II assembly	0.107962	-2.22598	4	1	0.00483092	35797	CG14757
GO:0045940	positive regulation of steroid metabolic process	0.107962	-2.22598	4	1	0.00483092	39070	Fdx1
GO:0045966	positive regulation of ecdysteroid metabolic process	0.107962	-2.22598	4	1	0.00483092	39070	Fdx1
GO:0048582	positive regulation of post-embryonic development	0.107962	-2.22598	4	1	0.00483092	39070	Fdx1
GO:0018410	C-terminal protein amino acid modification	0.107962	-2.22598	4	1	0.00483092	39383	Atg12
GO:1901419	regulation of response to alcohol	0.107962	-2.22598	4	1	0.00483092	32679	DENR
GO:0090030	regulation of steroid hormone biosynthetic process	0.107962	-2.22598	4	1	0.00483092	39070	Fdx1
GO:0010826	negative regulation of centrosome duplication	0.107962	-2.22598	4	1	0.00483092	33136	Cp110
GO:0007554	regulation of ecdysteroid biosynthetic process	0.107962	-2.22598	4	1	0.00483092	39070	Fdx1
GO:0006965	positive regulation of biosynthetic process of antibacterial peptides active against Gram-positive bacteria	0.107962	-2.22598	4	1	0.00483092	43256	spz
GO:0050810	regulation of steroid biosynthetic process	0.107962	-2.22598	4	1	0.00483092	39070	Fdx1
GO:0046500	S-adenosylmethionine metabolic process	0.107962	-2.22598	4	1	0.00483092	48552	Sam-S
GO:0098724	symmetric stem cell division	0.107962	-2.22598	4	1	0.00483092	38639	lin-28
GO:1902019	regulation of cilium-dependent cell motility	0.107962	-2.22598	4	1	0.00483092	34429	Bug22
GO:0046599	regulation of centriole replication	0.107962	-2.22598	4	1	0.00483092	33136	Cp110
GO:0043695	detection of pheromone	0.107962	-2.22598	4	1	0.00483092	35346	CheB38c
GO:0010893	positive regulation of steroid biosynthetic process	0.107962	-2.22598	4	1	0.00483092	39070	Fdx1
GO:0090031	positive regulation of steroid hormone biosynthetic process	0.107962	-2.22598	4	1	0.00483092	39070	Fdx1
GO:0043388	positive regulation of DNA binding	0.107962	-2.22598	4	1	0.00483092	117294	Dsp1
GO:0034508	centromere complex assembly	0.107962	-2.22598	4	1	0.00483092	3772329	Chrac-14
GO:0036092	phosphatidylinositol-3-phosphate biosynthetic process	0.107962	-2.22598	4	1	0.00483092	39329	Pi3K68D
GO:0010566	regulation of ketone biosynthetic process	0.107962	-2.22598	4	1	0.00483092	39070	Fdx1
GO:0051446	positive regulation of meiotic cell cycle	0.107962	-2.22598	4	1	0.00483092	36001	dap
GO:0045998	positive regulation of ecdysteroid biosynthetic process	0.107962	-2.22598	4	1	0.00483092	39070	Fdx1
GO:0032925	regulation of activin receptor signaling pathway	0.107962	-2.22598	4	1	0.00483092	33474	daw
GO:0019099	female germ-line sex determination	0.107962	-2.22598	4	1	0.00483092	31789	otu
GO:1904030	negative regulation of cyclin-dependent protein kinase activity	0.107962	-2.22598	4	1	0.00483092	36001	dap
GO:0000447	endonucleolytic cleavage in ITS1 to separate SSU-rRNA from 5.8S rRNA and LSU-rRNA from tricistronic rRNA transcript (SSU-rRNA, 5.8S rRNA, LSU-rRNA)	0.107962	-2.22598	4	1	0.00483092	318161	CG32708
GO:0002183	cytoplasmic translational initiation	0.107962	-2.22598	4	1	0.00483092	32679	DENR
GO:0046886	positive regulation of hormone biosynthetic process	0.107962	-2.22598	4	1	0.00483092	39070	Fdx1
GO:0000479	endonucleolytic cleavage of tricistronic rRNA transcript (SSU-rRNA, 5.8S rRNA, LSU-rRNA)	0.107962	-2.22598	4	1	0.00483092	318161	CG32708
GO:0010457	centriole-centriole cohesion	0.107962	-2.22598	4	1	0.00483092	43555	Sas-6
GO:0034587	piRNA metabolic process	0.107962	-2.22598	4	1	0.00483092	35795	Gasz
GO:0006091	generation of precursor metabolites and energy	0.111772	-2.1913	117	6	0.0289855	4.42283e+29	ND-PDSW,COX5B,CG14757,ox,Atg12,Fdx1
GO:0009306	protein secretion	0.113657	-2.17457	42	3	0.0144928	503633905132319	ksh,Use1,Tango2
GO:0008284	positive regulation of cell population proliferation	0.114583	-2.16646	66	4	0.0193237	3.86394e+21	lin-28,Adgf-A,DENR,Ddr
GO:0061982	meiosis I cell cycle process	0.114583	-2.16646	66	4	0.0193237	3.45654e+19	mre11,Mps1,ball,mei-38
GO:0006259	DNA metabolic process	0.114619	-2.16614	173	8	0.0386473	3.11043e+40	mei-38,Caf1-180,mre11,Orc2,CG12018,CG4078,CG42299,Dsp1
GO:0032392	DNA geometric change	0.116842	-2.14694	21	2	0.00966184	31497117294	CG4078,Dsp1
GO:0032508	DNA duplex unwinding	0.116842	-2.14694	21	2	0.00966184	31497117294	CG4078,Dsp1
GO:0002790	peptide secretion	0.119782	-2.12208	43	3	0.0144928	503633905132319	ksh,Use1,Tango2
GO:0030317	flagellated sperm motility	0.126243	-2.06955	22	2	0.00966184	3442940887	Bug22,Mst84Dc
GO:0097722	sperm motility	0.126243	-2.06955	22	2	0.00966184	4088734429	Mst84Dc,Bug22
GO:0070868	heterochromatin organization involved in chromatin silencing	0.126243	-2.06955	22	2	0.00966184	321663772329	Chrac-16,Chrac-14
GO:0044786	cell cycle DNA replication	0.126243	-2.06955	22	2	0.00966184	3180136001	Caf1-180,dap
GO:0010212	response to ionizing radiation	0.126243	-2.06955	22	2	0.00966184	377232931801	Chrac-14,Caf1-180
GO:0007304	chorion-containing eggshell formation	0.129207	-2.04634	95	5	0.0241546	4.43534e+26	Shark,Orc2,Fs(2)Ket,clos,rasp
GO:0035592	establishment of protein localization to extracellular region	0.132385	-2.02204	45	3	0.0144928	323193905150363	Tango2,Use1,ksh
GO:0006403	RNA localization	0.132895	-2.01819	123	6	0.0289855	3.70783e+29	Nup75,CG6961,alphaTub67C,CG3224,e(y)2b,CG18178
GO:0004707	MAP kinase activity	0.133088	-2.01675	5	1	0.00483092	42866	p38a
GO:0051926	negative regulation of calcium ion transport	0.133088	-2.01675	5	1	0.00483092	5740446	Rgk3
GO:0007319	negative regulation of oskar mRNA translation	0.133088	-2.01675	5	1	0.00483092	34946	BicC
GO:0016336	establishment or maintenance of polarity of larval imaginal disc epithelium	0.133088	-2.01675	5	1	0.00483092	42091	sds22
GO:0016335	morphogenesis of larval imaginal disc epithelium	0.133088	-2.01675	5	1	0.00483092	42091	sds22
GO:0097688	glutamate receptor clustering	0.133088	-2.01675	5	1	0.00483092	32303	Neto
GO:0090308	regulation of methylation-dependent chromatin silencing	0.133088	-2.01675	5	1	0.00483092	36133	wde
GO:0010824	regulation of centrosome duplication	0.133088	-2.01675	5	1	0.00483092	33136	Cp110
GO:0007050	cell cycle arrest	0.133088	-2.01675	5	1	0.00483092	36001	dap
GO:0061462	protein localization to lysosome	0.133088	-2.01675	5	1	0.00483092	38454	CG14977
GO:0032875	regulation of DNA endoreduplication	0.133088	-2.01675	5	1	0.00483092	31789	otu
GO:0046331	lateral inhibition	0.133088	-2.01675	5	1	0.00483092	43869	amx
GO:0018992	germ-line sex determination	0.133088	-2.01675	5	1	0.00483092	31789	otu
GO:1904063	negative regulation of cation transmembrane transport	0.133088	-2.01675	5	1	0.00483092	5740446	Rgk3
GO:0032410	negative regulation of transporter activity	0.133088	-2.01675	5	1	0.00483092	5740446	Rgk3
GO:0051447	negative regulation of meiotic cell cycle	0.133088	-2.01675	5	1	0.00483092	42126	Mps1
GO:0032413	negative regulation of ion transmembrane transporter activity	0.133088	-2.01675	5	1	0.00483092	5740446	Rgk3
GO:0018200	peptidyl-glutamic acid modification	0.133088	-2.01675	5	1	0.00483092	34429	Bug22
GO:0032204	regulation of telomere maintenance	0.133088	-2.01675	5	1	0.00483092	31497	CG4078
GO:0001952	regulation of cell-matrix adhesion	0.133088	-2.01675	5	1	0.00483092	3346209	Ddr
GO:0006121	mitochondrial electron transport, succinate to ubiquinone	0.133088	-2.01675	5	1	0.00483092	35797	CG14757
GO:0034763	negative regulation of transmembrane transport	0.133088	-2.01675	5	1	0.00483092	5740446	Rgk3
GO:0032053	ciliary basal body organization	0.133088	-2.01675	5	1	0.00483092	43555	Sas-6
GO:0000002	mitochondrial genome maintenance	0.133088	-2.01675	5	1	0.00483092	43831	CG11077
GO:0070920	regulation of production of small RNA involved in gene silencing by RNA	0.133088	-2.01675	5	1	0.00483092	38639	lin-28
GO:0031507	heterochromatin assembly	0.133088	-2.01675	5	1	0.00483092	3772329	Chrac-14
GO:0060395	SMAD protein signal transduction	0.133088	-2.01675	5	1	0.00483092	33474	daw
GO:0045168	cell-cell signaling involved in cell fate commitment	0.133088	-2.01675	5	1	0.00483092	43869	amx
GO:0006117	acetaldehyde metabolic process	0.133088	-2.01675	5	1	0.00483092	41742	Crz
GO:0019789	SUMO transferase activity	0.133088	-2.01675	5	1	0.00483092	32487	CG42299
GO:0014065	phosphatidylinositol 3-kinase signaling	0.133088	-2.01675	5	1	0.00483092	39329	Pi3K68D
GO:0007542	primary sex determination, germ-line	0.133088	-2.01675	5	1	0.00483092	31789	otu
GO:0090309	positive regulation of methylation-dependent chromatin silencing	0.133088	-2.01675	5	1	0.00483092	36133	wde
GO:0019218	regulation of steroid metabolic process	0.133088	-2.01675	5	1	0.00483092	39070	Fdx1
GO:0034766	negative regulation of ion transmembrane transport	0.133088	-2.01675	5	1	0.00483092	5740446	Rgk3
GO:0071243	cellular response to arsenic-containing substance	0.133088	-2.01675	5	1	0.00483092	42866	p38a
GO:0071276	cellular response to cadmium ion	0.133088	-2.01675	5	1	0.00483092	42866	p38a
GO:0045835	negative regulation of meiotic nuclear division	0.133088	-2.01675	5	1	0.00483092	42126	Mps1
GO:0000726	non-recombinational repair	0.133088	-2.01675	5	1	0.00483092	34565	mre11
GO:0061668	mitochondrial ribosome assembly	0.133088	-2.01675	5	1	0.00483092	33422	CG15390
GO:0010470	regulation of gastrulation	0.133088	-2.01675	5	1	0.00483092	32149	SelG
GO:0051099	positive regulation of binding	0.133088	-2.01675	5	1	0.00483092	117294	Dsp1
GO:0072578	neurotransmitter-gated ion channel clustering	0.133088	-2.01675	5	1	0.00483092	32303	Neto
GO:0007553	regulation of ecdysteroid metabolic process	0.133088	-2.01675	5	1	0.00483092	39070	Fdx1
GO:2000105	positive regulation of DNA-dependent DNA replication	0.133088	-2.01675	5	1	0.00483092	31789	otu
GO:0006450	regulation of translational fidelity	0.133088	-2.01675	5	1	0.00483092	39108	RpS9
GO:0061760	antifungal innate immune response	0.133088	-2.01675	5	1	0.00483092	43256	spz
GO:0006417	regulation of translation	0.133389	-2.01449	96	5	0.0241546	3.49463e+24	BicC,DENR,twin,PQBP1,RpS9
GO:0030703	eggshell formation	0.137631	-1.98318	97	5	0.0241546	4.40986e+26	rasp,clos,Fs(2)Ket,Orc2,Shark
GO:0045132	meiotic chromosome segregation	0.138854	-1.97433	46	3	0.0144928	421263110443228	Mps1,mei-38,ball
GO:0006979	response to oxidative stress	0.141932	-1.95241	98	5	0.0241546	4.40464e+24	sun,spz,p38a,Trx-2,Eip71CD
GO:0065004	protein-DNA complex assembly	0.145428	-1.92807	47	3	0.0144928	3.77233e+16	Chrac-14,Caf1-180,Hira
GO:0004713	protein tyrosine kinase activity	0.145546	-1.92726	24	2	0.00966184	334620944353	Ddr,Shark
GO:0016321	female meiosis chromosome segregation	0.145546	-1.92726	24	2	0.00966184	4212631104	Mps1,mei-38
GO:0007277	pole cell development	0.145546	-1.92726	24	2	0.00966184	4144636272	aurA,MCPH1
GO:0045448	mitotic cell cycle, embryonic	0.145546	-1.92726	24	2	0.00966184	3627235293	MCPH1,neb
GO:0000302	response to reactive oxygen species	0.145546	-1.92726	24	2	0.00966184	4286643256	p38a,spz
GO:0072522	purine-containing compound biosynthetic process	0.154809	-1.86556	74	4	0.0193237	3.39184e+19	COX5B,sun,ATPsynG,Adgf-A
GO:0046677	response to antibiotic	0.154809	-1.86556	74	4	0.0193237	4.32564e+19	spz,p38a,Crz,aru
GO:0034599	cellular response to oxidative stress	0.155414	-1.86166	25	2	0.00966184	3967542866	Eip71CD,p38a
GO:0051298	centrosome duplication	0.155414	-1.86166	25	2	0.00966184	4355533136	Sas-6,Cp110
GO:0036099	female germ-line stem cell population maintenance	0.155414	-1.86166	25	2	0.00966184	3515143228	Nedd8,ball
GO:0034248	regulation of cellular amide metabolic process	0.155775	-1.85934	129	6	0.0289855	4.32564e+29	spz,RpS9,DENR,BicC,twin,PQBP1
GO:0034660	ncRNA metabolic process	0.1569	-1.85214	187	8	0.0386473	3.57954e+40	Gasz,CG9752,CG3071,CG32708,CG7637,l(2)k09022,RpS16,nop5
GO:0006268	DNA unwinding involved in DNA replication	0.15751	-1.84827	6	1	0.00483092	117294	Dsp1
GO:0006760	folic acid-containing compound metabolic process	0.15751	-1.84827	6	1	0.00483092	39276	CG7560
GO:0045823	positive regulation of heart contraction	0.15751	-1.84827	6	1	0.00483092	41742	Crz
GO:0035042	fertilization, exchange of chromosomal proteins	0.15751	-1.84827	6	1	0.00483092	31680	Hira
GO:1900407	regulation of cellular response to oxidative stress	0.15751	-1.84827	6	1	0.00483092	42866	p38a
GO:0071428	rRNA-containing ribonucleoprotein complex export from nucleus	0.15751	-1.84827	6	1	0.00483092	31600	CG3224
GO:0016057	regulation of membrane potential in photoreceptor cell	0.15751	-1.84827	6	1	0.00483092	31456	SK
GO:0000054	ribosomal subunit export from nucleus	0.15751	-1.84827	6	1	0.00483092	31600	CG3224
GO:1903169	regulation of calcium ion transmembrane transport	0.15751	-1.84827	6	1	0.00483092	5740446	Rgk3
GO:0046103	inosine biosynthetic process	0.15751	-1.84827	6	1	0.00483092	39976	Adgf-A
GO:0006154	adenosine catabolic process	0.15751	-1.84827	6	1	0.00483092	39976	Adgf-A
GO:0045740	positive regulation of DNA replication	0.15751	-1.84827	6	1	0.00483092	31789	otu
GO:0031573	intra-S DNA damage checkpoint	0.15751	-1.84827	6	1	0.00483092	34565	mre11
GO:0046685	response to arsenic-containing substance	0.15751	-1.84827	6	1	0.00483092	42866	p38a
GO:0050796	regulation of insulin secretion	0.15751	-1.84827	6	1	0.00483092	33474	daw
GO:0046102	inosine metabolic process	0.15751	-1.84827	6	1	0.00483092	39976	Adgf-A
GO:1901019	regulation of calcium ion transmembrane transporter activity	0.15751	-1.84827	6	1	0.00483092	5740446	Rgk3
GO:0007100	mitotic centrosome separation	0.15751	-1.84827	6	1	0.00483092	41446	aurA
GO:0046653	tetrahydrofolate metabolic process	0.15751	-1.84827	6	1	0.00483092	39276	CG7560
GO:0050817	coagulation	0.15751	-1.84827	6	1	0.00483092	37044	PPO1
GO:0010862	positive regulation of pathway-restricted SMAD protein phosphorylation	0.15751	-1.84827	6	1	0.00483092	33474	daw
GO:0060393	regulation of pathway-restricted SMAD protein phosphorylation	0.15751	-1.84827	6	1	0.00483092	33474	daw
GO:1903524	positive regulation of blood circulation	0.15751	-1.84827	6	1	0.00483092	41742	Crz
GO:0003352	regulation of cilium movement	0.15751	-1.84827	6	1	0.00483092	34429	Bug22
GO:0051438	regulation of ubiquitin-protein transferase activity	0.15751	-1.84827	6	1	0.00483092	35151	Nedd8
GO:0046085	adenosine metabolic process	0.15751	-1.84827	6	1	0.00483092	39976	Adgf-A
GO:0006122	mitochondrial electron transport, ubiquinol to cytochrome c	0.15751	-1.84827	6	1	0.00483092	45401	ox
GO:0045039	protein insertion into mitochondrial inner membrane	0.15751	-1.84827	6	1	0.00483092	31319	CG14270
GO:0035190	syncytial nuclear migration	0.15751	-1.84827	6	1	0.00483092	42871	Apc2
GO:0016233	telomere capping	0.15751	-1.84827	6	1	0.00483092	34565	mre11
GO:0043687	post-translational protein modification	0.15751	-1.84827	6	1	0.00483092	39383	Atg12
GO:0048133	male germ-line stem cell asymmetric division	0.15751	-1.84827	6	1	0.00483092	42126	Mps1
GO:0007599	hemostasis	0.15751	-1.84827	6	1	0.00483092	37044	PPO1
GO:0034501	protein localization to kinetochore	0.15751	-1.84827	6	1	0.00483092	43719	rod
GO:0042381	hemolymph coagulation	0.15751	-1.84827	6	1	0.00483092	37044	PPO1
GO:0038001	paracrine signaling	0.15751	-1.84827	6	1	0.00483092	42866	p38a
GO:0033750	ribosome localization	0.15751	-1.84827	6	1	0.00483092	31600	CG3224
GO:0071459	protein localization to chromosome, centromeric region	0.15751	-1.84827	6	1	0.00483092	43719	rod
GO:0007143	female meiotic nuclear division	0.158873	-1.83965	49	3	0.0144928	421264322831104	Mps1,ball,mei-38
GO:0071692	protein localization to extracellular region	0.158873	-1.83965	49	3	0.0144928	503633905132319	ksh,Use1,Tango2
GO:0008363	larval chitin-based cuticle development	0.165406	-1.79935	26	2	0.00966184	4287143791	Apc2,lgs
GO:0000398	mRNA splicing, via spliceosome	0.168227	-1.78244	161	7	0.0338164	3.44294e+34	Bug22,CG2021,PQBP1,Es2,LSm7,SmF,Bin1
GO:0000377	RNA splicing, via transesterification reactions with bulged adenosine as nucleophile	0.168227	-1.78244	161	7	0.0338164	3.17804e+34	Es2,PQBP1,CG2021,Bug22,Bin1,SmF,LSm7
GO:0043543	protein acylation	0.171103	-1.76549	77	4	0.0193237	4.34604e+21	Brd8,rasp,Chrac-14,CG4956
GO:0017145	stem cell division	0.171103	-1.76549	77	4	0.0193237	3.86394e+19	lin-28,Mps1,pon,twin
GO:0007346	regulation of mitotic cell cycle	0.171931	-1.76066	133	6	0.0289855	4.37193e+29	rod,Nek2,Mps1,Bub3,mre11,dap
GO:0042337	cuticle development involved in chitin-based cuticle molting cycle	0.175506	-1.74008	27	2	0.00966184	4287143791	Apc2,lgs
GO:0007097	nuclear migration	0.175506	-1.74008	27	2	0.00966184	4287139130	Apc2,alphaTub67C
GO:0000375	RNA splicing, via transesterification reactions	0.175655	-1.73923	163	7	0.0338164	3.50034e+34	LSm7,SmF,Bin1,Bug22,PQBP1,CG2021,Es2
GO:0002759	regulation of antimicrobial humoral response	0.179711	-1.71641	52	3	0.0144928	1172944325642860	Dsp1,spz,p38a
GO:2000779	regulation of double-strand break repair	0.181246	-1.7079	7	1	0.00483092	31497	CG4078
GO:0090151	establishment of protein localization to mitochondrial membrane	0.181246	-1.7079	7	1	0.00483092	31319	CG14270
GO:0009309	amine biosynthetic process	0.181246	-1.7079	7	1	0.00483092	41167	SpdS
GO:1904375	regulation of protein localization to cell periphery	0.181246	-1.7079	7	1	0.00483092	41446	aurA
GO:0051204	protein insertion into mitochondrial membrane	0.181246	-1.7079	7	1	0.00483092	31319	CG14270
GO:0032528	microvillus organization	0.181246	-1.7079	7	1	0.00483092	43004	PQBP1
GO:0046686	response to cadmium ion	0.181246	-1.7079	7	1	0.00483092	42866	p38a
GO:0045035	sensory organ precursor cell division	0.181246	-1.7079	7	1	0.00483092	36001	dap
GO:0097150	neuronal stem cell population maintenance	0.181246	-1.7079	7	1	0.00483092	43228	ball
GO:0006595	polyamine metabolic process	0.181246	-1.7079	7	1	0.00483092	41167	SpdS
GO:0010810	regulation of cell-substrate adhesion	0.181246	-1.7079	7	1	0.00483092	3346209	Ddr
GO:0061608	nuclear import signal receptor activity	0.181246	-1.7079	7	1	0.00483092	35336	Fs(2)Ket
GO:0007026	negative regulation of microtubule depolymerization	0.181246	-1.7079	7	1	0.00483092	42871	Apc2
GO:0017062	respiratory chain complex III assembly	0.181246	-1.7079	7	1	0.00483092	45401	ox
GO:0042401	cellular biogenic amine biosynthetic process	0.181246	-1.7079	7	1	0.00483092	41167	SpdS
GO:0040020	regulation of meiotic nuclear division	0.181246	-1.7079	7	1	0.00483092	42126	Mps1
GO:0042776	mitochondrial ATP synthesis coupled proton transport	0.181246	-1.7079	7	1	0.00483092	33918	COX5B
GO:0034551	mitochondrial respiratory chain complex III assembly	0.181246	-1.7079	7	1	0.00483092	45401	ox
GO:0031365	N-terminal protein amino acid modification	0.181246	-1.7079	7	1	0.00483092	44098	rasp
GO:0000266	mitochondrial fission	0.181246	-1.7079	7	1	0.00483092	32776	CG7772
GO:0071480	cellular response to gamma radiation	0.181246	-1.7079	7	1	0.00483092	3772329	Chrac-14
GO:0051289	protein homotetramerization	0.181246	-1.7079	7	1	0.00483092	38323	CG16985
GO:0006730	one-carbon metabolic process	0.181246	-1.7079	7	1	0.00483092	39276	CG7560
GO:0008283	cell population proliferation	0.184487	-1.69018	136	6	0.0289855	4.17034e+29	Orc2,Nedd8,Apc2,nsl1,pon,tum
GO:0035082	axoneme assembly	0.185702	-1.68361	28	2	0.00966184	4088734429	Mst84Dc,Bug22
GO:0008589	regulation of smoothened signaling pathway	0.186817	-1.67763	53	3	0.0144928	440984018135151	rasp,CG14182,Nedd8
GO:0008380	RNA splicing	0.187058	-1.67634	166	7	0.0338164	4.19654e+34	Bin1,LSm7,SmF,PQBP1,CG2021,Es2,Bug22
GO:0007264	small GTPase mediated signal transduction	0.193704	-1.64142	81	4	0.0193237	3.65386e+21	tum,Rgk3,aru,Gdi
GO:0006302	double-strand break repair	0.193995	-1.63992	54	3	0.0144928	324873456531801	CG42299,mre11,Caf1-180
GO:0035167	larval lymph gland hemopoiesis	0.195979	-1.62975	29	2	0.00966184	3997644548	Adgf-A,lola
GO:0035166	post-embryonic hemopoiesis	0.195979	-1.62975	29	2	0.00966184	4454839976	lola,Adgf-A
GO:0060285	cilium-dependent cell motility	0.195979	-1.62975	29	2	0.00966184	3442940887	Bug22,Mst84Dc
GO:0007379	segment specification	0.195979	-1.62975	29	2	0.00966184	31268117294	crm,Dsp1
GO:0035017	cuticle pattern formation	0.195979	-1.62975	29	2	0.00966184	4287143791	Apc2,lgs
GO:0001539	cilium or flagellum-dependent cell motility	0.195979	-1.62975	29	2	0.00966184	4088734429	Mst84Dc,Bug22
GO:0008356	asymmetric cell division	0.199496	-1.61196	82	4	0.0193237	4.21264e+19	Mps1,dap,twin,pon
GO:0002920	regulation of humoral immune response	0.201241	-1.60325	55	3	0.0144928	4286643256117290	p38a,spz,Dsp1
GO:0098722	asymmetric stem cell division	0.201241	-1.60325	55	3	0.0144928	421264288031394	Mps1,twin,pon
GO:1902882	regulation of response to oxidative stress	0.204318	-1.58808	8	1	0.00483092	42866	p38a
GO:0021556	central nervous system formation	0.204318	-1.58808	8	1	0.00483092	43256	spz
GO:0006662	glycerol ether metabolic process	0.204318	-1.58808	8	1	0.00483092	34281	Trx-2
GO:0001522	pseudouridine synthesis	0.204318	-1.58808	8	1	0.00483092	36135	CG7637
GO:0006390	mitochondrial transcription	0.204318	-1.58808	8	1	0.00483092	33422	CG15390
GO:0034502	protein localization to chromosome	0.204318	-1.58808	8	1	0.00483092	43719	rod
GO:0071230	cellular response to amino acid stimulus	0.204318	-1.58808	8	1	0.00483092	38454	CG14977
GO:0018904	ether metabolic process	0.204318	-1.58808	8	1	0.00483092	34281	Trx-2
GO:0006555	methionine metabolic process	0.204318	-1.58808	8	1	0.00483092	39276	CG7560
GO:0006152	purine nucleoside catabolic process	0.204318	-1.58808	8	1	0.00483092	39976	Adgf-A
GO:0000289	nuclear-transcribed mRNA poly(A) tail shortening	0.204318	-1.58808	8	1	0.00483092	42880	twin
GO:0046130	purine ribonucleoside catabolic process	0.204318	-1.58808	8	1	0.00483092	39976	Adgf-A
GO:0071361	cellular response to ethanol	0.204318	-1.58808	8	1	0.00483092	41742	Crz
GO:0031111	negative regulation of microtubule polymerization or depolymerization	0.204318	-1.58808	8	1	0.00483092	42871	Apc2
GO:0045116	protein neddylation	0.204318	-1.58808	8	1	0.00483092	35151	Nedd8
GO:0035308	negative regulation of protein dephosphorylation	0.204318	-1.58808	8	1	0.00483092	36001	dap
GO:0016578	histone deubiquitination	0.204318	-1.58808	8	1	0.00483092	50143	e(y)2b
GO:1903053	regulation of extracellular matrix organization	0.204318	-1.58808	8	1	0.00483092	3346209	Ddr
GO:0006120	mitochondrial electron transport, NADH to ubiquinone	0.204318	-1.58808	8	1	0.00483092	44228	ND-PDSW
GO:0003743	translation initiation factor activity	0.204318	-1.58808	8	1	0.00483092	32679	DENR
GO:0010565	regulation of cellular ketone metabolic process	0.204318	-1.58808	8	1	0.00483092	39070	Fdx1
GO:0016973	poly(A)+ mRNA export from nucleus	0.204318	-1.58808	8	1	0.00483092	50143	e(y)2b
GO:0009086	methionine biosynthetic process	0.204318	-1.58808	8	1	0.00483092	39276	CG7560
GO:0034975	protein folding in endoplasmic reticulum	0.204318	-1.58808	8	1	0.00483092	40505	CG11137
GO:0070828	heterochromatin organization	0.206325	-1.5783	30	2	0.00966184	377232932166	Chrac-14,Chrac-16
GO:0018108	peptidyl-tyrosine phosphorylation	0.206325	-1.5783	30	2	0.00966184	334620944353	Ddr,Shark
GO:0044272	sulfur compound biosynthetic process	0.206325	-1.5783	30	2	0.00966184	4855239276	Sam-S,CG7560
GO:0018212	peptidyl-tyrosine modification	0.206325	-1.5783	30	2	0.00966184	443533346209	Shark,Ddr
GO:0051656	establishment of organelle localization	0.212759	-1.5476	113	5	0.0241546	4.28714e+24	Apc2,alphaTub67C,CG3224,Mps1,aurA
GO:0034470	ncRNA processing	0.214792	-1.53808	173	7	0.0338164	3.39604e+35	l(2)k09022,CG7637,CG9752,nop5,RpS16,CG32708,CG3071
GO:0002168	instar larval development	0.215919	-1.53285	57	3	0.0144928	420914379142871	sds22,lgs,Apc2
GO:1900076	regulation of cellular response to insulin stimulus	0.216729	-1.52911	31	2	0.00966184	3267938639	DENR,lin-28
GO:0046626	regulation of insulin receptor signaling pathway	0.216729	-1.52911	31	2	0.00966184	3267938639	DENR,lin-28
GO:0010927	cellular component assembly involved in morphogenesis	0.222967	-1.50073	115	5	0.0241546	4.43534e+26	Shark,Orc2,ball,clos,rasp
GO:0045910	negative regulation of DNA recombination	0.226742	-1.48394	9	1	0.00483092	31497	CG4078
GO:0016925	protein sumoylation	0.226742	-1.48394	9	1	0.00483092	32487	CG42299
GO:2000737	negative regulation of stem cell differentiation	0.226742	-1.48394	9	1	0.00483092	32660	goe
GO:0060967	negative regulation of gene silencing by RNA	0.226742	-1.48394	9	1	0.00483092	38639	lin-28
GO:0030720	oocyte localization involved in germarium-derived egg chamber formation	0.226742	-1.48394	9	1	0.00483092	42871	Apc2
GO:0006123	mitochondrial electron transport, cytochrome c to oxygen	0.226742	-1.48394	9	1	0.00483092	33918	COX5B
GO:0006282	regulation of DNA repair	0.226742	-1.48394	9	1	0.00483092	31497	CG4078
GO:2001257	regulation of cation channel activity	0.226742	-1.48394	9	1	0.00483092	5740446	Rgk3
GO:0007412	axon target recognition	0.226742	-1.48394	9	1	0.00483092	44027	sbb
GO:0062013	positive regulation of small molecule metabolic process	0.226742	-1.48394	9	1	0.00483092	39070	Fdx1
GO:0035264	multicellular organism growth	0.226742	-1.48394	9	1	0.00483092	31801	Caf1-180
GO:0046011	regulation of oskar mRNA translation	0.226742	-1.48394	9	1	0.00483092	34946	BicC
GO:0046885	regulation of hormone biosynthetic process	0.226742	-1.48394	9	1	0.00483092	39070	Fdx1
GO:0019646	aerobic electron transport chain	0.226742	-1.48394	9	1	0.00483092	33918	COX5B
GO:0098632	cell-cell adhesion mediator activity	0.226742	-1.48394	9	1	0.00483092	38788	Dscam2
GO:0042078	germ-line stem cell division	0.227178	-1.48202	32	2	0.00966184	4288042126	twin,Mps1
GO:0051647	nucleus localization	0.227178	-1.48202	32	2	0.00966184	3913042871	alphaTub67C,Apc2
GO:0045454	cell redox homeostasis	0.227178	-1.48202	32	2	0.00966184	3428132149	Trx-2,SelG
GO:1902600	proton transmembrane transport	0.230814	-1.46614	59	3	0.0144928	440463391846069	sun,COX5B,ATPsynG
GO:0006790	sulfur compound metabolic process	0.23332	-1.45534	117	5	0.0241546	3.96755e+25	Eip71CD,Sam-S,CG7560,CG13623,GstE9
GO:0007447	imaginal disc pattern formation	0.235261	-1.44706	88	4	0.0193237	4.40274e+19	sbb,lgs,Apc2,rasp
GO:0006606	protein import into nucleus	0.237662	-1.4369	33	2	0.00966184	3533637078	Fs(2)Ket,Nup75
GO:0000281	mitotic cytokinesis	0.238333	-1.43409	60	3	0.0144928	365383644042871	tum,Cap-G,Apc2
GO:0051321	meiotic cell cycle	0.247351	-1.39695	150	6	0.0289855	4.21263e+29	Mps1,mre11,dap,mei-38,ball,neb
GO:0051170	import into nucleus	0.248172	-1.39363	34	2	0.00966184	3707835336	Nup75,Fs(2)Ket
GO:0000966	RNA 5'-end processing	0.248537	-1.39216	10	1	0.00483092	318161	CG32708
GO:0019226	transmission of nerve impulse	0.248537	-1.39216	10	1	0.00483092	40891	Ir84a
GO:0045467	R7 cell development	0.248537	-1.39216	10	1	0.00483092	44548	lola
GO:0045898	regulation of RNA polymerase II transcriptional preinitiation complex assembly	0.248537	-1.39216	10	1	0.00483092	117294	Dsp1
GO:0006271	DNA strand elongation involved in DNA replication	0.248537	-1.39216	10	1	0.00483092	38228	CG12018
GO:0034471	ncRNA 5'-end processing	0.248537	-1.39216	10	1	0.00483092	318161	CG32708
GO:0045324	late endosome to vacuole transport	0.248537	-1.39216	10	1	0.00483092	40542	Vps24
GO:0000097	sulfur amino acid biosynthetic process	0.248537	-1.39216	10	1	0.00483092	39276	CG7560
GO:0002804	positive regulation of antifungal peptide production	0.248537	-1.39216	10	1	0.00483092	43256	spz
GO:0007394	dorsal closure, elongation of leading edge cells	0.248537	-1.39216	10	1	0.00483092	44353	Shark
GO:0030589	pseudocleavage involved in syncytial blastoderm formation	0.248537	-1.39216	10	1	0.00483092	42871	Apc2
GO:0048082	regulation of adult chitin-containing cuticle pigmentation	0.248537	-1.39216	10	1	0.00483092	42866	p38a
GO:0036098	male germ-line stem cell population maintenance	0.248537	-1.39216	10	1	0.00483092	43228	ball
GO:0022616	DNA strand elongation	0.248537	-1.39216	10	1	0.00483092	38228	CG12018
GO:0033260	nuclear DNA replication	0.248537	-1.39216	10	1	0.00483092	36001	dap
GO:0044773	mitotic DNA damage checkpoint	0.248537	-1.39216	10	1	0.00483092	34565	mre11
GO:0048015	phosphatidylinositol-mediated signaling	0.248537	-1.39216	10	1	0.00483092	39329	Pi3K68D
GO:0061723	glycophagy	0.248537	-1.39216	10	1	0.00483092	39383	Atg12
GO:0051205	protein insertion into membrane	0.248537	-1.39216	10	1	0.00483092	31319	CG14270
GO:0048017	inositol lipid-mediated signaling	0.248537	-1.39216	10	1	0.00483092	39329	Pi3K68D
GO:0000466	maturation of 5.8S rRNA from tricistronic rRNA transcript (SSU-rRNA, 5.8S rRNA, LSU-rRNA)	0.248537	-1.39216	10	1	0.00483092	318161	CG32708
GO:0043271	negative regulation of ion transport	0.248537	-1.39216	10	1	0.00483092	5740446	Rgk3
GO:0035637	multicellular organismal signaling	0.248537	-1.39216	10	1	0.00483092	40891	Ir84a
GO:0043200	response to amino acid	0.248537	-1.39216	10	1	0.00483092	38454	CG14977
GO:0051262	protein tetramerization	0.248537	-1.39216	10	1	0.00483092	38323	CG16985
GO:0046889	positive regulation of lipid biosynthetic process	0.248537	-1.39216	10	1	0.00483092	39070	Fdx1
GO:0030588	pseudocleavage	0.248537	-1.39216	10	1	0.00483092	42871	Apc2
GO:0007167	enzyme linked receptor protein signaling pathway	0.2491	-1.3899	120	5	0.0241546	5.7402e+28	clos,Ilp7,daw,CG10702,Ddr
GO:0033365	protein localization to organelle	0.252069	-1.37805	151	6	0.0289855	3.13194e+29	CG14270,CG14977,rod,Nup75,Tim9a,Fs(2)Ket
GO:0009617	response to bacterium	0.252481	-1.37642	182	7	0.0338164	3.79974e+34	Phk-3,CG16799,Cyp6a13,p38a,LysS,spz,PPO1
GO:0007163	establishment or maintenance of cell polarity	0.252481	-1.37642	182	7	0.0338164	4.48554e+34	rib,lola,Apc2,TBCB,Shark,aurA,sds22
GO:0006605	protein targeting	0.253696	-1.37162	91	4	0.0193237	3.22944e+19	Tim9a,CG8860,CG4956,CG14270
GO:0007169	transmembrane receptor protein tyrosine kinase signaling pathway	0.253696	-1.37162	91	4	0.0193237	3.51813e+23	CG10702,Ilp7,clos,Ddr
GO:0016579	protein deubiquitination	0.258696	-1.3521	35	2	0.00966184	5014331789	e(y)2b,otu
GO:0097164	ammonium ion metabolic process	0.258696	-1.3521	35	2	0.00966184	3704441167	PPO1,SpdS
GO:0030718	germ-line stem cell population maintenance	0.261122	-1.34277	63	3	0.0144928	351514322841911	Nedd8,ball,nsl1
GO:0009152	purine ribonucleotide biosynthetic process	0.268783	-1.31385	64	3	0.0144928	460693391844046	ATPsynG,COX5B,sun
GO:0006401	RNA catabolic process	0.268783	-1.31385	64	3	0.0144928	428803232335003	twin,CG11164,LSm7
GO:0006626	protein targeting to mitochondrion	0.269226	-1.3122	36	2	0.00966184	3229431319	Tim9a,CG14270
GO:0072655	establishment of protein localization to mitochondrion	0.269226	-1.3122	36	2	0.00966184	3229431319	Tim9a,CG14270
GO:0070585	protein localization to mitochondrion	0.269226	-1.3122	36	2	0.00966184	3131932294	CG14270,Tim9a
GO:0090090	negative regulation of canonical Wnt signaling pathway	0.269226	-1.3122	36	2	0.00966184	3653842871	tum,Apc2
GO:0031114	regulation of microtubule depolymerization	0.269721	-1.31037	11	1	0.00483092	42871	Apc2
GO:0006413	translational initiation	0.269721	-1.31037	11	1	0.00483092	32679	DENR
GO:0051310	metaphase plate congression	0.269721	-1.31037	11	1	0.00483092	42126	Mps1
GO:0035803	egg coat formation	0.269721	-1.31037	11	1	0.00483092	5740204	clos
GO:0030704	vitelline membrane formation	0.269721	-1.31037	11	1	0.00483092	5740204	clos
GO:0034614	cellular response to reactive oxygen species	0.269721	-1.31037	11	1	0.00483092	42866	p38a
GO:0000469	cleavage involved in rRNA processing	0.269721	-1.31037	11	1	0.00483092	318161	CG32708
GO:0007564	regulation of chitin-based cuticle tanning	0.269721	-1.31037	11	1	0.00483092	42866	p38a
GO:0043242	negative regulation of protein complex disassembly	0.269721	-1.31037	11	1	0.00483092	42871	Apc2
GO:0032350	regulation of hormone metabolic process	0.269721	-1.31037	11	1	0.00483092	39070	Fdx1
GO:0071248	cellular response to metal ion	0.269721	-1.31037	11	1	0.00483092	42866	p38a
GO:0002788	regulation of antifungal peptide production	0.269721	-1.31037	11	1	0.00483092	43256	spz
GO:0060632	regulation of microtubule-based movement	0.269721	-1.31037	11	1	0.00483092	34429	Bug22
GO:0008063	Toll signaling pathway	0.269721	-1.31037	11	1	0.00483092	43256	spz
GO:0043113	receptor clustering	0.269721	-1.31037	11	1	0.00483092	32303	Neto
GO:0009164	nucleoside catabolic process	0.269721	-1.31037	11	1	0.00483092	39976	Adgf-A
GO:0000460	maturation of 5.8S rRNA	0.269721	-1.31037	11	1	0.00483092	318161	CG32708
GO:0035305	negative regulation of dephosphorylation	0.269721	-1.31037	11	1	0.00483092	36001	dap
GO:0007160	cell-matrix adhesion	0.269721	-1.31037	11	1	0.00483092	3346209	Ddr
GO:0007305	vitelline membrane formation involved in chorion-containing eggshell formation	0.269721	-1.31037	11	1	0.00483092	5740204	clos
GO:0034656	nucleobase-containing small molecule catabolic process	0.269721	-1.31037	11	1	0.00483092	39976	Adgf-A
GO:1901880	negative regulation of protein depolymerization	0.269721	-1.31037	11	1	0.00483092	42871	Apc2
GO:0045476	nurse cell apoptotic process	0.269721	-1.31037	11	1	0.00483092	44548	lola
GO:0042417	dopamine metabolic process	0.269721	-1.31037	11	1	0.00483092	37044	PPO1
GO:0042454	ribonucleoside catabolic process	0.269721	-1.31037	11	1	0.00483092	39976	Adgf-A
GO:0035282	segmentation	0.27865	-1.2778	188	7	0.0338164	5.7402e+37	clos,Dsp1,Apc2,rasp,crm,SelG,lgs
GO:0048542	lymph gland development	0.279754	-1.27384	37	2	0.00966184	3997644548	Adgf-A,lola
GO:0002832	negative regulation of response to biotic stimulus	0.279754	-1.27384	37	2	0.00966184	11729442866	Dsp1,p38a
GO:0000165	MAPK cascade	0.279754	-1.27384	37	2	0.00966184	4435342866	Shark,p38a
GO:0006164	purine nucleotide biosynthetic process	0.284179	-1.25815	66	3	0.0144928	460693391844046	ATPsynG,COX5B,sun
GO:0007306	eggshell chorion assembly	0.284179	-1.25815	66	3	0.0144928	417034435344098	Orc2,Shark,rasp
GO:0042273	ribosomal large subunit biogenesis	0.290271	-1.23694	38	2	0.00966184	32620638983	CG11583,RpL14
GO:0085029	extracellular matrix assembly	0.290311	-1.2368	12	1	0.00483092	5740204	clos
GO:0019471	4-hydroxyproline metabolic process	0.290311	-1.2368	12	1	0.00483092	43626	CG31371
GO:0071229	cellular response to acid chemical	0.290311	-1.2368	12	1	0.00483092	38454	CG14977
GO:0019511	peptidyl-proline hydroxylation	0.290311	-1.2368	12	1	0.00483092	43626	CG31371
GO:0061162	establishment of monopolar cell polarity	0.290311	-1.2368	12	1	0.00483092	37244	TBCB
GO:0051053	negative regulation of DNA metabolic process	0.290311	-1.2368	12	1	0.00483092	31497	CG4078
GO:0000018	regulation of DNA recombination	0.290311	-1.2368	12	1	0.00483092	31497	CG4078
GO:0006270	DNA replication initiation	0.290311	-1.2368	12	1	0.00483092	41703	Orc2
GO:0021551	central nervous system morphogenesis	0.290311	-1.2368	12	1	0.00483092	43256	spz
GO:0071479	cellular response to ionizing radiation	0.290311	-1.2368	12	1	0.00483092	3772329	Chrac-14
GO:0007007	inner mitochondrial membrane organization	0.290311	-1.2368	12	1	0.00483092	31319	CG14270
GO:0018401	peptidyl-proline hydroxylation to 4-hydroxy-L-proline	0.290311	-1.2368	12	1	0.00483092	43626	CG31371
GO:0006446	regulation of translational initiation	0.290311	-1.2368	12	1	0.00483092	32679	DENR
GO:0061339	establishment or maintenance of monopolar cell polarity	0.290311	-1.2368	12	1	0.00483092	37244	TBCB
GO:0005980	glycogen catabolic process	0.290311	-1.2368	12	1	0.00483092	39383	Atg12
GO:0009251	glucan catabolic process	0.290311	-1.2368	12	1	0.00483092	39383	Atg12
GO:0009067	aspartate family amino acid biosynthetic process	0.290311	-1.2368	12	1	0.00483092	39276	CG7560
GO:0000959	mitochondrial RNA metabolic process	0.290311	-1.2368	12	1	0.00483092	33422	CG15390
GO:0002385	mucosal immune response	0.290311	-1.2368	12	1	0.00483092	42866	p38a
GO:0002251	organ or tissue specific immune response	0.290311	-1.2368	12	1	0.00483092	42866	p38a
GO:0060964	regulation of gene silencing by miRNA	0.290311	-1.2368	12	1	0.00483092	38639	lin-28
GO:0031163	metallo-sulfur cluster assembly	0.290311	-1.2368	12	1	0.00483092	42926	CG13623
GO:2000242	negative regulation of reproductive process	0.290311	-1.2368	12	1	0.00483092	42126	Mps1
GO:0016226	iron-sulfur cluster assembly	0.290311	-1.2368	12	1	0.00483092	42926	CG13623
GO:0030237	female sex determination	0.290311	-1.2368	12	1	0.00483092	31789	otu
GO:0042742	defense response to bacterium	0.30049	-1.20234	161	6	0.0289855	3.73404e+29	CG16799,Cyp6a13,p38a,LysS,PPO1,spz
GO:0034504	protein localization to nucleus	0.30077	-1.20141	39	2	0.00966184	3707835336	Nup75,Fs(2)Ket
GO:0006874	cellular calcium ion homeostasis	0.30077	-1.20141	39	2	0.00966184	3214935174	SelG,CG10470
GO:0055074	calcium ion homeostasis	0.30077	-1.20141	39	2	0.00966184	3517432149	CG10470,SelG
GO:1905269	positive regulation of chromatin organization	0.30077	-1.20141	39	2	0.00966184	3613341102	wde,Ibf2
GO:0060828	regulation of canonical Wnt signaling pathway	0.307401	-1.1796	69	3	0.0144928	316963653842871	Nek2,tum,Apc2
GO:0001941	postsynaptic membrane organization	0.310322	-1.17014	13	1	0.00483092	32303	Neto
GO:0006900	vesicle budding from membrane	0.310322	-1.17014	13	1	0.00483092	40542	Vps24
GO:0006970	response to osmotic stress	0.310322	-1.17014	13	1	0.00483092	42866	p38a
GO:0031333	negative regulation of protein complex assembly	0.310322	-1.17014	13	1	0.00483092	117294	Dsp1
GO:0046129	purine ribonucleoside biosynthetic process	0.310322	-1.17014	13	1	0.00483092	39976	Adgf-A
GO:0000272	polysaccharide catabolic process	0.310322	-1.17014	13	1	0.00483092	39383	Atg12
GO:0035296	regulation of tube diameter	0.310322	-1.17014	13	1	0.00483092	44855	rib
GO:0007179	transforming growth factor beta receptor signaling pathway	0.310322	-1.17014	13	1	0.00483092	33474	daw
GO:0009163	nucleoside biosynthetic process	0.310322	-1.17014	13	1	0.00483092	39976	Adgf-A
GO:0051924	regulation of calcium ion transport	0.310322	-1.17014	13	1	0.00483092	5740446	Rgk3
GO:0018231	peptidyl-S-diacylglycerol-L-cysteine biosynthetic process from peptidyl-cysteine	0.310322	-1.17014	13	1	0.00483092	43114	CG4956
GO:1900150	regulation of defense response to fungus	0.310322	-1.17014	13	1	0.00483092	43256	spz
GO:0042023	DNA endoreduplication	0.310322	-1.17014	13	1	0.00483092	31801	Caf1-180
GO:0006584	catecholamine metabolic process	0.310322	-1.17014	13	1	0.00483092	37044	PPO1
GO:0090276	regulation of peptide hormone secretion	0.310322	-1.17014	13	1	0.00483092	33474	daw
GO:2000648	positive regulation of stem cell proliferation	0.310322	-1.17014	13	1	0.00483092	38639	lin-28
GO:0042455	ribonucleoside biosynthetic process	0.310322	-1.17014	13	1	0.00483092	39976	Adgf-A
GO:1902742	apoptotic process involved in development	0.310322	-1.17014	13	1	0.00483092	44548	lola
GO:0061912	selective autophagy	0.310322	-1.17014	13	1	0.00483092	39383	Atg12
GO:0042451	purine nucleoside biosynthetic process	0.310322	-1.17014	13	1	0.00483092	39976	Adgf-A
GO:0071241	cellular response to inorganic substance	0.310322	-1.17014	13	1	0.00483092	42866	p38a
GO:0060147	regulation of posttranscriptional gene silencing	0.310322	-1.17014	13	1	0.00483092	38639	lin-28
GO:0044247	cellular polysaccharide catabolic process	0.310322	-1.17014	13	1	0.00483092	39383	Atg12
GO:0009712	catechol-containing compound metabolic process	0.310322	-1.17014	13	1	0.00483092	37044	PPO1
GO:1901659	glycosyl compound biosynthetic process	0.310322	-1.17014	13	1	0.00483092	39976	Adgf-A
GO:0090329	regulation of DNA-dependent DNA replication	0.310322	-1.17014	13	1	0.00483092	31789	otu
GO:0048132	female germ-line stem cell asymmetric division	0.310322	-1.17014	13	1	0.00483092	42880	twin
GO:0048079	regulation of cuticle pigmentation	0.310322	-1.17014	13	1	0.00483092	42866	p38a
GO:0018230	peptidyl-L-cysteine S-palmitoylation	0.310322	-1.17014	13	1	0.00483092	43114	CG4956
GO:0006839	mitochondrial transport	0.315162	-1.15467	70	3	0.0144928	322943131933918	Tim9a,CG14270,COX5B
GO:0007293	germarium-derived egg chamber formation	0.315162	-1.15467	70	3	0.0144928	428714191136001	Apc2,nsl1,dap
GO:0030178	negative regulation of Wnt signaling pathway	0.321683	-1.13419	41	2	0.00966184	4287136538	Apc2,tum
GO:0023014	signal transduction by protein phosphorylation	0.321683	-1.13419	41	2	0.00966184	4286644353	p38a,Shark
GO:0032102	negative regulation of response to external stimulus	0.321683	-1.13419	41	2	0.00966184	42866117294	p38a,Dsp1
GO:0017148	negative regulation of translation	0.321683	-1.13419	41	2	0.00966184	3494642880	BicC,twin
GO:0007030	Golgi organization	0.322928	-1.13033	71	3	0.0144928	390513231943719	Use1,Tango2,rod
GO:0009260	ribonucleotide biosynthetic process	0.322928	-1.13033	71	3	0.0144928	440463391846069	sun,COX5B,ATPsynG
GO:0034655	nucleobase-containing compound catabolic process	0.32332	-1.12911	102	4	0.0193237	4.28803e+19	twin,CG11164,Adgf-A,LSm7
GO:0017144	drug metabolic process	0.323647	-1.1281	198	7	0.0338164	4.60694e+34	ATPsynG,CG13075,Sam-S,PPO1,Adgf-A,COX5B,sun
GO:1901701	cellular response to oxygen-containing compound	0.329746	-1.10943	103	4	0.0193237	4.28664e+19	p38a,Crz,Ilp7,CG14977
GO:0032412	regulation of ion transmembrane transporter activity	0.329772	-1.10935	14	1	0.00483092	5740446	Rgk3
GO:0003678	DNA helicase activity	0.329772	-1.10935	14	1	0.00483092	31497	CG4078
GO:0072665	protein localization to vacuole	0.329772	-1.10935	14	1	0.00483092	38454	CG14977
GO:0050878	regulation of body fluid levels	0.329772	-1.10935	14	1	0.00483092	37044	PPO1
GO:0055070	copper ion homeostasis	0.329772	-1.10935	14	1	0.00483092	35797	CG14757
GO:0051299	centrosome separation	0.329772	-1.10935	14	1	0.00483092	41446	aurA
GO:0048018	receptor ligand activity	0.329772	-1.10935	14	1	0.00483092	43256	spz
GO:0044719	regulation of imaginal disc-derived wing size	0.329772	-1.10935	14	1	0.00483092	44548	lola
GO:0022898	regulation of transmembrane transporter activity	0.329772	-1.10935	14	1	0.00483092	5740446	Rgk3
GO:0007392	initiation of dorsal closure	0.329772	-1.10935	14	1	0.00483092	44353	Shark
GO:0042558	pteridine-containing compound metabolic process	0.329772	-1.10935	14	1	0.00483092	39276	CG7560
GO:1901658	glycosyl compound catabolic process	0.329772	-1.10935	14	1	0.00483092	39976	Adgf-A
GO:0032409	regulation of transporter activity	0.329772	-1.10935	14	1	0.00483092	5740446	Rgk3
GO:0007362	terminal region determination	0.329772	-1.10935	14	1	0.00483092	5740204	clos
GO:0071236	cellular response to antibiotic	0.329772	-1.10935	14	1	0.00483092	41742	Crz
GO:0060070	canonical Wnt signaling pathway	0.329772	-1.10935	14	1	0.00483092	43791	lgs
GO:0051303	establishment of chromosome localization	0.329772	-1.10935	14	1	0.00483092	42126	Mps1
GO:0017056	structural constituent of nuclear pore	0.329772	-1.10935	14	1	0.00483092	37078	Nup75
GO:0007369	gastrulation	0.330695	-1.10656	72	3	0.0144928	438694155837316	amx,Dtg,CG13427
GO:0046843	dorsal appendage formation	0.332085	-1.10237	42	2	0.00966184	4435344098	Shark,rasp
GO:0018105	peptidyl-serine phosphorylation	0.332085	-1.10237	42	2	0.00966184	4144643228	aurA,ball
GO:0016570	histone modification	0.336859	-1.08809	136	5	0.0241546	4.14464e+26	aurA,Chrac-14,ball,Brd8,e(y)2b
GO:0016569	covalent chromatin modification	0.336859	-1.08809	136	5	0.0241546	5.01434e+26	e(y)2b,ball,Brd8,Chrac-14,aurA
GO:0046390	ribose phosphate biosynthetic process	0.338459	-1.08335	73	3	0.0144928	440463391846069	sun,COX5B,ATPsynG
GO:0044782	cilium organization	0.338459	-1.08335	73	3	0.0144928	344294355540887	Bug22,Sas-6,Mst84Dc
GO:0008406	gonad development	0.342441	-1.07166	43	2	0.00966184	4454844855	lola,rib
GO:0018209	peptidyl-serine modification	0.342441	-1.07166	43	2	0.00966184	4322841446	ball,aurA
GO:0050830	defense response to Gram-positive bacterium	0.342441	-1.07166	43	2	0.00966184	3704443256	PPO1,spz
GO:0030866	cortical actin cytoskeleton organization	0.342441	-1.07166	43	2	0.00966184	4287139329	Apc2,Pi3K68D
GO:0045137	development of primary sexual characteristics	0.342441	-1.07166	43	2	0.00966184	4454844855	lola,rib
GO:0000387	spliceosomal snRNP assembly	0.348676	-1.05361	15	1	0.00483092	36314	SmF
GO:0048135	female germ-line cyst formation	0.348676	-1.05361	15	1	0.00483092	41911	nsl1
GO:0051668	localization within membrane	0.348676	-1.05361	15	1	0.00483092	32303	Neto
GO:0035304	regulation of protein dephosphorylation	0.348676	-1.05361	15	1	0.00483092	36001	dap
GO:0071560	cellular response to transforming growth factor beta stimulus	0.348676	-1.05361	15	1	0.00483092	33474	daw
GO:0007032	endosome organization	0.348676	-1.05361	15	1	0.00483092	40542	Vps24
GO:0046883	regulation of hormone secretion	0.348676	-1.05361	15	1	0.00483092	33474	daw
GO:0071684	organism emergence from protective structure	0.348676	-1.05361	15	1	0.00483092	32303	Neto
GO:0070593	dendrite self-avoidance	0.348676	-1.05361	15	1	0.00483092	38788	Dscam2
GO:0030727	germarium-derived female germ-line cyst formation	0.348676	-1.05361	15	1	0.00483092	41911	nsl1
GO:0018126	protein hydroxylation	0.348676	-1.05361	15	1	0.00483092	43626	CG31371
GO:0043524	negative regulation of neuron apoptotic process	0.348676	-1.05361	15	1	0.00483092	38983	RpL14
GO:0007426	tracheal outgrowth, open tracheal system	0.348676	-1.05361	15	1	0.00483092	44855	rib
GO:0007538	primary sex determination	0.348676	-1.05361	15	1	0.00483092	31789	otu
GO:0071559	response to transforming growth factor beta	0.348676	-1.05361	15	1	0.00483092	33474	daw
GO:0044774	mitotic DNA integrity checkpoint	0.348676	-1.05361	15	1	0.00483092	34565	mre11
GO:0045167	asymmetric protein localization involved in cell fate determination	0.348676	-1.05361	15	1	0.00483092	41446	aurA
GO:0016458	gene silencing	0.34906	-1.05251	106	4	0.0193237	3.16804e+21	Hira,Chrac-14,Bin1,Chrac-16
GO:0001709	cell fate determination	0.34906	-1.05251	106	4	0.0193237	3.65384e+19	tum,amx,aurA,dap
GO:0006575	cellular modified amino acid metabolic process	0.361712	-1.01691	76	3	0.0144928	3927624658143620	CG7560,GstE9,CG31371
GO:0072503	cellular divalent inorganic cation homeostasis	0.362996	-1.01336	45	2	0.00966184	3517432149	CG10470,SelG
GO:0070646	protein modification by small protein removal	0.362996	-1.01336	45	2	0.00966184	3178950143	otu,e(y)2b
GO:0010608	posttranscriptional regulation of gene expression	0.364967	-1.00795	141	5	0.0241546	4.28804e+24	twin,PQBP1,BicC,DENR,RpS9
GO:0044275	cellular carbohydrate catabolic process	0.36705	-1.00226	16	1	0.00483092	39383	Atg12
GO:1901879	regulation of protein depolymerization	0.36705	-1.00226	16	1	0.00483092	42871	Apc2
GO:0000288	nuclear-transcribed mRNA catabolic process, deadenylation-dependent decay	0.36705	-1.00226	16	1	0.00483092	42880	twin
GO:0051101	regulation of DNA binding	0.36705	-1.00226	16	1	0.00483092	117294	Dsp1
GO:0006491	N-glycan processing	0.36705	-1.00226	16	1	0.00483092	318624	alpha-Man-Ic
GO:0016126	sterol biosynthetic process	0.36705	-1.00226	16	1	0.00483092	37482	LBR
GO:0000027	ribosomal large subunit assembly	0.36705	-1.00226	16	1	0.00483092	326206	CG11583
GO:0008362	chitin-based embryonic cuticle biosynthetic process	0.36705	-1.00226	16	1	0.00483092	42871	Apc2
GO:0019236	response to pheromone	0.36705	-1.00226	16	1	0.00483092	35346	CheB38c
GO:0043277	apoptotic cell clearance	0.36705	-1.00226	16	1	0.00483092	44353	Shark
GO:1904062	regulation of cation transmembrane transport	0.36705	-1.00226	16	1	0.00483092	5740446	Rgk3
GO:0034249	negative regulation of cellular amide metabolic process	0.373184	-0.985684	46	2	0.00966184	3494642880	BicC,twin
GO:0019827	stem cell population maintenance	0.377151	-0.97511	78	3	0.0144928	419114322835151	nsl1,ball,Nedd8
GO:0098727	maintenance of cell number	0.377151	-0.97511	78	3	0.0144928	351514322841911	Nedd8,ball,nsl1
GO:1903046	meiotic cell cycle process	0.381866	-0.962685	144	5	0.0241546	4.32283e+24	ball,mei-38,Mps1,mre11,dap
GO:0000956	nuclear-transcribed mRNA catabolic process	0.383306	-0.958921	47	2	0.00966184	3500342880	LSm7,twin
GO:0045787	positive regulation of cell cycle	0.383306	-0.958921	47	2	0.00966184	3178936001	otu,dap
GO:2001252	positive regulation of chromosome organization	0.383306	-0.958921	47	2	0.00966184	4110236133	Ibf2,wde
GO:0008360	regulation of cell shape	0.383306	-0.958921	47	2	0.00966184	4485544353	rib,Shark
GO:0034762	regulation of transmembrane transport	0.384907	-0.954753	17	1	0.00483092	5740446	Rgk3
GO:0072593	reactive oxygen species metabolic process	0.384907	-0.954753	17	1	0.00483092	42866	p38a
GO:0031589	cell-substrate adhesion	0.384907	-0.954753	17	1	0.00483092	3346209	Ddr
GO:0000154	rRNA modification	0.384907	-0.954753	17	1	0.00483092	36135	CG7637
GO:0048580	regulation of post-embryonic development	0.384907	-0.954753	17	1	0.00483092	39070	Fdx1
GO:0045834	positive regulation of lipid metabolic process	0.384907	-0.954753	17	1	0.00483092	39070	Fdx1
GO:0034765	regulation of ion transmembrane transport	0.384907	-0.954753	17	1	0.00483092	5740446	Rgk3
GO:0046854	phosphatidylinositol phosphorylation	0.384907	-0.954753	17	1	0.00483092	39329	Pi3K68D
GO:0035690	cellular response to drug	0.384907	-0.954753	17	1	0.00483092	41742	Crz
GO:0050000	chromosome localization	0.384907	-0.954753	17	1	0.00483092	42126	Mps1
GO:2001020	regulation of response to DNA damage stimulus	0.384907	-0.954753	17	1	0.00483092	31497	CG4078
GO:0072594	establishment of protein localization to organelle	0.387693	-0.947541	112	4	0.0193237	3.70783e+19	Nup75,Tim9a,Fs(2)Ket,CG14270
GO:0007286	spermatid development	0.392513	-0.935185	80	3	0.0144928	478544088734429	Mst98Ca,Mst84Dc,Bug22
GO:2000243	positive regulation of reproductive process	0.393359	-0.933033	48	2	0.00966184	3600134429	dap,Bug22
GO:0072507	divalent inorganic cation homeostasis	0.393359	-0.933033	48	2	0.00966184	3214935174	SelG,CG10470
GO:0030111	regulation of Wnt signaling pathway	0.40016	-0.915892	81	3	0.0144928	428713169636538	Apc2,Nek2,tum
GO:0035303	regulation of dephosphorylation	0.402263	-0.910648	18	1	0.00483092	36001	dap
GO:0008293	torso signaling pathway	0.402263	-0.910648	18	1	0.00483092	5740204	clos
GO:0006081	cellular aldehyde metabolic process	0.402263	-0.910648	18	1	0.00483092	41742	Crz
GO:0000422	autophagy of mitochondrion	0.402263	-0.910648	18	1	0.00483092	39383	Atg12
GO:0090307	mitotic spindle assembly	0.402263	-0.910648	18	1	0.00483092	31696	Nek2
GO:0043523	regulation of neuron apoptotic process	0.402263	-0.910648	18	1	0.00483092	38983	RpL14
GO:0043244	regulation of protein complex disassembly	0.402263	-0.910648	18	1	0.00483092	42871	Apc2
GO:0030011	maintenance of cell polarity	0.402263	-0.910648	18	1	0.00483092	44353	Shark
GO:0060969	negative regulation of gene silencing	0.402263	-0.910648	18	1	0.00483092	38639	lin-28
GO:0007307	eggshell chorion gene amplification	0.402263	-0.910648	18	1	0.00483092	41703	Orc2
GO:0016199	axon midline choice point recognition	0.402263	-0.910648	18	1	0.00483092	44548	lola
GO:0046128	purine ribonucleoside metabolic process	0.402263	-0.910648	18	1	0.00483092	39976	Adgf-A
GO:0061726	mitochondrion disassembly	0.402263	-0.910648	18	1	0.00483092	39383	Atg12
GO:0042386	hemocyte differentiation	0.402263	-0.910648	18	1	0.00483092	39976	Adgf-A
GO:0055065	metal ion homeostasis	0.415371	-0.878582	83	3	0.0144928	357973517432149	CG14757,CG10470,SelG
GO:0006277	DNA amplification	0.419132	-0.869569	19	1	0.00483092	41703	Orc2
GO:0006099	tricarboxylic acid cycle	0.419132	-0.869569	19	1	0.00483092	35797	CG14757
GO:0007398	ectoderm development	0.419132	-0.869569	19	1	0.00483092	43869	amx
GO:0035223	leg disc pattern formation	0.419132	-0.869569	19	1	0.00483092	43791	lgs
GO:0007294	germarium-derived oocyte fate determination	0.419132	-0.869569	19	1	0.00483092	36001	dap
GO:0005977	glycogen metabolic process	0.419132	-0.869569	19	1	0.00483092	39383	Atg12
GO:0007254	JNK cascade	0.419132	-0.869569	19	1	0.00483092	44353	Shark
GO:0000077	DNA damage checkpoint	0.419132	-0.869569	19	1	0.00483092	34565	mre11
GO:0035050	embryonic heart tube development	0.419132	-0.869569	19	1	0.00483092	31394	pon
GO:0006073	cellular glucan metabolic process	0.419132	-0.869569	19	1	0.00483092	39383	Atg12
GO:0044042	glucan metabolic process	0.419132	-0.869569	19	1	0.00483092	39383	Atg12
GO:0009826	unidimensional cell growth	0.419132	-0.869569	19	1	0.00483092	44353	Shark
GO:0006109	regulation of carbohydrate metabolic process	0.419132	-0.869569	19	1	0.00483092	39976	Adgf-A
GO:0016198	axon choice point recognition	0.419132	-0.869569	19	1	0.00483092	44548	lola
GO:0031110	regulation of microtubule polymerization or depolymerization	0.419132	-0.869569	19	1	0.00483092	42871	Apc2
GO:0006112	energy reserve metabolic process	0.419132	-0.869569	19	1	0.00483092	39383	Atg12
GO:0061351	neural precursor cell proliferation	0.423055	-0.860252	51	2	0.00966184	3139442871	pon,Apc2
GO:0050777	negative regulation of immune response	0.423055	-0.860252	51	2	0.00966184	42866117294	p38a,Dsp1
GO:0030865	cortical cytoskeleton organization	0.423055	-0.860252	51	2	0.00966184	3932942871	Pi3K68D,Apc2
GO:0007405	neuroblast proliferation	0.423055	-0.860252	51	2	0.00966184	4287131394	Apc2,pon
GO:0071417	cellular response to organonitrogen compound	0.432789	-0.837504	52	2	0.00966184	3132838454	Ilp7,CG14977
GO:0030010	establishment of cell polarity	0.432789	-0.837504	52	2	0.00966184	3724441446	TBCB,aurA
GO:0072523	purine-containing compound catabolic process	0.435527	-0.831199	20	1	0.00483092	39976	Adgf-A
GO:0061988	karyosome formation	0.435527	-0.831199	20	1	0.00483092	43228	ball
GO:1902904	negative regulation of supramolecular fiber organization	0.435527	-0.831199	20	1	0.00483092	42871	Apc2
GO:0006469	negative regulation of protein kinase activity	0.435527	-0.831199	20	1	0.00483092	36001	dap
GO:0009308	amine metabolic process	0.435527	-0.831199	20	1	0.00483092	41167	SpdS
GO:0016125	sterol metabolic process	0.435527	-0.831199	20	1	0.00483092	37482	LBR
GO:0044106	cellular amine metabolic process	0.435527	-0.831199	20	1	0.00483092	41167	SpdS
GO:0071985	multivesicular body sorting pathway	0.435527	-0.831199	20	1	0.00483092	40542	Vps24
GO:0006576	cellular biogenic amine metabolic process	0.435527	-0.831199	20	1	0.00483092	41167	SpdS
GO:0032509	endosome transport via multivesicular body sorting pathway	0.435527	-0.831199	20	1	0.00483092	40542	Vps24
GO:0030706	germarium-derived oocyte differentiation	0.435527	-0.831199	20	1	0.00483092	36001	dap
GO:0007157	heterophilic cell-cell adhesion via plasma membrane cell adhesion molecules	0.435527	-0.831199	20	1	0.00483092	42571	glec
GO:0006661	phosphatidylinositol biosynthetic process	0.435527	-0.831199	20	1	0.00483092	39329	Pi3K68D
GO:0006891	intra-Golgi vesicle-mediated transport	0.435527	-0.831199	20	1	0.00483092	33908	epsilonCOP
GO:0030717	oocyte karyosome formation	0.435527	-0.831199	20	1	0.00483092	43228	ball
GO:0007131	reciprocal meiotic recombination	0.435527	-0.831199	20	1	0.00483092	31104	mei-38
GO:0009792	embryo development ending in birth or egg hatching	0.437941	-0.825672	154	5	0.0241546	4.48554e+24	rib,Apc2,SelG,alphaTub67C,Shark
GO:1902275	regulation of chromatin organization	0.437952	-0.825645	86	3	0.0144928	361333168041102	wde,Hira,Ibf2
GO:0048515	spermatid differentiation	0.437952	-0.825645	86	3	0.0144928	478544088734429	Mst98Ca,Mst84Dc,Bug22
GO:0044270	cellular nitrogen compound catabolic process	0.438691	-0.82396	120	4	0.0193237	3.23234e+19	CG11164,twin,Adgf-A,LSm7
GO:0061640	cytoskeleton-dependent cytokinesis	0.445408	-0.808764	87	3	0.0144928	365383644042871	tum,Cap-G,Apc2
GO:0007350	blastoderm segmentation	0.449045	-0.800633	156	5	0.0241546	4.37913e+26	lgs,SelG,clos,rasp,Apc2
GO:0040029	regulation of gene expression, epigenetic	0.45127	-0.79569	122	4	0.0193237	3.77233e+21	Chrac-14,Hira,Bin1,Chrac-16
GO:0046700	heterocycle catabolic process	0.45127	-0.79569	122	4	0.0193237	3.23234e+19	CG11164,twin,LSm7,Adgf-A
GO:0042278	purine nucleoside metabolic process	0.451461	-0.795266	21	1	0.00483092	39976	Adgf-A
GO:0031122	cytoplasmic microtubule organization	0.451461	-0.795266	21	1	0.00483092	37244	TBCB
GO:0009066	aspartate family amino acid metabolic process	0.451461	-0.795266	21	1	0.00483092	39276	CG7560
GO:0033673	negative regulation of kinase activity	0.451461	-0.795266	21	1	0.00483092	36001	dap
GO:0018107	peptidyl-threonine phosphorylation	0.451461	-0.795266	21	1	0.00483092	43228	ball
GO:1903008	organelle disassembly	0.451461	-0.795266	21	1	0.00483092	39383	Atg12
GO:0009119	ribonucleoside metabolic process	0.451461	-0.795266	21	1	0.00483092	39976	Adgf-A
GO:0006963	positive regulation of antibacterial peptide biosynthetic process	0.451461	-0.795266	21	1	0.00483092	43256	spz
GO:0006275	regulation of DNA replication	0.451461	-0.795266	21	1	0.00483092	31789	otu
GO:0035825	homologous recombination	0.451461	-0.795266	21	1	0.00483092	31104	mei-38
GO:0044706	multi-multicellular organism process	0.451461	-0.795266	21	1	0.00483092	37044	PPO1
GO:0002803	positive regulation of antibacterial peptide production	0.451461	-0.795266	21	1	0.00483092	43256	spz
GO:0006633	fatty acid biosynthetic process	0.451991	-0.794094	54	2	0.00966184	3991035930	beg,Hydr1
GO:0043901	negative regulation of multi-organism process	0.451991	-0.794094	54	2	0.00966184	42866117294	p38a,Dsp1
GO:0000910	cytokinesis	0.452825	-0.792249	88	3	0.0144928	364404287136538	Cap-G,Apc2,tum
GO:1901699	cellular response to nitrogen compound	0.461453	-0.773375	55	2	0.00966184	3845431328	CG14977,Ilp7
GO:0006402	mRNA catabolic process	0.461453	-0.773375	55	2	0.00966184	3500342880	LSm7,twin
GO:0009259	ribonucleotide metabolic process	0.463758	-0.768391	124	4	0.0193237	4.40463e+19	sun,COX5B,CG11164,ATPsynG
GO:0046834	lipid phosphorylation	0.466948	-0.761538	22	1	0.00483092	39329	Pi3K68D
GO:0099173	postsynapse organization	0.466948	-0.761538	22	1	0.00483092	32303	Neto
GO:0046890	regulation of lipid biosynthetic process	0.466948	-0.761538	22	1	0.00483092	39070	Fdx1
GO:0045752	positive regulation of Toll signaling pathway	0.466948	-0.761538	22	1	0.00483092	43256	spz
GO:0010507	negative regulation of autophagy	0.466948	-0.761538	22	1	0.00483092	33474	daw
GO:0001101	response to acid chemical	0.466948	-0.761538	22	1	0.00483092	38454	CG14977
GO:0060795	cell fate commitment involved in formation of primary germ layer	0.466948	-0.761538	22	1	0.00483092	43869	amx
GO:2000331	regulation of terminal button organization	0.466948	-0.761538	22	1	0.00483092	37078	Nup75
GO:0018210	peptidyl-threonine modification	0.466948	-0.761538	22	1	0.00483092	43228	ball
GO:0031396	regulation of protein ubiquitination	0.466948	-0.761538	22	1	0.00483092	35151	Nedd8
GO:0099174	regulation of presynapse organization	0.466948	-0.761538	22	1	0.00483092	37078	Nup75
GO:0048070	regulation of developmental pigmentation	0.466948	-0.761538	22	1	0.00483092	42866	p38a
GO:0051348	negative regulation of transferase activity	0.466948	-0.761538	22	1	0.00483092	36001	dap
GO:0048134	germ-line cyst formation	0.466948	-0.761538	22	1	0.00483092	41911	nsl1
GO:0008286	insulin receptor signaling pathway	0.466948	-0.761538	22	1	0.00483092	31328	Ilp7
GO:0051403	stress-activated MAPK cascade	0.466948	-0.761538	22	1	0.00483092	44353	Shark
GO:0050829	defense response to Gram-negative bacterium	0.467536	-0.76028	90	3	0.0144928	432563813037340	spz,LysS,CG16799
GO:0019439	aromatic compound catabolic process	0.469966	-0.755094	125	4	0.0193237	3.23234e+19	CG11164,twin,LSm7,Adgf-A
GO:0015672	monovalent inorganic cation transport	0.469966	-0.755094	125	4	0.0193237	3.39184e+19	COX5B,sun,SK,ATPsynG
GO:0098742	cell-cell adhesion via plasma-membrane adhesion molecules	0.47082	-0.75328	56	2	0.00966184	4257138788	glec,Dscam2
GO:0008593	regulation of Notch signaling pathway	0.480089	-0.733784	57	2	0.00966184	4386943157	amx,E(spl)m4-BFM
GO:0030716	oocyte fate determination	0.481999	-0.729813	23	1	0.00483092	36001	dap
GO:1902115	regulation of organelle assembly	0.481999	-0.729813	23	1	0.00483092	33136	Cp110
GO:1901215	negative regulation of neuron death	0.481999	-0.729813	23	1	0.00483092	38983	RpL14
GO:0060966	regulation of gene silencing by RNA	0.481999	-0.729813	23	1	0.00483092	38639	lin-28
GO:0051098	regulation of binding	0.481999	-0.729813	23	1	0.00483092	117294	Dsp1
GO:1903522	regulation of blood circulation	0.481999	-0.729813	23	1	0.00483092	41742	Crz
GO:0019722	calcium-mediated signaling	0.481999	-0.729813	23	1	0.00483092	42465	CG17272
GO:0060260	regulation of transcription initiation from RNA polymerase II promoter	0.481999	-0.729813	23	1	0.00483092	117294	Dsp1
GO:0097237	cellular response to toxic substance	0.481999	-0.729813	23	1	0.00483092	41742	Crz
GO:0005484	SNAP receptor activity	0.481999	-0.729813	23	1	0.00483092	39051	Use1
GO:0008016	regulation of heart contraction	0.481999	-0.729813	23	1	0.00483092	41742	Crz
GO:0035096	larval midgut cell programmed cell death	0.481999	-0.729813	23	1	0.00483092	39383	Atg12
GO:0007006	mitochondrial membrane organization	0.481999	-0.729813	23	1	0.00483092	31319	CG14270
GO:0016073	snRNA metabolic process	0.481999	-0.729813	23	1	0.00483092	36135	CG7637
GO:2000142	regulation of DNA-templated transcription, initiation	0.481999	-0.729813	23	1	0.00483092	117294	Dsp1
GO:0006694	steroid biosynthetic process	0.481999	-0.729813	23	1	0.00483092	37482	LBR
GO:1904029	regulation of cyclin-dependent protein kinase activity	0.481999	-0.729813	23	1	0.00483092	36001	dap
GO:1901293	nucleoside phosphate biosynthetic process	0.48207	-0.729666	92	3	0.0144928	460694404633918	ATPsynG,sun,COX5B
GO:0009165	nucleotide biosynthetic process	0.48207	-0.729666	92	3	0.0144928	460693391844046	ATPsynG,COX5B,sun
GO:0019693	ribose phosphate metabolic process	0.482303	-0.729183	127	4	0.0193237	4.60693e+19	ATPsynG,CG11164,COX5B,sun
GO:0051493	regulation of cytoskeleton organization	0.482303	-0.729183	127	4	0.0193237	3.31363e+19	Cp110,Nek2,tum,Apc2
GO:0048598	embryonic morphogenesis	0.486409	-0.720706	198	6	0.0289855	4.38694e+29	amx,Dtg,rib,kuk,CG13427,Shark
GO:0006475	internal protein amino acid acetylation	0.489258	-0.714865	58	2	0.00966184	434603772329	Brd8,Chrac-14
GO:0018394	peptidyl-lysine acetylation	0.489258	-0.714865	58	2	0.00966184	434603772329	Brd8,Chrac-14
GO:0072089	stem cell proliferation	0.489258	-0.714865	58	2	0.00966184	3139442871	pon,Apc2
GO:0072330	monocarboxylic acid biosynthetic process	0.489258	-0.714865	58	2	0.00966184	3991035930	beg,Hydr1
GO:0016573	histone acetylation	0.489258	-0.714865	58	2	0.00966184	377232943460	Chrac-14,Brd8
GO:0018393	internal peptidyl-lysine acetylation	0.489258	-0.714865	58	2	0.00966184	377232943460	Chrac-14,Brd8
GO:0090150	establishment of protein localization to membrane	0.489258	-0.714865	58	2	0.00966184	4311431319	CG4956,CG14270
GO:0009636	response to toxic substance	0.494526	-0.704155	129	4	0.0193237	4.17423e+19	Crz,aru,spz,p38a
GO:0009611	response to wounding	0.496416	-0.700341	94	3	0.0144928	370444325636538	PPO1,spz,tum
GO:0045880	positive regulation of smoothened signaling pathway	0.496628	-0.699915	24	1	0.00483092	44098	rasp
GO:1900426	positive regulation of defense response to bacterium	0.496628	-0.699915	24	1	0.00483092	43256	spz
GO:0044264	cellular polysaccharide metabolic process	0.496628	-0.699915	24	1	0.00483092	39383	Atg12
GO:0097306	cellular response to alcohol	0.496628	-0.699915	24	1	0.00483092	41742	Crz
GO:0051294	establishment of spindle orientation	0.496628	-0.699915	24	1	0.00483092	41446	aurA
GO:0008277	regulation of G protein-coupled receptor signaling pathway	0.496628	-0.699915	24	1	0.00483092	44046	sun
GO:0002808	regulation of antibacterial peptide biosynthetic process	0.496628	-0.699915	24	1	0.00483092	43256	spz
GO:0002786	regulation of antibacterial peptide production	0.496628	-0.699915	24	1	0.00483092	43256	spz
GO:0016334	establishment or maintenance of polarity of follicular epithelium	0.496628	-0.699915	24	1	0.00483092	42091	sds22
GO:0031570	DNA integrity checkpoint	0.496628	-0.699915	24	1	0.00483092	34565	mre11
GO:0005976	polysaccharide metabolic process	0.496628	-0.699915	24	1	0.00483092	39383	Atg12
GO:0000045	autophagosome assembly	0.496628	-0.699915	24	1	0.00483092	39383	Atg12
GO:0006473	protein acetylation	0.498326	-0.6965	59	2	0.00966184	377232943460	Chrac-14,Brd8
GO:0030097	hemopoiesis	0.498326	-0.6965	59	2	0.00966184	3997644548	Adgf-A,lola
GO:0042048	olfactory behavior	0.498326	-0.6965	59	2	0.00966184	4300433268	PQBP1,aru
GO:0090305	nucleic acid phosphodiester bond hydrolysis	0.498326	-0.6965	59	2	0.00966184	31816134565	CG32708,mre11
GO:0031349	positive regulation of defense response	0.507292	-0.678669	60	2	0.00966184	11729443256	Dsp1,spz
GO:0051604	protein maturation	0.507292	-0.678669	60	2	0.00966184	4409842926	rasp,CG13623
GO:1903320	regulation of protein modification by small protein conjugation or removal	0.510845	-0.67169	25	1	0.00483092	35151	Nedd8
GO:0051260	protein homooligomerization	0.510845	-0.67169	25	1	0.00483092	38323	CG16985
GO:0062012	regulation of small molecule metabolic process	0.510845	-0.67169	25	1	0.00483092	39070	Fdx1
GO:0016476	regulation of embryonic cell shape	0.510845	-0.67169	25	1	0.00483092	44353	Shark
GO:0046716	muscle cell cellular homeostasis	0.510845	-0.67169	25	1	0.00483092	2768848	mute
GO:0009055	electron transfer activity	0.510845	-0.67169	25	1	0.00483092	39070	Fdx1
GO:0002807	positive regulation of antimicrobial peptide biosynthetic process	0.510845	-0.67169	25	1	0.00483092	43256	spz
GO:0009880	embryonic pattern specification	0.514268	-0.665011	168	5	0.0241546	4.37913e+26	lgs,SelG,clos,rasp,Apc2
GO:0045471	response to ethanol	0.516153	-0.661353	61	2	0.00966184	3326841742	aru,Crz
GO:0006959	humoral immune response	0.516153	-0.661353	61	2	0.00966184	3704444548	PPO1,lola
GO:0016053	organic acid biosynthetic process	0.517558	-0.658633	97	3	0.0144928	399103927635930	beg,CG7560,Hydr1
GO:0046394	carboxylic acid biosynthetic process	0.517558	-0.658633	97	3	0.0144928	392763593039910	CG7560,Hydr1,beg
GO:0051640	organelle localization	0.519568	-0.654757	169	5	0.0241546	4.28714e+24	Apc2,alphaTub67C,CG3224,Mps1,aurA
GO:0072657	protein localization to membrane	0.5245	-0.645309	98	3	0.0144928	313193230343114	CG14270,Neto,CG4956
GO:1901361	organic cyclic compound catabolic process	0.52454	-0.645234	134	4	0.0193237	4.28803e+19	twin,CG11164,Adgf-A,LSm7
GO:0045747	positive regulation of Notch signaling pathway	0.524662	-0.645	26	1	0.00483092	43869	amx
GO:0034404	nucleobase-containing small molecule biosynthetic process	0.524662	-0.645	26	1	0.00483092	39976	Adgf-A
GO:0035069	larval midgut histolysis	0.524662	-0.645	26	1	0.00483092	39383	Atg12
GO:0090068	positive regulation of cell cycle process	0.524662	-0.645	26	1	0.00483092	31789	otu
GO:1905037	autophagosome organization	0.524662	-0.645	26	1	0.00483092	39383	Atg12
GO:0007530	sex determination	0.524662	-0.645	26	1	0.00483092	31789	otu
GO:0035222	wing disc pattern formation	0.524908	-0.644532	62	2	0.00966184	4409844027	rasp,sbb
GO:2000241	regulation of reproductive process	0.531388	-0.632264	99	3	0.0144928	360014212634429	dap,Mps1,Bug22
GO:0060271	cilium assembly	0.533557	-0.62819	63	2	0.00966184	4088734429	Mst84Dc,Bug22
GO:0032507	maintenance of protein location in cell	0.538091	-0.619727	27	1	0.00483092	36538	tum
GO:0050708	regulation of protein secretion	0.538091	-0.619727	27	1	0.00483092	33474	daw
GO:0090502	RNA phosphodiester bond hydrolysis, endonucleolytic	0.538091	-0.619727	27	1	0.00483092	318161	CG32708
GO:0035023	regulation of Rho protein signal transduction	0.538091	-0.619727	27	1	0.00483092	33268	aru
GO:0032436	positive regulation of proteasomal ubiquitin-dependent protein catabolic process	0.538091	-0.619727	27	1	0.00483092	42871	Apc2
GO:0045214	sarcomere organization	0.538091	-0.619727	27	1	0.00483092	43228	ball
GO:0017038	protein import	0.542098	-0.612309	64	2	0.00966184	3707835336	Nup75,Fs(2)Ket
GO:0042051	compound eye photoreceptor development	0.542098	-0.612309	64	2	0.00966184	4300444548	PQBP1,lola
GO:0002683	negative regulation of immune system process	0.542098	-0.612309	64	2	0.00966184	11729442866	Dsp1,p38a
GO:0072521	purine-containing compound metabolic process	0.54793	-0.601607	138	4	0.0193237	4.60694e+19	ATPsynG,Adgf-A,COX5B,sun
GO:0010256	endomembrane system organization	0.54793	-0.601607	138	4	0.0193237	4.05424e+19	Vps24,Use1,Tango2,rod
GO:0006974	cellular response to DNA damage stimulus	0.54793	-0.601607	138	4	0.0193237	3.24874e+21	CG42299,Chrac-14,Caf1-180,mre11
GO:0042303	molting cycle	0.550531	-0.596873	65	2	0.00966184	4287143791	Apc2,lgs
GO:0007591	molting cycle, chitin-based cuticle	0.550531	-0.596873	65	2	0.00966184	4379142871	lgs,Apc2
GO:0002805	regulation of antimicrobial peptide biosynthetic process	0.551143	-0.595761	28	1	0.00483092	43256	spz
GO:0018205	peptidyl-lysine modification	0.551712	-0.59473	102	3	0.0144928	4.34603e+16	Brd8,CG42299,Chrac-14
GO:0007155	cell adhesion	0.553685	-0.591159	139	4	0.0193237	3.34621e+21	Ddr,glec,Apc2,Dscam2
GO:0002520	immune system development	0.558854	-0.581867	66	2	0.00966184	4454839976	lola,Adgf-A
GO:0048534	hematopoietic or lymphoid organ development	0.558854	-0.581867	66	2	0.00966184	4454839976	lola,Adgf-A
GO:0051188	cofactor biosynthetic process	0.558854	-0.581867	66	2	0.00966184	4292648552	CG13623,Sam-S
GO:0006875	cellular metal ion homeostasis	0.558854	-0.581867	66	2	0.00966184	3214935174	SelG,CG10470
GO:0007419	ventral cord development	0.558854	-0.581867	66	2	0.00966184	276884836001	mute,dap
GO:0098662	inorganic cation transmembrane transport	0.559401	-0.580889	140	4	0.0193237	3.39184e+19	COX5B,sun,ATPsynG,SK
GO:2000060	positive regulation of ubiquitin-dependent protein catabolic process	0.563827	-0.573007	29	1	0.00483092	42871	Apc2
GO:0010959	regulation of metal ion transport	0.563827	-0.573007	29	1	0.00483092	5740446	Rgk3
GO:0051651	maintenance of location in cell	0.563827	-0.573007	29	1	0.00483092	36538	tum
GO:0031098	stress-activated protein kinase signaling cascade	0.563827	-0.573007	29	1	0.00483092	44353	Shark
GO:0051653	spindle localization	0.563827	-0.573007	29	1	0.00483092	41446	aurA
GO:0000212	meiotic spindle organization	0.563827	-0.573007	29	1	0.00483092	31104	mei-38
GO:0051293	establishment of spindle localization	0.563827	-0.573007	29	1	0.00483092	41446	aurA
GO:0051052	regulation of DNA metabolic process	0.563827	-0.573007	29	1	0.00483092	31497	CG4078
GO:0046474	glycerophospholipid biosynthetic process	0.563827	-0.573007	29	1	0.00483092	39329	Pi3K68D
GO:0022610	biological adhesion	0.565078	-0.570791	141	4	0.0193237	4.25713e+21	glec,Ddr,Dscam2,Apc2
GO:0090407	organophosphate biosynthetic process	0.565078	-0.570791	141	4	0.0193237	3.39184e+19	COX5B,sun,ATPsynG,Pi3K68D
GO:0006732	coenzyme metabolic process	0.567068	-0.567276	67	2	0.00966184	4855239276	Sam-S,CG7560
GO:0010035	response to inorganic substance	0.567068	-0.567276	67	2	0.00966184	4286643256	p38a,spz
GO:0007265	Ras protein signal transduction	0.567068	-0.567276	67	2	0.00966184	3326836538	aru,tum
GO:0042462	eye photoreceptor cell development	0.567068	-0.567276	67	2	0.00966184	4454843004	lola,PQBP1
GO:0098771	inorganic ion homeostasis	0.57151	-0.559473	105	3	0.0144928	357973214935174	CG14757,SelG,CG10470
GO:0009267	cellular response to starvation	0.575172	-0.553087	68	2	0.00966184	3997639383	Adgf-A,Atg12
GO:0045995	regulation of embryonic development	0.575172	-0.553087	68	2	0.00966184	4435332149	Shark,SelG
GO:0007528	neuromuscular junction development	0.575172	-0.553087	68	2	0.00966184	4191132303	nsl1,Neto
GO:0004402	histone acetyltransferase activity	0.576155	-0.551379	30	1	0.00483092	3772329	Chrac-14
GO:0071897	DNA biosynthetic process	0.576155	-0.551379	30	1	0.00483092	41703	Orc2
GO:0045746	negative regulation of Notch signaling pathway	0.576155	-0.551379	30	1	0.00483092	43157	E(spl)m4-BFM
GO:0070192	chromosome organization involved in meiotic cell cycle	0.576155	-0.551379	30	1	0.00483092	43228	ball
GO:0032940	secretion by cell	0.576312	-0.551107	143	4	0.0193237	5.03633e+19	ksh,Gdi,Use1,Tango2
GO:0055080	cation homeostasis	0.577989	-0.5482	106	3	0.0144928	357973214935174	CG14757,SelG,CG10470
GO:0061024	membrane organization	0.581114	-0.542808	181	5	0.0241546	4.48553e+24	rib,Neto,CG14270,Vps24,Use1
GO:0001700	embryonic development via the syncytial blastoderm	0.581867	-0.541513	144	4	0.0193237	3.21494e+19	SelG,Shark,rib,Apc2
GO:0008610	lipid biosynthetic process	0.581867	-0.541513	144	4	0.0193237	3.59304e+19	Hydr1,Pi3K68D,LBR,beg
GO:0031669	cellular response to nutrient levels	0.583165	-0.539286	69	2	0.00966184	3997639383	Adgf-A,Atg12
GO:0001708	cell fate specification	0.583165	-0.539286	69	2	0.00966184	4287143157	Apc2,E(spl)m4-BFM
GO:0016331	morphogenesis of embryonic epithelium	0.584407	-0.537158	107	3	0.0144928	443534485542063	Shark,rib,kuk
GO:0061061	muscle structure development	0.586055	-0.534342	182	5	0.0241546	4.32564e+24	spz,ball,tum,lola,nsl1
GO:1901185	negative regulation of ERBB signaling pathway	0.588136	-0.530797	31	1	0.00483092	39329	Pi3K68D
GO:0042059	negative regulation of epidermal growth factor receptor signaling pathway	0.588136	-0.530797	31	1	0.00483092	39329	Pi3K68D
GO:0007427	epithelial cell migration, open tracheal system	0.588136	-0.530797	31	1	0.00483092	44855	rib
GO:0005200	structural constituent of cytoskeleton	0.588136	-0.530797	31	1	0.00483092	39130	alphaTub67C
GO:0003007	heart morphogenesis	0.588136	-0.530797	31	1	0.00483092	42866	p38a
GO:0031668	cellular response to extracellular stimulus	0.591047	-0.52586	70	2	0.00966184	3938339976	Atg12,Adgf-A
GO:0009451	RNA modification	0.591047	-0.52586	70	2	0.00966184	3743136135	CG9752,CG7637
GO:0061458	reproductive system development	0.591047	-0.52586	70	2	0.00966184	4485544548	rib,lola
GO:0048608	reproductive structure development	0.591047	-0.52586	70	2	0.00966184	4454844855	lola,rib
GO:0051186	cofactor metabolic process	0.598283	-0.513692	147	4	0.0193237	3.92765e+20	CG7560,Sam-S,GstE9,CG13623
GO:0008355	olfactory learning	0.59978	-0.511193	32	1	0.00483092	43004	PQBP1
GO:0016055	Wnt signaling pathway	0.59978	-0.511193	32	1	0.00483092	43791	lgs
GO:0032434	regulation of proteasomal ubiquitin-dependent protein catabolic process	0.59978	-0.511193	32	1	0.00483092	42871	Apc2
GO:0008345	larval locomotory behavior	0.59978	-0.511193	32	1	0.00483092	44027	sbb
GO:0008258	head involution	0.59978	-0.511193	32	1	0.00483092	44855	rib
GO:0034332	adherens junction organization	0.59978	-0.511193	32	1	0.00483092	37403	Magi
GO:0045570	regulation of imaginal disc growth	0.59978	-0.511193	32	1	0.00483092	44027	sbb
GO:1901214	regulation of neuron death	0.59978	-0.511193	32	1	0.00483092	38983	RpL14
GO:0042127	regulation of cell population proliferation	0.600686	-0.509682	185	5	0.0241546	3.86394e+26	lin-28,Adgf-A,sds22,DENR,Ddr
GO:0006281	DNA repair	0.603287	-0.505362	110	3	0.0144928	318013456532487	Caf1-180,mre11,CG42299
GO:0010623	programmed cell death involved in cell development	0.606479	-0.500085	72	2	0.00966184	3938344548	Atg12,lola
GO:0002833	positive regulation of response to biotic stimulus	0.606479	-0.500085	72	2	0.00966184	11729443256	Dsp1,spz
GO:0050778	positive regulation of immune response	0.606479	-0.500085	72	2	0.00966184	43256117294	spz,Dsp1
GO:0140352	export from cell	0.609012	-0.495918	149	4	0.0193237	3.23194e+19	Tango2,Use1,ksh,Gdi
GO:0045879	negative regulation of smoothened signaling pathway	0.611096	-0.492502	33	1	0.00483092	40181	CG14182
GO:0032008	positive regulation of TOR signaling	0.611096	-0.492502	33	1	0.00483092	38454	CG14977
GO:0009062	fatty acid catabolic process	0.611096	-0.492502	33	1	0.00483092	35930	Hydr1
GO:0045793	positive regulation of cell size	0.611096	-0.492502	33	1	0.00483092	42866	p38a
GO:0006612	protein targeting to membrane	0.611096	-0.492502	33	1	0.00483092	43114	CG4956
GO:0090263	positive regulation of canonical Wnt signaling pathway	0.611096	-0.492502	33	1	0.00483092	31696	Nek2
GO:0055076	transition metal ion homeostasis	0.611096	-0.492502	33	1	0.00483092	35797	CG14757
GO:0007498	mesoderm development	0.614029	-0.487713	73	2	0.00966184	4386953448	amx,meso18E
GO:0050801	ion homeostasis	0.615558	-0.485226	112	3	0.0144928	321493517435797	SelG,CG10470,CG14757
GO:0009117	nucleotide metabolic process	0.619566	-0.478737	151	4	0.0193237	4.60693e+19	ATPsynG,COX5B,sun,CG11164
GO:0016491	oxidoreductase activity	0.621468	-0.47567	74	2	0.00966184	3895635586	CG13667,CG9436
GO:0042060	wound healing	0.621468	-0.47567	74	2	0.00966184	3653837044	tum,PPO1
GO:0001704	formation of primary germ layer	0.622093	-0.474665	34	1	0.00483092	43869	amx
GO:1900424	regulation of defense response to bacterium	0.622093	-0.474665	34	1	0.00483092	43256	spz
GO:0018208	peptidyl-proline modification	0.622093	-0.474665	34	1	0.00483092	43626	CG31371
GO:0030951	establishment or maintenance of microtubule cytoskeleton polarity	0.622093	-0.474665	34	1	0.00483092	42871	Apc2
GO:0071805	potassium ion transmembrane transport	0.622093	-0.474665	34	1	0.00483092	31456	SK
GO:2000058	regulation of ubiquitin-dependent protein catabolic process	0.622093	-0.474665	34	1	0.00483092	42871	Apc2
GO:1901607	alpha-amino acid biosynthetic process	0.622093	-0.474665	34	1	0.00483092	39276	CG7560
GO:0008202	steroid metabolic process	0.622093	-0.474665	34	1	0.00483092	37482	LBR
GO:0006520	cellular amino acid metabolic process	0.627572	-0.465896	114	3	0.0144928	436263967539276	CG31371,Eip71CD,CG7560
GO:0006914	autophagy	0.628797	-0.463947	75	2	0.00966184	393838674073	Atg12,CG42554
GO:0010817	regulation of hormone levels	0.628797	-0.463947	75	2	0.00966184	3347439070	daw,Fdx1
GO:0061919	process utilizing autophagic mechanism	0.628797	-0.463947	75	2	0.00966184	393838674073	Atg12,CG42554
GO:0071496	cellular response to external stimulus	0.628797	-0.463947	75	2	0.00966184	3938339976	Atg12,Adgf-A
GO:0006915	apoptotic process	0.628797	-0.463947	75	2	0.00966184	4454837563	lola,mRpS29
GO:0071375	cellular response to peptide hormone stimulus	0.632782	-0.45763	35	1	0.00483092	31328	Ilp7
GO:1901653	cellular response to peptide	0.632782	-0.45763	35	1	0.00483092	31328	Ilp7
GO:1905114	cell surface receptor signaling pathway involved in cell-cell signaling	0.632782	-0.45763	35	1	0.00483092	43791	lgs
GO:0045017	glycerolipid biosynthetic process	0.632782	-0.45763	35	1	0.00483092	39329	Pi3K68D
GO:0002791	regulation of peptide secretion	0.632782	-0.45763	35	1	0.00483092	33474	daw
GO:0032869	cellular response to insulin stimulus	0.632782	-0.45763	35	1	0.00483092	31328	Ilp7
GO:0042594	response to starvation	0.633483	-0.456523	115	3	0.0144928	428663997639383	p38a,Adgf-A,Atg12
GO:0006753	nucleoside phosphate metabolic process	0.635061	-0.454034	154	4	0.0193237	4.60693e+19	ATPsynG,COX5B,sun,CG11164
GO:0055086	nucleobase-containing small molecule metabolic process	0.63825	-0.449024	193	5	0.0241546	3.23233e+24	CG11164,COX5B,sun,Adgf-A,ATPsynG
GO:0009150	purine ribonucleotide metabolic process	0.639328	-0.447338	116	3	0.0144928	460693391844046	ATPsynG,COX5B,sun
GO:0040003	chitin-based cuticle development	0.640136	-0.446075	155	4	0.0193237	4.28714e+19	Apc2,Cpr78Cc,lgs,TwdlC
GO:0007443	Malpighian tubule morphogenesis	0.643169	-0.441348	36	1	0.00483092	44855	rib
GO:0061333	renal tubule morphogenesis	0.643169	-0.441348	36	1	0.00483092	44855	rib
GO:0045466	R7 cell differentiation	0.643169	-0.441348	36	1	0.00483092	44548	lola
GO:0060249	anatomical structure homeostasis	0.645108	-0.438337	117	3	0.0144928	3.14973e+16	CG4078,mute,mre11
GO:0009994	oocyte differentiation	0.645108	-0.438337	117	3	0.0144928	372443600143256	TBCB,dap,spz
GO:0140013	meiotic nuclear division	0.645108	-0.438337	117	3	0.0144928	421263110443228	Mps1,mei-38,ball
GO:0098655	cation transmembrane transport	0.645164	-0.43825	156	4	0.0193237	3.14565e+19	SK,ATPsynG,sun,COX5B
GO:0120031	plasma membrane bounded cell projection assembly	0.650124	-0.430593	78	2	0.00966184	3442940887	Bug22,Mst84Dc
GO:0002684	positive regulation of immune system process	0.650124	-0.430593	78	2	0.00966184	11729443256	Dsp1,spz
GO:0006163	purine nucleotide metabolic process	0.650823	-0.429517	118	3	0.0144928	339184404646069	COX5B,sun,ATPsynG
GO:0008592	regulation of Toll signaling pathway	0.653264	-0.425774	37	1	0.00483092	43256	spz
GO:1901800	positive regulation of proteasomal protein catabolic process	0.653264	-0.425774	37	1	0.00483092	42871	Apc2
GO:0009116	nucleoside metabolic process	0.653264	-0.425774	37	1	0.00483092	39976	Adgf-A
GO:0030177	positive regulation of Wnt signaling pathway	0.653264	-0.425774	37	1	0.00483092	31696	Nek2
GO:0055059	asymmetric neuroblast division	0.653264	-0.425774	37	1	0.00483092	31394	pon
GO:0007156	homophilic cell adhesion via plasma membrane adhesion molecules	0.653264	-0.425774	37	1	0.00483092	38788	Dscam2
GO:0045185	maintenance of protein location	0.653264	-0.425774	37	1	0.00483092	36538	tum
GO:0006955	immune response	0.655083	-0.422993	158	4	0.0193237	4.28664e+19	p38a,PPO1,spz,lola
GO:0030431	sleep	0.663074	-0.410868	38	1	0.00483092	35151	Nedd8
GO:0042052	rhabdomere development	0.663074	-0.410868	38	1	0.00483092	43004	PQBP1
GO:0051051	negative regulation of transport	0.663074	-0.410868	38	1	0.00483092	5740446	Rgk3
GO:0008652	cellular amino acid biosynthetic process	0.663074	-0.410868	38	1	0.00483092	39276	CG7560
GO:0031330	negative regulation of cellular catabolic process	0.663074	-0.410868	38	1	0.00483092	33474	daw
GO:1990542	mitochondrial transmembrane transport	0.663074	-0.410868	38	1	0.00483092	33918	COX5B
GO:0051259	protein complex oligomerization	0.663074	-0.410868	38	1	0.00483092	38323	CG16985
GO:0010038	response to metal ion	0.663074	-0.410868	38	1	0.00483092	42866	p38a
GO:0030239	myofibril assembly	0.663074	-0.410868	38	1	0.00483092	43228	ball
GO:0007635	chemosensory behavior	0.663796	-0.40978	80	2	0.00966184	3326843004	aru,PQBP1
GO:0035218	leg disc development	0.663796	-0.40978	80	2	0.00966184	43791117294	lgs,Dsp1
GO:0007507	heart development	0.67047	-0.399776	81	2	0.00966184	3139442866	pon,p38a
GO:0022411	cellular component disassembly	0.67047	-0.399776	81	2	0.00966184	3644039383	Cap-G,Atg12
GO:0008361	regulation of cell size	0.67047	-0.399776	81	2	0.00966184	4286638454	p38a,CG14977
GO:0198738	cell-cell signaling by wnt	0.672609	-0.396592	39	1	0.00483092	43791	lgs
GO:0032868	response to insulin	0.672609	-0.396592	39	1	0.00483092	31328	Ilp7
GO:0043434	response to peptide hormone	0.672609	-0.396592	39	1	0.00483092	31328	Ilp7
GO:0007034	vacuolar transport	0.672609	-0.396592	39	1	0.00483092	40542	Vps24
GO:0002922	positive regulation of humoral immune response	0.672609	-0.396592	39	1	0.00483092	43256	spz
GO:0036445	neuronal stem cell division	0.672609	-0.396592	39	1	0.00483092	31394	pon
GO:0002760	positive regulation of antimicrobial humoral response	0.672609	-0.396592	39	1	0.00483092	43256	spz
GO:0002699	positive regulation of immune effector process	0.672609	-0.396592	39	1	0.00483092	43256	spz
GO:0072329	monocarboxylic acid catabolic process	0.672609	-0.396592	39	1	0.00483092	35930	Hydr1
GO:0030155	regulation of cell adhesion	0.672609	-0.396592	39	1	0.00483092	3346209	Ddr
GO:1901652	response to peptide	0.672609	-0.396592	39	1	0.00483092	31328	Ilp7
GO:0044033	multi-organism metabolic process	0.672609	-0.396592	39	1	0.00483092	37044	PPO1
GO:0006909	phagocytosis	0.672609	-0.396592	39	1	0.00483092	44353	Shark
GO:0002702	positive regulation of production of molecular mediator of immune response	0.672609	-0.396592	39	1	0.00483092	43256	spz
GO:1903052	positive regulation of proteolysis involved in cellular protein catabolic process	0.672609	-0.396592	39	1	0.00483092	42871	Apc2
GO:0035006	melanization defense response	0.672609	-0.396592	39	1	0.00483092	37044	PPO1
GO:0003712	transcription coregulator activity	0.672609	-0.396592	39	1	0.00483092	32656	CG34325
GO:0009108	coenzyme biosynthetic process	0.672609	-0.396592	39	1	0.00483092	48552	Sam-S
GO:0055057	neuroblast division	0.672609	-0.396592	39	1	0.00483092	31394	pon
GO:0008654	phospholipid biosynthetic process	0.672609	-0.396592	39	1	0.00483092	39329	Pi3K68D
GO:0002225	positive regulation of antimicrobial peptide production	0.672609	-0.396592	39	1	0.00483092	43256	spz
GO:0002831	regulation of response to biotic stimulus	0.673029	-0.395967	122	3	0.0144928	1172944286643250	Dsp1,p38a,spz
GO:0046903	secretion	0.674363	-0.393986	162	4	0.0193237	5.03633e+19	ksh,Gdi,Use1,Tango2
GO:0042461	photoreceptor cell development	0.677038	-0.390028	82	2	0.00966184	4454843004	lola,PQBP1
GO:0045089	positive regulation of innate immune response	0.681875	-0.38291	40	1	0.00483092	117294	Dsp1
GO:0006813	potassium ion transport	0.681875	-0.38291	40	1	0.00483092	31456	SK
GO:0009895	negative regulation of catabolic process	0.681875	-0.38291	40	1	0.00483092	33474	daw
GO:0006816	calcium ion transport	0.681875	-0.38291	40	1	0.00483092	32149	SelG
GO:0006400	tRNA modification	0.681875	-0.38291	40	1	0.00483092	37431	CG9752
GO:0044764	multi-organism cellular process	0.681875	-0.38291	40	1	0.00483092	37044	PPO1
GO:0001666	response to hypoxia	0.681875	-0.38291	40	1	0.00483092	42126	Mps1
GO:1901657	glycosyl compound metabolic process	0.681875	-0.38291	40	1	0.00483092	39976	Adgf-A
GO:0030952	establishment or maintenance of cytoskeleton polarity	0.681875	-0.38291	40	1	0.00483092	42871	Apc2
GO:0007548	sex differentiation	0.683499	-0.380531	83	2	0.00966184	4485544548	rib,lola
GO:0098609	cell-cell adhesion	0.683499	-0.380531	83	2	0.00966184	4257138788	glec,Dscam2
GO:0042493	response to drug	0.68833	-0.373486	165	4	0.0193237	4.32564e+19	spz,p38a,Crz,aru
GO:0098660	inorganic ion transmembrane transport	0.68833	-0.373486	165	4	0.0193237	4.40463e+19	sun,COX5B,SK,ATPsynG
GO:0001751	compound eye photoreceptor cell differentiation	0.688995	-0.372521	125	3	0.0144928	445483169643004	lola,Nek2,PQBP1
GO:0072359	circulatory system development	0.689854	-0.371276	84	2	0.00966184	3139442866	pon,p38a
GO:0004672	protein kinase activity	0.689854	-0.371276	84	2	0.00966184	4212643228	Mps1,ball
GO:0016052	carbohydrate catabolic process	0.690879	-0.36979	41	1	0.00483092	39383	Atg12
GO:0004984	olfactory receptor activity	0.690879	-0.36979	41	1	0.00483092	40891	Ir84a
GO:0048619	embryonic hindgut morphogenesis	0.690879	-0.36979	41	1	0.00483092	44855	rib
GO:0007291	sperm individualization	0.690879	-0.36979	41	1	0.00483092	34429	Bug22
GO:0030510	regulation of BMP signaling pathway	0.690879	-0.36979	41	1	0.00483092	32303	Neto
GO:0032880	regulation of protein localization	0.696104	-0.362256	85	2	0.00966184	4144633474	aurA,daw
GO:0031667	response to nutrient levels	0.699313	-0.357657	127	3	0.0144928	393834286639976	Atg12,p38a,Adgf-A
GO:0042058	regulation of epidermal growth factor receptor signaling pathway	0.69963	-0.357203	42	1	0.00483092	39329	Pi3K68D
GO:1903364	positive regulation of cellular protein catabolic process	0.69963	-0.357203	42	1	0.00483092	42871	Apc2
GO:0008306	associative learning	0.69963	-0.357203	42	1	0.00483092	43004	PQBP1
GO:1901184	regulation of ERBB signaling pathway	0.69963	-0.357203	42	1	0.00483092	39329	Pi3K68D
GO:0090501	RNA phosphodiester bond hydrolysis	0.69963	-0.357203	42	1	0.00483092	318161	CG32708
GO:0009991	response to extracellular stimulus	0.704374	-0.350446	128	3	0.0144928	399764286639383	Adgf-A,p38a,Atg12
GO:0006582	melanin metabolic process	0.708135	-0.345121	43	1	0.00483092	37044	PPO1
GO:0043269	regulation of ion transport	0.708135	-0.345121	43	1	0.00483092	5740446	Rgk3
GO:0006749	glutathione metabolic process	0.708135	-0.345121	43	1	0.00483092	246581	GstE9
GO:0007033	vacuole organization	0.708135	-0.345121	43	1	0.00483092	39383	Atg12
GO:0061136	regulation of proteasomal protein catabolic process	0.708135	-0.345121	43	1	0.00483092	42871	Apc2
GO:1903827	regulation of cellular protein localization	0.708135	-0.345121	43	1	0.00483092	41446	aurA
GO:0043254	regulation of protein complex assembly	0.708294	-0.344896	87	2	0.00966184	11729443256	Dsp1,spz
GO:0050776	regulation of immune response	0.70937	-0.343378	129	3	0.0144928	4325642866117290	spz,p38a,Dsp1
GO:0019725	cellular homeostasis	0.710664	-0.341555	170	4	0.0193237	3.42813e+21	Trx-2,SelG,CG10470,mute
GO:0006873	cellular ion homeostasis	0.714235	-0.336543	88	2	0.00966184	3214935174	SelG,CG10470
GO:0030003	cellular cation homeostasis	0.714235	-0.336543	88	2	0.00966184	3517432149	CG10470,SelG
GO:0001754	eye photoreceptor cell differentiation	0.714302	-0.336449	130	3	0.0144928	430044454831696	PQBP1,lola,Nek2
GO:0044283	small molecule biosynthetic process	0.714989	-0.335488	171	4	0.0193237	3.99104e+19	beg,Adgf-A,Hydr1,CG7560
GO:2000147	positive regulation of cell motility	0.7164	-0.333517	44	1	0.00483092	34429	Bug22
GO:0036293	response to decreased oxygen levels	0.7164	-0.333517	44	1	0.00483092	42126	Mps1
GO:0030198	extracellular matrix organization	0.7164	-0.333517	44	1	0.00483092	5740204	clos
GO:0019216	regulation of lipid metabolic process	0.7164	-0.333517	44	1	0.00483092	39070	Fdx1
GO:0035150	regulation of tube size	0.7164	-0.333517	44	1	0.00483092	44855	rib
GO:0008587	imaginal disc-derived wing margin morphogenesis	0.7164	-0.333517	44	1	0.00483092	43791	lgs
GO:0030537	larval behavior	0.7164	-0.333517	44	1	0.00483092	44027	sbb
GO:0009913	epidermal cell differentiation	0.7164	-0.333517	44	1	0.00483092	33474	daw
GO:0045087	innate immune response	0.720075	-0.3284	89	2	0.00966184	3704443256	PPO1,spz
GO:0016333	morphogenesis of follicular epithelium	0.724432	-0.322368	45	1	0.00483092	42091	sds22
GO:0071363	cellular response to growth factor stimulus	0.724432	-0.322368	45	1	0.00483092	33474	daw
GO:0048568	embryonic organ development	0.724432	-0.322368	45	1	0.00483092	31394	pon
GO:0007442	hindgut morphogenesis	0.724432	-0.322368	45	1	0.00483092	44855	rib
GO:0048103	somatic stem cell division	0.724432	-0.322368	45	1	0.00483092	31394	pon
GO:0071478	cellular response to radiation	0.724432	-0.322368	45	1	0.00483092	3772329	Chrac-14
GO:0048149	behavioral response to ethanol	0.724432	-0.322368	45	1	0.00483092	41742	Crz
GO:0061525	hindgut development	0.724432	-0.322368	45	1	0.00483092	44855	rib
GO:0007608	sensory perception of smell	0.725815	-0.320461	90	2	0.00966184	3727040891	Obp56g,Ir84a
GO:0030031	cell projection assembly	0.725815	-0.320461	90	2	0.00966184	3442940887	Bug22,Mst84Dc
GO:1901137	carbohydrate derivative biosynthetic process	0.727681	-0.317892	174	4	0.0193237	4.60694e+19	ATPsynG,Adgf-A,COX5B,sun
GO:0032103	positive regulation of response to external stimulus	0.731455	-0.31272	91	2	0.00966184	11729443256	Dsp1,spz
GO:0007391	dorsal closure	0.731455	-0.31272	91	2	0.00966184	4485544353	rib,Shark
GO:1901617	organic hydroxy compound biosynthetic process	0.732237	-0.311651	46	1	0.00483092	37482	LBR
GO:0031334	positive regulation of protein complex assembly	0.732237	-0.311651	46	1	0.00483092	43256	spz
GO:0042706	eye photoreceptor cell fate commitment	0.732237	-0.311651	46	1	0.00483092	44548	lola
GO:0001752	compound eye photoreceptor fate commitment	0.732237	-0.311651	46	1	0.00483092	44548	lola
GO:0070848	response to growth factor	0.732237	-0.311651	46	1	0.00483092	33474	daw
GO:0050911	detection of chemical stimulus involved in sensory perception of smell	0.732237	-0.311651	46	1	0.00483092	40891	Ir84a
GO:0072091	regulation of stem cell proliferation	0.732237	-0.311651	46	1	0.00483092	38639	lin-28
GO:1903050	regulation of proteolysis involved in cellular protein catabolic process	0.732237	-0.311651	46	1	0.00483092	42871	Apc2
GO:0012501	programmed cell death	0.733387	-0.310081	134	3	0.0144928	445483756339383	lola,mRpS29,Atg12
GO:1901605	alpha-amino acid metabolic process	0.736997	-0.305172	92	2	0.00966184	4362639276	CG31371,CG7560
GO:0048732	gland development	0.738	-0.303812	135	3	0.0144928	445484485539976	lola,rib,Adgf-A
GO:0007422	peripheral nervous system development	0.739823	-0.301345	47	1	0.00483092	39130	alphaTub67C
GO:0046488	phosphatidylinositol metabolic process	0.739823	-0.301345	47	1	0.00483092	39329	Pi3K68D
GO:0061025	membrane fusion	0.739823	-0.301345	47	1	0.00483092	39051	Use1
GO:0002784	regulation of antimicrobial peptide production	0.739823	-0.301345	47	1	0.00483092	43256	spz
GO:0031647	regulation of protein stability	0.739823	-0.301345	47	1	0.00483092	35151	Nedd8
GO:0007283	spermatogenesis	0.739951	-0.301172	177	4	0.0193237	3.44294e+19	Bug22,Mst84Dc,Mst98Ca,Mps1
GO:0006631	fatty acid metabolic process	0.742441	-0.297811	93	2	0.00966184	3991035930	beg,Hydr1
GO:0042067	establishment of ommatidial planar polarity	0.747194	-0.29143	48	1	0.00483092	44548	lola
GO:0002700	regulation of production of molecular mediator of immune response	0.747194	-0.29143	48	1	0.00483092	43256	spz
GO:0016236	macroautophagy	0.747194	-0.29143	48	1	0.00483092	39383	Atg12
GO:0055082	cellular chemical homeostasis	0.74779	-0.290633	94	2	0.00966184	3517432149	CG10470,SelG
GO:0007309	oocyte axis specification	0.74779	-0.290633	94	2	0.00966184	4325637244	spz,TBCB
GO:0009593	detection of chemical stimulus	0.74779	-0.290633	94	2	0.00966184	3534640891	CheB38c,Ir84a
GO:0080135	regulation of cellular response to stress	0.74779	-0.290633	94	2	0.00966184	4286631497	p38a,CG4078
GO:0071495	cellular response to endogenous stimulus	0.751461	-0.285736	138	3	0.0144928	384543132833474	CG14977,Ilp7,daw
GO:0007308	oocyte construction	0.753043	-0.283633	95	2	0.00966184	3724443256	TBCB,spz
GO:0007274	neuromuscular synaptic transmission	0.754358	-0.281888	49	1	0.00483092	32303	Neto
GO:1903362	regulation of cellular protein catabolic process	0.754358	-0.281888	49	1	0.00483092	42871	Apc2
GO:0060033	anatomical structure regression	0.754358	-0.281888	49	1	0.00483092	39383	Atg12
GO:0008219	cell death	0.755823	-0.279947	139	3	0.0144928	393834454837563	Atg12,lola,mRpS29
GO:0008038	neuron recognition	0.758202	-0.276805	96	2	0.00966184	4454838788	lola,Dscam2
GO:0055002	striated muscle cell development	0.76132	-0.272702	50	1	0.00483092	43228	ball
GO:0046620	regulation of organ growth	0.76132	-0.272702	50	1	0.00483092	44027	sbb
GO:0051225	spindle assembly	0.76132	-0.272702	50	1	0.00483092	31696	Nek2
GO:0042335	cuticle development	0.763234	-0.27019	183	4	0.0193237	4.28714e+19	Apc2,Cpr78Cc,lgs,TwdlC
GO:0030100	regulation of endocytosis	0.768085	-0.263855	51	1	0.00483092	41911	nsl1
GO:0003713	transcription coactivator activity	0.768085	-0.263855	51	1	0.00483092	50143	e(y)2b
GO:0051223	regulation of protein transport	0.768085	-0.263855	51	1	0.00483092	33474	daw
GO:1901136	carbohydrate derivative catabolic process	0.768085	-0.263855	51	1	0.00483092	39976	Adgf-A
GO:0055001	muscle cell development	0.768085	-0.263855	51	1	0.00483092	43228	ball
GO:0032006	regulation of TOR signaling	0.768085	-0.263855	51	1	0.00483092	38454	CG14977
GO:0007420	brain development	0.768243	-0.26365	98	2	0.00966184	3627242871	MCPH1,Apc2
GO:0008037	cell recognition	0.768243	-0.26365	98	2	0.00966184	3878844548	Dscam2,lola
GO:0046530	photoreceptor cell differentiation	0.772664	-0.257912	143	3	0.0144928	430043169644548	PQBP1,Nek2,lola
GO:0097305	response to alcohol	0.773126	-0.257313	99	2	0.00966184	3326841742	aru,Crz
GO:0019730	antimicrobial humoral response	0.774659	-0.255332	52	1	0.00483092	44548	lola
GO:0044057	regulation of system process	0.774659	-0.255332	52	1	0.00483092	41742	Crz
GO:0008544	epidermis development	0.774659	-0.255332	52	1	0.00483092	33474	daw
GO:0046552	photoreceptor cell fate commitment	0.781048	-0.247118	53	1	0.00483092	44548	lola
GO:0018958	phenol-containing compound metabolic process	0.781048	-0.247118	53	1	0.00483092	37044	PPO1
GO:0042737	drug catabolic process	0.781048	-0.247118	53	1	0.00483092	39976	Adgf-A
GO:0008033	tRNA processing	0.781048	-0.247118	53	1	0.00483092	37431	CG9752
GO:0070201	regulation of establishment of protein localization	0.781048	-0.247118	53	1	0.00483092	33474	daw
GO:0006888	endoplasmic reticulum to Golgi vesicle-mediated transport	0.781048	-0.247118	53	1	0.00483092	33908	epsilonCOP
GO:0044242	cellular lipid catabolic process	0.781048	-0.247118	53	1	0.00483092	35930	Hydr1
GO:0044092	negative regulation of molecular function	0.782626	-0.245101	101	2	0.00966184	360015740446	dap,Rgk3
GO:0061326	renal tubule development	0.787257	-0.239201	54	1	0.00483092	44855	rib
GO:0090287	regulation of cellular response to growth factor stimulus	0.787257	-0.239201	54	1	0.00483092	32303	Neto
GO:0070482	response to oxygen levels	0.787257	-0.239201	54	1	0.00483092	42126	Mps1
GO:0072002	Malpighian tubule development	0.787257	-0.239201	54	1	0.00483092	44855	rib
GO:0048546	digestive tract morphogenesis	0.787257	-0.239201	54	1	0.00483092	44855	rib
GO:0051338	regulation of transferase activity	0.791776	-0.233476	103	2	0.00966184	3515136001	Nedd8,dap
GO:0007612	learning	0.79329	-0.231566	55	1	0.00483092	43004	PQBP1
GO:0090066	regulation of anatomical structure size	0.795097	-0.229291	192	4	0.0193237	4.48554e+19	rib,lola,CG14977,p38a
GO:0050808	synapse organization	0.79614	-0.22798	149	3	0.0144928	339254191132303	DIP-iota,nsl1,Neto
GO:0009798	axis specification	0.79614	-0.22798	149	3	0.0144928	4.32566e+16	spz,clos,TBCB
GO:0048599	oocyte development	0.796223	-0.227875	104	2	0.00966184	4325637244	spz,TBCB
GO:0030036	actin cytoskeleton organization	0.798416	-0.225125	193	4	0.0193237	4.32283e+19	ball,BicC,Apc2,Pi3K68D
GO:0070838	divalent metal ion transport	0.799153	-0.224202	56	1	0.00483092	32149	SelG
GO:0072511	divalent inorganic cation transport	0.799153	-0.224202	56	1	0.00483092	32149	SelG
GO:0001933	negative regulation of protein phosphorylation	0.799153	-0.224202	56	1	0.00483092	36001	dap
GO:0045732	positive regulation of protein catabolic process	0.799153	-0.224202	56	1	0.00483092	42871	Apc2
GO:0043062	extracellular structure organization	0.804851	-0.217098	57	1	0.00483092	5740204	clos
GO:0040017	positive regulation of locomotion	0.804851	-0.217098	57	1	0.00483092	34429	Bug22
GO:0051235	maintenance of location	0.804851	-0.217098	57	1	0.00483092	36538	tum
GO:0048193	Golgi vesicle transport	0.809067	-0.211874	107	2	0.00966184	3390839051	epsilonCOP,Use1
GO:0071214	cellular response to abiotic stimulus	0.810388	-0.210243	58	1	0.00483092	3772329	Chrac-14
GO:0042326	negative regulation of phosphorylation	0.810388	-0.210243	58	1	0.00483092	36001	dap
GO:0104004	cellular response to environmental stimulus	0.810388	-0.210243	58	1	0.00483092	3772329	Chrac-14
GO:0072001	renal system development	0.815768	-0.203625	59	1	0.00483092	44855	rib
GO:0001655	urogenital system development	0.815768	-0.203625	59	1	0.00483092	44855	rib
GO:0051272	positive regulation of cellular component movement	0.815768	-0.203625	59	1	0.00483092	34429	Bug22
GO:0090087	regulation of peptide transport	0.815768	-0.203625	59	1	0.00483092	33474	daw
GO:0031347	regulation of defense response	0.817225	-0.20184	109	2	0.00966184	11729443256	Dsp1,spz
GO:0032269	negative regulation of cellular protein metabolic process	0.820951	-0.197292	156	3	0.0144928	349464288036001	BicC,twin,dap
GO:2000145	regulation of cell motility	0.820996	-0.197237	60	1	0.00483092	34429	Bug22
GO:0000381	regulation of alternative mRNA splicing, via spliceosome	0.820996	-0.197237	60	1	0.00483092	42899	CG5728
GO:0022604	regulation of cell morphogenesis	0.821187	-0.197004	110	2	0.00966184	4485544353	rib,Shark
GO:0007018	microtubule-based movement	0.821187	-0.197004	110	2	0.00966184	3519535293	DCTN6-p27,neb
GO:0007606	sensory perception of chemical stimulus	0.824278	-0.193248	157	3	0.0144928	372704089135346	Obp56g,Ir84a,CheB38c
GO:0051248	negative regulation of protein metabolic process	0.824278	-0.193248	157	3	0.0144928	360013494642880	dap,BicC,twin
GO:0010243	response to organonitrogen compound	0.825072	-0.192284	111	2	0.00966184	3845431328	CG14977,Ilp7
GO:0008045	motor neuron axon guidance	0.826077	-0.191067	61	1	0.00483092	43256	spz
GO:0048663	neuron fate commitment	0.826077	-0.191067	61	1	0.00483092	44548	lola
GO:0016319	mushroom body development	0.831014	-0.185108	62	1	0.00483092	36272	MCPH1
GO:0009408	response to heat	0.831014	-0.185108	62	1	0.00483092	42866	p38a
GO:0008049	male courtship behavior	0.831014	-0.185108	62	1	0.00483092	40891	Ir84a
GO:0048813	dendrite morphogenesis	0.832617	-0.183182	113	2	0.00966184	3653844548	tum,lola
GO:0030162	regulation of proteolysis	0.839867	-0.174511	115	2	0.00966184	3515142871	Nedd8,Apc2
GO:0010638	positive regulation of organelle organization	0.839867	-0.174511	115	2	0.00966184	4110236133	Ibf2,wde
GO:1901698	response to nitrogen compound	0.839867	-0.174511	115	2	0.00966184	3132838454	Ilp7,CG14977
GO:0009719	response to endogenous stimulus	0.840137	-0.174191	162	3	0.0144928	384543132833474	CG14977,Ilp7,daw
GO:0006399	tRNA metabolic process	0.840474	-0.173789	64	1	0.00483092	37431	CG9752
GO:0006650	glycerophospholipid metabolic process	0.840474	-0.173789	64	1	0.00483092	39329	Pi3K68D
GO:0060322	head development	0.843386	-0.170331	116	2	0.00966184	4287136272	Apc2,MCPH1
GO:0043902	positive regulation of multi-organism process	0.843386	-0.170331	116	2	0.00966184	43256117294	spz,Dsp1
GO:0016049	cell growth	0.845005	-0.168413	65	1	0.00483092	44353	Shark
GO:0016358	dendrite development	0.846834	-0.166251	117	2	0.00966184	4454836538	lola,tum
GO:0044282	small molecule catabolic process	0.846834	-0.166251	117	2	0.00966184	3593039976	Hydr1,Adgf-A
GO:0007218	neuropeptide signaling pathway	0.849407	-0.163217	66	1	0.00483092	41742	Crz
GO:0022857	transmembrane transporter activity	0.849407	-0.163217	66	1	0.00483092	37275	CG8654
GO:0010631	epithelial cell migration	0.853525	-0.15838	119	2	0.00966184	4485534946	rib,BicC
GO:0005096	GTPase activator activity	0.853685	-0.158193	67	1	0.00483092	36538	tum
GO:0045862	positive regulation of proteolysis	0.853685	-0.158193	67	1	0.00483092	42871	Apc2
GO:0008344	adult locomotory behavior	0.853685	-0.158193	67	1	0.00483092	42063	kuk
GO:0090132	epithelium migration	0.85677	-0.154585	120	2	0.00966184	3494644855	BicC,rib
GO:0060179	male mating behavior	0.857842	-0.153336	68	1	0.00483092	40891	Ir84a
GO:0045936	negative regulation of phosphate metabolic process	0.857842	-0.153336	68	1	0.00483092	36001	dap
GO:0042176	regulation of protein catabolic process	0.857842	-0.153336	68	1	0.00483092	42871	Apc2
GO:0044262	cellular carbohydrate metabolic process	0.857842	-0.153336	68	1	0.00483092	39383	Atg12
GO:0002697	regulation of immune effector process	0.857842	-0.153336	68	1	0.00483092	43256	spz
GO:0010563	negative regulation of phosphorus metabolic process	0.857842	-0.153336	68	1	0.00483092	36001	dap
GO:0048024	regulation of mRNA splicing, via spliceosome	0.861881	-0.148638	69	1	0.00483092	42899	CG5728
GO:0042391	regulation of membrane potential	0.861881	-0.148638	69	1	0.00483092	31456	SK
GO:0031032	actomyosin structure organization	0.861881	-0.148638	69	1	0.00483092	43228	ball
GO:0008285	negative regulation of cell population proliferation	0.865806	-0.144094	70	1	0.00483092	42091	sds22
GO:0050907	detection of chemical stimulus involved in sensory perception	0.865806	-0.144094	70	1	0.00483092	40891	Ir84a
GO:0032101	regulation of response to external stimulus	0.86819	-0.141344	172	3	0.0144928	4286643256117290	p38a,spz,Dsp1
GO:0060560	developmental growth involved in morphogenesis	0.873326	-0.135446	72	1	0.00483092	44353	Shark
GO:0034330	cell junction organization	0.873326	-0.135446	72	1	0.00483092	37403	Magi
GO:0045088	regulation of innate immune response	0.873326	-0.135446	72	1	0.00483092	117294	Dsp1
GO:0002682	regulation of immune system process	0.87572	-0.132708	175	3	0.0144928	4286643256117290	p38a,spz,Dsp1
GO:0031400	negative regulation of protein modification process	0.876928	-0.131331	73	1	0.00483092	36001	dap
GO:1903530	regulation of secretion by cell	0.876928	-0.131331	73	1	0.00483092	33474	daw
GO:1901615	organic hydroxy compound metabolic process	0.877714	-0.130434	127	2	0.00966184	3748237044	LBR,PPO1
GO:0090130	tissue migration	0.877714	-0.130434	127	2	0.00966184	4485534946	rib,BicC
GO:0019932	second-messenger-mediated signaling	0.880427	-0.127348	74	1	0.00483092	42465	CG17272
GO:0007619	courtship behavior	0.880427	-0.127348	74	1	0.00483092	40891	Ir84a
GO:0019748	secondary metabolic process	0.880427	-0.127348	74	1	0.00483092	37044	PPO1
GO:0030534	adult behavior	0.880465	-0.127305	128	2	0.00966184	4174242063	Crz,kuk
GO:0007611	learning or memory	0.880465	-0.127305	128	2	0.00966184	4300433268	PQBP1,aru
GO:0050890	cognition	0.880465	-0.127305	128	2	0.00966184	3326843004	aru,PQBP1
GO:0007269	neurotransmitter secretion	0.883828	-0.123493	75	1	0.00483092	34264	Gdi
GO:0030258	lipid modification	0.883828	-0.123493	75	1	0.00483092	39329	Pi3K68D
GO:0099643	signal release from synapse	0.883828	-0.123493	75	1	0.00483092	34264	Gdi
GO:0051046	regulation of secretion	0.887132	-0.119762	76	1	0.00483092	33474	daw
GO:0007164	establishment of tissue polarity	0.887132	-0.119762	76	1	0.00483092	44548	lola
GO:0001736	establishment of planar polarity	0.887132	-0.119762	76	1	0.00483092	44548	lola
GO:0043484	regulation of RNA splicing	0.890342	-0.116149	77	1	0.00483092	42899	CG5728
GO:0001667	ameboidal-type cell migration	0.893387	-0.112735	133	2	0.00966184	3494644855	BicC,rib
GO:0007435	salivary gland morphogenesis	0.893462	-0.112651	78	1	0.00483092	44855	rib
GO:0043086	negative regulation of catalytic activity	0.893462	-0.112651	78	1	0.00483092	36001	dap
GO:0022612	gland morphogenesis	0.893462	-0.112651	78	1	0.00483092	44855	rib
GO:0009314	response to radiation	0.895812	-0.110025	134	2	0.00966184	377232931801	Chrac-14,Caf1-180
GO:0050684	regulation of mRNA processing	0.896494	-0.109264	79	1	0.00483092	42899	CG5728
GO:0006030	chitin metabolic process	0.896494	-0.109264	79	1	0.00483092	39756	CG13075
GO:0043066	negative regulation of apoptotic process	0.896494	-0.109264	79	1	0.00483092	38983	RpL14
GO:0032787	monocarboxylic acid metabolic process	0.898185	-0.10738	135	2	0.00966184	3991035930	beg,Hydr1
GO:0006457	protein folding	0.899439	-0.105984	80	1	0.00483092	40505	CG11137
GO:0046395	carboxylic acid catabolic process	0.899439	-0.105984	80	1	0.00483092	35930	Hydr1
GO:0016054	organic acid catabolic process	0.899439	-0.105984	80	1	0.00483092	35930	Hydr1
GO:1902903	regulation of supramolecular fiber organization	0.899439	-0.105984	80	1	0.00483092	42871	Apc2
GO:0030001	metal ion transport	0.900508	-0.104797	136	2	0.00966184	3145632149	SK,SelG
GO:0048469	cell maturation	0.900508	-0.104797	136	2	0.00966184	4325637244	spz,TBCB
GO:0043547	positive regulation of GTPase activity	0.902301	-0.102807	81	1	0.00483092	36538	tum
GO:0046578	regulation of Ras protein signal transduction	0.905082	-0.0997295	82	1	0.00483092	33268	aru
GO:0016050	vesicle organization	0.905082	-0.0997295	82	1	0.00483092	40542	Vps24
GO:0055123	digestive system development	0.905082	-0.0997295	82	1	0.00483092	44855	rib
GO:0048565	digestive tract development	0.905082	-0.0997295	82	1	0.00483092	44855	rib
GO:0097659	nucleic acid-templated transcription	0.907184	-0.0974095	139	2	0.00966184	3342243791	CG15390,lgs
GO:0006351	transcription, DNA-templated	0.907184	-0.0974095	139	2	0.00966184	3342243791	CG15390,lgs
GO:0032870	cellular response to hormone stimulus	0.907784	-0.0967483	83	1	0.00483092	31328	Ilp7
GO:0016042	lipid catabolic process	0.907784	-0.0967483	83	1	0.00483092	35930	Hydr1
GO:0032535	regulation of cellular component size	0.909316	-0.0950629	140	2	0.00966184	4286638454	p38a,CG14977
GO:0046486	glycerolipid metabolic process	0.91041	-0.0938601	84	1	0.00483092	39329	Pi3K68D
GO:0023061	signal release	0.912961	-0.0910617	85	1	0.00483092	34264	Gdi
GO:1901071	glucosamine-containing compound metabolic process	0.912961	-0.0910617	85	1	0.00483092	39756	CG13075
GO:0022603	regulation of anatomical structure morphogenesis	0.913409	-0.090572	193	3	0.0144928	448554435332149	rib,Shark,SelG
GO:0032774	RNA biosynthetic process	0.913442	-0.0905352	142	2	0.00966184	3342243791	CG15390,lgs
GO:0050906	detection of stimulus involved in sensory perception	0.91544	-0.0883501	86	1	0.00483092	40891	Ir84a
GO:0001738	morphogenesis of a polarized epithelium	0.91544	-0.0883501	86	1	0.00483092	44548	lola
GO:0016197	endosomal transport	0.91544	-0.0883501	86	1	0.00483092	40542	Vps24
GO:0031331	positive regulation of cellular catabolic process	0.91544	-0.0883501	86	1	0.00483092	42871	Apc2
GO:0097435	supramolecular fiber organization	0.917393	-0.0862196	144	2	0.00966184	3724443228	TBCB,ball
GO:0006040	amino sugar metabolic process	0.917849	-0.0857224	87	1	0.00483092	39756	CG13075
GO:0043069	negative regulation of programmed cell death	0.917849	-0.0857224	87	1	0.00483092	38983	RpL14
GO:0010506	regulation of autophagy	0.917849	-0.0857224	87	1	0.00483092	33474	daw
GO:0040012	regulation of locomotion	0.917849	-0.0857224	87	1	0.00483092	34429	Bug22
GO:0048878	chemical homeostasis	0.918576	-0.0849302	196	3	0.0144928	351743214935797	CG10470,SelG,CG14757
GO:0051056	regulation of small GTPase mediated signal transduction	0.922463	-0.0807076	89	1	0.00483092	33268	aru
GO:0051270	regulation of cellular component movement	0.922463	-0.0807076	89	1	0.00483092	34429	Bug22
GO:0051146	striated muscle cell differentiation	0.922463	-0.0807076	89	1	0.00483092	43228	ball
GO:0045859	regulation of protein kinase activity	0.924673	-0.0783152	90	1	0.00483092	36001	dap
GO:0007613	memory	0.924673	-0.0783152	90	1	0.00483092	33268	aru
GO:0009100	glycoprotein metabolic process	0.924673	-0.0783152	90	1	0.00483092	318624	alpha-Man-Ic
GO:0051606	detection of stimulus	0.924793	-0.0781853	148	2	0.00966184	3534640891	CheB38c,Ir84a
GO:0007351	tripartite regional subdivision	0.92682	-0.0759961	91	1	0.00483092	5740204	clos
GO:0043087	regulation of GTPase activity	0.92682	-0.0759961	91	1	0.00483092	36538	tum
GO:0042981	regulation of apoptotic process	0.928255	-0.0744483	150	2	0.00966184	3898333474	RpL14,daw
GO:0050803	regulation of synapse structure or activity	0.928255	-0.0744483	150	2	0.00966184	3326837078	aru,Nup75
GO:0006644	phospholipid metabolic process	0.928906	-0.073748	92	1	0.00483092	39329	Pi3K68D
GO:0007626	locomotory behavior	0.92993	-0.072646	151	2	0.00966184	4402742063	sbb,kuk
GO:0000578	embryonic axis specification	0.930933	-0.0715684	93	1	0.00483092	5740204	clos
GO:0007297	ovarian follicle cell migration	0.930933	-0.0715684	93	1	0.00483092	34946	BicC
GO:0040007	growth	0.931568	-0.0708865	152	2	0.00966184	4435331801	Shark,Caf1-180
GO:0048589	developmental growth	0.931568	-0.0708865	152	2	0.00966184	3180144353	Caf1-180,Shark
GO:0043549	regulation of kinase activity	0.932902	-0.0694553	94	1	0.00483092	36001	dap
GO:1903311	regulation of mRNA metabolic process	0.932902	-0.0694553	94	1	0.00483092	42899	CG5728
GO:0021700	developmental maturation	0.934735	-0.0674917	154	2	0.00966184	3724443256	TBCB,spz
GO:0042440	pigment metabolic process	0.936674	-0.0654196	96	1	0.00483092	37044	PPO1
GO:0035272	exocrine system development	0.940236	-0.0616247	98	1	0.00483092	44855	rib
GO:0007431	salivary gland development	0.940236	-0.0616247	98	1	0.00483092	44855	rib
GO:0042692	muscle cell differentiation	0.943598	-0.0580554	100	1	0.00483092	43228	ball
GO:0009896	positive regulation of catabolic process	0.943598	-0.0580554	100	1	0.00483092	42871	Apc2
GO:0060548	negative regulation of cell death	0.946771	-0.0546977	102	1	0.00483092	38983	RpL14
GO:0060627	regulation of vesicle-mediated transport	0.948291	-0.053094	103	1	0.00483092	41911	nsl1
GO:0006022	aminoglycan metabolic process	0.948291	-0.053094	103	1	0.00483092	39756	CG13075
GO:0045596	negative regulation of cell differentiation	0.948291	-0.053094	103	1	0.00483092	32660	goe
GO:0031329	regulation of cellular catabolic process	0.949825	-0.051478	165	2	0.00966184	3347442871	daw,Apc2
GO:0006836	neurotransmitter transport	0.951202	-0.0500291	105	1	0.00483092	34264	Gdi
GO:0009725	response to hormone	0.952595	-0.048565	106	1	0.00483092	31328	Ilp7
GO:0009266	response to temperature stimulus	0.953949	-0.0471446	107	1	0.00483092	42866	p38a
GO:0043408	regulation of MAPK cascade	0.953949	-0.0471446	107	1	0.00483092	33474	daw
GO:0043067	regulation of programmed cell death	0.955529	-0.0454897	170	2	0.00966184	3347438983	daw,RpL14
GO:0007617	mating behavior	0.956543	-0.0444294	109	1	0.00483092	40891	Ir84a
GO:0001934	positive regulation of protein phosphorylation	0.956543	-0.0444294	109	1	0.00483092	33474	daw
GO:0044089	positive regulation of cellular component biogenesis	0.960164	-0.0406516	112	1	0.00483092	43256	spz
GO:0060341	regulation of cellular localization	0.961302	-0.0394663	113	1	0.00483092	41446	aurA
GO:0019098	reproductive behavior	0.962409	-0.038316	114	1	0.00483092	40891	Ir84a
GO:0042327	positive regulation of phosphorylation	0.964528	-0.0361164	116	1	0.00483092	33474	daw
GO:0001505	regulation of neurotransmitter levels	0.964528	-0.0361164	116	1	0.00483092	34264	Gdi
GO:0007618	mating	0.965543	-0.035065	117	1	0.00483092	40891	Ir84a
GO:0007268	chemical synaptic transmission	0.967611	-0.0329247	183	2	0.00966184	3230334264	Neto,Gdi
GO:0098916	anterograde trans-synaptic signaling	0.967611	-0.0329247	183	2	0.00966184	3230334264	Neto,Gdi
GO:0099537	trans-synaptic signaling	0.969165	-0.0313202	185	2	0.00966184	3426432303	Gdi,Neto
GO:0099536	synaptic signaling	0.969915	-0.0305468	186	2	0.00966184	3426432303	Gdi,Neto
GO:0000122	negative regulation of transcription by RNA polymerase II	0.969915	-0.0305468	186	2	0.00966184	44027117294	sbb,Dsp1
GO:0045937	positive regulation of phosphate metabolic process	0.970198	-0.0302547	122	1	0.00483092	33474	daw
GO:0010562	positive regulation of phosphorus metabolic process	0.970198	-0.0302547	122	1	0.00483092	33474	daw
GO:0001932	regulation of protein phosphorylation	0.970647	-0.029792	187	2	0.00966184	3600133474	dap,daw
GO:0009894	regulation of catabolic process	0.970647	-0.029792	187	2	0.00966184	3347442871	daw,Apc2
GO:0051345	positive regulation of hydrolase activity	0.975683	-0.0246173	129	1	0.00483092	36538	tum
GO:0010941	regulation of cell death	0.977652	-0.0226014	198	2	0.00966184	3347438983	daw,RpL14
GO:0050807	regulation of synapse organization	0.977715	-0.0225375	132	1	0.00483092	37078	Nup75
GO:0031401	positive regulation of protein modification process	0.98382	-0.0163122	143	1	0.00483092	33474	daw
GO:1902533	positive regulation of intracellular signal transduction	0.987185	-0.0128978	151	1	0.00483092	38454	CG14977
GO:0007186	G protein-coupled receptor signaling pathway	0.991729	-0.00830521	166	1	0.00483092	41742	Crz
GO:0005975	carbohydrate metabolic process	0.993454	-0.00656728	174	1	0.00483092	39383	Atg12
GO:0051093	negative regulation of developmental process	0.994508	-0.00550667	180	1	0.00483092	32660	goe
GO:0048638	regulation of developmental growth	0.995116	-0.00489639	184	1	0.00483092	44027	sbb
GO:0007424	open tracheal system development	0.995781	-0.00422757	189	1	0.00483092	44855	rib
GO:0043085	positive regulation of catalytic activity	0.996462	-0.00354416	195	1	0.00483092	36538	tum
GO:0060541	respiratory system development	0.996462	-0.00354416	195	1	0.00483092	44855	rib
GO:0016567	protein ubiquitination	0.996564	-0.00344149	196	1	0.00483092	35151	Nedd8
GO:0051336	regulation of hydrolase activity	0.996945	-0.00305963	200	1	0.00483092	36538	tum
GO:0046113	nucleobase catabolic process	1	-2.01789e-11	12	0	0
GO:0035265	organ growth	1	-2.01789e-11	12	0	0
GO:0016082	synaptic vesicle priming	1	-2.01789e-11	12	0	0
GO:0048065	male courtship behavior, veined wing extension	1	-2.01789e-11	12	0	0
GO:0030262	apoptotic nuclear changes	1	-2.01789e-11	12	0	0
GO:0009065	glutamine family amino acid catabolic process	1	-2.01789e-11	12	0	0
GO:0031440	regulation of mRNA 3'-end processing	1	-2.01789e-11	12	0	0
GO:0044331	cell-cell adhesion mediated by cadherin	1	-2.01789e-11	12	0	0
GO:0046835	carbohydrate phosphorylation	1	-2.01789e-11	12	0	0
GO:0034331	cell junction maintenance	1	-2.01789e-11	12	0	0
GO:0006023	aminoglycan biosynthetic process	1	-2.01789e-11	12	0	0
GO:1990928	response to amino acid starvation	1	-2.01789e-11	12	0	0
GO:0006613	cotranslational protein targeting to membrane	1	-2.01789e-11	12	0	0
GO:0007519	skeletal muscle tissue development	1	-2.01789e-11	12	0	0
GO:1902105	regulation of leukocyte differentiation	1	-2.01789e-11	12	0	0
GO:0009794	regulation of mitotic cell cycle, embryonic	1	-2.01789e-11	12	0	0
GO:0046112	nucleobase biosynthetic process	1	-2.01789e-11	12	0	0
GO:0034637	cellular carbohydrate biosynthetic process	1	-2.01789e-11	12	0	0
GO:0006206	pyrimidine nucleobase metabolic process	1	-2.01789e-11	12	0	0
GO:0033559	unsaturated fatty acid metabolic process	1	-2.01789e-11	12	0	0
GO:0005385	zinc ion transmembrane transporter activity	1	-2.01789e-11	12	0	0
GO:0035336	long-chain fatty-acyl-CoA metabolic process	1	-2.01789e-11	12	0	0
GO:0014074	response to purine-containing compound	1	-2.01789e-11	12	0	0
GO:0007522	visceral muscle development	1	-2.01789e-11	12	0	0
GO:0006817	phosphate ion transport	1	-2.01789e-11	12	0	0
GO:0030725	germline ring canal formation	1	-2.01789e-11	12	0	0
GO:0051250	negative regulation of lymphocyte activation	1	-2.01789e-11	12	0	0
GO:0032826	regulation of natural killer cell differentiation involved in immune response	1	-2.01789e-11	12	0	0
GO:0072666	establishment of protein localization to vacuole	1	-2.01789e-11	12	0	0
GO:0046154	rhodopsin metabolic process	1	-2.01789e-11	12	0	0
GO:0015012	heparan sulfate proteoglycan biosynthetic process	1	-2.01789e-11	12	0	0
GO:0008299	isoprenoid biosynthetic process	1	-2.01789e-11	12	0	0
GO:0055072	iron ion homeostasis	1	-2.01789e-11	12	0	0
GO:0010043	response to zinc ion	1	-2.01789e-11	12	0	0
GO:0045619	regulation of lymphocyte differentiation	1	-2.01789e-11	12	0	0
GO:0035196	production of miRNAs involved in gene silencing by miRNA	1	-2.01789e-11	12	0	0
GO:0009253	peptidoglycan catabolic process	1	-2.01789e-11	12	0	0
GO:0035025	positive regulation of Rho protein signal transduction	1	-2.01789e-11	12	0	0
GO:0007501	mesodermal cell fate specification	1	-2.01789e-11	12	0	0
GO:1904893	negative regulation of receptor signaling pathway via STAT	1	-2.01789e-11	12	0	0
GO:0000076	DNA replication checkpoint	1	-2.01789e-11	12	0	0
GO:0006903	vesicle targeting	1	-2.01789e-11	12	0	0
GO:1902653	secondary alcohol biosynthetic process	1	-2.01789e-11	12	0	0
GO:0009996	negative regulation of cell fate specification	1	-2.01789e-11	12	0	0
GO:0050994	regulation of lipid catabolic process	1	-2.01789e-11	12	0	0
GO:0061343	cell adhesion involved in heart morphogenesis	1	-2.01789e-11	12	0	0
GO:0006614	SRP-dependent cotranslational protein targeting to membrane	1	-2.01789e-11	12	0	0
GO:0007224	smoothened signaling pathway	1	-2.01789e-11	12	0	0
GO:1902106	negative regulation of leukocyte differentiation	1	-2.01789e-11	12	0	0
GO:0033059	cellular pigmentation	1	-2.01789e-11	12	0	0
GO:0031345	negative regulation of cell projection organization	1	-2.01789e-11	12	0	0
GO:1902669	positive regulation of axon guidance	1	-2.01789e-11	12	0	0
GO:0046534	positive regulation of photoreceptor cell differentiation	1	-2.01789e-11	12	0	0
GO:0030322	stabilization of membrane potential	1	-2.01789e-11	12	0	0
GO:0045620	negative regulation of lymphocyte differentiation	1	-2.01789e-11	12	0	0
GO:0043488	regulation of mRNA stability	1	-2.01789e-11	12	0	0
GO:0034661	ncRNA catabolic process	1	-2.01789e-11	12	0	0
GO:0000270	peptidoglycan metabolic process	1	-2.01789e-11	12	0	0
GO:1903322	positive regulation of protein modification by small protein conjugation or removal	1	-2.01789e-11	12	0	0
GO:0006919	activation of cysteine-type endopeptidase activity involved in apoptotic process	1	-2.01789e-11	12	0	0
GO:0002695	negative regulation of leukocyte activation	1	-2.01789e-11	12	0	0
GO:0006829	zinc ion transport	1	-2.01789e-11	12	0	0
GO:0046958	nonassociative learning	1	-2.01789e-11	12	0	0
GO:0048634	regulation of muscle organ development	1	-2.01789e-11	12	0	0
GO:1900180	regulation of protein localization to nucleus	1	-2.01789e-11	12	0	0
GO:0032823	regulation of natural killer cell differentiation	1	-2.01789e-11	12	0	0
GO:0090162	establishment of epithelial cell polarity	1	-2.01789e-11	12	0	0
GO:0071577	zinc ion transmembrane transport	1	-2.01789e-11	12	0	0
GO:0046426	negative regulation of receptor signaling pathway via JAK-STAT	1	-2.01789e-11	12	0	0
GO:0032815	negative regulation of natural killer cell activation	1	-2.01789e-11	12	0	0
GO:0006778	porphyrin-containing compound metabolic process	1	-2.01789e-11	12	0	0
GO:0032814	regulation of natural killer cell activation	1	-2.01789e-11	12	0	0
GO:0048747	muscle fiber development	1	-2.01789e-11	12	0	0
GO:0006921	cellular component disassembly involved in execution phase of apoptosis	1	-2.01789e-11	12	0	0
GO:0042220	response to cocaine	1	-2.01789e-11	12	0	0
GO:0090175	regulation of establishment of planar polarity	1	-2.01789e-11	12	0	0
GO:0019934	cGMP-mediated signaling	1	-2.01789e-11	12	0	0
GO:0061842	microtubule organizing center localization	1	-2.01789e-11	12	0	0
GO:0045833	negative regulation of lipid metabolic process	1	-2.01789e-11	12	0	0
GO:0042761	very long-chain fatty acid biosynthetic process	1	-2.01789e-11	12	0	0
GO:0050866	negative regulation of cell activation	1	-2.01789e-11	12	0	0
GO:0006309	apoptotic DNA fragmentation	1	-2.01789e-11	12	0	0
GO:0002694	regulation of leukocyte activation	1	-2.01789e-11	12	0	0
GO:0032824	negative regulation of natural killer cell differentiation	1	-2.01789e-11	12	0	0
GO:0007016	cytoskeletal anchoring at plasma membrane	1	-2.01789e-11	12	0	0
GO:0031167	rRNA methylation	1	-2.01789e-11	12	0	0
GO:0006506	GPI anchor biosynthetic process	1	-2.01789e-11	12	0	0
GO:0051642	centrosome localization	1	-2.01789e-11	12	0	0
GO:0032827	negative regulation of natural killer cell differentiation involved in immune response	1	-2.01789e-11	12	0	0
GO:0006998	nuclear envelope organization	1	-2.01789e-11	12	0	0
GO:0072375	medium-term memory	1	-2.01789e-11	12	0	0
GO:0003707	steroid hormone receptor activity	1	-2.01789e-11	12	0	0
GO:0051249	regulation of lymphocyte activation	1	-2.01789e-11	12	0	0
GO:0071025	RNA surveillance	1	-2.01789e-11	12	0	0
GO:0050865	regulation of cell activation	1	-2.01789e-11	12	0	0
GO:0016239	positive regulation of macroautophagy	1	-2.01789e-11	12	0	0
GO:0048072	compound eye pigmentation	1	-2.01789e-11	12	0	0
GO:0014066	regulation of phosphatidylinositol 3-kinase signaling	1	-2.01789e-11	12	0	0
GO:0042168	heme metabolic process	1	-2.01789e-11	12	0	0
GO:1990709	presynaptic active zone organization	1	-2.01789e-11	12	0	0
GO:0007215	glutamate receptor signaling pathway	1	-2.01789e-11	12	0	0
GO:0055092	sterol homeostasis	1	-2.01789e-11	12	0	0
GO:0043409	negative regulation of MAPK cascade	1	-1.41888e-11	31	0	0
GO:0046777	protein autophosphorylation	1	-1.41888e-11	31	0	0
GO:0000041	transition metal ion transport	1	-1.41888e-11	31	0	0
GO:0006898	receptor-mediated endocytosis	1	-1.41888e-11	31	0	0
GO:0050821	protein stabilization	1	-1.41888e-11	31	0	0
GO:0019991	septate junction assembly	1	-1.41888e-11	31	0	0
GO:0055067	monovalent inorganic cation homeostasis	1	-1.41888e-11	31	0	0
GO:0060180	female mating behavior	1	-1.41888e-11	31	0	0
GO:0061077	chaperone-mediated protein folding	1	-1.41888e-11	31	0	0
GO:1903688	positive regulation of border follicle cell migration	1	-1.41888e-11	31	0	0
GO:0032482	Rab protein signal transduction	1	-1.41888e-11	31	0	0
GO:0021782	glial cell development	1	-1.41888e-11	31	0	0
GO:0005991	trehalose metabolic process	1	-1.1835e-11	6	0	0
GO:0032366	intracellular sterol transport	1	-1.1835e-11	6	0	0
GO:0050482	arachidonic acid secretion	1	-1.1835e-11	6	0	0
GO:1903317	regulation of protein maturation	1	-1.1835e-11	6	0	0
GO:0071423	malate transmembrane transport	1	-1.1835e-11	6	0	0
GO:0009746	response to hexose	1	-1.1835e-11	6	0	0
GO:0035203	regulation of lamellocyte differentiation	1	-1.1835e-11	6	0	0
GO:0071324	cellular response to disaccharide stimulus	1	-1.1835e-11	6	0	0
GO:0045069	regulation of viral genome replication	1	-1.1835e-11	6	0	0
GO:0046887	positive regulation of hormone secretion	1	-1.1835e-11	6	0	0
GO:0016204	determination of muscle attachment site	1	-1.1835e-11	6	0	0
GO:1901571	fatty acid derivative transport	1	-1.1835e-11	6	0	0
GO:0001764	neuron migration	1	-1.1835e-11	6	0	0
GO:0061963	regulation of entry into reproductive diapause	1	-1.1835e-11	6	0	0
GO:1900242	regulation of synaptic vesicle endocytosis	1	-1.1835e-11	6	0	0
GO:0050732	negative regulation of peptidyl-tyrosine phosphorylation	1	-1.1835e-11	6	0	0
GO:0015936	coenzyme A metabolic process	1	-1.1835e-11	6	0	0
GO:0034982	mitochondrial protein processing	1	-1.1835e-11	6	0	0
GO:1902356	oxaloacetate(2-) transmembrane transport	1	-1.1835e-11	6	0	0
GO:0051966	regulation of synaptic transmission, glutamatergic	1	-1.1835e-11	6	0	0
GO:0051780	behavioral response to nutrient	1	-1.1835e-11	6	0	0
GO:0060402	calcium ion transport into cytosol	1	-1.1835e-11	6	0	0
GO:0009129	pyrimidine nucleoside monophosphate metabolic process	1	-1.1835e-11	6	0	0
GO:0016332	establishment or maintenance of polarity of embryonic epithelium	1	-1.1835e-11	6	0	0
GO:0008643	carbohydrate transport	1	-1.1835e-11	6	0	0
GO:0006167	AMP biosynthetic process	1	-1.1835e-11	6	0	0
GO:0006954	inflammatory response	1	-1.1835e-11	6	0	0
GO:0070922	small RNA loading onto RISC	1	-1.1835e-11	6	0	0
GO:1990182	exosomal secretion	1	-1.1835e-11	6	0	0
GO:1900153	positive regulation of nuclear-transcribed mRNA catabolic process, deadenylation-dependent decay	1	-1.1835e-11	6	0	0
GO:0045677	negative regulation of R7 cell differentiation	1	-1.1835e-11	6	0	0
GO:0150007	clathrin-dependent synaptic vesicle endocytosis	1	-1.1835e-11	6	0	0
GO:0006072	glycerol-3-phosphate metabolic process	1	-1.1835e-11	6	0	0
GO:0030277	maintenance of gastrointestinal epithelium	1	-1.1835e-11	6	0	0
GO:0042684	cardioblast cell fate commitment	1	-1.1835e-11	6	0	0
GO:1903963	arachidonate transport	1	-1.1835e-11	6	0	0
GO:0009130	pyrimidine nucleoside monophosphate biosynthetic process	1	-1.1835e-11	6	0	0
GO:2000117	negative regulation of cysteine-type endopeptidase activity	1	-1.1835e-11	6	0	0
GO:0097734	extracellular exosome biogenesis	1	-1.1835e-11	6	0	0
GO:0015800	acidic amino acid transport	1	-1.1835e-11	6	0	0
GO:0006586	indolalkylamine metabolic process	1	-1.1835e-11	6	0	0
GO:0019319	hexose biosynthetic process	1	-1.1835e-11	6	0	0
GO:0007064	mitotic sister chromatid cohesion	1	-1.1835e-11	6	0	0
GO:0005391	sodium:potassium-exchanging ATPase activity	1	-1.1835e-11	6	0	0
GO:1900247	regulation of cytoplasmic translational elongation	1	-1.1835e-11	6	0	0
GO:0006560	proline metabolic process	1	-1.1835e-11	6	0	0
GO:0035207	negative regulation of hemocyte proliferation	1	-1.1835e-11	6	0	0
GO:0006729	tetrahydrobiopterin biosynthetic process	1	-1.1835e-11	6	0	0
GO:0140112	extracellular vesicle biogenesis	1	-1.1835e-11	6	0	0
GO:0032309	icosanoid secretion	1	-1.1835e-11	6	0	0
GO:0045704	regulation of salivary gland boundary specification	1	-1.1835e-11	6	0	0
GO:0006883	cellular sodium ion homeostasis	1	-1.1835e-11	6	0	0
GO:0071715	icosanoid transport	1	-1.1835e-11	6	0	0
GO:0042135	neurotransmitter catabolic process	1	-1.1835e-11	6	0	0
GO:0017183	peptidyl-diphthamide biosynthetic process from peptidyl-histidine	1	-1.1835e-11	6	0	0
GO:0048636	positive regulation of muscle organ development	1	-1.1835e-11	6	0	0
GO:0034475	U4 snRNA 3'-end processing	1	-1.1835e-11	6	0	0
GO:0035262	gonad morphogenesis	1	-1.1835e-11	6	0	0
GO:1903146	regulation of autophagy of mitochondrion	1	-1.1835e-11	6	0	0
GO:0052646	alditol phosphate metabolic process	1	-1.1835e-11	6	0	0
GO:0035204	negative regulation of lamellocyte differentiation	1	-1.1835e-11	6	0	0
GO:0032954	regulation of cytokinetic process	1	-1.1835e-11	6	0	0
GO:2000369	regulation of clathrin-dependent endocytosis	1	-1.1835e-11	6	0	0
GO:0009154	purine ribonucleotide catabolic process	1	-1.1835e-11	6	0	0
GO:0030728	ovulation	1	-1.1835e-11	6	0	0
GO:0006398	mRNA 3'-end processing by stem-loop binding and cleavage	1	-1.1835e-11	6	0	0
GO:0050918	positive chemotaxis	1	-1.1835e-11	6	0	0
GO:0035249	synaptic transmission, glutamatergic	1	-1.1835e-11	6	0	0
GO:0097320	plasma membrane tubulation	1	-1.1835e-11	6	0	0
GO:0007019	microtubule depolymerization	1	-1.1835e-11	6	0	0
GO:0090224	regulation of spindle organization	1	-1.1835e-11	6	0	0
GO:0046701	insecticide catabolic process	1	-1.1835e-11	6	0	0
GO:0061883	clathrin-dependent endocytosis involved in vitellogenesis	1	-1.1835e-11	6	0	0
GO:0038202	TORC1 signaling	1	-1.1835e-11	6	0	0
GO:0016577	histone demethylation	1	-1.1835e-11	6	0	0
GO:0033314	mitotic DNA replication checkpoint	1	-1.1835e-11	6	0	0
GO:0060078	regulation of postsynaptic membrane potential	1	-1.1835e-11	6	0	0
GO:0015729	oxaloacetate transport	1	-1.1835e-11	6	0	0
GO:0006509	membrane protein ectodomain proteolysis	1	-1.1835e-11	6	0	0
GO:0032785	negative regulation of DNA-templated transcription, elongation	1	-1.1835e-11	6	0	0
GO:0018344	protein geranylgeranylation	1	-1.1835e-11	6	0	0
GO:0019388	galactose catabolic process	1	-1.1835e-11	6	0	0
GO:0001748	optic lobe placode development	1	-1.1835e-11	6	0	0
GO:0032418	lysosome localization	1	-1.1835e-11	6	0	0
GO:0035153	epithelial cell type specification, open tracheal system	1	-1.1835e-11	6	0	0
GO:0031102	neuron projection regeneration	1	-1.1835e-11	6	0	0
GO:0009263	deoxyribonucleotide biosynthetic process	1	-1.1835e-11	6	0	0
GO:0140115	export across plasma membrane	1	-1.1835e-11	6	0	0
GO:0042908	xenobiotic transport	1	-1.1835e-11	6	0	0
GO:0033499	galactose catabolic process via UDP-galactose	1	-1.1835e-11	6	0	0
GO:1904031	positive regulation of cyclin-dependent protein kinase activity	1	-1.1835e-11	6	0	0
GO:0070475	rRNA base methylation	1	-1.1835e-11	6	0	0
GO:0043519	regulation of myosin II filament organization	1	-1.1835e-11	6	0	0
GO:1900151	regulation of nuclear-transcribed mRNA catabolic process, deadenylation-dependent decay	1	-1.1835e-11	6	0	0
GO:0010248	establishment or maintenance of transmembrane electrochemical gradient	1	-1.1835e-11	6	0	0
GO:0060026	convergent extension	1	-1.1835e-11	6	0	0
GO:0008053	mitochondrial fusion	1	-1.1835e-11	6	0	0
GO:0051781	positive regulation of cell division	1	-1.1835e-11	6	0	0
GO:0019674	NAD metabolic process	1	-1.1835e-11	6	0	0
GO:0031061	negative regulation of histone methylation	1	-1.1835e-11	6	0	0
GO:0030540	female genitalia development	1	-1.1835e-11	6	0	0
GO:0051503	adenine nucleotide transport	1	-1.1835e-11	6	0	0
GO:0046902	regulation of mitochondrial membrane permeability	1	-1.1835e-11	6	0	0
GO:0090559	regulation of membrane permeability	1	-1.1835e-11	6	0	0
GO:0150008	bulk synaptic vesicle endocytosis	1	-1.1835e-11	6	0	0
GO:2000104	negative regulation of DNA-dependent DNA replication	1	-1.1835e-11	6	0	0
GO:0046463	acylglycerol biosynthetic process	1	-1.1835e-11	6	0	0
GO:0043633	polyadenylation-dependent RNA catabolic process	1	-1.1835e-11	6	0	0
GO:0060047	heart contraction	1	-1.1835e-11	6	0	0
GO:0043252	sodium-independent organic anion transport	1	-1.1835e-11	6	0	0
GO:0090141	positive regulation of mitochondrial fission	1	-1.1835e-11	6	0	0
GO:0035001	dorsal trunk growth, open tracheal system	1	-1.1835e-11	6	0	0
GO:0002011	morphogenesis of an epithelial sheet	1	-1.1835e-11	6	0	0
GO:0007386	compartment pattern specification	1	-1.1835e-11	6	0	0
GO:0006568	tryptophan metabolic process	1	-1.1835e-11	6	0	0
GO:0071277	cellular response to calcium ion	1	-1.1835e-11	6	0	0
GO:0048172	regulation of short-term neuronal synaptic plasticity	1	-1.1835e-11	6	0	0
GO:0017182	peptidyl-diphthamide metabolic process	1	-1.1835e-11	6	0	0
GO:0046513	ceramide biosynthetic process	1	-1.1835e-11	6	0	0
GO:0015117	thiosulfate transmembrane transporter activity	1	-1.1835e-11	6	0	0
GO:1901861	regulation of muscle tissue development	1	-1.1835e-11	6	0	0
GO:1903421	regulation of synaptic vesicle recycling	1	-1.1835e-11	6	0	0
GO:0043266	regulation of potassium ion transport	1	-1.1835e-11	6	0	0
GO:0046683	response to organophosphorus	1	-1.1835e-11	6	0	0
GO:0046825	regulation of protein export from nucleus	1	-1.1835e-11	6	0	0
GO:0031112	positive regulation of microtubule polymerization or depolymerization	1	-1.1835e-11	6	0	0
GO:0004709	MAP kinase kinase kinase activity	1	-1.1835e-11	6	0	0
GO:0042178	xenobiotic catabolic process	1	-1.1835e-11	6	0	0
GO:0030007	cellular potassium ion homeostasis	1	-1.1835e-11	6	0	0
GO:0015140	malate transmembrane transporter activity	1	-1.1835e-11	6	0	0
GO:0045705	negative regulation of salivary gland boundary specification	1	-1.1835e-11	6	0	0
GO:0004935	adrenergic receptor activity	1	-1.1835e-11	6	0	0
GO:0070076	histone lysine demethylation	1	-1.1835e-11	6	0	0
GO:0031646	positive regulation of nervous system process	1	-1.1835e-11	6	0	0
GO:0043392	negative regulation of DNA binding	1	-1.1835e-11	6	0	0
GO:0006558	L-phenylalanine metabolic process	1	-1.1835e-11	6	0	0
GO:0006559	L-phenylalanine catabolic process	1	-1.1835e-11	6	0	0
GO:0018991	oviposition	1	-1.1835e-11	6	0	0
GO:1903862	positive regulation of oxidative phosphorylation	1	-1.1835e-11	6	0	0
GO:0065001	specification of axis polarity	1	-1.1835e-11	6	0	0
GO:0043090	amino acid import	1	-1.1835e-11	6	0	0
GO:0009407	toxin catabolic process	1	-1.1835e-11	6	0	0
GO:0031054	pre-miRNA processing	1	-1.1835e-11	6	0	0
GO:1901836	regulation of transcription of nucleolar large rRNA by RNA polymerase I	1	-1.1835e-11	6	0	0
GO:0009148	pyrimidine nucleoside triphosphate biosynthetic process	1	-1.1835e-11	6	0	0
GO:0033962	cytoplasmic mRNA processing body assembly	1	-1.1835e-11	6	0	0
GO:0051291	protein heterooligomerization	1	-1.1835e-11	6	0	0
GO:0043039	tRNA aminoacylation	1	-1.1835e-11	6	0	0
GO:0007135	meiosis II	1	-1.1835e-11	6	0	0
GO:0007458	progression of morphogenetic furrow involved in compound eye morphogenesis	1	-1.1835e-11	6	0	0
GO:0055078	sodium ion homeostasis	1	-1.1835e-11	6	0	0
GO:1903363	negative regulation of cellular protein catabolic process	1	-1.1835e-11	6	0	0
GO:0042065	glial cell growth	1	-1.1835e-11	6	0	0
GO:0018202	peptidyl-histidine modification	1	-1.1835e-11	6	0	0
GO:1905820	positive regulation of chromosome separation	1	-1.1835e-11	6	0	0
GO:0006000	fructose metabolic process	1	-1.1835e-11	6	0	0
GO:1901970	positive regulation of mitotic sister chromatid separation	1	-1.1835e-11	6	0	0
GO:0035542	regulation of SNARE complex assembly	1	-1.1835e-11	6	0	0
GO:0045613	regulation of plasmatocyte differentiation	1	-1.1835e-11	6	0	0
GO:0016486	peptide hormone processing	1	-1.1835e-11	6	0	0
GO:0097553	calcium ion transmembrane import into cytosol	1	-1.1835e-11	6	0	0
GO:0009261	ribonucleotide catabolic process	1	-1.1835e-11	6	0	0
GO:0048073	regulation of eye pigmentation	1	-1.1835e-11	6	0	0
GO:0043634	polyadenylation-dependent ncRNA catabolic process	1	-1.1835e-11	6	0	0
GO:0043507	positive regulation of JUN kinase activity	1	-1.1835e-11	6	0	0
GO:0070613	regulation of protein processing	1	-1.1835e-11	6	0	0
GO:0006620	posttranslational protein targeting to endoplasmic reticulum membrane	1	-1.1835e-11	6	0	0
GO:0007021	tubulin complex assembly	1	-1.1835e-11	6	0	0
GO:0060729	intestinal epithelial structure maintenance	1	-1.1835e-11	6	0	0
GO:0034427	nuclear-transcribed mRNA catabolic process, exonucleolytic, 3'-5'	1	-1.1835e-11	6	0	0
GO:2000677	regulation of transcription regulatory region DNA binding	1	-1.1835e-11	6	0	0
GO:0009437	carnitine metabolic process	1	-1.1835e-11	6	0	0
GO:0015131	oxaloacetate transmembrane transporter activity	1	-1.1835e-11	6	0	0
GO:0006195	purine nucleotide catabolic process	1	-1.1835e-11	6	0	0
GO:0006094	gluconeogenesis	1	-1.1835e-11	6	0	0
GO:0007503	fat body development	1	-1.1835e-11	6	0	0
GO:0006044	N-acetylglucosamine metabolic process	1	-1.1835e-11	6	0	0
GO:0071875	adrenergic receptor signaling pathway	1	-1.1835e-11	6	0	0
GO:1904747	positive regulation of apoptotic process involved in development	1	-1.1835e-11	6	0	0
GO:0034067	protein localization to Golgi apparatus	1	-1.1835e-11	6	0	0
GO:0046146	tetrahydrobiopterin metabolic process	1	-1.1835e-11	6	0	0
GO:0030042	actin filament depolymerization	1	-1.1835e-11	6	0	0
GO:0010603	regulation of cytoplasmic mRNA processing body assembly	1	-1.1835e-11	6	0	0
GO:0008608	attachment of spindle microtubules to kinetochore	1	-1.1835e-11	6	0	0
GO:0042813	Wnt-activated receptor activity	1	-1.1835e-11	6	0	0
GO:1905207	regulation of cardiocyte differentiation	1	-1.1835e-11	6	0	0
GO:0000995	RNA polymerase III general transcription initiation factor activity	1	-1.1835e-11	6	0	0
GO:0032496	response to lipopolysaccharide	1	-1.1835e-11	6	0	0
GO:0043407	negative regulation of MAP kinase activity	1	-1.1835e-11	6	0	0
GO:0032367	intracellular cholesterol transport	1	-1.1835e-11	6	0	0
GO:0035007	regulation of melanization defense response	1	-1.1835e-11	6	0	0
GO:0034284	response to monosaccharide	1	-1.1835e-11	6	0	0
GO:0051036	regulation of endosome size	1	-1.1835e-11	6	0	0
GO:0050974	detection of mechanical stimulus involved in sensory perception	1	-1.1835e-11	6	0	0
GO:0071329	cellular response to sucrose stimulus	1	-1.1835e-11	6	0	0
GO:0050850	positive regulation of calcium-mediated signaling	1	-1.1835e-11	6	0	0
GO:0030204	chondroitin sulfate metabolic process	1	-1.1835e-11	6	0	0
GO:0060612	adipose tissue development	1	-1.1835e-11	6	0	0
GO:0036376	sodium ion export across plasma membrane	1	-1.1835e-11	6	0	0
GO:0050995	negative regulation of lipid catabolic process	1	-1.1835e-11	6	0	0
GO:0006577	amino-acid betaine metabolic process	1	-1.1835e-11	6	0	0
GO:0030206	chondroitin sulfate biosynthetic process	1	-1.1835e-11	6	0	0
GO:0046460	neutral lipid biosynthetic process	1	-1.1835e-11	6	0	0
GO:0048076	regulation of compound eye pigmentation	1	-1.1835e-11	6	0	0
GO:0008324	cation transmembrane transporter activity	1	-1.1835e-11	6	0	0
GO:0036090	cleavage furrow ingression	1	-1.1835e-11	6	0	0
GO:0016202	regulation of striated muscle tissue development	1	-1.1835e-11	6	0	0
GO:0045614	negative regulation of plasmatocyte differentiation	1	-1.1835e-11	6	0	0
GO:0043620	regulation of DNA-templated transcription in response to stress	1	-1.1835e-11	6	0	0
GO:0006882	cellular zinc ion homeostasis	1	-1.1835e-11	6	0	0
GO:0009262	deoxyribonucleotide metabolic process	1	-1.1835e-11	6	0	0
GO:0015709	thiosulfate transport	1	-1.1835e-11	6	0	0
GO:0007438	oenocyte development	1	-1.1835e-11	6	0	0
GO:2000647	negative regulation of stem cell proliferation	1	-1.04911e-11	30	0	0
GO:0010160	formation of animal organ boundary	1	-1.04911e-11	30	0	0
GO:0006904	vesicle docking involved in exocytosis	1	-1.04911e-11	30	0	0
GO:0048675	axon extension	1	-1.04911e-11	30	0	0
GO:0051607	defense response to virus	1	-1.04911e-11	30	0	0
GO:0046434	organophosphate catabolic process	1	-1.04911e-11	30	0	0
GO:0045887	positive regulation of synaptic growth at neuromuscular junction	1	-1.04911e-11	30	0	0
GO:0007189	adenylate cyclase-activating G protein-coupled receptor signaling pathway	1	-1.04911e-11	30	0	0
GO:0098661	inorganic anion transmembrane transport	1	-1.04911e-11	30	0	0
GO:0031532	actin cytoskeleton reorganization	1	-1.04911e-11	30	0	0
GO:0048806	genitalia development	1	-1.04911e-11	30	0	0
GO:0006892	post-Golgi vesicle-mediated transport	1	-1.04911e-11	30	0	0
GO:0071396	cellular response to lipid	1	-1.04911e-11	30	0	0
GO:1904398	positive regulation of neuromuscular junction development	1	-1.04911e-11	30	0	0
GO:0015893	drug transport	1	-1.04911e-11	30	0	0
GO:0032506	cytokinetic process	1	-1.04911e-11	30	0	0
GO:0016246	RNA interference	1	-1.04911e-11	30	0	0
GO:0008407	chaeta morphogenesis	1	-1.04911e-11	30	0	0
GO:0048872	homeostasis of number of cells	1	-1.04911e-11	30	0	0
GO:0003341	cilium movement	1	-8.68368e-12	16	0	0
GO:0016059	deactivation of rhodopsin mediated signaling	1	-8.68368e-12	16	0	0
GO:0005984	disaccharide metabolic process	1	-8.68368e-12	16	0	0
GO:0046008	regulation of female receptivity, post-mating	1	-8.68368e-12	16	0	0
GO:0071774	response to fibroblast growth factor	1	-8.68368e-12	16	0	0
GO:1904799	regulation of neuron remodeling	1	-8.68368e-12	16	0	0
GO:0050805	negative regulation of synaptic transmission	1	-8.68368e-12	16	0	0
GO:0061983	meiosis II cell cycle process	1	-8.68368e-12	16	0	0
GO:0044344	cellular response to fibroblast growth factor stimulus	1	-8.68368e-12	16	0	0
GO:0030516	regulation of axon extension	1	-8.68368e-12	16	0	0
GO:0071390	cellular response to ecdysone	1	-8.68368e-12	16	0	0
GO:0006308	DNA catabolic process	1	-8.68368e-12	16	0	0
GO:0042331	phototaxis	1	-8.68368e-12	16	0	0
GO:0071711	basement membrane organization	1	-8.68368e-12	16	0	0
GO:0033301	cell cycle comprising mitosis without cytokinesis	1	-8.68368e-12	16	0	0
GO:0098659	inorganic cation import across plasma membrane	1	-8.68368e-12	16	0	0
GO:1901655	cellular response to ketone	1	-8.68368e-12	16	0	0
GO:0048803	imaginal disc-derived male genitalia morphogenesis	1	-8.68368e-12	16	0	0
GO:0060857	establishment of glial blood-brain barrier	1	-8.68368e-12	16	0	0
GO:0003383	apical constriction	1	-8.68368e-12	16	0	0
GO:0060259	regulation of feeding behavior	1	-8.68368e-12	16	0	0
GO:0042246	tissue regeneration	1	-8.68368e-12	16	0	0
GO:0006911	phagocytosis, engulfment	1	-8.68368e-12	16	0	0
GO:0015740	C4-dicarboxylate transport	1	-8.68368e-12	16	0	0
GO:0006721	terpenoid metabolic process	1	-8.68368e-12	16	0	0
GO:0007601	visual perception	1	-8.68368e-12	16	0	0
GO:0045815	positive regulation of gene expression, epigenetic	1	-8.68368e-12	16	0	0
GO:0008543	fibroblast growth factor receptor signaling pathway	1	-8.68368e-12	16	0	0
GO:0034333	adherens junction assembly	1	-8.68368e-12	16	0	0
GO:0097352	autophagosome maturation	1	-8.68368e-12	16	0	0
GO:0036315	cellular response to sterol	1	-8.68368e-12	16	0	0
GO:0043903	regulation of symbiosis, encompassing mutualism through parasitism	1	-8.68368e-12	16	0	0
GO:0048489	synaptic vesicle transport	1	-8.68368e-12	16	0	0
GO:0009453	energy taxis	1	-8.68368e-12	16	0	0
GO:1902475	L-alpha-amino acid transmembrane transport	1	-8.68368e-12	16	0	0
GO:0099587	inorganic ion import across plasma membrane	1	-8.68368e-12	16	0	0
GO:0014019	neuroblast development	1	-8.68368e-12	16	0	0
GO:0043280	positive regulation of cysteine-type endopeptidase activity involved in apoptotic process	1	-8.68368e-12	16	0	0
GO:0061387	regulation of extent of cell growth	1	-8.68368e-12	16	0	0
GO:0009855	determination of bilateral symmetry	1	-8.68368e-12	16	0	0
GO:0010454	negative regulation of cell fate commitment	1	-8.68368e-12	16	0	0
GO:0014041	regulation of neuron maturation	1	-8.68368e-12	16	0	0
GO:0009799	specification of symmetry	1	-8.68368e-12	16	0	0
GO:0007475	apposition of dorsal and ventral imaginal disc-derived wing surfaces	1	-8.68368e-12	16	0	0
GO:0072599	establishment of protein localization to endoplasmic reticulum	1	-8.28097e-12	19	0	0
GO:0018993	somatic sex determination	1	-8.28097e-12	19	0	0
GO:0007413	axonal fasciculation	1	-8.28097e-12	19	0	0
GO:0031109	microtubule polymerization or depolymerization	1	-8.28097e-12	19	0	0
GO:1903707	negative regulation of hemopoiesis	1	-8.28097e-12	19	0	0
GO:0006006	glucose metabolic process	1	-8.28097e-12	19	0	0
GO:0046622	positive regulation of organ growth	1	-8.28097e-12	19	0	0
GO:0061572	actin filament bundle organization	1	-8.28097e-12	19	0	0
GO:0007062	sister chromatid cohesion	1	-8.28097e-12	19	0	0
GO:0007603	phototransduction, visible light	1	-8.28097e-12	19	0	0
GO:0000132	establishment of mitotic spindle orientation	1	-8.28097e-12	19	0	0
GO:0002793	positive regulation of peptide secretion	1	-8.28097e-12	19	0	0
GO:0045785	positive regulation of cell adhesion	1	-8.28097e-12	19	0	0
GO:1900077	negative regulation of cellular response to insulin stimulus	1	-8.28097e-12	19	0	0
GO:0018990	ecdysis, chitin-based cuticle	1	-8.28097e-12	19	0	0
GO:1903829	positive regulation of cellular protein localization	1	-8.28097e-12	19	0	0
GO:0046627	negative regulation of insulin receptor signaling pathway	1	-8.28097e-12	19	0	0
GO:1902667	regulation of axon guidance	1	-8.28097e-12	19	0	0
GO:0009072	aromatic amino acid family metabolic process	1	-8.28097e-12	19	0	0
GO:0034285	response to disaccharide	1	-8.28097e-12	19	0	0
GO:0044837	actomyosin contractile ring organization	1	-8.28097e-12	19	0	0
GO:1905268	negative regulation of chromatin organization	1	-8.28097e-12	19	0	0
GO:0035099	hemocyte migration	1	-8.28097e-12	19	0	0
GO:0035277	spiracle morphogenesis, open tracheal system	1	-8.28097e-12	19	0	0
GO:1902652	secondary alcohol metabolic process	1	-8.28097e-12	19	0	0
GO:0048259	regulation of receptor-mediated endocytosis	1	-8.28097e-12	19	0	0
GO:0010499	proteasomal ubiquitin-independent protein catabolic process	1	-8.28097e-12	19	0	0
GO:0045292	mRNA cis splicing, via spliceosome	1	-8.28097e-12	19	0	0
GO:0048138	germ-line cyst encapsulation	1	-8.28097e-12	19	0	0
GO:0042753	positive regulation of circadian rhythm	1	-8.28097e-12	19	0	0
GO:0051453	regulation of intracellular pH	1	-8.28097e-12	19	0	0
GO:0008527	taste receptor activity	1	-8.28097e-12	19	0	0
GO:0098732	macromolecule deacylation	1	-8.28097e-12	19	0	0
GO:0009649	entrainment of circadian clock	1	-8.28097e-12	19	0	0
GO:0010821	regulation of mitochondrion organization	1	-8.28097e-12	19	0	0
GO:0030150	protein import into mitochondrial matrix	1	-8.28097e-12	19	0	0
GO:0043406	positive regulation of MAP kinase activity	1	-8.28097e-12	19	0	0
GO:0060810	intracellular mRNA localization involved in pattern specification process	1	-8.2027e-12	44	0	0
GO:0016571	histone methylation	1	-8.2027e-12	44	0	0
GO:1902905	positive regulation of supramolecular fiber organization	1	-8.2027e-12	44	0	0
GO:0097090	presynaptic membrane organization	1	-7.92092e-12	11	0	0
GO:0007584	response to nutrient	1	-7.92092e-12	11	0	0
GO:2001234	negative regulation of apoptotic signaling pathway	1	-7.92092e-12	11	0	0
GO:0007562	eclosion	1	-7.92092e-12	11	0	0
GO:0006937	regulation of muscle contraction	1	-7.92092e-12	11	0	0
GO:0016063	rhodopsin biosynthetic process	1	-7.92092e-12	11	0	0
GO:0002813	regulation of biosynthetic process of antibacterial peptides active against Gram-negative bacteria	1	-7.92092e-12	11	0	0
GO:0045751	negative regulation of Toll signaling pathway	1	-7.92092e-12	11	0	0
GO:0007414	axonal defasciculation	1	-7.92092e-12	11	0	0
GO:0061041	regulation of wound healing	1	-7.92092e-12	11	0	0
GO:0046174	polyol catabolic process	1	-7.92092e-12	11	0	0
GO:0008057	eye pigment granule organization	1	-7.92092e-12	11	0	0
GO:0034625	fatty acid elongation, monounsaturated fatty acid	1	-7.92092e-12	11	0	0
GO:0048311	mitochondrion distribution	1	-7.92092e-12	11	0	0
GO:0030708	germarium-derived female germ-line cyst encapsulation	1	-7.92092e-12	11	0	0
GO:0035435	phosphate ion transmembrane transport	1	-7.92092e-12	11	0	0
GO:0050916	sensory perception of sweet taste	1	-7.92092e-12	11	0	0
GO:0004407	histone deacetylase activity	1	-7.92092e-12	11	0	0
GO:0007272	ensheathment of neurons	1	-7.92092e-12	11	0	0
GO:0042478	regulation of eye photoreceptor cell development	1	-7.92092e-12	11	0	0
GO:0007282	cystoblast division	1	-7.92092e-12	11	0	0
GO:0048753	pigment granule organization	1	-7.92092e-12	11	0	0
GO:0019367	fatty acid elongation, saturated fatty acid	1	-7.92092e-12	11	0	0
GO:0034198	cellular response to amino acid starvation	1	-7.92092e-12	11	0	0
GO:0006779	porphyrin-containing compound biosynthetic process	1	-7.92092e-12	11	0	0
GO:0043666	regulation of phosphoprotein phosphatase activity	1	-7.92092e-12	11	0	0
GO:0045450	bicoid mRNA localization	1	-7.92092e-12	11	0	0
GO:0042632	cholesterol homeostasis	1	-7.92092e-12	11	0	0
GO:0001056	RNA polymerase III activity	1	-7.92092e-12	11	0	0
GO:0032272	negative regulation of protein polymerization	1	-7.92092e-12	11	0	0
GO:0051304	chromosome separation	1	-7.92092e-12	11	0	0
GO:0045434	negative regulation of female receptivity, post-mating	1	-7.92092e-12	11	0	0
GO:0002221	pattern recognition receptor signaling pathway	1	-7.92092e-12	11	0	0
GO:2000179	positive regulation of neural precursor cell proliferation	1	-7.92092e-12	11	0	0
GO:0001523	retinoid metabolic process	1	-7.92092e-12	11	0	0
GO:0034626	fatty acid elongation, polyunsaturated fatty acid	1	-7.92092e-12	11	0	0
GO:0032231	regulation of actin filament bundle assembly	1	-7.92092e-12	11	0	0
GO:0006783	heme biosynthetic process	1	-7.92092e-12	11	0	0
GO:0048139	female germ-line cyst encapsulation	1	-7.92092e-12	11	0	0
GO:2001023	regulation of response to drug	1	-7.92092e-12	11	0	0
GO:0090257	regulation of muscle system process	1	-7.92092e-12	11	0	0
GO:0019368	fatty acid elongation, unsaturated fatty acid	1	-7.92092e-12	11	0	0
GO:0071027	nuclear RNA surveillance	1	-7.92092e-12	11	0	0
GO:0008090	retrograde axonal transport	1	-7.92092e-12	11	0	0
GO:0007539	primary sex determination, soma	1	-7.92092e-12	11	0	0
GO:0006515	protein quality control for misfolded or incompletely synthesized proteins	1	-7.92092e-12	11	0	0
GO:0061058	regulation of peptidoglycan recognition protein signaling pathway	1	-7.92092e-12	11	0	0
GO:0010025	wax biosynthetic process	1	-7.92092e-12	11	0	0
GO:0009312	oligosaccharide biosynthetic process	1	-7.92092e-12	11	0	0
GO:0033014	tetrapyrrole biosynthetic process	1	-7.92092e-12	11	0	0
GO:0061327	anterior Malpighian tubule development	1	-7.92092e-12	11	0	0
GO:0002121	inter-male aggressive behavior	1	-7.92092e-12	11	0	0
GO:0007621	negative regulation of female receptivity	1	-7.92092e-12	11	0	0
GO:0016545	male courtship behavior, veined wing vibration	1	-7.92092e-12	11	0	0
GO:0016101	diterpenoid metabolic process	1	-7.92092e-12	11	0	0
GO:0034389	lipid droplet organization	1	-7.92092e-12	11	0	0
GO:0070286	axonemal dynein complex assembly	1	-7.92092e-12	11	0	0
GO:0035725	sodium ion transmembrane transport	1	-7.92092e-12	11	0	0
GO:0045433	male courtship behavior, veined wing generated song production	1	-7.92092e-12	11	0	0
GO:1903312	negative regulation of mRNA metabolic process	1	-7.92092e-12	11	0	0
GO:0035289	posterior head segmentation	1	-7.92092e-12	11	0	0
GO:0010166	wax metabolic process	1	-7.92092e-12	11	0	0
GO:0051865	protein autoubiquitination	1	-7.92092e-12	11	0	0
GO:0031445	regulation of heterochromatin assembly	1	-7.92092e-12	11	0	0
GO:0006414	translational elongation	1	-7.92092e-12	11	0	0
GO:0002758	innate immune response-activating signal transduction	1	-7.92092e-12	11	0	0
GO:2000765	regulation of cytoplasmic translation	1	-7.92092e-12	11	0	0
GO:0031062	positive regulation of histone methylation	1	-7.92092e-12	11	0	0
GO:0009648	photoperiodism	1	-7.92092e-12	11	0	0
GO:0042074	cell migration involved in gastrulation	1	-7.92092e-12	11	0	0
GO:0030422	production of siRNA involved in RNA interference	1	-7.92092e-12	11	0	0
GO:0030513	positive regulation of BMP signaling pathway	1	-7.92092e-12	11	0	0
GO:0009166	nucleotide catabolic process	1	-7.92092e-12	11	0	0
GO:0002757	immune response-activating signal transduction	1	-7.92092e-12	11	0	0
GO:0002082	regulation of oxidative phosphorylation	1	-7.92092e-12	11	0	0
GO:1990748	cellular detoxification	1	-7.92092e-12	11	0	0
GO:1904748	regulation of apoptotic process involved in development	1	-7.92092e-12	11	0	0
GO:0006513	protein monoubiquitination	1	-7.92092e-12	11	0	0
[truncated: 5,408 more rows]
[truncated: 1 more columns]

## Sheet: 9c
9c. Background genelist to utilized to determine gene-ontology enrichment analysis from heads of flies reared in 12LD vs DD 9Wijnen et al., 2006 [GSE3842]).
Gene_ID
128up
14-3-3zeta
140up
18w
26-29-p
2mit
4E-T
5-HT1A
5-HT1B
5-HT2A
5-HT2B
5PtaseI
7B2
a
a10
A16
A2bp1
a5
a6
Aac11
AANATL2
Aatf
Aats-ala
Aats-ala-m
Aats-arg
Aats-asn
Aats-asp
Aats-asp
Aats-gln
Aats-glupro
Aats-gly
Aats-his
Aats-ile
Aats-lys
Aats-met-m
Aats-phe-m
Aats-pro
Aats-ser
Aats-thr
Aats-trp
Aats-tyr
Aats-tyr-m
Aats-val
aay
ABCB7
abd-A
Abi
Abl
abo
Abp1
Ac13E
Ac3
Ac76E
Ac78C
ACC
AcCoAS
Ace
Acer
Acf
achi
achi
acj6
Ack
Acn
Acon
Acox57D-d
Acox57D-p
Acp1
Acp62F
Acp65Aa
Acp95EF
Acsl
Act42A
Act57B
Act5C
Act79B
Act87E
Act88F
Actbeta
Actn
Actn3
ACXD
Acyp
Ada
Ada2a
Ada2b
Ada3
Adam
AdamTS-A
Adar
Adck
ADD1
ade2
ade3
ade5
AdenoK
Adf1
Adgf-A
Adgf-B
Adgf-C
Adgf-D
Adgf-E
Adh
Adi1
AdipoR
Adk1
Adk2
Adk3
AdoR
adp
AdSL
AdSS
Ady43A
Aef1
Afti
Ag5r
Ag5r2
AGBE
ago
AGO1
AGO2
Ahcy13
Ahcy89E
Ak6
Akap200
Akh
akirin
Akt1
al
Alas
alc
Ald
Aldh
Aldh-III
Alg10
alien
ALiX
Alp1
Alp2
Alp4
alph
alpha-Cat
alpha-catenin-related
alpha-Est1
alpha-Est10
alpha-Est2
alpha-Est3
alpha-Est4
alpha-Est5
alpha-Est6
alpha-Est7
alpha-Est8
alpha-Est9
alpha-Man-Ib
alpha-Man-Ic
alpha-Man-IIa
alpha-Man-IIb
alpha-PheRS
alpha4GT1
alpha4GT2
alphaCOP
alphaSnap
alphaTry
alphaTub67C
alphaTub84B
alphaTub84D
alphaTub85E
Alr
alrm
Als2
alt
aly
Ama
amd
Amnionless
amon
amos
AMPdeam
Amph
AMPKalpha
Amt
amx
Amy-d
Amyrel
ana
ana1
ana2
ana3
Ance
Ance-3
Ance-4
Ance-5
Andorra
angel
Ank
Ank2
Ankle2
Anp
Ant2
antdh
antr
AnxB10
AnxB11
AnxB9
aop
Aos1
AOX1
AOX2
AOX3
AOX4
ap
AP-1-2beta
AP-1gamma
AP-1mu
AP-1sigma
AP-2alpha
AP-2mu
AP-2sigma
Apc
APC10
Apc2
APC4
ApepP
aph-1
aPKC
Aplip1
Apoltp
app
APP-BP1
Appl
Aprt
Aps
apt
AQP
aqrs
ara
aralar1
Arc1
Arc2
Arc42
Arf102F
Arf51F
Arf79F
ArfGAP1
[truncated: 9,762 more rows]
