# Supplementary material for: Dietary restriction and the transcription factor clock delay eye aging to extend lifespan in Drosophila Melanogaster
Source: Nat Commun. 2022 Jun 7;13:3156. doi: 10.1038/s41467-022-30975-4 (PMC9174495; doi:10.1038/s41467-022-30975-4)
Supplement: Supplementary file 13 — Supplementary Data 10 [file 41467_2022_30975_MOESM13_ESM.xlsx]

## Sheet: 10a. nCLK-DN1
10a. Survival analyses of nCLK-𝚫1 flies.
Genotype:	Elav-GS-GAL4>UAS-CLK-𝚫1
		Median Lifespan in days (total # of flies)
	Repeat #	AL + vehicle	AL + RU486 (200µM)	DR + vehicle	DR + RU486 (200µM)
	1	29 (184)	22 (186)	68 (150)	39 (178)
	2	31 (193)	26 (197)	56 (186)	38 (195)
	3	36 (198)	24 (187)	68 (190)	44 (192)
		Median Lifespan in days (total # of flies)
		AL + vehicle	AL + RU486 (200µM)	DR + vehicle	DR + RU486 (200µM)
	N=3	32 (575)	24 (570)	64 (526)	40 (565)
		AL- vs DR-		AL+ vs DR+
	Log-rank (Mantel-cox) test , Chi-square and p-value	996.1, p=1.0e-15		483.7, p=1.0e-15
	Hazard Ratio (logrank) ratio and 95% confidence interval	0.22, 0.19 to 0.26		0.33, 0.29 to 0.37
		AL- vs AL+		DR- vs DR+
	Log-rank (Mantel-cox) test , Chi-square and p-value	103.0, p=1.0e-15		827.2, p=1.0e-15
	Hazard Ratio (logrank) ratio and 95% confidence interval	1.73, 1.54 to 1.95		4.00 , 3.46 to 4.62

## Sheet: 10b. nCLK-DN2
10b. Survival analyses of nCLK-𝚫2 flies.
Genotype:	Elav-GS-GAL4>UAS-CLK-𝚫2
		Median Lifespan in days (total # of flies)
	Repeat #	AL + vehicle	AL + RU486 (200µM)	DR + vehicle	DR + RU486 (200µM)
	1	52 (150)	30 (143)	81 (154)	34 (146)
	2	38 (173)	32 (169)	80 (168)	30 (167)
	3	39 (182)	33 (185)	80 (192)	27 (195)
		Median Lifespan in days (total # of flies)
		AL + vehicle	AL + RU486 (200µM)	DR + vehicle	DR + RU486 (200µM)
	N=3	44 (505)	31 (497)	80 (504)	30 (508)
		AL- vs DR-		AL+ vs DR+
	Log-rank (Mantel-cox) test , Chi-square and p-value	951.9, p=1.0e-15		14.3, p=1.0e-15
	Hazard Ratio (logrank) ratio and 95% confidence interval	0.22, 0.19 to 0.26		1.25, 1.1 to 1.41
		AL- vs AL+		DR- vs DR+
	Log-rank (Mantel-cox) test , Chi-square and p-value	210.3, p=1.0e-15		1123, p=1.0e-15
	Hazard Ratio (logrank) ratio and 95% confidence interval	2.25, 1.97 to 2.58		4.98, 4.22 to 5.87

## Sheet: 10c. w1118
10c. Survival analyses of w1118 flies reared in 12:12 light-dark and constant darkness (DD).
Genotype:	w1118
		Median Lifespan in days (total # of flies)
	Repeat #	AL LD	AL DD	DR LD	DR DD
	1	26 (185)	32 (128)	44 (191)	44 (115)
	2	26 (192)	26 (135)	46 (197)	40 (166)
	3	24 (183)	26 (197)	42 (196)	44 (181)
		Median Lifespan in days (total # of flies)
		AL LD	AL DD	DR LD	DR DD
	N=3	26 (560)	27 (460)	42 (584)	42 (462)
		AL vs DR (LD)		AL vs DR (DD)
	Log-rank (Mantel-cox) test , Chi-square and p-value	610.5, p=1.0e-15		257.7, p=1.0e-15
	Hazard Ratio (logrank) ratio and 95% confidence interval	0.31, 0.27 to 0.15		0.40, 0.344 to 0.46
		AL: LD vs DD		DR: LD vs DD
	Log-rank (Mantel-cox) test , Chi-square and p-value	37.53, p=9.0e-10		1.36, p=0.24
	Hazard Ratio (logrank) ratio and 95% confidence interval	0.71, 0.63 to 0.81		1.07, 0.95 to 1.21

## Sheet: 10d. TrpP365
10d. Survival analyses of w1118;TRP^P365 flies reared in 12:12 light-dark and constant darkness (DD).
Genotype:	w1118;TRPP365
		Median Lifespan in days (total # of flies)
	Repeat #	AL LD	AL DD	DR LD	DR DD
	1	30 (111)	32 (149)	50 (185)	54 (172)
	2	36 (179)	34 (152)	52 (188)	48 (185)
		Median Lifespan in days (total # of flies)
		AL LD	AL DD	DR LD	DR DD
	N=2	34 (290)	32 (301)	52 (373)	50 (357)
		AL vs DR (LD)		AL vs DR (DD)
	Log-rank (Mantel-cox) test , Chi-square and p-value	167.7, p=1.0e-15		355.6, p=1.0e-15
	Hazard Ratio (logrank) ratio and 95% confidence interval	0.41, 0.34 to 0.49		0.29, 0.24 to 0.35
		AL: LD vs DD		DR: LD vs DD
	Log-rank (Mantel-cox) test , Chi-square and p-value	23.92, p=1.0e-6		0.49, p=0.483
	Hazard Ratio (logrank) ratio and 95% confidence interval	1.44, 1.23 to 1.70		1.04, 0.91 to 1.21

## Sheet: 10e. NinaE17
10e. Survival analyses of w1118;ninaE17 flies reared in 12:12 light-dark.
Genotype:	w1118;ninaE17
		Median Lifespan in days (total # of flies)
	Repeat #	AL		DR
	1	32 (178)		42 (186)
	2	28 (172)		42 (187)
	3	32 (164)		40 (138)
		Median Lifespan in days (total # of flies)
		AL ninaE17		DR ninaE17
	N=3	30 (514)		42 (511)
		AL vs DR
	Log-rank (Mantel-cox) test , Chi-square and p-value	238.7, p=1.0e-15
	Hazard Ratio (logrank) ratio and 95% confidence interval	0.44, 0.38 to 0.50
		AL ninaE17 vs w1118		DR ninaE17 vs w1118
	Log-rank (Mantel-cox) test , Chi-square and p-value	105.0, p=1.0e-15		0.035, ns
	Hazard Ratio (logrank) ratio and 95% confidence interval	0.57, 0.51 to 0.66		1.011, 0.89 to 1.15

## Sheet: 10f. Rh3 null
10f. Survival analyses of w1118;rh3^2 flies reared in 12:12 light-dark.
Genotype:	w1118;rh32
		Median Lifespan in days (total # of flies)
	Repeat #	AL		DR
	1	46 (179)		56 (215)
	2	38 (181)		48 (187)
	3	32 (183)		32 (195)
		Median Lifespan in days (total # of flies)
		AL Rh3		DR Rh3
	N=3	38 (543)		42 (597)
		AL vs DR
	Log-rank (Mantel-cox) test , Chi-square and p-value	107.8, p=1.0e-15
	Hazard Ratio (logrank) ratio and 95% confidence interval	0.58, 0.51 to 0.66
		AL Rh3 vs w1118		DR Rh3 vs w1118
	Log-rank (Mantel-cox) test , Chi-square and p-value	415.4, p=1.0e-15		12.64, p=0.0004
	Hazard Ratio (logrank) ratio and 95% confidence interval	0.36, 0.32 to 0.41		0.83, 0.74 to 0.93

## Sheet: 10g. Rh4 null
10g. Survival analyses of w1118;rh4^1 flies reared in 12:12 light-dark.
Genotype:	rh41, w1118
		Median Lifespan in days (total # of flies)
	Repeat #	AL		DR
	1	27 (190)		64 (212)
	2	28 (174)		56 (188)
	3	26 (186)		56 (193)
		Median Lifespan in days (total # of flies)
		AL LD Rh4		DR LD Rh4
	N=3	26 (550)		60 (584)
		AL vs DR
	Log-rank (Mantel-cox) test , Chi-square and p-value	926.8, p=1.0e-15
	Hazard Ratio (logrank) ratio and 95% confidence interval	0.24, 0.21 to 0.28
		AL Rh4 vs w1118		DR Rh4 vs w1118
	Log-rank (Mantel-cox) test , Chi-square and p-value	25.17, p=5.25e-7		231.4, p=1.0e-15
	Hazard Ratio (logrank) ratio and 95% confidence interval	0.77, 0.68 to 0.86		0.45, 0.40 to 0.51

## Sheet: 10h. Rh6 null
10h. Survival analyses of w1118;rh6^G flies reared in 12:12 light-dark.
Genotype:	w1118;rh6G
		Median Lifespan in days (total # of flies)
	Repeat #	AL		DR
	1	45 (184)		58 (187)
	2	38 (184)		48 (199)
	3	34 (165)		50 (177)
		Median Lifespan in days (total # of flies)
		AL Rh6		DR Rh6
	N=3	38 (533)		50 (563)
		AL vs DR (LD)
	Log-rank (Mantel-cox) test , Chi-square and p-value	86.1, p=1.0e-15
	Hazard Ratio (logrank) ratio and 95% confidence interval	0.59, 0.53 to 0.68
		AL Rh6 vs w1118		DR Rh6 vs w1118
	Log-rank (Mantel-cox) test , Chi-square and p-value	383.7, p=1.0e-15		47.02, p=1.0e-15
	Hazard Ratio (logrank) ratio and 95% confidence interval	0.38, 0.33 to 0.43		0.69, 0.62 to 0.77

## Sheet: 10i. Gq1
10i. Survival analyses of w1118;Gqa1 flies reared in 12:12 light-dark.
Genotype:	w1118;Gqa1
		Median Lifespan in days (total # of flies)
	Repeat #	AL		DR
	1	32 (182)		42 (138)
	2	36 (62)		50 (127)
	3	36 (159)		68 (135)
		Median Lifespan in days (total # of flies)
		AL Gq1		DR LD Gq1
	N=3	32 (403)		51 (400)
		AL vs DR (LD)
	Log-rank (Mantel-cox) test , Chi-square and p-value	335.5, p=1.0e-15
	Hazard Ratio (logrank) ratio and 95% confidence interval	0.34, 0.29 to 0.40
		AL LD: Gq1 vs w1118		DR LD: Gq1 to w1118
	Log-rank (Mantel-cox) test , Chi-square and p-value	200.6, p=1.0e-15		54.25, p=1.7e-13
	Hazard Ratio (logrank) ratio and 95% confidence interval	0.46, 0.40 to 0.52		0.65, 0.57 to 0.74

## Sheet: 10j. GMR-RNAi cnt
10j. Survival analyses of eye-specific RNAi control flies.
Genotype	GMR-GAL4>UAS-mCherry-RNAi (BDSC RNAi control)
		Median Lifespan in days (total # of flies)
	Repeat #	AL		DR
	1	48 (137)		58 (118)
	2	43 (175)		67 (175)
	3	48 (181)		68 (197)
		Median Lifespan in days (total # of flies)
		AL		DR
	N=3	46 (493)		66 (490)
		AL vs DR
	Log-rank (Mantel-cox) test , Chi-square and p-value	315.5, p=1.0e-15
	Hazard Ratio (logrank) ratio and 95% confidence interval	0.38, 0.33 to 0.44

[truncated: 15 more sheets: 10k. GMR-retinin-RNAi, 10l. GMR-sun-RNAi, 10m. GMR-GBeta76c-RNAi, 10n. GMR-ATPa-RNAi, 10o. GMR-nrv2-RNAi, 10p. GMR-Nrv3-RNAi, 10q. GMR-Arr1-RNAi, 10r. GMR-VDRC-RNAi cnt, 10s. Trpl-CsChrimson, 10t. CantonS, 10u. CantonS_Retinal, 10v. prCLK-DN1, 10w. Spa-ATPalpha, 10x. Spa-RNAi_cnt, Sheet1]
