# Supplementary material for: Dietary restriction and the transcription factor clock delay eye aging to extend lifespan in Drosophila Melanogaster
Source: Nat Commun. 2022 Jun 7;13:3156. doi: 10.1038/s41467-022-30975-4 (PMC9174495; doi:10.1038/s41467-022-30975-4)
Supplement: Supplementary file 14 — Supplementary Data 11 [file 41467_2022_30975_MOESM14_ESM.xlsx]

## Sheet: 11a
11a. Photoreceptor enriched genes (top 1000), from Charlton-Perkins et al., 2017 (GSE93782).
SYMBOL	FBgn
ninaE	FBgn0002940
Arr1	FBgn0000120
Ggamma30A	FBgn0267252
norpA	FBgn0262738
Hsromega	FBgn0001234
Arr2	FBgn0000121
ninaC	FBgn0002938
Ank2	FBgn0261788
chp	FBgn0267435
mbl	FBgn0265487
CR42862	FBgn0262109
Cam	FBgn0000253
trpl	FBgn0005614
cpx	FBgn0041605
unc-13	FBgn0025726
rtp	FBgn0087005
Galphaq	FBgn0004435
nSyb	FBgn0013342
Pdh	FBgn0011693
Pdp1	FBgn0016694
tim	FBgn0014396
inaF-B	FBgn0259918
inaF-D	FBgn0260812
trp	FBgn0003861
rdgA	FBgn0261549
CG9813	FBgn0038143
CG9821	FBgn0037636
CG43340	FBgn0263077
roX1	FBgn0019661
Fas1	FBgn0262742
qvr	FBgn0260499
MRE16	FBgn0267910
CG30497	FBgn0050497
shot	FBgn0013733
Arc1	FBgn0033926
14-3-3zeta	FBgn0004907
Doa	FBgn0265998
nrm	FBgn0262509
nrv3	FBgn0032946
gol	FBgn0004919
Mob2	FBgn0259481
Gbeta76C	FBgn0004623
Rbp9	FBgn0010263
mub	FBgn0262737
Eaat2	FBgn0026438
fabp	FBgn0037913
Rh6	FBgn0019940
PRL-1	FBgn0024734
RhoGDI	FBgn0036921
inaC	FBgn0004784
Rh5	FBgn0014019
lqf	FBgn0028582
futsch	FBgn0259108
Pif1A	FBgn0261015
Syt1	FBgn0004242
Atpalpha	FBgn0002921
DopEcR	FBgn0035538
CadN	FBgn0015609
Ggamma1	FBgn0004921
Ef1alpha100E	FBgn0000557
Slob	FBgn0264087
Rim	FBgn0053547
eys	FBgn0031414
rdgC	FBgn0265959
CG42492	FBgn0259994
Prosap	FBgn0040752
dlg1	FBgn0001624
ps	FBgn0261552
CdsA	FBgn0010350
sea	FBgn0037912
retinin	FBgn0040074
Cadps	FBgn0053653
msi	FBgn0011666
Lk6	FBgn0017581
Tsp97E	FBgn0039465
CG5273	FBgn0040382
Cpn	FBgn0261714
gish	FBgn0250823
dpy	FBgn0053196
sff	FBgn0036544
Nplp3	FBgn0042201
cac	FBgn0263111
Ca-alpha1D	FBgn0001991
Asator	FBgn0039908
Appl	FBgn0000108
kis	FBgn0266557
spen	FBgn0016977
CG7220	FBgn0033544
vri	FBgn0016076
onecut	FBgn0028996
Dyrk2	FBgn0016930
PIP82	FBgn0024943
Rh4	FBgn0003250
slo	FBgn0003429
Cow	FBgn0039054
crc	FBgn0000370
Xport-B	FBgn0260234
Xport-A	FBgn0038749
CG10077	FBgn0035720
chinmo	FBgn0086758
Adhr	FBgn0000056
rut	FBgn0003301
Msp300	FBgn0261836
Pkn	FBgn0020621
Adh	FBgn0000055
Sap47	FBgn0013334
ctp	FBgn0011760
unc-104	FBgn0267002
crb	FBgn0259685
psq	FBgn0263102
Mppe	FBgn0259985
PMCA	FBgn0259214
Tctp	FBgn0037874
CG43675	FBgn0263750
pan	FBgn0085432
Teh2	FBgn0035505
pyd	FBgn0262614
Calx	FBgn0013995
inaD	FBgn0001263
SK	FBgn0029761
CG42795	FBgn0261928
Glut4EF	FBgn0267336
flw	FBgn0000711
Cnx99A	FBgn0015622
CG1561	FBgn0030317
Sh	FBgn0003380
Nmda1	FBgn0013305
elav	FBgn0260400
Csp	FBgn0004179
Syn	FBgn0004575
CG13928	FBgn0035246
sgg	FBgn0003371
rg	FBgn0266098
Adar	FBgn0026086
CaMKI	FBgn0016126
CG14591	FBgn0033054
CG11155	FBgn0039927
PsGEF	FBgn0264598
shi	FBgn0003392
par-6	FBgn0026192
His4r	FBgn0013981
t	FBgn0086367
CG6870	FBgn0032652
para	FBgn0264255
CG40485	FBgn0069973
par-1	FBgn0260934
Synd	FBgn0053094
Rh3	FBgn0003249
dysc	FBgn0264006
Ekar	FBgn0039916
Lar	FBgn0000464
Hsp70Ab	FBgn0013276
boss	FBgn0000206
yps	FBgn0022959
scrib	FBgn0263289
CG31038	FBgn0051038
CanB	FBgn0010014
CG17739	FBgn0033710
Mpcp	FBgn0026409
CG6767	FBgn0036030
Eip93F	FBgn0264490
kst	FBgn0004167
Pde1c	FBgn0264815
Tsp42Ej	FBgn0033132
Syngr	FBgn0033876
mtd	FBgn0013576
Pdk1	FBgn0020386
Bacc	FBgn0031453
NfI	FBgn0042696
stnA	FBgn0016976
stnB	FBgn0016975
CG8974	FBgn0030693
Moe	FBgn0011661
Lasp	FBgn0063485
Efa6	FBgn0051158
Slik	FBgn0035001
inaF-C	FBgn0085350
CG6424	FBgn0028494
Hk	FBgn0263220
Crg-1	FBgn0021738
Thd1	FBgn0026869
CG3800	FBgn0034802
TMS1	FBgn0028399
btsz	FBgn0266756
Vha16-1	FBgn0262736
vsg	FBgn0045823
corto	FBgn0010313
cno	FBgn0259212
CG32850	FBgn0052850
EndoA	FBgn0038659
Pif1B	FBgn0046874
Cpr49Ae	FBgn0033728
Usp8	FBgn0038862
CG45050	FBgn0266410
Rab3-GEF	FBgn0030613
puc	FBgn0243512
ClC-a	FBgn0051116
isoQC	FBgn0036999
CG6656	FBgn0038912
sif	FBgn0085447
PIP5K59B	FBgn0034789
Gs2	FBgn0001145
stops	FBgn0086704
sdt	FBgn0261873
inaF-A	FBgn0085351
Pal2	FBgn0262728
mamo	FBgn0267033
ths	FBgn0033652
CG6983	FBgn0035896
stj	FBgn0261041
CG3961	FBgn0036821
Fie	FBgn0026592
eag	FBgn0000535
Fbxl4	FBgn0030555
CG6282	FBgn0035914
chrb	FBgn0036165
Ptp99A	FBgn0004369
Rab3	FBgn0005586
7SLRNA:CR42652	FBgn0261504
DnaJ-1	FBgn0263106
CG6191	FBgn0027581
gl	FBgn0004618
Pis	FBgn0030670
CG6329	FBgn0033872
Rab32	FBgn0002567
pr	FBgn0003141
Nipped-A	FBgn0053554
CG32767	FBgn0052767
sky	FBgn0032901
Ca-alpha1T	FBgn0264386
Npc2a	FBgn0031381
CG17352	FBgn0035880
Lpin	FBgn0263593
roX2	FBgn0019660
oc	FBgn0004102
zfh2	FBgn0004607
Cpr49Ag	FBgn0033730
prom	FBgn0259210
CG33203	FBgn0053203
Pkc53E	FBgn0003091
tws	FBgn0004889
app	FBgn0260941
RhoGEF2	FBgn0023172
Snap25	FBgn0011288
p120ctn	FBgn0260799
brp	FBgn0259246
ZnT77C	FBgn0037000
Ca-beta	FBgn0259822
Hsp70Bb	FBgn0013278
se	FBgn0086348
His3.3B	FBgn0004828
CG3308	FBgn0038877
csw	FBgn0000382
ltl	FBgn0268063
CG32809	FBgn0023531
Hdc	FBgn0005619
noe	FBgn0026197
pum	FBgn0003165
LPCAT	FBgn0052699
l(1)G0196	FBgn0027279
Sxl	FBgn0264270
DIP2	FBgn0024806
ninaA	FBgn0002936
pho	FBgn0002521
Kr-h1	FBgn0266450
retn	FBgn0004795
Dak1	FBgn0028833
alphaTub84B	FBgn0003884
per	FBgn0003068
CG7990	FBgn0030997
Kif3C	FBgn0039925
CG15118	FBgn0034418
Pu	FBgn0003162
Pka-C1	FBgn0000273
seq	FBgn0028991
shep	FBgn0052423
UQCR-14	FBgn0030733
NFAT	FBgn0030505
Kul	FBgn0039688
Rab5	FBgn0014010
dpr7	FBgn0053481
CaMKII	FBgn0264607
CG7149	FBgn0031948
gpp	FBgn0264495
nuf	FBgn0013718
PlexB	FBgn0025740
CG8468	FBgn0033913
sesB	FBgn0003360
CG31324	FBgn0051324
CG12858	FBgn0033958
Hsp70Bc	FBgn0013279
Cdk5alpha	FBgn0027491
Rab7	FBgn0015795
CG17724	FBgn0033802
CG18598	FBgn0038589
Atg8a	FBgn0052672
alphaSnap	FBgn0250791
GstE12	FBgn0027590
Ank	FBgn0011747
14-3-3epsilon	FBgn0020238
lap	FBgn0086372
Atf-2	FBgn0265193
CG32581	FBgn0052581
PGRP-LA	FBgn0035975
l(3)neo38	FBgn0265276
Cals	FBgn0039928
CG42392	FBgn0259738
Exn	FBgn0261547
bun	FBgn0259176
Rbp1-like	FBgn0030479
toy	FBgn0019650
CAP	FBgn0033504
crq	FBgn0015924
RpS14a	FBgn0004403
CycG	FBgn0039858
sv	FBgn0005561
Slip1	FBgn0024728
Tsp42Ea	FBgn0029508
ATPsynC	FBgn0039830
Syt4	FBgn0028400
CG7971	FBgn0035253
Sesn	FBgn0034897
CG17839	FBgn0036454
PlexA	FBgn0025741
jvl	FBgn0263929
CG31998	FBgn0051998
stau	FBgn0003520
SPoCk	FBgn0052451
CG2246	FBgn0039790
hoe2	FBgn0031649
lola	FBgn0283521
CG32017	FBgn0052017
Pak	FBgn0267698
Map205	FBgn0002645
CG43255	FBgn0262900
Ttd14	FBgn0050118
Lmpt	FBgn0261565
CG4294	FBgn0034742
Nedd4	FBgn0259174
Gdh	FBgn0001098
msps	FBgn0027948
Hipk	FBgn0035142
cwo	FBgn0259938
CG16791	FBgn0038881
Ace	FBgn0000024
Oda	FBgn0014184
CarT	FBgn0032879
tmod	FBgn0082582
CG44247	FBgn0265182
tweek	FBgn0261671
Npc1a	FBgn0024320
Syx1A	FBgn0013343
RpL21	FBgn0032987
Chd64	FBgn0035499
FER	FBgn0000723
toc	FBgn0015600
NaPi-III	FBgn0260795
Vha68-1	FBgn0265262
CG1690	FBgn0033442
CG31145	FBgn0051145
AGO1	FBgn0262739
CG31729	FBgn0051729
cdi	FBgn0004876
drongo	FBgn0020304
Vinc	FBgn0004397
babo	FBgn0011300
CG8500	FBgn0037754
snRNA:7SK	FBgn0065099
CG12661	FBgn0030071
mim	FBgn0053558
Uev1A	FBgn0035601
Tango9	FBgn0260744
MESK2	FBgn0043070
Ubc6	FBgn0004436
CG5455	FBgn0039430
robo1	FBgn0005631
X11Lbeta	FBgn0052677
RpS14b	FBgn0004404
CG33978	FBgn0053978
CG33143	FBgn0053143
ATP8B	FBgn0037989
Cdep	FBgn0265082
CG8229	FBgn0033356
CG33199	FBgn0053199
CG33229	FBgn0053229
mld	FBgn0263490
Hsp68	FBgn0001230
wnd	FBgn0036896
5-HT2A	FBgn0087012
ens	FBgn0264693
PIP4K	FBgn0039924
fas	FBgn0000633
IntS3	FBgn0262117
CG32758	FBgn0052758
Eph	FBgn0025936
RpL38	FBgn0040007
bif	FBgn0014133
CG1090	FBgn0037238
CG17698	FBgn0040056
UBL3	FBgn0026076
ADD1	FBgn0026573
CG4662	FBgn0038735
Dab	FBgn0000414
Vha26	FBgn0283535
B52	FBgn0004587
spir	FBgn0003475
Syt7	FBgn0039900
Tao	FBgn0031030
CG14767	FBgn0040777
CG31997	FBgn0051997
Camta	FBgn0259234
mv	FBgn0265988
Acn	FBgn0263198
cpo	FBgn0263995
CG31030	FBgn0051030
Fs(2)Ket	FBgn0262743
CG17490	FBgn0040009
CG12071	FBgn0039808
CG15630	FBgn0031627
chic	FBgn0000308
fred	FBgn0051774
CG43783	FBgn0264305
CR32111	FBgn0052111
CG43867	FBgn0264449
CG4168	FBgn0028888
Lis-1	FBgn0015754
Pph13	FBgn0023489
Tsp	FBgn0031850
CG10863	FBgn0027552
Unr	FBgn0263352
slgA	FBgn0003423
CG17378	FBgn0031858
dnr1	FBgn0260866
Bsg	FBgn0261822
CG9132	FBgn0030791
Phm	FBgn0283509
CG2201	FBgn0032955
wake	FBgn0266418
Rab1	FBgn0016700
E(bx)	FBgn0000541
Ipp	FBgn0016672
CG12605	FBgn0035481
Bx	FBgn0265598
Mapmodulin	FBgn0034282
Rtnl1	FBgn0053113
CG15270	FBgn0028879
rdgB	FBgn0003218
CG10289	FBgn0035688
Nipped-B	FBgn0026401
Tomosyn	FBgn0030412
CG8788	FBgn0028955
CG5830	FBgn0036556
CG43778	FBgn0264308
Teh4	FBgn0035504
cl	FBgn0000318
Hcf	FBgn0039904
fwd	FBgn0004373
CG42613	FBgn0261262
CG17737	FBgn0035423
KCNQ	FBgn0033494
CG14186	FBgn0036935
fry	FBgn0016081
Mhcl	FBgn0026059
CG33144	FBgn0053144
Hrb27C	FBgn0004838
Dyrk3	FBgn0027101
Zyx	FBgn0011642
tay	FBgn0260938
igl	FBgn0013467
Nap1	FBgn0015268
Spn	FBgn0010905
rdo	FBgn0243486
trio	FBgn0024277
CG18812	FBgn0042135
SkpA	FBgn0025637
Arf79F	FBgn0010348
mei-P26	FBgn0026206
CG14446	FBgn0262730
rdhB	FBgn0038946
bsk	FBgn0000229
CG17005	FBgn0032109
sina	FBgn0003410
CG42321	FBgn0259221
GstE14	FBgn0033817
CG1943	FBgn0037468
trx	FBgn0003862
olf186-F	FBgn0041585
bdl	FBgn0028482
SelR	FBgn0267376
CG8026	FBgn0033391
sm	FBgn0003435
Liprin-gamma	FBgn0034720
CG44243	FBgn0265178
CG32000	FBgn0052000
P5CDh1	FBgn0037138
Pc	FBgn0003042
Bruce	FBgn0266717
CRMP	FBgn0023023
vari	FBgn0250785
corn	FBgn0259173
eya	FBgn0000320
tau	FBgn0266579
CG11537	FBgn0035400
CG30036	FBgn0050036
CG31808	FBgn0062978
pigs	FBgn0029881
Nhe3	FBgn0028703
CG4615	FBgn0029935
AP-1sigma	FBgn0039132
CG13585	FBgn0035020
scyl	FBgn0041094
CenG1A	FBgn0028509
Ric	FBgn0265605
Sik2	FBgn0025625
Atet	FBgn0020762
Galphao	FBgn0001122
NKAIN	FBgn0085442
DCP2	FBgn0036534
VAChT	FBgn0270928
Sap-r	FBgn0000416
Tm1	FBgn0003721
CG6024	FBgn0036202
Dyb	FBgn0033739
CG11448	FBgn0024985
Adat1	FBgn0028658
IM2	FBgn0025583
SP2353	FBgn0034070
CG4962	FBgn0036597
RpS15Aa	FBgn0010198
Cpr72Ec	FBgn0036619
4E-T	FBgn0052016
CG9628	FBgn0036433
Vha100-1	FBgn0028671
CG10283	FBgn0032681
stv	FBgn0086708
santa-maria	FBgn0025697
CG5174	FBgn0034345
CG12054	FBgn0039831
HisCl1	FBgn0037950
sn	FBgn0003447
CG4612	FBgn0035016
RpS29	FBgn0261599
CG6738	FBgn0039053
CG3558	FBgn0025681
Ubi-p63E	FBgn0003943
CG6429	FBgn0046999
ttk	FBgn0003870
fru	FBgn0004652
Atx2	FBgn0041188
CG42322	FBgn0259222
Unc-115a	FBgn0051352
CG9689	FBgn0030159
CG42268	FBgn0259163
Atf6	FBgn0033010
CG34377	FBgn0263117
Ten-a	FBgn0267001
g	FBgn0001087
SRPK	FBgn0026370
CG31705	FBgn0028490
sxc	FBgn0261403
CG15098	FBgn0034398
Pka-C3	FBgn0000489
Syx6	FBgn0037084
CAH1	FBgn0027844
VhaAC39-1	FBgn0028665
CG16974	FBgn0032479
CG42238	FBgn0250867
alpha-catenin-related	FBgn0029105
sfl	FBgn0020251
hoe1	FBgn0041150
CG10962	FBgn0030073
Mnt	FBgn0023215
hiw	FBgn0030600
l(1)G0289	FBgn0028331
CG3618	FBgn0037028
bchs	FBgn0043362
Hsp70Ba	FBgn0013277
Pask	FBgn0034950
CG13298	FBgn0035692
Actbeta	FBgn0024913
Piezo	FBgn0264953
CG17816	FBgn0037525
CG33995	FBgn0053995
CG9953	FBgn0035726
conu	FBgn0039994
HIP	FBgn0260484
alpha-Man-IIb	FBgn0026616
fwe	FBgn0261722
CG15186	FBgn0037448
Atg101	FBgn0030960
CG16953	FBgn0038809
so	FBgn0003460
Vha44	FBgn0262511
CG42668	FBgn0261550
cbt	FBgn0043364
Snx3	FBgn0038065
CG14762	FBgn0033250
Scamp	FBgn0040285
DIP1	FBgn0024807
Dhc98D	FBgn0013813
CG7166	FBgn0037107
mura	FBgn0037705
CG5287	FBgn0032477
Sema-1a	FBgn0011259
SF2	FBgn0283477
tadr	FBgn0032911
RpL29	FBgn0016726
Flo2	FBgn0264078
EndoB	FBgn0034433
faf	FBgn0005632
Cip4	FBgn0035533
CG14438	FBgn0029899
CG13029	FBgn0036670
kra	FBgn0250753
Nckx30C	FBgn0028704
CG32647	FBgn0052647
RpS27	FBgn0039300
CG34126	FBgn0083962
Gp210	FBgn0266580
Kdm4B	FBgn0053182
Myc	FBgn0262656
Zir	FBgn0031216
Ubi-p5E	FBgn0086558
svr	FBgn0004648
CG44001	FBgn0264743
CG44000	FBgn0264742
Ranbp16	FBgn0053180
VhaM9.7-a	FBgn0035521
Mef2	FBgn0011656
Aplip1	FBgn0040281
CG9391	FBgn0037063
mam	FBgn0002643
kek4	FBgn0032484
CG13784	FBgn0031897
tud	FBgn0003891
mav	FBgn0039914
7B2	FBgn0041707
dlp	FBgn0041604
Reph	FBgn0021800
HmgZ	FBgn0010228
CG3625	FBgn0031245
Mipp2	FBgn0026060
CG11077	FBgn0039930
CG4825	FBgn0037010
CG7484	FBgn0036745
CG8726	FBgn0033244
Rab2	FBgn0014009
MEP-1	FBgn0035357
ssx	FBgn0024987
wdb	FBgn0027492
CG11791	FBgn0039266
RNaseX25	FBgn0010406
eIF4G	FBgn0023213
Edem1	FBgn0023511
gammaSnap1	FBgn0028552
crol	FBgn0020309
CG33181	FBgn0053181
COX7A	FBgn0040529
Pten	FBgn0026379
CG18815	FBgn0042138
Thor	FBgn0261560
CG17211	FBgn0032414
CG11050	FBgn0031836
Bili	FBgn0039282
CR43334	FBgn0263039
CG4842	FBgn0036620
CG42245	FBgn0250911
scrt	FBgn0004880
Gyf	FBgn0039936
Pfrx	FBgn0027621
CG32278	FBgn0052278
Cys	FBgn0004629
Vamp7	FBgn0266186
CG1636	FBgn0030030
Wnk	FBgn0037098
CG43781	FBgn0264303
CG43780	FBgn0264302
ND-MNLL	FBgn0029971
stmA	FBgn0086784
CG2082	FBgn0027608
Eip75B	FBgn0000568
CG9384	FBgn0036446
CG5758	FBgn0032666
Mlf	FBgn0034051
mei-W68	FBgn0002716
bip2	FBgn0026262
Vmat	FBgn0260964
Myo28B1	FBgn0040299
CG42817	FBgn0261999
Rim2	FBgn0031359
Esyt2	FBgn0266758
CkIalpha	FBgn0015024
Ac13E	FBgn0022710
ninaG	FBgn0037896
Trl	FBgn0013263
ND-MLRQ	FBgn0052230
CG34355	FBgn0085384
Neb-cGP	FBgn0083167
Gprk1	FBgn0260798
qkr54B	FBgn0022987
gw	FBgn0051992
Mo25	FBgn0017572
CG6023	FBgn0030912
cathD	FBgn0029093
laccase2	FBgn0259247
pod1	FBgn0029903
Rab26	FBgn0086913
nwk	FBgn0263456
bnb	FBgn0001090
Pp1-87B	FBgn0004103
shakB	FBgn0085387
CG31140	FBgn0051140
CG13117	FBgn0032140
CG10353	FBgn0030349
CG42327	FBgn0259227
CG10082	FBgn0034644
Atf3	FBgn0028550
AMPdeam	FBgn0052626
emc	FBgn0000575
CG30054	FBgn0050054
CG32486	FBgn0266918
CG42361	FBgn0259707
CG5027	FBgn0036579
Ntf-2	FBgn0031145
cold	FBgn0031268
CG44242	FBgn0265177
Usp2	FBgn0031187
CG2924	FBgn0023528
shg	FBgn0003391
CG11388	FBgn0034959
Gr97a	FBgn0041224
NK7.1	FBgn0024321
CG8419	FBgn0031999
Aac11	FBgn0027885
CG9170	FBgn0030716
Arf51F	FBgn0013750
ab	FBgn0264442
mkg-p	FBgn0035889
ben	FBgn0000173
Muc14A	FBgn0052580
trc	FBgn0003744
CG5937	FBgn0029834
CG42511	FBgn0260237
CG8135	FBgn0037689
CG14478	FBgn0028953
CG6357	FBgn0033875
CG9368	FBgn0036890
Ssdp	FBgn0011481
CG11360	FBgn0039920
dpr8	FBgn0052600
klar	FBgn0001316
mop	FBgn0036448
CG34141	FBgn0083977
mRpS5	FBgn0044510
Tsp39D	FBgn0032943
CG4660	FBgn0029839
CG13305	FBgn0035921
CG42353	FBgn0259699
nrv2	FBgn0015777
Imp	FBgn0262735
Khc-73	FBgn0019968
Rab14	FBgn0015791
CG31381	FBgn0043799
CG3662	FBgn0031285
CG43092	FBgn0262538
CG32082	FBgn0052082
Sidpn	FBgn0032741
CG12950	FBgn0037736
CG12912	FBgn0033497
Pli	FBgn0025574
mthl13	FBgn0050018
CG45186	FBgn0266696
CG42354	FBgn0259700
sw	FBgn0003654
trol	FBgn0267911
CG12991	FBgn0030847
CG6912	FBgn0038290
pio	FBgn0020521
CG6700	FBgn0032305
CG30069	FBgn0050069
ninaB	FBgn0002937
CG31510	FBgn0051510
CkIIalpha	FBgn0264492
Syp	FBgn0038826
CG31712	FBgn0051712
CG9413	FBgn0030574
peb	FBgn0003053
ATPsynG	FBgn0010612
CG8671	FBgn0032938
CG31103	FBgn0051103
CG14275	FBgn0032022
RNASEK	FBgn0262116
CG4467	FBgn0039064
Su(z)2	FBgn0265623
sau	FBgn0267378
Zip102B	FBgn0039902
laza	FBgn0037163
Cda5	FBgn0051973
myo	FBgn0026199
Cyp4p2	FBgn0033395
Tab2	FBgn0086358
CG40045	FBgn0058045
rgr	FBgn0267792
CrebA	FBgn0004396
DCX-EMAP	FBgn0259099
CG43779	FBgn0264301
CG6805	FBgn0034179
IM3	FBgn0040736
CG13077	FBgn0032810
vn	FBgn0003984
ssp2	FBgn0036389
Swim	FBgn0034709
CG5522	FBgn0034158
flfl	FBgn0024555
pHCl	FBgn0264908
osp	FBgn0003016
MtnA	FBgn0002868
Shab	FBgn0262593
rec	FBgn0003227
dop	FBgn0267390
Sar1	FBgn0038947
Wdr62	FBgn0031374
be	FBgn0052594
Mlc-c	FBgn0004687
CG17360	FBgn0037949
CG9171	FBgn0031738
RhoGAP71E	FBgn0036518
stai	FBgn0266521
rogdi	FBgn0036697
cni	FBgn0000339
Tsp26A	FBgn0031760
wit	FBgn0024179
tipE	FBgn0003710
CG42288	FBgn0259184
sd	FBgn0003345
Nf1	FBgn0015269
CG42837	FBgn0262026
CG13650	FBgn0039277
PP2A-B'	FBgn0042693
Pcf11	FBgn0264962
CG7029	FBgn0039026
Eip74EF	FBgn0000567
gem	FBgn0050011
dve	FBgn0020307
Hph	FBgn0264785
CG32113	FBgn0052113
CG34394	FBgn0085423
CG7510	FBgn0036741
5PtaseI	FBgn0259178
ATPsynE	FBgn0038224
s-cup	FBgn0050044
CG13841	FBgn0040588
RpL28	FBgn0035422
CG31522	FBgn0051522
CG30089	FBgn0050089
CG3107	FBgn0033005
CkIIbeta	FBgn0000259
ssp6	FBgn0035676
CG46281	FBgn0283439
CG4495	FBgn0031893
rap	FBgn0262699
CG33298	FBgn0032120
CG12004	FBgn0035236
HIP-R	FBgn0029676
Hil	FBgn0050147
CG3655	FBgn0040397
CG17765	FBgn0033529
homer	FBgn0025777
MRP	FBgn0032456
Vha55	FBgn0005671
CG7650	FBgn0036519
CG45071	FBgn0266441
CG3409	FBgn0033095
CG3984	FBgn0038291
Dlc90F	FBgn0024432
pyr	FBgn0033649
Ih	FBgn0263397
CG12817	FBgn0037798
GV1	FBgn0027790
numb	FBgn0002973
RpL40	FBgn0003941
CG10431	FBgn0032730
AdipoR	FBgn0038984
Hr38	FBgn0014859
east	FBgn0261954
CG9776	FBgn0027866
HnRNP-K	FBgn0267791
cta	FBgn0000384
CG5872	FBgn0036991
amon	FBgn0023179
waw	FBgn0024182
CG4297	FBgn0031258
ari-2	FBgn0025186
CYLD	FBgn0032210
CG9636	FBgn0037556
fok	FBgn0263773
TfIIA-S	FBgn0013347
CG6733	FBgn0039052
bbx	FBgn0024251
CG32549	FBgn0052549
REPTOR	FBgn0039209
sba	FBgn0016754
Dscam2	FBgn0265296
CG34245	FBgn0085274
kek1	FBgn0015399
CR42549	FBgn0260722
Eb1	FBgn0027066
Pde8	FBgn0266377
Trn	FBgn0024921
CG34449	FBgn0085478
scaf	FBgn0033033
rhea	FBgn0260442
nAChRalpha4	FBgn0266347
Dg	FBgn0034072
sun	FBgn0014391
Sec16	FBgn0052654
alpha-Cat	FBgn0010215
Spt-I	FBgn0086532
Patronin	FBgn0263197
CG17124	FBgn0032297
RhoGAP100F	FBgn0039883
Inos	FBgn0025885
CG6966	FBgn0038286
tinc	FBgn0261649
CG13604	FBgn0039137
MESR4	FBgn0034240
wts	FBgn0011739
CG15201	FBgn0030272
levy	FBgn0034877
Nhe2	FBgn0040297
CHKov1	FBgn0045761
CG12344	FBgn0033558
CG10011	FBgn0039590
CG42542	FBgn0260659
Lrch	FBgn0032633
CG14529	FBgn0039609
Dnz1	FBgn0027453
ph-p	FBgn0004861
CG5676	FBgn0032200
CG10915	FBgn0034308
qm	FBgn0019662
Sdc	FBgn0010415
CG7739	FBgn0036509
Pino	FBgn0016926
CG33095	FBgn0053095
Ipk1	FBgn0050295
gus	FBgn0026238
alphagamma-element:CR32865	FBgn0052865
Hel89B	FBgn0022787
CG13300	FBgn0035699
Syn2	FBgn0034135
fab1	FBgn0028741
CG33981	FBgn0250851
VhaSFD	FBgn0027779
COX6B	FBgn0031066
CG33111	FBgn0053111
Pka-R1	FBgn0259243
Fhos	FBgn0266084
Myo95E	FBgn0039157
l(2)k09913	FBgn0021979
didum	FBgn0261397
Tango6	FBgn0032728
CG31751	FBgn0086909
sda	FBgn0015541
COX7C	FBgn0040773
CG32485	FBgn0052485
SpdS	FBgn0037723
Crk	FBgn0024811
SelG	FBgn0030350
wtrw	FBgn0260005
CG43367	FBgn0263110
CG43921	FBgn0264542
dsd	FBgn0039528
glec	FBgn0015229
CG2991	FBgn0031474
galectin	FBgn0031213
CG2225	FBgn0032957
Jupiter	FBgn0051363
HDAC4	FBgn0041210
CG32333	FBgn0052333
sqh	FBgn0003514
CG10417	FBgn0033021
CG16772	FBgn0032835
Gie	FBgn0037551
roh	FBgn0250838
Ehbp1	FBgn0034180
Lerp	FBgn0051072
CG42724	FBgn0261641
CG45049	FBgn0266409
Alh	FBgn0261238
hrg	FBgn0015949
bves	FBgn0031150
Prx5	FBgn0038570
CG7215	FBgn0038571
S6KL	FBgn0283473
Teh3	FBgn0040697
CR31451	FBgn0051451
su(w[a])	FBgn0003638
Galphas	FBgn0001123
sNPF-R	FBgn0036934
Cpr66D	FBgn0052029

## Sheet: 11b
11b. Photoreceptor enriched genes (Charlton-Perkins et al., 2017 [GSE93782]) that are circadian in young flies (Kuintzle et al., 2017 [GSE81100]). Circadian P values (non-adjusted) were calculated with ARSER.
Gene Name	CycID	Circadian, pvalue (5 day old flies)
Arr2	FBgn0000121	6.8883e-09
Ank2	FBgn0261788	1.329e-07
CG15630	FBgn0031627	1.86079e-07
inaD	FBgn0001263	5.98715e-07
CG45186	FBgn0266696	6.51196e-07
lqf	FBgn0028582	9.6905e-07
CG14186	FBgn0036935	1.12581e-06
eag	FBgn0000535	1.58884e-06
Hdc	FBgn0005619	2.01011e-06
Gbeta76C	FBgn0004623	3.15422e-06
Gdh	FBgn0001098	7.6242e-06
boss	FBgn0000206	7.90079e-06
B52	FBgn0004587	8.00659e-06
CG33203	FBgn0053203	8.25287e-06
ninaA	FBgn0002936	8.45576e-06
CdsA	FBgn0010350	8.66991e-06
t	FBgn0086367	1.21875e-05
Cpn	FBgn0261714	1.36349e-05
CG16974	FBgn0032479	1.7119e-05
Usp8	FBgn0038862	1.71703e-05
CG17352	FBgn0035880	1.91055e-05
CG14591	FBgn0033054	2.57798e-05
ClC-a	FBgn0051116	2.61548e-05
rdhB	FBgn0038946	2.70078e-05
se	FBgn0086348	4.56561e-05
CG30497	FBgn0050497	4.59377e-05
Jupiter	FBgn0051363	4.93474e-05
CG5287	FBgn0032477	5.12723e-05
CG18815	FBgn0042138	5.44324e-05
inaC	FBgn0004784	5.91655e-05
CG10283	FBgn0032681	6.20821e-05
Tsp42Ej	FBgn0033132	6.29476e-05
alpha-Man-IIb	FBgn0026616	6.53091e-05
UQCR-14	FBgn0030733	6.92639e-05
CG17005	FBgn0032109	6.97146e-05
app	FBgn0260941	7.2093e-05
prom	FBgn0259210	7.27091e-05
CG14529	FBgn0039609	7.71255e-05
P5CDh1	FBgn0037138	7.74476e-05
CG7149	FBgn0031948	8.20831e-05
kst	FBgn0004167	9.22403e-05
Dhc98D	FBgn0013813	9.41233e-05
CG31038	FBgn0051038	0.000105895
crq	FBgn0015924	0.000108956
CG4168	FBgn0028888	0.000109983
Hr38	FBgn0014859	0.000120122
Mppe	FBgn0259985	0.000122838
Ih	FBgn0263397	0.000124672
CG8419	FBgn0031999	0.000138534
tadr	FBgn0032911	0.000148432
gol	FBgn0004919	0.000167987
CG4842	FBgn0036620	0.000168576
puc	FBgn0243512	0.000175926
tim	FBgn0014396	0.000177854
Tab2	FBgn0086358	0.000209836
CG43340	FBgn0263077	0.000233376
CG42492	FBgn0259994	0.000234845
CG11077	FBgn0039930	0.000239898
CG11388	FBgn0034959	0.000249528
Pfrx	FBgn0027621	0.000260602
sdt	FBgn0261873	0.000293257
per	FBgn0003068	0.000314557
bif	FBgn0014133	0.000321608
ari-2	FBgn0025186	0.000393136
sn	FBgn0003447	0.000401969
rtp	FBgn0087005	0.000415167
CG2082	FBgn0027608	0.000434015
rdgB	FBgn0003218	0.000438508
CG31145	FBgn0051145	0.000447674
HnRNP-K	FBgn0267791	0.000455853
CG7739	FBgn0036509	0.000459832
dlp	FBgn0041604	0.000459878
Vinc	FBgn0004397	0.00047042
CG3618	FBgn0037028	0.000495394
CG6656	FBgn0038912	0.000496485
DIP2	FBgn0024806	0.00050799
Dyb	FBgn0033739	0.000522192
dlg1	FBgn0001624	0.000572805
shg	FBgn0003391	0.000574244
Uev1A	FBgn0035601	0.000597488
tau	FBgn0266579	0.000607044
bdl	FBgn0028482	0.000607997
COX6B	FBgn0031066	0.000631846
CG4962	FBgn0036597	0.000638872
Pkc53E	FBgn0003091	0.000640693
Pde8	FBgn0266377	0.000644449
pigs	FBgn0029881	0.000679066
tws	FBgn0004889	0.000734588
Synd	FBgn0053094	0.000739267
Fbxl4	FBgn0030555	0.000828038
kek4	FBgn0032484	0.000830557
CG42353	FBgn0259699	0.000859338
mbl	FBgn0265487	0.00086572
Cpr72Ec	FBgn0036619	0.000909454
vri	FBgn0016076	0.00095112
fry	FBgn0016081	0.000998519
Pdp1	FBgn0016694	0.00105328
CG32486	FBgn0266918	0.00106114
CG4660	FBgn0029839	0.00118426
Kul	FBgn0039688	0.00118476
mv	FBgn0265988	0.0011903
Vha16-1	FBgn0262736	0.00121194
CG5027	FBgn0036579	0.0012208
Imp	FBgn0262735	0.00124107
trpl	FBgn0005614	0.00128347
Pdk1	FBgn0020386	0.00129563
Sik2	FBgn0025625	0.00129902
CG6912	FBgn0038290	0.00131006
CG43779	FBgn0264301	0.0013232
CG6983	FBgn0035896	0.00133288
Prx5	FBgn0038570	0.00135218
CG43778	FBgn0264308	0.00135762
CG5455	FBgn0039430	0.00140336
Cnx99A	FBgn0015622	0.00148922
CG1561	FBgn0030317	0.00154107
CG6191	FBgn0027581	0.00160531
l(1)G0196	FBgn0027279	0.00161146
Pka-C3	FBgn0000489	0.00171383
CG4297	FBgn0031258	0.0017249
Pdh	FBgn0011693	0.00173207
kra	FBgn0250753	0.00186798
Pph13	FBgn0023489	0.00188876
CG9391	FBgn0037063	0.00196044
osp	FBgn0003016	0.00204365
sda	FBgn0015541	0.00211473
CG14438	FBgn0029899	0.00218382
CG42795	FBgn0261928	0.00220457
Tm1	FBgn0003721	0.00222026
CG5676	FBgn0032200	0.00227441
spir	FBgn0003475	0.00228041
CG42724	FBgn0261641	0.00249228
CG43367	FBgn0263110	0.0026225
Syn2	FBgn0034135	0.00262592
ninaG	FBgn0037896	0.0027131
hoe2	FBgn0031649	0.00283497
Chd64	FBgn0035499	0.00292923
Rab5	FBgn0014010	0.00294076
gus	FBgn0026238	0.0029881
CG17724	FBgn0033802	0.00302131
FER	FBgn0000723	0.00303042
Slob	FBgn0264087	0.00309222
CG13928	FBgn0035246	0.00313543
mthl13	FBgn0050018	0.00328972
CG44247	FBgn0265182	0.00333101
stops	FBgn0086704	0.00370635
Mnt	FBgn0023215	0.00376996
sun	FBgn0014391	0.00379383
Snx3	FBgn0038065	0.00379811
Ca-alpha1D	FBgn0001991	0.00386656
tmod	FBgn0082582	0.00395688
trp	FBgn0003861	0.00401834
chinmo	FBgn0086758	0.00407968
Lar	FBgn0000464	0.00416264
Esyt2	FBgn0266758	0.00435828
Bsg	FBgn0261822	0.00445319
Pli	FBgn0025574	0.00462773
CG10077	FBgn0035720	0.00468514
Moe	FBgn0011661	0.00478243
CG12858	FBgn0033958	0.00478957
CG1690	FBgn0033442	0.00490289
laza	FBgn0037163	0.00493546
Syx6	FBgn0037084	0.00506404
CAH1	FBgn0027844	0.00513206
Map205	FBgn0002645	0.00531216
oc	FBgn0004102	0.00535122
CG7990	FBgn0030997	0.00560705
CG2201	FBgn0032955	0.00566417
norpA	FBgn0262738	0.00573842
Vha68-1	FBgn0265262	0.00574513
crol	FBgn0020309	0.00582058
CG5758	FBgn0032666	0.00593242
Calx	FBgn0013995	0.00598189
GV1	FBgn0027790	0.00601742
CG31324	FBgn0051324	0.00602965
fab1	FBgn0028741	0.00622469
Nap1	FBgn0015268	0.0064642
Adh	FBgn0000055	0.00646792
RpS15Aa	FBgn0010198	0.00648455
CG13077	FBgn0032810	0.00659272
CG15201	FBgn0030272	0.00671072
Arf79F	FBgn0010348	0.00676402
CG3662	FBgn0031285	0.00679301
Usp2	FBgn0031187	0.00684383
futsch	FBgn0259108	0.00684916
cl	FBgn0000318	0.00689079
CG43921	FBgn0264542	0.00700757
flw	FBgn0000711	0.00722053
CkIIalpha	FBgn0264492	0.00736736
stmA	FBgn0086784	0.00737483
Eip93F	FBgn0264490	0.00738125
CG4612	FBgn0035016	0.00743958
CG6870	FBgn0032652	0.00758355
Mlf	FBgn0034051	0.00774405
CG34245	FBgn0085274	0.00786206
pyd	FBgn0262614	0.00787424
Actbeta	FBgn0024913	0.00793053
Teh3	FBgn0040697	0.00794056
CG14767	FBgn0040777	0.00819728
alpha-Cat	FBgn0010215	0.00821413
Arr1	FBgn0000120	0.00848772
CG18598	FBgn0038589	0.00849238
CG4294	FBgn0034742	0.00851659
GstE14	FBgn0033817	0.00897968
ZnT77C	FBgn0037000	0.00914979
CG3800	FBgn0034802	0.0102726
Spt-I	FBgn0086532	0.010421
CG4495	FBgn0031893	0.0104628
cwo	FBgn0259938	0.0104722
olf186-F	FBgn0041585	0.0106904
Rh3	FBgn0003249	0.0107229
inaF-C	FBgn0085350	0.0107766
btsz	FBgn0266756	0.0109573
chrb	FBgn0036165	0.0115389
shakB	FBgn0085387	0.0120438
CG10289	FBgn0035688	0.0121447
chp	FBgn0267435	0.0123027
Npc1a	FBgn0024320	0.0123466
CG10011	FBgn0039590	0.0124155
l(2)k09913	FBgn0021979	0.0124864
CAP	FBgn0033504	0.0130031
csw	FBgn0000382	0.0131817
spen	FBgn0016977	0.0131928
Syx1A	FBgn0013343	0.013429
AMPdeam	FBgn0052626	0.0135875
crb	FBgn0259685	0.013869
Cow	FBgn0039054	0.0140361
scrib	FBgn0263289	0.0142994
Tango9	FBgn0260744	0.0143854
mamo	FBgn0267033	0.0147291
Pu	FBgn0003162	0.0148212
Hel89B	FBgn0022787	0.0149469
Scamp	FBgn0040285	0.0154132
RhoGEF2	FBgn0023172	0.0156156
KCNQ	FBgn0033494	0.0156998
Camta	FBgn0259234	0.0158071
CG1943	FBgn0037468	0.0163347
14-3-3epsilon	FBgn0020238	0.0163799
CG6429	FBgn0046999	0.0164515
pod1	FBgn0029903	0.0167101
Rh4	FBgn0003250	0.0169339
Pak	FBgn0267698	0.0169774
Sec16	FBgn0052654	0.0169862
Ekar	FBgn0039916	0.0170537
Neb-cGP	FBgn0083167	0.0171238
CG14275	FBgn0032022	0.0175385
Ac13E	FBgn0022710	0.0176628
Tao	FBgn0031030	0.0177703
CG12817	FBgn0037798	0.0180168
corto	FBgn0010313	0.0180221
Tsp97E	FBgn0039465	0.0180411
Kdm4B	FBgn0053182	0.018271
Gp210	FBgn0266580	0.0183372
par-1	FBgn0260934	0.0187805
PIP82	FBgn0024943	0.018849
CG17124	FBgn0032297	0.0189009
Hph	FBgn0264785	0.0191707
wit	FBgn0024179	0.0192477
bnb	FBgn0001090	0.019798
Swim	FBgn0034709	0.0198858
sea	FBgn0037912	0.0200253
Vamp7	FBgn0266186	0.0201313
TfIIA-S	FBgn0013347	0.0201386
Unc-115a	FBgn0051352	0.0203664
MtnA	FBgn0002868	0.0203841
SK	FBgn0029761	0.0204778
Dab	FBgn0000414	0.0206001
CG18812	FBgn0042135	0.0207487
CG17737	FBgn0035423	0.0208152
Wnk	FBgn0037098	0.021121
scaf	FBgn0033033	0.0212234
CG7971	FBgn0035253	0.0213846
retinin	FBgn0040074	0.0216591
CG33298	FBgn0032120	0.0216748
Efa6	FBgn0051158	0.0217338
CG30069	FBgn0050069	0.022638
rut	FBgn0003301	0.0237296
CG32278	FBgn0052278	0.0237754
CG17739	FBgn0033710	0.0243339
CG5273	FBgn0040382	0.0248746
dop	FBgn0267390	0.024918
ninaC	FBgn0002938	0.0251113
Vha100-1	FBgn0028671	0.0251161
Exn	FBgn0261547	0.0252951
Cip4	FBgn0035533	0.026294
CG42817	FBgn0261999	0.0267425
Pask	FBgn0034950	0.0267777
Nedd4	FBgn0259174	0.0270968
Oda	FBgn0014184	0.0272115
fred	FBgn0051774	0.0274236
CG45071	FBgn0266441	0.0277993
CG6424	FBgn0028494	0.0278553
santa-maria	FBgn0025697	0.0283643
CG30054	FBgn0050054	0.0285507
Kr-h1	FBgn0266450	0.0285538
Dyrk2	FBgn0016930	0.0287978
pr	FBgn0003141	0.0288744
Slik	FBgn0035001	0.0289916
CG33143	FBgn0053143	0.029114
CG45050	FBgn0266410	0.0293
CG42322	FBgn0259222	0.0296663
Csp	FBgn0004179	0.0297747
homer	FBgn0025777	0.0299139
pio	FBgn0020521	0.0301176
CG14762	FBgn0033250	0.030279
CR31451	FBgn0051451	0.0304769
CYLD	FBgn0032210	0.0307226
DnaJ-1	FBgn0263106	0.0310307
cdi	FBgn0004876	0.03153
sif	FBgn0085447	0.0315784
trx	FBgn0003862	0.0326876
CG5872	FBgn0036991	0.0327844
Glut4EF	FBgn0267336	0.0328152
CanB	FBgn0010014	0.0330465
NKAIN	FBgn0085442	0.033174
CG33199	FBgn0053199	0.0334032
gpp	FBgn0264495	0.0335684
Atet	FBgn0020762	0.0339974
Ipp	FBgn0016672	0.0342061
dsd	FBgn0039528	0.0350591
CG12661	FBgn0030071	0.0352146
PsGEF	FBgn0264598	0.0353168
CG12991	FBgn0030847	0.0363477
TMS1	FBgn0028399	0.0363506
Fhos	FBgn0266084	0.037153
CG42392	FBgn0259738	0.0372557
Fie	FBgn0026592	0.0377386
dpy	FBgn0053196	0.0377904
Gprk1	FBgn0260798	0.0378138
HisCl1	FBgn0037950	0.0378934
Inos	FBgn0025885	0.0382249
conu	FBgn0039994	0.0385106
Nipped-A	FBgn0053554	0.0389364
sky	FBgn0032901	0.038967
CG9821	FBgn0037636	0.0392947
RpS14a	FBgn0004403	0.0394307
Trn	FBgn0024921	0.0401653
MRP	FBgn0032456	0.0402083
Teh4	FBgn0035504	0.0408611
Nmda1	FBgn0013305	0.0409286
CG17211	FBgn0032414	0.041268
Syngr	FBgn0033876	0.0414846
dpr8	FBgn0052600	0.0415704
tipE	FBgn0003710	0.0426982
ctp	FBgn0011760	0.0427454
Vha44	FBgn0262511	0.043494
retn	FBgn0004795	0.0437809
Myo28B1	FBgn0040299	0.0438569
gammaSnap1	FBgn0028552	0.0445498
inaF-B	FBgn0259918	0.0449296
rgr	FBgn0267792	0.0450905
hrg	FBgn0015949	0.0453218
Bruce	FBgn0266717	0.0453611
Acn	FBgn0263198	0.0459062
Pkn	FBgn0020621	0.0459482
Pten	FBgn0026379	0.0459918
CG7215	FBgn0038571	0.0461779
wtrw	FBgn0260005	0.0464715
ATPsynG	FBgn0010612	0.0471257
CG8026	FBgn0033391	0.0471296
RpL21	FBgn0032987	0.0477877
CG31140	FBgn0051140	0.0478504
cpo	FBgn0263995	0.0484667
Tango6	FBgn0032728	0.0484917
5-HT2A	FBgn0087012	0.0485272
CG31705	FBgn0028490	0.0488232
CG3961	FBgn0036821	0.0498081

## Sheet: 11c
11c. Photoreceptor enriched genes that are circadian and downregualted with age. Age P values originally reported in Kuintzle et al. 2017 were calculated with Cuffdiff.
SYMBOL	FBgn	Circadian, pvalue (5 day old flies)	Log2FC_Age	Age p.value
retinin	FBgn0040074	0.0216591	-2.72405	5e-05
CG17211	FBgn0032414	0.041268	-1.51284	5e-05
inaF-B	FBgn0259918	0.0449296	-1.33153	5e-05
CG18598	FBgn0038589	0.00849238	-1.19631	5e-05
ZnT77C	FBgn0037000	0.00914979	-1.19247	0.008
CG17005	FBgn0032109	6.97146e-05	-1.15147	5e-05
Pu	FBgn0003162	0.0148212	-1.08378	5e-05
pr	FBgn0003141	0.0288744	-1.03176	5e-05
trpl	FBgn0005614	0.00128347	-1.02109	5e-05
CG6983	FBgn0035896	0.00133288	-0.997742	5e-05
Tsp42Ej	FBgn0033132	6.29476e-05	-0.937656	5e-05
CG43778	FBgn0264308	0.00135762	-0.931196	5e-05
Syngr	FBgn0033876	0.0414846	-0.929111	5e-05
CG12858	FBgn0033958	0.00478957	-0.908524	5e-05
CG42795	FBgn0261928	0.00220457	-0.884972	5e-05
CG34245	FBgn0085274	0.00786206	-0.879094	0.00035
Vha68-1	FBgn0265262	0.00574513	-0.8566	5e-05
CG42322	FBgn0259222	0.0296663	-0.848922	5e-05
CG4962	FBgn0036597	0.000638872	-0.840689	5e-05
Mppe	FBgn0259985	0.000122838	-0.832238	5e-05
CG7971	FBgn0035253	0.0213846	-0.831753	5e-05
Gdh	FBgn0001098	7.6242e-06	-0.811143	5e-05
CG7990	FBgn0030997	0.00560705	-0.802005	5e-05
chrb	FBgn0036165	0.0115389	-0.798056	5e-05
CG4168	FBgn0028888	0.000109983	-0.792678	5e-05
se	FBgn0086348	4.56561e-05	-0.780966	5e-05
Tsp97E	FBgn0039465	0.0180411	-0.780768	5e-05
Calx	FBgn0013995	0.00598189	-0.772898	5e-05
Teh3	FBgn0040697	0.00794056	-0.753607	0.0066
boss	FBgn0000206	7.90079e-06	-0.752736	5e-05
Ih	FBgn0263397	0.000124672	-0.743594	5e-05
Cpr72Ec	FBgn0036619	0.000909454	-0.727128	5e-05
tadr	FBgn0032911	0.000148432	-0.72711	5e-05
bdl	FBgn0028482	0.000607997	-0.720249	5e-05
CdsA	FBgn0010350	8.66991e-06	-0.690966	5e-05
Mlf	FBgn0034051	0.00774405	-0.689113	5e-05
Trn	FBgn0024921	0.0401653	-0.66158	5e-05
CG6870	FBgn0032652	0.00758355	-0.654561	0.00015
COX6B	FBgn0031066	0.000631846	-0.652171	5e-05
PsGEF	FBgn0264598	0.0353168	-0.645094	5e-05
pigs	FBgn0029881	0.000679066	-0.645081	5e-05
sif	FBgn0085447	0.0315784	-0.642803	5e-05
CG42492	FBgn0259994	0.000234845	-0.628663	5e-05
app	FBgn0260941	7.2093e-05	-0.628493	5e-05
eag	FBgn0000535	1.58884e-06	-0.628404	5e-05
sun	FBgn0014391	0.00379383	-0.626762	5e-05
gol	FBgn0004919	0.000167987	-0.621303	5e-05
CG14591	FBgn0033054	2.57798e-05	-0.617633	5e-05
CG11388	FBgn0034959	0.000249528	-0.617306	5e-05
GstE14	FBgn0033817	0.00897968	-0.614438	5e-05
CG4842	FBgn0036620	0.000168576	-0.604366	5e-05
alpha-Man-IIb	FBgn0026616	6.53091e-05	-0.591919	5e-05
CG33199	FBgn0053199	0.0334032	-0.572895	5e-05
Pkc53E	FBgn0003091	0.000640693	-0.566966	5e-05
lqf	FBgn0028582	9.6905e-07	-0.566477	5e-05
SK	FBgn0029761	0.0204778	-0.560341	5e-05
prom	FBgn0259210	7.27091e-05	-0.558365	5e-05
CG32278	FBgn0052278	0.0237754	-0.554351	5e-05
kek4	FBgn0032484	0.000830557	-0.551948	5e-05
tipE	FBgn0003710	0.0426982	-0.548149	0.00615
Cow	FBgn0039054	0.0140361	-0.539231	5e-05
Hdc	FBgn0005619	2.01011e-06	-0.537902	5e-05
Camta	FBgn0259234	0.0158071	-0.532294	5e-05
Ca-alpha1D	FBgn0001991	0.00386656	-0.512684	5e-05
CG16974	FBgn0032479	1.7119e-05	-0.504891	5e-05
stmA	FBgn0086784	0.00737483	-0.496276	5e-05
CG6912	FBgn0038290	0.00131006	-0.496021	0.0023
Lar	FBgn0000464	0.00416264	-0.493253	5e-05
chp	FBgn0267435	0.0123027	-0.492389	5e-05
CG33203	FBgn0053203	8.25287e-06	-0.490953	0.00315
Cpn	FBgn0261714	1.36349e-05	-0.48693	5e-05
Dyrk2	FBgn0016930	0.0287978	-0.485811	5e-05
Csp	FBgn0004179	0.0297747	-0.483564	5e-05
Gbeta76C	FBgn0004623	3.15422e-06	-0.48265	5e-05
CG10077	FBgn0035720	0.00468514	-0.475377	5e-05
chinmo	FBgn0086758	0.00407968	-0.471972	5e-05
CanB	FBgn0010014	0.0330465	-0.471641	5e-05
shakB	FBgn0085387	0.0120438	-0.470065	5e-05
Arr1	FBgn0000120	0.00848772	-0.468825	5e-05
Acn	FBgn0263198	0.0459062	-0.465634	5e-05
CG2082	FBgn0027608	0.000434015	-0.45963	5e-05
CG5027	FBgn0036579	0.0012208	-0.450657	5e-05
homer	FBgn0025777	0.0299139	-0.44629	5e-05
CG31140	FBgn0051140	0.0478504	-0.44372	5e-05
Syn2	FBgn0034135	0.00262592	-0.439662	5e-05
futsch	FBgn0259108	0.00684916	-0.435905	5e-05
CG15630	FBgn0031627	1.86079e-07	-0.431629	5e-05
rdgB	FBgn0003218	0.000438508	-0.419953	5e-05
Syx1A	FBgn0013343	0.013429	-0.416724	0.0004
fred	FBgn0051774	0.0274236	-0.413666	5e-05
CG3618	FBgn0037028	0.000495394	-0.41351	5e-05
UQCR-14	FBgn0030733	6.92639e-05	-0.412674	5e-05
CG6656	FBgn0038912	0.000496485	-0.406693	5e-05
CG18815	FBgn0042138	5.44324e-05	-0.405259	5e-05
CG3961	FBgn0036821	0.0498081	-0.400722	5e-05
Pli	FBgn0025574	0.00462773	-0.397902	5e-05
Dyb	FBgn0033739	0.000522192	-0.394419	5e-05
inaC	FBgn0004784	5.91655e-05	-0.394196	5e-05
retn	FBgn0004795	0.0437809	-0.384291	5e-05
Efa6	FBgn0051158	0.0217338	-0.38154	5e-05
Fie	FBgn0026592	0.0377386	-0.372471	5e-05
Syx6	FBgn0037084	0.00506404	-0.366032	5e-05
rgr	FBgn0267792	0.0450905	-0.365754	0.00035
5-HT2A	FBgn0087012	0.0485272	-0.358475	5e-05
CG32486	FBgn0266918	0.00106114	-0.353922	5e-05
l(1)G0196	FBgn0027279	0.00161146	-0.345268	0.0025
Pde8	FBgn0266377	0.000644449	-0.344629	0.00015
Ekar	FBgn0039916	0.0170537	-0.342887	0.0001
ninaC	FBgn0002938	0.0251113	-0.332978	0.0029
sky	FBgn0032901	0.038967	-0.32951	5e-05
CR31451	FBgn0051451	0.0304769	-0.329467	0.0001
Pkn	FBgn0020621	0.0459482	-0.329151	0.00505
Tm1	FBgn0003721	0.00222026	-0.328912	0.00035
sda	FBgn0015541	0.00211473	-0.328867	0.00015
Ipp	FBgn0016672	0.0342061	-0.328729	0.00035
CG12817	FBgn0037798	0.0180168	-0.32676	0.0116
B52	FBgn0004587	8.00659e-06	-0.325984	0.00015
dpr8	FBgn0052600	0.0415704	-0.323132	5e-05
CG5758	FBgn0032666	0.00593242	-0.320345	0.0004
Pdh	FBgn0011693	0.00173207	-0.317608	0.0026
Pdp1	FBgn0016694	0.00105328	-0.310947	0.0068
CG42817	FBgn0261999	0.0267425	-0.310129	0.00025
CG6191	FBgn0027581	0.00160531	-0.305895	0.0002
CG31324	FBgn0051324	0.00602965	-0.303503	0.013
rdhB	FBgn0038946	2.70078e-05	-0.302762	0.00035
P5CDh1	FBgn0037138	7.74476e-05	-0.301463	0.00115
norpA	FBgn0262738	0.00573842	-0.301144	0.0076
CG4612	FBgn0035016	0.00743958	-0.300799	0.00025
Glut4EF	FBgn0267336	0.0328152	-0.296829	0.00205
CG43340	FBgn0263077	0.000233376	-0.294677	0.00425
spir	FBgn0003475	0.00228041	-0.291281	0.0004
Pak	FBgn0267698	0.0169774	-0.282369	0.0009
GV1	FBgn0027790	0.00601742	-0.277519	0.0211
gus	FBgn0026238	0.0029881	-0.273455	0.00235
Atet	FBgn0020762	0.0339974	-0.271091	0.001
CG10011	FBgn0039590	0.0124155	-0.270921	0.0014
CG12991	FBgn0030847	0.0363477	-0.269659	0.0013
Kul	FBgn0039688	0.00118476	-0.268348	0.00135
CG3662	FBgn0031285	0.00679301	-0.268244	0.0011
olf186-F	FBgn0041585	0.0106904	-0.263876	0.0319
tmod	FBgn0082582	0.00395688	-0.262494	0.00365
Dat	2R:24139562-24159312	76.6814	-0.259804	0.00965
CG33298	FBgn0032120	0.0216748	-0.253909	0.00365
Vha44	FBgn0262511	0.043494	-0.248396	0.0108
cdi	FBgn0004876	0.03153	-0.242279	0.0035
laza	FBgn0037163	0.00493546	-0.239587	0.00485
tau	FBgn0266579	0.000607044	-0.238571	0.0055
wit	FBgn0024179	0.0192477	-0.237425	0.00515
Actbeta	FBgn0024913	0.00793053	-0.235495	0.0046
csw	FBgn0000382	0.0131817	-0.234831	0.00765
Cip4	FBgn0035533	0.026294	-0.230074	0.00475
Pask	FBgn0034950	0.0267777	-0.226878	0.0135
mamo	FBgn0267033	0.0147291	-0.219475	0.02745
CG4495	FBgn0031893	0.0104628	-0.21696	0.01355
t	FBgn0086367	1.21875e-05	-0.215521	0.02215
CG17724	FBgn0033802	0.00302131	-0.213493	0.04115
Prx5	FBgn0038570	0.00135218	-0.212186	0.0254
flw	FBgn0000711	0.00722053	-0.210464	0.0164
CG15201	FBgn0030272	0.00671072	-0.20223	0.01385
dlg1	FBgn0001624	0.000572805	-0.201942	0.0386
Usp2	FBgn0031187	0.00684383	-0.199904	0.0157
tws	FBgn0004889	0.000734588	-0.197252	0.0226
CG14767	FBgn0040777	0.00819728	-0.196214	0.02155
CG13928	FBgn0035246	0.00313543	-0.193551	0.0397
conu	FBgn0039994	0.0385106	-0.192008	0.02135
CG43921	FBgn0264542	0.00700757	-0.18863	0.02375
Pten	FBgn0026379	0.0459918	-0.181944	0.0313
CG43367	FBgn0263110	0.0026225	-0.178456	0.0282
hoe2	FBgn0031649	0.00283497	-0.176324	0.03815
CG42724	FBgn0261641	0.00249228	-0.174992	0.03705
hrg	FBgn0015949	0.0453218	-0.168339	0.0403
gpp	FBgn0264495	0.0335684	-0.164456	0.04825

## Sheet: 11d
11d. Photoreceptor enriched genes that are circadian, downregulated with age, and upregated in DR vs AL at ZT 0. (corresponding to the genes in the upper left quadrant of Fig. 6A) P values were calculated with DESeq2.
SYMBOL	FBgn	ALIAS	ENSEMBL	ENTREZID	GENENAME	REFSEQ	Base mean.DR	Log2Fc_DR	StdErr.DR	Wald-stat.DR	DR_p_val	DR_avg	AL_avg	locus	Log2Fc_Age	test_stat	Age_p_val	Base mean.y	Log2Fc_DR_Clk∆	StdErr.y	Wald-stat.DR.Clk∆	DR_clk∆_p_val	DR_cntrl_Avg	DR_clk∆_avg
14-3-3epsilon	FBgn0020238	14-3-3	FBgn0020238	42186	14-3-3epsilon	NM_169796	12628.3	0.259102	0.11157	-2.32233	0.020215	13789.6	11467	3R:18242530-18250550	-0.0108272	-0.0300269	0.91785	15094	-0.225622	0.148926	-1.51499	0.129774	16482.8	13705.2
Acn	FBgn0263198	Ba	FBgn0263198	35173	Acinus	NM_001273627	1468.24	0.226822	0.097926	-2.31626	0.0205442	1586.1	1350.38	2L:19045354-19048817	-0.465634	-1.63038	5e-05	1713.18	-0.266499	0.13887	-1.91906	0.0549766	1895.85	1530.51
app	FBgn0260941	App	FBgn0260941	39399	approximated	NM_001144464	2333.98	0.286352	0.0931093	-3.07544	0.00210191	2569.4	2098.56	3L:12206237-12266841	-0.628493	-1.97267	5e-05	2779.12	-0.277088	0.119418	-2.32032	0.0203234	3071.43	2486.8
Atet	FBgn0020762	CG2969	FBgn0020762	33636	ABC transporter expressed in trachea	NM_001103608	1735.44	0.821019	0.102308	-8.02501	1.01517e-15	2226.21	1244.67	2L:4333912-4345776	-0.271091	-0.948392	0.001	2745.22	0.0780305	0.1308	0.596564	0.550799	2661.11	2829.34
B52	FBgn0004587	B52/SRp55	FBgn0004587	41670	B52	NM_001014619	3887.93	0.26598	0.0692164	-3.84273	0.000121671	4249.14	3526.72	3R:13661310-13666891	-0.325984	-1.05001	0.00015	4554.04	-0.286881	0.142999	-2.00618	0.0448374	5079.06	4029.01
bdl	FBgn0028482	BcDNA:GH11322	FBgn0028482	33635	borderless	NM_134978	3735.28	0.220158	0.0735651	-2.99269	0.00276529	4022.77	3447.8	2L:4324553-4331830	-0.720249	-2.49851	5e-05	4828.15	0.0103876	0.123462	0.0841362	0.932948	4808.46	4847.84
bif	FBgn0014133	Bif	FBgn0014133	32119	bifocal	NM_001272526	4425.42	0.330504	0.0778598	-4.24486	2.18735e-05	4936.96	3913.89	X:11678969-11694740	-0.0971868	-0.327664	0.2542	5655.87	-0.113872	0.118302	-0.962553	0.335772	5901.3	5410.44
CanB	FBgn0010014	BcDNA:RH11383	FBgn0010014	44317	Calcineurin B	NM_001258602	1927.37	0.495301	0.133523	-3.70949	0.000207677	2267.34	1587.4	X:5332498-5334449	-0.471641	-1.64955	5e-05	2647.79	-0.0549527	0.160841	-0.341659	0.732608	2709.77	2585.8
CdsA	FBgn0010350	CDS	FBgn0010350	43950	CDP diglyceride synthetase	NM_001300047	10886	0.174239	0.080578	-2.16236	0.0305904	11551.4	10220.6	3L:8125326-8137498	-0.690966	-1.99039	5e-05	12720.4	-0.224097	0.12044	-1.86066	0.0627925	13806.9	11633.8
CG10077	FBgn0035720	BcDNA:HL01868	FBgn0035720	38756	uncharacterized protein	NM_001274562	10629.3	0.294243	0.0740235	-3.97499	7.03817e-05	11722	9536.61	3L:6949490-6955904	-0.475377	-1.28756	5e-05	13004.6	-0.199965	0.127491	-1.56847	0.116772	14011.9	11997.4
CG12991	FBgn0030847	Dmel\CG12991	FBgn0030847	32734	uncharacterized protein	NM_001272718	1375.68	0.212604	0.0831777	-2.55602	0.0105877	1478.23	1273.13	X:17579860-17599314	-0.269659	-0.921476	0.0013	1739.43	-0.0426062	0.111292	-0.382832	0.701845	1766.92	1711.95
CG13928	FBgn0035246	Dmel\CG13928	FBgn0035246	38195	uncharacterized protein	NM_139378	4786.08	0.383387	0.0833108	-4.60188	4.18689e-06	5427.93	4144.23	3L:1618413-1629301	-0.193551	-0.593434	0.0397	7164.3	0.249068	0.117841	2.11359	0.0345502	6488.19	7840.41
CG14591	FBgn0033054	Dmel\CG14591	FBgn0033054	35531	uncharacterized protein	NM_001201935	2979.84	0.264822	0.10824	-2.44661	0.0144206	3259.11	2700.58	2R:6036556-6040647	-0.617633	-2.12679	5e-05	3510.31	-0.278744	0.135458	-2.0578	0.0396097	3895.25	3125.37
CG15201	FBgn0030272	BcDNA:RH06304	FBgn0030272	32053	uncharacterized protein	NM_132463	3588.82	0.826514	0.13254	-6.23595	4.49041e-10	4626.02	2551.62	X:11144119-11144809	-0.20223	-0.703038	0.01385	4473.34	-0.271502	0.202498	-1.34076	0.179997	5529.07	3417.6
CG15630	FBgn0031627	15630	FBgn0031627	33676	uncharacterized protein	NM_175961	2912.14	0.375336	0.0905035	-4.1472	3.36559e-05	3295.75	2528.53	2L:4734591-4794044	-0.431629	-1.48418	5e-05	3522.72	-0.307477	0.125611	-2.44785	0.0143713	3939.51	3105.93
CG17724	FBgn0033802	CG17724a	FBgn0033802	246682	uncharacterized protein	NM_001274014	165.103	0.541476	0.196569	-2.75463	0.00587578	198.671	131.535	2R:13176093-13198337	-0.213493	-0.591427	0.04115	191.666	-0.444487	0.197902	-2.246	0.0247042	237.468	145.864
CG2082	FBgn0027608	BcDNA:GH02439	FBgn0027608	40713	uncharacterized protein	NM_001170042	4776.39	0.368068	0.0953788	-3.85901	0.000113847	5394.26	4158.53	3R:5754931-5781308	-0.45963	-1.18012	5e-05	6074.92	-0.156331	0.133586	-1.17026	0.241896	6447.74	5702.11
CG31140	FBgn0051140	CG13600	FBgn0051140	42836	uncharacterized protein	NM_001104424	4042.09	0.195536	0.0948479	-2.06157	0.0392483	4321	3763.17	3R:23963179-23983232	-0.44372	-1.54169	5e-05	5884.74	0.279476	0.169006	1.65364	0.0982	5165.33	6604.16
CG32278	FBgn0052278	CG12032	FBgn0052278	38382	uncharacterized protein	NM_167996	1094.84	0.541473	0.139971	-3.86845	0.000109527	1306.55	883.139	3L:3169285-3172545	-0.554351	-1.65702	5e-05	1299.06	-0.428894	0.184521	-2.32436	0.0201062	1561.57	1036.55
CG32486	FBgn0266918	CG14954	FBgn0266918	38367	uncharacterized protein	NM_139508	3793.11	0.261936	0.0784785	-3.33768	0.000844811	4140.79	3445.42	3L:3055907-3070839	-0.353922	-1.25261	5e-05	4642	-0.169406	0.129762	-1.30551	0.191719	4949.33	4334.67
CG33143	FBgn0053143	33143	FBgn0053143	37583	uncharacterized protein	NM_001299803	754.419	0.303087	0.117256	-2.58483	0.0097428	836.044	672.793	2R:22614327-22635942	-0.0130702	-0.0431471	0.87845	1037.18	0.0934622	0.133126	0.702058	0.482643	999.412	1074.95
CG33199	FBgn0053199	Dmel\CG33199	FBgn0053199	326329	uncharacterized protein	NM_001259283	134.933	0.969608	0.261405	-3.70921	0.000207904	186.61	83.2551	2R:8947680-8951086	-0.572895	-1.81564	5e-05	182.6	-0.362824	0.205971	-1.76153	0.0781487	223.024	142.176
CG3618	FBgn0037028	Dmel\CG3618	FBgn0037028	40303	uncharacterized protein	NM_001202214	1910.44	0.160785	0.0812654	-1.97852	0.0478699	2018.1	1802.78	3L:20813352-20816075	-0.41351	-1.3215	5e-05	2572.87	0.158432	0.133356	1.18804	0.234817	2412.31	2733.42
CG3662	FBgn0031285	Dmel\CG3662	FBgn0031285	33260	uncharacterized protein	NM_001038778	11814.6	0.333361	0.112567	-2.96143	0.0030621	13210.3	10418.9	2L:821288-825861	-0.268244	-0.917188	0.0011	14504.9	-0.209588	0.159871	-1.31098	0.189866	15789.8	13220
CG4168	FBgn0028888	BG:DS03192.2	FBgn0028888	34889	uncharacterized protein	NM_001299024	1128.13	0.210749	0.0957797	-2.20035	0.0277819	1212.17	1044.1	2L:15161881-15200459	-0.792678	-2.66039	5e-05	1288.31	-0.316867	0.139266	-2.27526	0.0228903	1449	1127.62
CG42322	FBgn0259222	CG15688	FBgn0259222	42455	uncharacterized protein	NM_001144617	1574.15	0.571752	0.109953	-5.19999	1.99302e-07	1890.27	1258.03	3R:20740107-20756639	-0.848922	-1.97667	5e-05	2190.41	-0.0806315	0.130212	-0.619232	0.535764	2259.52	2121.3
CG42492	FBgn0259994	CG11473	FBgn0259994	8674066	uncharacterized protein	NM_001169205	5922.49	0.299463	0.0843948	-3.54836	0.000387637	6544.56	5300.41	X:5625675-5648487	-0.628663	-2.04103	5e-05	7557.17	-0.0909818	0.127405	-0.714112	0.475158	7823.16	7291.17
CG42724	FBgn0261641	CG15187	FBgn0261641	40785	uncharacterized protein	NM_001043218	1565.13	0.37981	0.119057	-3.19016	0.00142196	1776.75	1353.51	3R:6361671-6368288	-0.174992	-0.600073	0.03705	1965.22	-0.202545	0.138171	-1.4659	0.142676	2123.95	1806.5
CG42795	FBgn0261928	CG12816	FBgn0261928	41252	uncharacterized protein	NM_001202279	4032.41	0.270727	0.111406	-2.43009	0.0150951	4420.02	3644.8	3R:10225689-10251277	-0.884972	-3.05781	5e-05	5534.46	0.110834	0.148593	0.745889	0.455735	5283.89	5785.03
CG43778	FBgn0264308	CG15639	FBgn0264308	34738	uncharacterized protein	NM_001273513	1389.29	0.448063	0.12127	-3.69476	0.000220092	1610.54	1168.04	2L:13301813-13331121	-0.931196	-3.20539	5e-05	1812.93	-0.150941	0.152755	-0.98812	0.323094	1925.25	1700.62
CG45050	FBgn0266410	BcDNA:RE70963	FBgn0266410	41114	uncharacterized protein	NM_001031990	11798	0.28531	0.100788	-2.83081	0.00464308	12986	10610	3R:9340215-9362994	-0.0882428	-0.255174	0.38295	16754	0.171704	0.163112	1.05267	0.29249	15522	17986
CG4612	FBgn0035016	Dmel\CG4612	FBgn0035016	37914	uncharacterized protein	NM_001259564	3507.9	0.433212	0.111058	-3.90076	9.58908e-05	4044.61	2971.19	2R:24521873-24526089	-0.300799	-1.06286	0.00025	5106.93	0.129305	0.151089	0.855821	0.392097	4834.48	5379.37
CG4842	FBgn0036620	Dmel\CG4842	FBgn0036620	39817	uncharacterized protein	NM_140628	4042.06	0.277305	0.125033	-2.21786	0.0265646	4442.18	3641.95	3L:16368388-16369518	-0.604366	-1.85067	5e-05	4531.74	-0.431228	0.142902	-3.01765	0.00254741	5309.08	3754.4
CG5758	FBgn0032666	Dmel\CG5758	FBgn0032666	35083	uncharacterized protein	NM_001299099	6865.78	0.161226	0.0638842	-2.52373	0.0116118	7252.06	6479.5	2L:18119994-18129862	-0.320345	-1.06875	0.0004	8777.68	0.032937	0.110154	0.299009	0.764933	8668.42	8886.94
CG6870	FBgn0032652	Dmel\CG6870	FBgn0032652	35067	uncharacterized protein	NM_001299089	6687.08	0.996801	0.109967	-9.06454	1.25131e-19	8962.26	4411.91	2L:17591314-17604387	-0.654561	-1.25682	0.00015	9357.22	-0.351469	0.153588	-2.28838	0.0221152	10711.7	8002.77
CG7971	FBgn0035253	BcDNA:GH04236	FBgn0035253	38206	uncharacterized protein	NM_001104005	6673.96	0.439882	0.105259	-4.17906	2.9272e-05	7707.58	5640.34	3L:1654246-1665064	-0.831753	-2.30704	5e-05	8954.39	-0.0722487	0.140929	-0.512662	0.608188	9213.75	8695.04
CG7990	FBgn0030997	Dmel\CG7990	FBgn0030997	32909	uncharacterized protein	NM_001258815	1490.21	0.368955	0.105718	-3.48998	0.000483056	1684.52	1295.91	X:19196057-19201979	-0.802005	-2.79717	5e-05	2010.76	-0.00356531	0.127352	-0.0279957	0.977666	2013.49	2008.04
CG9821	FBgn0037636	CG31442	FBgn0037636	41058	uncharacterized protein	NM_001275461	28283	0.31802	0.108004	-2.94453	0.00323443	31464.6	25101.4	3R:8807678-8821098	-0.0216789	-0.0508	0.8619	39563	0.117615	0.157213	0.748126	0.454384	37610.9	41515.1
chinmo	FBgn0086758	CG10871	FBgn0086758	33343	Chronologically inappropriate morphogenesis	NM_001201751	3903.86	0.356169	0.105795	-3.36659	0.000761051	4395.22	3412.5	2L:1651257-1704682	-0.471972	-1.6212	5e-05	5710.75	0.173411	0.179149	0.967968	0.33306	5253.9	6167.6
chp	FBgn0267435	24B10	FBgn0267435	43690	chaoptin	NM_001276205	22426.8	0.286222	0.0802002	-3.56884	0.000358563	24673.5	20180.1	3R:31204179-31210730	-0.492389	-1.41063	5e-05	31388.8	0.150651	0.14227	1.05891	0.289642	29493.2	33284.3
chrb	FBgn0036165	BcDNA:GH09771	FBgn0036165	39284	charybde	NM_001300105	7812.23	0.251033	0.116482	-2.15513	0.0311513	8510.27	7114.19	3L:11487549-11499055	-0.798056	-2.55344	5e-05	10023.5	-0.0335151	0.17285	-0.193897	0.846257	10172.3	9874.68
Cip4	FBgn0035533	CG11341	FBgn0035533	38534	Cdc42-interacting protein 4	NM_001104031	1837.95	0.190805	0.077177	-2.47231	0.0134244	1960.75	1715.15	3L:4322490-4364102	-0.230074	-0.811493	0.00475	2438.9	0.104613	0.106102	0.985963	0.324151	2343.66	2534.14
conu	FBgn0039994	BcDNA:LD04957	FBgn0039994	3355133	conundrum	NM_001042989	1383.8	0.219556	0.103526	-2.12078	0.0339406	1491.22	1276.39	2R:4744347-4758048	-0.192008	-0.667853	0.02135	1589.18	-0.309255	0.134714	-2.29564	0.0216966	1782.34	1396.02
Cow	FBgn0039054	CG13830	FBgn0039054	42733	Carrier of Wingless	NM_001104413	7431.26	0.302664	0.0720162	-4.20272	2.63726e-05	8216.42	6646.1	3R:23070515-23112730	-0.539231	-1.77923	5e-05	9499.72	-0.0867983	0.1314	-0.660563	0.508892	9821.45	9178
Cpn	FBgn0261714	77H5	FBgn0261714	41474	Calphotin	NM_169454	3173.01	0.232108	0.0977698	-2.37403	0.0175953	3432.94	2913.07	3R:12162886-12166186	-0.48693	-1.68101	5e-05	4060.56	-0.0259403	0.150182	-0.172726	0.862867	4103.73	4017.38
cpo	FBgn0263995	1824	FBgn0263995	45840	couch potato	NM_001014631	7803.34	0.417697	0.0959694	-4.3524	1.34655e-05	8947.22	6659.46	3R:17919831-18018892	-0.00256682	-0.00776153	0.97895	10800.5	0.0224761	0.163476	0.137489	0.890644	10695.1	10906
CR31451	FBgn0051451	BcDNA:GH16531	NA	12798523	ncRNA	NR_048472	34281.9	0.704278	0.142232	-4.95162	7.36001e-07	42839.2	25724.7	3R:23983502-23985065	-0.329467	-1.12647	0.0001	54176.4	0.115275	0.184563	0.624585	0.532243	51203.9	57148.9
Csp	FBgn0004179	CG6395	FBgn0004179	40459	Cysteine string protein	NM_001275277	4116.38	0.391857	0.109696	-3.57219	0.000354003	4686.26	3546.49	3L:22267381-22273745	-0.483564	-1.63257	5e-05	5457.52	-0.0650434	0.145439	-0.447222	0.654714	5601.21	5313.83
csw	FBgn0000382	19-106	FBgn0000382	45278	corkscrew	NM_001272245	6522.69	0.271809	0.0842533	-3.2261	0.0012549	7144.92	5900.45	X:2094233-2115701	-0.234831	-0.768719	0.00765	8481.56	-0.0181765	0.130815	-0.138949	0.889491	8540.8	8422.33
ctp	FBgn0011760	CG6998	FBgn0011760	31405	cut up	NM_001258601	9723.68	0.278308	0.109476	-2.54217	0.0110166	10682.6	8764.71	X:4687799-4702034	-0.115888	-0.289917	0.3145	13252.5	0.0888211	0.150343	0.590791	0.55466	12768.5	13736.4
dpr8	FBgn0052600	CG11477	FBgn0052600	32387	defective proboscis extension response 8	NM_001298310	1065.35	0.578542	0.112763	-5.13061	2.88806e-07	1282.03	848.668	X:14322225-14462351	-0.323132	-1.11478	5e-05	1340.99	-0.363444	0.138388	-2.62626	0.00863285	1532.41	1149.57
Dyb	FBgn0033739	CG8529	FBgn0033739	36362	Dystrobrevin	NM_001032236	2101.32	0.303521	0.0802342	-3.78294	0.000154989	2324.84	1877.79	2R:12437344-12452916	-0.394419	-1.33866	5e-05	2742.37	-0.0359543	0.110952	-0.324052	0.745899	2779.01	2705.73
eag	FBgn0000535	CG10952	FBgn0000535	32428	ether a go-go	NM_001042810	2941.74	0.433454	0.108075	-4.01067	6.0546e-05	3391.59	2491.9	X:14955476-15009989	-0.628404	-2.08603	5e-05	3980.66	-0.0461083	0.146809	-0.31407	0.753468	4054.1	3907.23
Eip93F	FBgn0264490	CG18389	FBgn0264490	44936	Ecdysone-induced protein 93F	NM_001104395	12253.7	0.273779	0.111542	-2.45449	0.0141083	13444.1	11063.3	3R:21949113-22014539	-0.0164065	-0.0503218	0.8626	17108.7	0.131794	0.178913	0.736639	0.461342	16070.4	18147
Ekar	FBgn0039916	CG9935	FBgn0039916	43806	Eye-enriched kainate receptor	NM_001042785	1006.07	0.395923	0.108312	-3.65539	0.000256794	1146.76	865.377	4:636130-646556	-0.342887	-1.15724	0.0001	1232.89	-0.28959	0.125367	-2.30993	0.0208918	1370.7	1095.08
Fie	FBgn0026592	BEST:HL04053	FBgn0026592	38452	Fire exit	NM_001274452	2854.41	0.422142	0.100229	-4.21176	2.53394e-05	3277.46	2431.37	3L:3892573-3894833	-0.372471	-1.28601	5e-05	3686.86	-0.155223	0.142823	-1.08682	0.277115	3917.25	3456.46
flw	FBgn0000711	CG15305	FBgn0000711	44289	flapwing	NM_001272478	4829.57	0.223033	0.0826069	-2.69993	0.0069354	5207.85	4451.28	X:10385959-10409817	-0.210464	-0.690247	0.0164	6419.78	0.0745806	0.144674	0.515508	0.606198	6225.05	6614.51
fred	FBgn0051774	CG12675	FBgn0051774	33613	friend of echinoid	NM_001258937	505.053	0.303856	0.137409	-2.21132	0.0270138	560.534	449.572	2L:3902927-3991713	-0.413666	-1.41466	5e-05	682.865	0.0393963	0.165921	0.23744	0.812316	670.073	695.657
gammaSnap1	FBgn0028552	CG3988	FBgn0028552	37842	gamma Soluble NSF attachment protein 1	NM_058121	1240.17	0.357397	0.0989577	-3.61161	0.000304299	1396.43	1083.91	2R:24047144-24057599	-0.233317	-0.430565	0.137	1513.09	-0.236514	0.166172	-1.4233	0.154648	1669.13	1357.05
Gbeta76C	FBgn0004623	CG8770	FBgn0004623	40148	G protein beta-subunit 76C	NM_078996	12454	0.361397	0.0908516	-3.97788	6.95322e-05	14032.2	10875.9	3L:19687636-19689992	-0.48265	-1.62557	5e-05	14520	-0.393029	0.138621	-2.83528	0.00457854	16771.9	12268.2
Glut4EF	FBgn0267336	BcDNA:GH25505	FBgn0267336	41217	Glucose transporter 4 enhancer factor	NM_001038952	7816.62	0.353356	0.0934525	-3.78112	0.000156122	8786.97	6846.27	3R:9874680-9995364	-0.296829	-0.902114	0.00205	11212.9	0.152158	0.154324	0.985964	0.324151	10503.6	11922.3
Hdc	FBgn0005619	CG3454	FBgn0005619	36076	Histidine decarboxylase	NM_001273926	1311.49	0.276973	0.0931358	-2.97386	0.00294079	1439.71	1183.28	2R:10237743-10247560	-0.537902	-1.61721	5e-05	1573.56	-0.244495	0.120894	-2.02238	0.0431366	1720.91	1426.21
homer	FBgn0025777	BEST:LD03829	FBgn0025777	33944	homer	NM_001042876	2249.18	0.559127	0.137628	-4.06259	4.85318e-05	2697.47	1800.89	2L:6719393-6723359	-0.44629	-1.55925	5e-05	2987.1	-0.190713	0.156066	-1.222	0.221706	3224.28	2749.93
Ih	FBgn0263397	BcDNA:GH25778	FBgn0263397	36589	I[[h]] channel	NM_001038856	10756.1	0.188121	0.081244	-2.3155	0.0205854	11466.5	10045.6	2R:14276129-14300095	-0.743594	-2.19548	5e-05	14449.9	0.119826	0.163449	0.733114	0.463489	13706.2	15193.5
inaD	FBgn0001263	CG3504	FBgn0001263	37629	inactivation no afterpotential D	NM_001259541	12331	0.309654	0.0856108	-3.61699	0.000298047	13669.7	10992.2	2R:22854382-22858794	-0.108534	-0.105829	0.7251	14703.5	-0.29333	0.118744	-2.47028	0.0135009	16340	13067
Jupiter	FBgn0051363	BEST:LP05168	FBgn0051363	41392	jupiter	NM_001275546	2787.7	0.310735	0.106731	-2.91138	0.00359837	3094.6	2480.79	3R:11590385-11619906	-0.132939	-0.434703	0.12845	3800.71	0.0691234	0.129516	0.533706	0.593545	3699.2	3902.23
l(2)k09913	FBgn0021979	1(2)k09913	FBgn0021979	37661	lethal (2) k09913	NM_001299825	5633.02	0.199599	0.0717892	-2.78035	0.00543003	6026.48	5239.56	2R:23067195-23071875	-0.0939216	-0.331291	0.25885	6727.48	-0.186105	0.117207	-1.58783	0.112326	7203.42	6251.54
Lar	FBgn0000464	CG10443	FBgn0000464	35259	Leukocyte-antigen-related-like	NM_001259165	324.382	0.552944	0.169333	-3.26541	0.00109304	390.05	258.714	2L:19586622-19732069	-0.493253	-1.73283	5e-05	429.959	-0.195903	0.16738	-1.17041	0.241836	466.247	393.67
mamo	FBgn0267033	CG11071	FBgn0267033	32353	maternal gene required for meiosis	NM_001103508	9238.76	0.415536	0.120037	-3.46174	0.0005367	10601	7876.55	X:13846115-13990527	-0.219475	-0.627924	0.02745	12648.5	-0.00421986	0.174908	-0.0241261	0.980752	12671.4	12625.6
Mlf	FBgn0034051	BcDNA:SD18148	FBgn0034051	36750	Myelodysplasia/myeloid leukemia factor	NM_001169693	3051.44	0.32024	0.102651	-3.11969	0.00181044	3396.28	2706.59	2R:15932169-15940073	-0.689113	-1.77558	5e-05	3646.75	-0.279343	0.146321	-1.90911	0.0562476	4059.36	3234.14
Neb-cGP	FBgn0083167	BcDNA:RE31692	FBgn0083167	50417	Neb-cGP	NM_001272479	5287.72	0.522513	0.133797	-3.90526	9.41257e-05	6271.29	4304.14	X:10460735-10477201	-0.254169	-0.326839	0.2507	6112.26	-0.287897	0.205531	-1.40075	0.161289	7495.39	4729.12
ninaC	FBgn0002938	2.2	FBgn0002938	34012	neither inactivation nor afterpotential C	NM_001273260	46144.8	0.31317	0.0780417	-4.01285	5.99892e-05	51196	41093.6	2L:7377701-7384344	-0.332978	-0.88267	0.0029	57652.9	-0.160337	0.1225	-1.30888	0.190576	61196	54109.9
norpA	FBgn0262738	CG3620	FBgn0262738	31376	no receptor potential A	NM_001014720	29223	0.271984	0.089416	-3.04178	0.00235184	32015.6	26430.3	X:4322625-4365408	-0.301144	-0.782855	0.0076	40035.6	0.101121	0.16748	0.603778	0.545991	38269.9	41801.3
P5CDh1	FBgn0037138	CG7145	FBgn0037138	40434	delta-1-Pyrroline-5-carboxylate dehydrogenase 1	NM_001202230	5426.92	0.24804	0.0785157	-3.15912	0.00158249	5898.72	4955.11	3L:21832773-21841356	-0.301463	-0.96949	0.00115	6995.95	-0.0207546	0.113163	-0.183405	0.85448	7050.82	6941.08
Pdh	FBgn0011693	CG4899	FBgn0011693	39812	Photoreceptor dehydrogenase	NM_001144487	54373.2	0.418961	0.137589	-3.04503	0.00232658	62534.4	46212.1	3L:16351990-16354297	-0.317608	-0.881161	0.0026	63663.3	-0.358469	0.188688	-1.89979	0.05746	74739	52587.6
Pdp1	FBgn0016694	CG17888	FBgn0016694	45588	PAR-domain protein 1	NM_001274615	11965.3	0.371416	0.133232	-2.78775	0.00530762	13556.2	10374.5	3L:7811457-7867369	-0.310947	-0.817578	0.0068	16399.6	0.026564	0.173513	0.153095	0.878323	16203.5	16595.8
Pka-C3	FBgn0000489	43974	FBgn0000489	39733	Protein kinase, cAMP-dependent, catalytic subunit 3	NM_079373	1859.13	0.192649	0.0844507	-2.2812	0.0225369	1984.5	1733.76	3L:15925804-15954797	-0.108903	-0.376879	0.1934	2793.69	0.360896	0.157463	2.29194	0.021909	2372.09	3215.28
pr	FBgn0003141	38B.9	FBgn0003141	35292	purple	NM_165319	1919.23	0.258915	0.0965779	-2.68089	0.00734269	2094.4	1744.05	2L:20066390-20075458	-1.03176	-2.84097	5e-05	2289.77	-0.236566	0.135205	-1.74968	0.080173	2503.33	2076.21
prom	FBgn0259210	CG30164	FBgn0259210	246493	prominin	NM_001144281	1041.53	0.245164	0.097663	-2.5103	0.0120628	1131.73	951.337	2R:24415409-24428387	-0.558365	-1.76257	5e-05	1325.15	-0.0531552	0.131383	-0.404582	0.685785	1352.83	1297.46
rdgB	FBgn0003218	CG11111	FBgn0003218	32340	retinal degeneration B	NM_001014740	8425.53	0.23733	0.0910849	-2.60559	0.00917158	9129.42	7721.64	X:13762751-13779488	-0.419953	-1.23722	5e-05	12334.7	0.271857	0.161154	1.68694	0.091615	10913	13756.5
rdhB	FBgn0038946	CG7077	FBgn0038946	42614	retinol dehydrogenase B	NM_001275902	2868.96	0.246232	0.106739	-2.30685	0.021063	3118.88	2619.03	3R:22351695-22356264	-0.302762	-1.00735	0.00035	3258.02	-0.347531	0.155429	-2.23595	0.0253549	3727.67	2788.37
retinin	FBgn0040074	4A11	FBgn0040074	53564	retinin	NM_080256	16305.6	0.586065	0.13238	-4.42715	9.54867e-06	19694.1	12917.1	3L:16331932-16332789	-2.72405	-9.04811	5e-05	19704.3	-0.415764	0.183748	-2.26269	0.0236549	23538	15870.6
rgr	FBgn0267792	CG14751	FBgn0267792	35843	regular	NM_001169618	464.644	0.257722	0.115186	-2.23744	0.0252577	507.326	421.961	2R:8600414-8614155	-0.365754	-1.08189	0.00035	563.305	-0.18411	0.145138	-1.26851	0.204615	606.416	520.195
rtp	FBgn0087005	9C4	FBgn0087005	40627	retinophilin	NM_141263	9244.27	0.672891	0.138047	-4.87435	1.09168e-06	11447.4	7041.15	3R:5232542-5237315	-0.00999479	-0.0208732	0.9435	11044.7	-0.502686	0.186945	-2.68895	0.00716777	13682.2	8407.28
sdt	FBgn0261873	BP1063	FBgn0261873	44861	stardust	NM_001038746	6636.33	0.280911	0.0895476	-3.13701	0.00170682	7291.56	5981.1	X:8178548-8240474	-0.138303	-0.45146	0.12025	8970.9	0.0700564	0.144731	0.484046	0.628353	8715.79	9226
shakB	FBgn0085387	2	FBgn0085387	33062	shaking B	NM_001103568	3509.11	0.387179	0.127166	-3.04468	0.00232929	3993.95	3024.26	X:20761070-20927050	-0.470065	-1.52262	5e-05	4590.5	-0.0901288	0.173138	-0.520562	0.602672	4774.29	4406.72
SK	FBgn0029761	BcDNA:GM01744	FBgn0029761	31456	small conductance calcium-activated potassium channel	NM_001103415	5654.23	0.345065	0.0974322	-3.54159	0.000397724	6341.15	4967.31	X:5340235-5405138	-0.560341	-1.65675	5e-05	8346.44	0.203912	0.174871	1.16607	0.243585	7579.99	9112.88
Slob	FBgn0264087	CG13792	FBgn0264087	34038	Slowpoke binding protein	NM_001038792	4028.44	0.24448	0.0724643	-3.3738	0.00074139	4372.98	3683.9	2L:7642004-7691061	-0.200914	-0.554294	0.058	4793.3	-0.239821	0.114207	-2.09989	0.0357388	5227.2	4359.41
spir	FBgn0003475	38C.34	FBgn0003475	45931	spire	NM_001169549	3782.37	0.158889	0.0712943	-2.22864	0.0258378	3992.76	3571.99	2L:20311218-20348386	-0.291281	-0.989155	0.0004	4760.61	-0.00719755	0.120422	-0.0597692	0.952339	4772.68	4748.53
stops	FBgn0086704	CG15557	FBgn0086704	43683	slow termination of phototransduction	NM_001170309	1734.36	0.324915	0.124172	-2.61665	0.00887967	1935.12	1533.59	3R:31134391-31178278	-0.0721275	-0.103983	0.7181	2238.7	-0.081119	0.145894	-0.556013	0.578202	2312.79	2164.61
sun	FBgn0014391	ATP5E	FBgn0014391	44046	stunted	NM_079943	5274.87	0.571916	0.228508	-2.50283	0.0123205	6443.48	4106.25	X:15847858-15849258	-0.626762	-2.10836	5e-05	6436.88	-0.238107	0.204353	-1.16517	0.24395	7700.8	5172.96
Swim	FBgn0034709	CG3074	FBgn0034709	37537	Secreted Wg-interacting molecule	NM_137808	802.706	0.46436	0.13732	-3.38158	0.000720694	936.24	669.171	2R:22185971-22203045	-0.330897	-0.561757	0.0544	1213.85	0.179114	0.168901	1.06047	0.288933	1119.04	1308.65
Synd	FBgn0053094	CG15694	FBgn0053094	42467	Syndapin	NM_001275857	4067.98	0.20566	0.0857674	-2.39789	0.0164899	4362.12	3773.84	3R:20832798-20840118	-0.0656678	-0.231313	0.425	4867.32	-0.183604	0.127241	-1.44296	0.149033	5213.94	4520.7
Syngr	FBgn0033876	CG10808	FBgn0033876	36533	Synaptogyrin	NM_137064	2713.06	0.356542	0.0854774	-4.17118	3.03021e-05	3051.75	2374.36	2R:13841760-13846255	-0.929111	-3.25236	5e-05	3835.66	0.131048	0.11012	1.19005	0.234028	3647.7	4023.62
Syx1A	FBgn0013343	CG10716	FBgn0013343	42854	Syntaxin 1A	NM_001202347	4052.17	0.298247	0.104859	-2.84426	0.00445151	4479.85	3624.49	3R:24063076-24108960	-0.416724	-1.02292	0.0004	6062.68	0.258387	0.175796	1.46981	0.141612	5355.14	6770.22
tau	FBgn0266579	BcDNA:RE16764	FBgn0266579	326116	tau	NM_001276088	3140.15	0.286658	0.0866663	-3.30761	0.000940949	3456.17	2824.12	3R:27639885-27656996	-0.238571	-0.801623	0.0055	3784.08	-0.231315	0.137605	-1.68101	0.0927617	4131.1	3437.07
Teh4	FBgn0035504	CG15003	FBgn0035504	38501	tipE homolog 4	NM_139609	308.159	0.716666	0.153514	-4.6684	3.03558e-06	387.082	229.235	3L:4173883-4193788	-0.26184	-0.264466	0.3658	419.654	-0.255085	0.145898	-1.74838	0.0803977	462.672	376.635
Tm1	FBgn0003721	1305/10	FBgn0003721	41852	Tropomyosin 1	NM_001170148	4771.63	0.24749	0.0667971	-3.7051	0.000211303	5183.7	4359.56	3R:15281370-15308779	-0.328912	-1.08132	0.00035	6035.39	-0.0717708	0.105032	-0.683326	0.494401	6196.12	5874.66
Tsp97E	FBgn0039465	CG6323	FBgn0039465	43241	Tetraspanin 97E	NM_001144643	2190.47	0.206267	0.0998424	-2.06593	0.0388351	2349.98	2030.96	3R:26961063-26964817	-0.780768	-2.42653	5e-05	2641.58	-0.156425	0.144076	-1.08571	0.277607	2808.75	2474.42
Usp2	FBgn0031187	CG14619	FBgn0031187	33132	Ubiquitin specific protease 2	NM_001258870	3863.54	0.197099	0.0813522	-2.42279	0.015402	4131.25	3595.83	X:22455802-22472021	-0.199904	-0.693707	0.0157	5094.19	0.0778376	0.130714	0.595482	0.551521	4938.3	5250.08
Vha44	FBgn0262511	6072	FBgn0262511	36826	Vacuolar H[+] ATPase 44kD subunit	NM_001144207	5046.43	0.266332	0.0822314	-3.23881	0.00120031	5517.87	4575	2R:16324812-16341242	-0.248396	-0.74133	0.0108	6835.82	0.0899683	0.129532	0.694565	0.487328	6595.51	7076.13
Vha68-1	FBgn0265262	A subunit	FBgn0265262	45668	Vacuolar H[+] ATPase 68kD subunit 1	NM_001273497	4485.37	0.208911	0.0953557	-2.19086	0.0284621	4816.1	4154.64	2L:13000769-13004107	-0.8566	-3.03856	5e-05	5771.45	0.00670952	0.124733	0.0537913	0.957101	5757.19	5785.71

## Sheet: 11e
11e. Photoreceptor enriched genes that are circadian, downregulated with age, upregated in DR vs AL ZT 0, and downregulated in nCLK-DN1 at ZT 0. P values calculated with DESeq2.
SYMBOL	FBgn	ALIAS	ENSEMBL	ENTREZID	GENENAME	REFSEQ	Base mean.DR	Log2Fc_DR	StdErr.DR	Wald-stat.DR	DR_p_val	DR_avg	AL_avg	locus	Log2Fc_Age	test_stat	Age_p_val	Base mean.y	Log2Fc_DR_Clk∆	StdErr.y	Wald-stat.DR.Clk∆	DR_clk∆_p_val	DR_cntrl_Avg	DR_clk∆_avg
rtp	FBgn0087005	9C4	FBgn0087005	40627	retinophilin	NM_141263	9244.27	0.672891	0.138047	-4.87435	1.09168e-06	11447.4	7041.15	3R:5232542-5237315	-0.00999479	-0.0208732	0.9435	11044.7	-0.502686	0.186945	-2.68895	0.00716777	13682.2	8407.28
CG17724	FBgn0033802	CG17724a	FBgn0033802	246682	uncharacterized protein	NM_001274014	165.103	0.541476	0.196569	-2.75463	0.00587578	198.671	131.535	2R:13176093-13198337	-0.213493	-0.591427	0.04115	191.666	-0.444487	0.197902	-2.246	0.0247042	237.468	145.864
CG4842	FBgn0036620	Dmel\CG4842	FBgn0036620	39817	uncharacterized protein	NM_140628	4042.06	0.277305	0.125033	-2.21786	0.0265646	4442.18	3641.95	3L:16368388-16369518	-0.604366	-1.85067	5e-05	4531.74	-0.431228	0.142902	-3.01765	0.00254741	5309.08	3754.4
CG32278	FBgn0052278	CG12032	FBgn0052278	38382	uncharacterized protein	NM_167996	1094.84	0.541473	0.139971	-3.86845	0.000109527	1306.55	883.139	3L:3169285-3172545	-0.554351	-1.65702	5e-05	1299.06	-0.428894	0.184521	-2.32436	0.0201062	1561.57	1036.55
retinin	FBgn0040074	4A11	FBgn0040074	53564	retinin	NM_080256	16305.6	0.586065	0.13238	-4.42715	9.54867e-06	19694.1	12917.1	3L:16331932-16332789	-2.72405	-9.04811	5e-05	19704.3	-0.415764	0.183748	-2.26269	0.0236549	23538	15870.6
Gbeta76C	FBgn0004623	CG8770	FBgn0004623	40148	G protein beta-subunit 76C	NM_078996	12454	0.361397	0.0908516	-3.97788	6.95322e-05	14032.2	10875.9	3L:19687636-19689992	-0.48265	-1.62557	5e-05	14520	-0.393029	0.138621	-2.83528	0.00457854	16771.9	12268.2
dpr8	FBgn0052600	CG11477	FBgn0052600	32387	defective proboscis extension response 8	NM_001298310	1065.35	0.578542	0.112763	-5.13061	2.88806e-07	1282.03	848.668	X:14322225-14462351	-0.323132	-1.11478	5e-05	1340.99	-0.363444	0.138388	-2.62626	0.00863285	1532.41	1149.57
CG6870	FBgn0032652	Dmel\CG6870	FBgn0032652	35067	uncharacterized protein	NM_001299089	6687.08	0.996801	0.109967	-9.06454	1.25131e-19	8962.26	4411.91	2L:17591314-17604387	-0.654561	-1.25682	0.00015	9357.22	-0.351469	0.153588	-2.28838	0.0221152	10711.7	8002.77
rdhB	FBgn0038946	CG7077	FBgn0038946	42614	retinol dehydrogenase B	NM_001275902	2868.96	0.246232	0.106739	-2.30685	0.021063	3118.88	2619.03	3R:22351695-22356264	-0.302762	-1.00735	0.00035	3258.02	-0.347531	0.155429	-2.23595	0.0253549	3727.67	2788.37
CG4168	FBgn0028888	BG:DS03192.2	FBgn0028888	34889	uncharacterized protein	NM_001299024	1128.13	0.210749	0.0957797	-2.20035	0.0277819	1212.17	1044.1	2L:15161881-15200459	-0.792678	-2.66039	5e-05	1288.31	-0.316867	0.139266	-2.27526	0.0228903	1449	1127.62
conu	FBgn0039994	BcDNA:LD04957	FBgn0039994	3355133	conundrum	NM_001042989	1383.8	0.219556	0.103526	-2.12078	0.0339406	1491.22	1276.39	2R:4744347-4758048	-0.192008	-0.667853	0.02135	1589.18	-0.309255	0.134714	-2.29564	0.0216966	1782.34	1396.02
CG15630	FBgn0031627	15630	FBgn0031627	33676	uncharacterized protein	NM_175961	2912.14	0.375336	0.0905035	-4.1472	3.36559e-05	3295.75	2528.53	2L:4734591-4794044	-0.431629	-1.48418	5e-05	3522.72	-0.307477	0.125611	-2.44785	0.0143713	3939.51	3105.93
inaD	FBgn0001263	CG3504	FBgn0001263	37629	inactivation no afterpotential D	NM_001259541	12331	0.309654	0.0856108	-3.61699	0.000298047	13669.7	10992.2	2R:22854382-22858794	-0.108534	-0.105829	0.7251	14703.5	-0.29333	0.118744	-2.47028	0.0135009	16340	13067
Ekar	FBgn0039916	CG9935	FBgn0039916	43806	Eye-enriched kainate receptor	NM_001042785	1006.07	0.395923	0.108312	-3.65539	0.000256794	1146.76	865.377	4:636130-646556	-0.342887	-1.15724	0.0001	1232.89	-0.28959	0.125367	-2.30993	0.0208918	1370.7	1095.08
B52	FBgn0004587	B52/SRp55	FBgn0004587	41670	B52	NM_001014619	3887.93	0.26598	0.0692164	-3.84273	0.000121671	4249.14	3526.72	3R:13661310-13666891	-0.325984	-1.05001	0.00015	4554.04	-0.286881	0.142999	-2.00618	0.0448374	5079.06	4029.01
CG14591	FBgn0033054	Dmel\CG14591	FBgn0033054	35531	uncharacterized protein	NM_001201935	2979.84	0.264822	0.10824	-2.44661	0.0144206	3259.11	2700.58	2R:6036556-6040647	-0.617633	-2.12679	5e-05	3510.31	-0.278744	0.135458	-2.0578	0.0396097	3895.25	3125.37
app	FBgn0260941	App	FBgn0260941	39399	approximated	NM_001144464	2333.98	0.286352	0.0931093	-3.07544	0.00210191	2569.4	2098.56	3L:12206237-12266841	-0.628493	-1.97267	5e-05	2779.12	-0.277088	0.119418	-2.32032	0.0203234	3071.43	2486.8
Hdc	FBgn0005619	CG3454	FBgn0005619	36076	Histidine decarboxylase	NM_001273926	1311.49	0.276973	0.0931358	-2.97386	0.00294079	1439.71	1183.28	2R:10237743-10247560	-0.537902	-1.61721	5e-05	1573.56	-0.244495	0.120894	-2.02238	0.0431366	1720.91	1426.21
Slob	FBgn0264087	CG13792	FBgn0264087	34038	Slowpoke binding protein	NM_001038792	4028.44	0.24448	0.0724643	-3.3738	0.00074139	4372.98	3683.9	2L:7642004-7691061	-0.200914	-0.554294	0.058	4793.3	-0.239821	0.114207	-2.09989	0.0357388	5227.2	4359.41

## Sheet: 11f
11f. Photoreceptor enriched genes that are circadian, downregulated with age, and upregated in DR vs AL at ZT 12. (corresponding to the genes in the upper left quadrant of Fig. 6B). P values calculated with DESeq2.
SYMBOL	FLYBASE.x	ALIAS.x	ENSEMBL.x	ENTREZID.x	GENENAME.x	REFSEQ.x	Gene ID	Base mean.DR_Fpkm	Log2Fc_DR	StdErr.DR	Wald stats_DR	DR_p_val	AL_avg_Fpkm	DR_avg_Fpkm	locus	Young_Fpkm	Old_Fpkm	Log2Fc_Age	test_stat	Age_p_val	Log2Fc_DR_Clk∆	StdErr.DR_Clk∆	Wald-stat_DR_Clk∆	DR_Clk∆_p_val	DR_control_DESEQ2 normalized count reads	DR_Clk∆_DESEQ2 normalized count reads
5-HT2A	FBgn0087012	5-HT2	FBgn0087012	40575	5-hydroxytryptamine (serotonin) receptor 2A	NM_001104214	FBgn0087012	2034.41	0.278548	0.0585885	4.7543	1.99132e-06	1838.14	2230.67	3R:4612869-4633304	29.6411	23.1197	-0.358475	-1.2289	5e-05	-0.136837	0.0666407	-2.05336	0.0400378	2600.74	2352.61
alpha-Man-IIb	FBgn0026616	CG4606	FBgn0026616	41913	alpha-Mannosidase class II b	NM_001275685	FBgn0026616	1723.41	0.237035	0.0687231	3.44913	0.000562394	1580.98	1865.84	3R:15804247-15832632	26.9827	17.9019	-0.591919	-1.97115	5e-05	0.0725042	0.0740837	0.978679	0.327738	2175.42	2297.25
Atet	FBgn0020762	CG2969	FBgn0020762	33636	ABC transporter expressed in trachea	NM_001103608	FBgn0020762	1692.74	1.06398	0.0793526	13.4083	5.41002e-41	1090.9	2294.58	2L:4333912-4345776	42.2677	35.0269	-0.271091	-0.948392	0.001	-0.00280971	0.0686231	-0.0409441	0.96734	2675.14	2669.67
bdl	FBgn0028482	BcDNA:GH11322	FBgn0028482	33635	borderless	NM_134978	FBgn0028482	4306.62	0.260262	0.0503119	5.17298	2.30386e-07	3920.32	4692.91	2L:4324553-4331830	43.2203	26.2344	-0.720249	-2.49851	5e-05	-0.0378368	0.055713	-0.679138	0.497051	5471.12	5324.72
boss	FBgn0000206	BOSS	FBgn0000206	43146	bride of sevenless	NM_080709	FBgn0000206	3062.89	0.143691	0.0609862	2.35613	0.0184663	2912.13	3213.66	3R:25961993-25966948	63.9191	37.9345	-0.752736	-2.60165	5e-05	-0.10292	0.0743631	-1.38402	0.166352	3746.41	3471.14
Ca-alpha1D	FBgn0001991	BG:DS02795.1	FBgn0001991	34950	Ca[2+]-channel protein alpha[[1]] subunit D	NM_001273551	FBgn0001991	2611.14	0.265478	0.0753894	3.52143	0.000429234	2368.66	2853.61	2L:16165830-16190540	61.4922	43.1009	-0.512684	-1.70757	5e-05	0.00363471	0.0795758	0.045676	0.963568	3326.48	3337.15
Calx	FBgn0013995	9C5	FBgn0013995	42481	Na/Ca-exchange protein	NM_001260283	FBgn0013995	3897.04	0.211207	0.0505503	4.17815	2.93885e-05	3611.89	4182.19	3R:20978182-21015613	39.4192	23.0697	-0.772898	-2.65626	5e-05	0.201624	0.102484	1.96737	0.0491409	4875.64	5745.49
CanB	FBgn0010014	BcDNA:RH11383	FBgn0010014	44317	Calcineurin B	NM_001258602	FBgn0010014	1805.35	0.319619	0.0611374	5.22788	1.71462e-07	1604.29	2006.4	X:5332498-5334449	134.674	97.1197	-0.471641	-1.64955	5e-05	0.147891	0.0729544	2.02717	0.0426454	2339.25	2611.67
cdi	FBgn0004876	91F	FBgn0004876	42289	center divider	NM_001260262	FBgn0004876	1761.15	0.261093	0.0629693	4.14634	3.37825e-05	1600.09	1922.2	3R:19044881-19094270	19.2187	16.2477	-0.242279	-0.844144	0.0035	-0.14974	0.0714091	-2.09693	0.0359996	2241.13	2003.86
CG10077	FBgn0035720	BcDNA:HL01868	FBgn0035720	38756	uncharacterized protein	NM_001274562	FBgn0035720	11509.2	0.101761	0.0517249	1.96736	0.0491417	11103.3	11915.1	3L:6949490-6955904	724.359	521.016	-0.475377	-1.28756	5e-05	-0.147587	0.0877003	-1.68286	0.0924029	13890	12392.7
CG10289	FBgn0035688	Dmel\CG10289	FBgn0035688	38714	uncharacterized protein	NM_001274539	FBgn0035688	2481.41	0.188771	0.0570586	3.30836	0.000938425	2317.17	2645.66	3L:6164915-6173880	43.094	38.7544	-0.153127	-0.528068	0.06745	0.100672	0.0786351	1.28025	0.200459	3084.44	3327.59
CG11388	FBgn0034959	Dmel\CG11388	FBgn0034959	37833	uncharacterized protein	NM_138027	FBgn0034959	1228.56	0.147517	0.0734336	2.00885	0.0445532	1165.93	1291.18	2R:24022342-24023981	38.7964	25.2908	-0.617306	-2.00329	5e-05	-0.207902	0.0991442	-2.09696	0.0359969	1505.32	1274.32
CG12817	FBgn0037798	BcDNA:RE53107	FBgn0037798	41250	uncharacterized protein	NM_001043236	FBgn0037798	144.656	0.444313	0.175741	2.52823	0.011464	121.085	168.228	3R:10222697-10224725	10.0362	8.00215	-0.32676	-0.72657	0.0116	-0.131095	0.1304	-1.00533	0.314739	196.107	172.944
CG12991	FBgn0030847	Dmel\CG12991	FBgn0030847	32734	uncharacterized protein	NM_001272718	FBgn0030847	1111.4	0.147846	0.0680468	2.17271	0.029802	1054.69	1168.11	X:17579860-17599314	36.1551	29.9912	-0.269659	-0.921476	0.0013	0.0710184	0.0707019	1.00448	0.315149	1361.83	1435.61
CG13928	FBgn0035246	Dmel\CG13928	FBgn0035246	38195	uncharacterized protein	NM_139378	FBgn0035246	5370.96	0.151117	0.0510068	2.96269	0.00304967	5090.82	5651.1	3L:1618413-1629301	73.8362	64.5661	-0.193551	-0.593434	0.0397	0.350888	0.0668451	5.24927	1.52699e-07	6588.01	8529
CG15201	FBgn0030272	BcDNA:RH06304	FBgn0030272	32053	uncharacterized protein	NM_132463	FBgn0030272	3118.68	0.257266	0.0571506	4.50155	6.74599e-06	2840.74	3396.62	X:11144119-11144809	352.601	306.483	-0.20223	-0.703038	0.01385	0.14426	0.143248	1.00706	0.313905	3959.87	4748.09
CG15630	FBgn0031627	15630	FBgn0031627	33676	uncharacterized protein	NM_175961	FBgn0031627	1514.91	0.204954	0.0624722	3.28072	0.00103541	1406.55	1623.26	2L:4734591-4794044	42.7094	31.6658	-0.431629	-1.48418	5e-05	-0.21106	0.0698983	-3.01953	0.00253163	1892.55	1619.57
CG17005	FBgn0032109	Dmel\CG17005	FBgn0032109	34249	uncharacterized protein	NM_001273356	FBgn0032109	136.972	0.7108	0.190136	3.73838	0.000185211	101.961	171.983	2L:9327743-9330332	24.0487	10.8259	-1.15147	-2.8563	5e-05	-0.358663	0.140376	-2.55502	0.0106182	200.526	133.287
CG17124	FBgn0032297	Dmel\CG17124	FBgn0032297	34485	uncharacterized protein	NM_001298884	FBgn0032297	3874.84	0.489786	0.0592157	8.27123	1.32588e-16	3222.52	4527.17	2L:10744074-10756325	152.538	152.294	-0.00230979	-0.00681075	0.9817	-0.0132974	0.0742768	-0.179025	0.857918	5278.01	5225.79
CG2082	FBgn0027608	BcDNA:GH02439	FBgn0027608	40713	uncharacterized protein	NM_001170042	FBgn0027608	6081.96	0.128005	0.042731	2.99561	0.00273898	5812	6351.93	3R:5754931-5781308	131.784	95.8294	-0.45963	-1.18012	5e-05	0.0150433	0.0649351	0.231667	0.816797	7405.34	7488.43
CG31038	FBgn0051038	CG15512	FBgn0051038	43535	uncharacterized protein	NM_001276157	FBgn0051038	2896.89	0.206296	0.0556428	3.7075	0.000209315	2691.06	3102.73	3R:29877058-29903231	41.4601	40.4735	-0.0347468	-0.119898	0.67835	-0.0747791	0.0686599	-1.08912	0.276099	3617.31	3422.91
CG31140	FBgn0051140	CG13600	FBgn0051140	42836	uncharacterized protein	NM_001104424	FBgn0051140	4967.73	0.266061	0.0578725	4.59737	4.27861e-06	4511.6	5423.85	3R:23963179-23983232	67.1548	49.3746	-0.44372	-1.54169	5e-05	0.169051	0.0810393	2.08604	0.0369751	6323.03	7190.42
CG32278	FBgn0052278	CG12032	FBgn0052278	38382	uncharacterized protein	NM_167996	FBgn0052278	964.058	0.216091	0.0752659	2.87103	0.00409132	891.881	1036.24	3L:3169285-3172545	69.6569	47.4338	-0.554351	-1.65702	5e-05	0.0673205	0.0960528	0.70087	0.483384	1208.01	1275.52
CG34245	FBgn0085274	Dmel\CG34245	FBgn0085274	5740416	uncharacterized protein	NM_001202178	FBgn0085274	4.07152	0.787062	0.346976	2.26834	0.0233083	0.345014	7.79802	3L:14893733-14894416	5.5322	3.0079	-0.879094	-1.10428	0.00035	-0.0605477	0.0589448	-1.02719	0.30433	9.10291	3.17199
CG42322	FBgn0259222	CG15688	FBgn0259222	42455	uncharacterized protein	NM_001144617	FBgn0259222	1753.82	0.176645	0.071614	2.46662	0.0136394	1647.12	1860.52	3R:20740107-20756639	41.8425	23.2309	-0.848922	-1.97667	5e-05	0.0191897	0.0853006	0.224966	0.822006	2168.82	2202.63
CG42492	FBgn0259994	CG11473	FBgn0259994	8674066	uncharacterized protein	NM_001169205	FBgn0259994	5392.58	0.151561	0.065762	2.3047	0.0211835	5110.36	5674.8	X:5625675-5648487	97.4298	63.0152	-0.628663	-2.04103	5e-05	0.0392105	0.0677484	0.578766	0.562747	6615.34	6810.92
CG42817	FBgn0261999	BG:DS07473.1	FBgn0261999	34951	uncharacterized protein	NM_001273557	FBgn0261999	1237.1	0.236051	0.0655848	3.59917	0.000319233	1135.39	1338.8	2L:16231474-16241527	18.8649	15.2159	-0.310129	-1.06302	0.00025	0.0343398	0.0707268	0.485527	0.627302	1560.8	1601.34
CG43340	FBgn0263077	BcDNA:GH02712	FBgn0263077	35698	uncharacterized protein	NM_001103740	FBgn0263077	10660.4	0.158815	0.0520482	3.05131	0.00227849	10074.5	11246.2	2R:7623241-7656770	113.164	92.2572	-0.294677	-0.828828	0.00425	-0.225845	0.0776724	-2.90766	0.00364144	13110.3	11061.9
CG43778	FBgn0264308	CG15639	FBgn0264308	34738	uncharacterized protein	NM_001273513	FBgn0264308	1915.61	0.276225	0.058504	4.72148	2.34135e-06	1731.02	2100.21	2L:13301813-13331121	31.8937	16.7258	-0.931196	-3.20539	5e-05	0.0464892	0.0703039	0.66126	0.508445	2448.46	2534.79
CG45050	FBgn0266410	BcDNA:RE70963	FBgn0266410	41114	uncharacterized protein	NM_001031990	FBgn0266410	10780.7	0.189873	0.0510065	3.72252	0.000197242	10068.5	11492.8	3R:9340215-9362994	231.083	217.372	-0.0882428	-0.255174	0.38295	0.22743	0.106981	2.1259	0.0335115	13399.6	16184.9
CG4612	FBgn0035016	Dmel\CG4612	FBgn0035016	37914	uncharacterized protein	NM_001259564	FBgn0035016	3561.82	0.160042	0.0465686	3.43671	0.000588836	3363.62	3760.02	2R:24521873-24526089	62.0924	50.4068	-0.300799	-1.06286	0.00025	0.215065	0.142434	1.50992	0.131063	4383.66	5685.52
CG4842	FBgn0036620	Dmel\CG4842	FBgn0036620	39817	uncharacterized protein	NM_140628	FBgn0036620	2035	0.38696	0.0646774	5.98293	2.19155e-09	1762.78	2307.21	3L:16368388-16369518	73.8856	48.599	-0.604366	-1.85067	5e-05	-0.180337	0.0786805	-2.29201	0.0219048	2689.62	2349.42
CG4962	FBgn0036597	CT15908	FBgn0036597	39793	uncharacterized protein	NM_140608	FBgn0036597	176.678	0.819861	0.187321	4.37678	1.20445e-05	124.473	228.882	3L:16294710-16295547	11.4401	6.3879	-0.840689	-1.61919	5e-05	0.0585997	0.0880018	0.665892	0.50548	266.769	395.356
CG5758	FBgn0032666	Dmel\CG5758	FBgn0032666	35083	uncharacterized protein	NM_001299099	FBgn0032666	5937.5	0.227206	0.0435077	5.22219	1.76816e-07	5470.22	6404.78	2L:18119994-18129862	148.496	118.927	-0.320345	-1.06875	0.0004	0.0288317	0.0563629	0.511537	0.608975	7466.93	7625.52
CG6870	FBgn0032652	Dmel\CG6870	FBgn0032652	35067	uncharacterized protein	NM_001299089	FBgn0032652	4156.72	0.404501	0.0556022	7.27491	3.46663e-13	3572.79	4740.65	2L:17591314-17604387	111.414	70.7782	-0.654561	-1.25682	0.00015	0.056103	0.0588463	0.953381	0.340397	5526.68	5757.2
CG6983	FBgn0035896	Dmel\CG6983	FBgn0035896	38964	uncharacterized protein	NM_001300055	FBgn0035896	1344.73	0.201948	0.0693986	2.90997	0.00361459	1249.33	1440.13	3L:8443041-8449377	173.316	86.7937	-0.997742	-3.40756	5e-05	-0.25754	0.0744682	-3.45839	0.000543409	1678.88	1385.5
CG7971	FBgn0035253	BcDNA:GH04236	FBgn0035253	38206	uncharacterized protein	NM_001104005	FBgn0035253	7129.38	0.114597	0.0551621	2.07745	0.03776	6846.93	7411.82	3L:1654246-1665064	109.691	61.6296	-0.831753	-2.30704	5e-05	0.0466455	0.0686141	0.679824	0.496616	8640.26	8944.8
CG7990	FBgn0030997	Dmel\CG7990	FBgn0030997	32909	uncharacterized protein	NM_001258815	FBgn0030997	1217.97	0.169834	0.0689091	2.46461	0.0137163	1146.84	1289.09	X:19196057-19201979	46.6089	26.7326	-0.802005	-2.79717	5e-05	0.233971	0.0885898	2.64106	0.00826483	1502.84	1802.52
chinmo	FBgn0086758	CG10871	FBgn0086758	33343	Chronologically inappropriate morphogenesis	NM_001201751	FBgn0086758	3613.43	0.291046	0.0528026	5.51197	3.54835e-08	3249.88	3976.97	2L:1651257-1704682	31.1736	22.4755	-0.471972	-1.6212	5e-05	0.146782	0.142397	1.03079	0.302637	4636.53	5535.29
chp	FBgn0267435	24B10	FBgn0267435	43690	chaoptin	NM_001276205	FBgn0267435	36656.4	0.10688	0.0437626	2.44227	0.014595	35297.1	38015.8	3R:31204179-31210730	354.584	252.055	-0.492389	-1.41063	5e-05	-0.150882	0.0654523	-2.30522	0.0211542	44319.2	39679.2
Cow	FBgn0039054	CG13830	FBgn0039054	42733	Carrier of Wingless	NM_001104413	FBgn0039054	7148.68	0.262934	0.0505916	5.19718	2.02338e-07	6498.05	7799.3	3R:23070515-23112730	137.637	94.7135	-0.539231	-1.77923	5e-05	0.102687	0.0643102	1.59674	0.110323	9092.11	9803.83
cpo	FBgn0263995	1824	FBgn0263995	45840	couch potato	NM_001014631	FBgn0263995	7037.66	0.277247	0.0460971	6.01441	1.80541e-09	6362.06	7713.26	3R:17919831-18018892	87.7172	87.5613	-0.00256682	-0.00776153	0.97895	0.119367	0.143822	0.829962	0.406561	8992.27	10527.8
CR31451	FBgn0051451	BcDNA:GH16531	NA	12798523	ncRNA	NR_048472	FBgn0051451	32315.2	0.320843	0.0468567	6.84734	7.52371e-12	28726.9	35903.6	3R:23983502-23985065	74.6324	59.3947	-0.329467	-1.12647	0.0001	0.148857	0.139238	1.06909	0.285031	41856.5	55241.5
ctp	FBgn0011760	CG6998	FBgn0011760	31405	cut up	NM_001258601	FBgn0011760	8894.28	0.150105	0.0479215	3.1323	0.00173444	8430.05	9358.52	X:4687799-4702034	256.459	236.664	-0.115888	-0.289917	0.3145	0.278282	0.0948366	2.93433	0.00334269	10910.2	13597.8
dlg1	FBgn0001624	11	FBgn0001624	32083	discs large 1	NM_001103485	FBgn0001624	6677.66	0.21832	0.0485178	4.4998	6.8018e-06	6174.01	7181.32	X:11369664-11409776	82.5301	71.75	-0.201942	-0.594717	0.0386	0.051909	0.0628725	0.825624	0.409018	8372.14	8697.19
dpy	FBgn0053196	BcDNA:SD02173	FBgn0053196	318824	dumpy	NM_001258946	FBgn0053196	8053.5	0.504748	0.134874	3.74237	0.00018229	6616.58	9490.42	2L:4477461-4614300	15.7726	14.5342	-0.117962	-0.350776	0.22515	0.030934	0.0847565	0.364975	0.71513	11063.1	11330.1
Dyb	FBgn0033739	CG8529	FBgn0033739	36362	Dystrobrevin	NM_001032236	FBgn0033739	1728.23	0.193859	0.061615	3.14629	0.00165354	1611.59	1844.87	2R:12437344-12452916	81.5171	62.0179	-0.394419	-1.33866	5e-05	0.0524015	0.068436	0.765702	0.443854	2150.77	2236.39
Dyrk2	FBgn0016930	BG:DS01523.3	FBgn0016930	34831	Dual-specificity tyrosine phosphorylation-regulated kinase 2	NM_001038817	FBgn0016930	2432.4	0.185305	0.0530655	3.49201	0.000479407	2276.13	2588.66	2L:14184477-14234126	39.6684	28.327	-0.485811	-1.67613	5e-05	0.00681405	0.0596706	0.114195	0.909084	3018	3033.83
eag	FBgn0000535	CG10952	FBgn0000535	32428	ether a go-go	NM_001042810	FBgn0000535	2047.73	0.308467	0.06555	4.70582	2.5285e-06	1828.45	2267	X:14955476-15009989	33.0466	21.3775	-0.628404	-2.08603	5e-05	0.137515	0.0820034	1.67694	0.0935535	2642.84	2935.78
Ekar	FBgn0039916	CG9935	FBgn0039916	43806	Eye-enriched kainate receptor	NM_001042785	FBgn0039916	865.944	0.232227	0.0779483	2.97924	0.00288965	795.868	936.019	4:636130-646556	35.2523	27.7951	-0.342887	-1.15724	0.0001	-0.0818298	0.0864281	-0.946796	0.343743	1091.31	1024.33
Fhos	FBgn0266084	CG32025	FBgn0266084	39004	Formin homology 2 domain containing	NM_001169916	FBgn0266084	1634.26	0.265276	0.0798206	3.3234	0.000889258	1484.5	1784.02	3L:8753618-8798719	10.9716	10.0044	-0.133144	-0.420627	0.14885	-0.154086	0.0950682	-1.62079	0.105063	2079.58	1841.1
Fie	FBgn0026592	BEST:HL04053	FBgn0026592	38452	Fire exit	NM_001274452	FBgn0026592	2365.8	0.325898	0.0562642	5.79227	6.94401e-09	2096.81	2634.8	3L:3892573-3894833	75.4048	58.247	-0.372471	-1.28601	5e-05	-0.0409859	0.0700332	-0.585235	0.55839	3071.85	2979.87
flw	FBgn0000711	CG15305	FBgn0000711	44289	flapwing	NM_001272478	FBgn0000711	3294.7	0.169814	0.0577989	2.93801	0.00330328	3100.72	3488.67	X:10385959-10409817	145.106	125.41	-0.210464	-0.690247	0.0164	0.21231	0.0977993	2.17087	0.0299408	4067.2	4819.59
fred	FBgn0051774	CG12675	FBgn0051774	33613	friend of echinoid	NM_001258937	FBgn0051774	606.125	0.249129	0.104096	2.39326	0.0166992	554.337	657.913	2L:3902927-3991713	14.5877	10.9511	-0.413666	-1.41466	5e-05	-0.108997	0.0890182	-1.22443	0.220789	766.972	706.366
futsch	FBgn0259108	22C10	FBgn0259108	5740544	futsch	NM_001103394	FBgn0259108	13869.8	0.282709	0.0494109	5.7216	1.05528e-08	12511.7	15228	X:1409068-1454177	34.4976	25.5017	-0.435905	-1.41156	5e-05	0.320628	0.0624387	5.13508	2.82019e-07	17752.5	22431.5
Gbeta76C	FBgn0004623	CG8770	FBgn0004623	40148	G protein beta-subunit 76C	NM_078996	FBgn0004623	8054.34	0.182551	0.0452029	4.03848	5.37986e-05	7546.22	8562.45	3L:19687636-19689992	188.435	134.856	-0.48265	-1.62557	5e-05	-0.273113	0.0628269	-4.34707	1.37969e-05	9982.46	8179.3
Glut4EF	FBgn0267336	BcDNA:GH25505	FBgn0267336	41217	Glucose transporter 4 enhancer factor	NM_001038952	FBgn0267336	6771.9	0.220035	0.0489465	4.49541	6.94368e-06	6256.97	7286.82	3R:9874680-9995364	72.9006	59.3439	-0.296829	-0.902114	0.00205	0.183911	0.10257	1.79302	0.0729692	8495.25	9868.69
gol	FBgn0004919	CG2679	FBgn0004919	38006	goliath	NM_001169829	FBgn0004919	4608.08	0.170255	0.0560061	3.03994	0.00236624	4335.5	4880.67	2R:25072626-25084347	88.7186	57.6745	-0.621303	-1.90952	5e-05	-0.193927	0.063602	-3.04907	0.00229549	5689.94	4939.52
Gprk1	FBgn0260798	CG40129	FBgn0260798	3355013	G protein-coupled receptor kinase 1	NM_001042973	FBgn0260798	1131.81	0.25166	0.087871	2.86397	0.00418364	1030.73	1232.89	2R:4322294-4471060	63.9341	59.5025	-0.103635	-0.364334	0.20345	-0.0542942	0.0812792	-0.667997	0.504136	1437.45	1377.7
Hdc	FBgn0005619	CG3454	FBgn0005619	36076	Histidine decarboxylase	NM_001273926	FBgn0005619	952.019	0.213693	0.0737996	2.89558	0.00378453	880.801	1023.24	2R:10237743-10247560	11.6674	8.03619	-0.537902	-1.61721	5e-05	-0.220704	0.0737472	-2.9927	0.00276517	1192.91	1011.89
homer	FBgn0025777	BEST:LD03829	FBgn0025777	33944	homer	NM_001042876	FBgn0025777	1458.27	0.342872	0.0716187	4.78746	1.68906e-06	1283.28	1633.26	2L:6719393-6723359	66.2761	48.6419	-0.44629	-1.55925	5e-05	0.0865191	0.0897559	0.963938	0.335077	1904.19	2037.11
inaC	FBgn0004784	CG6518	FBgn0004784	36897	inactivation no afterpotential C	NM_057515	FBgn0004784	6657.72	0.111017	0.0500838	2.21663	0.0266485	6401.71	6913.73	2R:16898534-16901575	343.313	261.231	-0.394196	-1.23614	5e-05	-0.0600487	0.0617203	-0.972916	0.330595	8060.05	7717.64
inaF-B	FBgn0259918	CG42447	FBgn0259918	8674114	inaF-B	NM_001169255	FBgn0259918	1776.39	0.22145	0.0626387	3.53535	0.000407229	1638.86	1913.92	X:11724245-11736617	409.677	162.784	-1.33153	-3.92631	5e-05	-0.449935	0.101573	-4.42968	9.4375e-06	2231.34	1549.25
inaF-C	FBgn0085350	CG34321	FBgn0085350	5740497	inaF-C	NM_001103489	FBgn0085350	91.1059	0.611745	0.219381	2.7885	0.00529529	70.4927	111.719	X:11724245-11736617	1.64877	0.831506	-0.987595	-0.139038	0.18335	-0.160003	0.141554	-1.13033	0.258335	130.277	107.652
Ipp	FBgn0016672	CG3028	FBgn0016672	41701	Inositol polyphosphate 1-phosphatase	NM_169562	FBgn0016672	5461.41	0.197853	0.04634	4.2696	1.95824e-05	5087.8	5835.02	3R:13958788-13960474	40.247	32.0462	-0.328729	-1.06351	0.00035	-0.139506	0.0774775	-1.8006	0.0717661	6802.74	6125.1
Jupiter	FBgn0051363	BEST:LP05168	FBgn0051363	41392	jupiter	NM_001275546	FBgn0051363	2953.03	0.179433	0.0644618	2.78355	0.00537669	2769.86	3136.2	3R:11590385-11619906	45.1389	41.1654	-0.132939	-0.434703	0.12845	0.194979	0.0928008	2.10105	0.0356368	3656.65	4261.31
lola	FBgn0283521	BEST:LD03274	FBgn0283521	44548	longitudinals lacking	NM_001032229	FBgn0283521	11041.4	0.140473	0.0434127	3.23576	0.0012132	10504.3	11578.5	2R:10481893-10543291	207.836	198.606	-0.0655346	-0.203064	0.4926	0.173558	0.0877305	1.97831	0.0478936	13499.2	15438
mamo	FBgn0267033	CG11071	FBgn0267033	32353	maternal gene required for meiosis	NM_001103508	FBgn0267033	8214.04	0.17735	0.0514714	3.44559	0.000569804	7709.31	8718.76	X:13846115-13990527	90.6628	77.8683	-0.219475	-0.627924	0.02745	0.101749	0.143909	0.707038	0.479543	10164.8	11648
Mlf	FBgn0034051	BcDNA:SD18148	FBgn0034051	36750	Myelodysplasia/myeloid leukemia factor	NM_001169693	FBgn0034051	2890.02	0.174284	0.0521255	3.34356	0.000827114	2714.19	3065.86	2R:15932169-15940073	72.3738	44.8888	-0.689113	-1.77558	5e-05	0.00819278	0.0633179	0.129391	0.897048	3574.45	3595.67
Mppe	FBgn0259985	11471	FBgn0259985	36285	Metallophosphoesterase	NM_001299397	FBgn0259985	2000.83	0.137678	0.0563365	2.44385	0.0145313	1903.92	2097.73	2R:12025613-12027707	205.221	115.264	-0.832238	-2.86569	5e-05	0.337556	0.0652442	5.17373	2.29467e-07	2445.67	3132.75
ninaC	FBgn0002938	2.2	FBgn0002938	34012	neither inactivation nor afterpotential C	NM_001273260	FBgn0002938	43532.8	0.114718	0.0453849	2.52767	0.0114821	41799.9	45265.6	2L:7377701-7384344	634.579	503.79	-0.332978	-0.88267	0.0029	-0.147096	0.0654458	-2.24761	0.0246013	52770.5	47376.3
norpA	FBgn0262738	CG3620	FBgn0262738	31376	no receptor potential A	NM_001014720	FBgn0262738	45619.2	0.155745	0.0404619	3.84917	0.000118521	43154.5	48083.9	X:4322625-4365408	372.303	302.164	-0.301144	-0.782855	0.0076	-0.0357977	0.0886929	-0.403614	0.686497	56058.1	54523.9
P5CDh1	FBgn0037138	CG7145	FBgn0037138	40434	delta-1-Pyrroline-5-carboxylate dehydrogenase 1	NM_001202230	FBgn0037138	4794.57	0.172515	0.0499131	3.45631	0.000547628	4508.89	5080.26	3L:21832773-21841356	195.801	158.879	-0.301463	-0.96949	0.00115	0.158068	0.0620148	2.54888	0.010807	5922.63	6646.99
Pak	FBgn0267698	CG10295	FBgn0267698	44039	p21-activated kinase	NM_001144541	FBgn0267698	2102.79	0.171337	0.0654093	2.61946	0.00880683	1977.57	2228.01	3R:6350895-6361614	29.4073	24.1798	-0.282369	-0.99174	0.0009	0.0174715	0.0888387	0.196666	0.844089	2597.4	2634.29
pio	FBgn0020521	CG30167	FBgn0020521	37929	piopio	NM_001169824	FBgn0020521	3162.75	0.150345	0.0550262	2.73224	0.00629054	2999.67	3325.84	2R:24581244-24597862	52.9597	51.7803	-0.0324924	-0.111586	0.69985	-0.0784717	0.0673736	-1.16473	0.24413	3877.24	3660.35
Pka-C3	FBgn0000489	43974	FBgn0000489	39733	Protein kinase, cAMP-dependent, catalytic subunit 3	NM_079373	FBgn0000489	2657.85	0.384187	0.0546421	7.03098	2.05087e-12	2304.29	3011.42	3L:15925804-15954797	30.8082	28.5682	-0.108903	-0.376879	0.1934	0.110545	0.0638428	1.73151	0.0833606	3510.91	3807.32
Pkc53E	FBgn0003091	CG6622	FBgn0003091	48311	Protein C kinase 53E	NM_001103880	FBgn0003091	2723.46	0.201234	0.0554515	3.62901	0.000284513	2531.78	2915.13	2R:16924654-16945126	131.75	88.9359	-0.566966	-1.85789	5e-05	-0.184767	0.0606252	-3.0477	0.00230604	3398.55	2971.57
PsGEF	FBgn0264598	CG14045	FBgn0264598	31224	Protostome-specific GEF	NM_001169175	FBgn0264598	5735.18	0.207307	0.0533031	3.88922	0.000100567	5324.44	6145.92	X:2367120-2387664	27.9596	17.8788	-0.645094	-2.19686	5e-05	-0.204125	0.0713427	-2.86119	0.00422057	7164.7	6159.13
rdgB	FBgn0003218	CG11111	FBgn0003218	32340	retinal degeneration B	NM_001014740	FBgn0003218	7030.02	0.123953	0.0501703	2.47065	0.0134866	6728.26	7331.79	X:13762751-13779488	186.646	139.508	-0.419953	-1.23722	5e-05	0.496925	0.0806408	6.16221	7.17377e-10	8548.09	12459.3
rdhB	FBgn0038946	CG7077	FBgn0038946	42614	retinol dehydrogenase B	NM_001275902	FBgn0038946	3380.13	0.241462	0.0608472	3.96833	7.23766e-05	3096.24	3664.01	3R:22351695-22356264	93.0389	75.4265	-0.302762	-1.00735	0.00035	0.0959839	0.0657212	1.46047	0.144161	4271.56	4585.52
retinin	FBgn0040074	4A11	FBgn0040074	53564	retinin	NM_080256	FBgn0040074	16664.8	0.265729	0.0514895	5.16084	2.45838e-07	15127.4	18202.3	3L:16331932-16332789	844.724	127.848	-2.72405	-9.04811	5e-05	-0.0196274	0.0692707	-0.283343	0.776914	21220.8	20916.8
retn	FBgn0004795	2535	FBgn0004795	45976	retained	NM_001299844	FBgn0004795	1152.67	0.361447	0.0830551	4.35189	1.34967e-05	1006.66	1298.68	2R:23632609-23654820	10.8432	8.3076	-0.384291	-1.18152	5e-05	-0.357007	0.0935081	-3.81793	0.000134578	1514.31	1142.67
sdt	FBgn0261873	BP1063	FBgn0261873	44861	stardust	NM_001038746	FBgn0261873	5539.18	0.165056	0.0467868	3.52784	0.000418968	5221.16	5857.2	X:8178548-8240474	42.011	38.1707	-0.138303	-0.45146	0.12025	0.104515	0.079088	1.3215	0.186334	6828.47	7390.24
shakB	FBgn0085387	2	FBgn0085387	33062	shaking B	NM_001103568	FBgn0085387	3811.25	0.216053	0.0576131	3.75007	0.000176784	3523.6	4098.89	X:20761070-20927050	43.706	31.5528	-0.470065	-1.52262	5e-05	0.111767	0.137406	0.813407	0.415985	4778.75	5384
SK	FBgn0029761	BcDNA:GM01744	FBgn0029761	31456	small conductance calcium-activated potassium channel	NM_001103415	FBgn0029761	4885.38	0.248023	0.0561229	4.41929	9.90261e-06	4465.58	5305.18	X:5340235-5405138	116.642	79.0999	-0.560341	-1.65675	5e-05	0.293824	0.103318	2.84386	0.00445701	6184.92	7863.5
sky	FBgn0032901	CG14399	FBgn0032901	35359	skywalker	NM_001169555	FBgn0032901	210.929	0.290399	0.14584	1.99122	0.046457	188.629	233.23	2L:20869853-20918931	98.4874	78.377	-0.32951	-1.06841	5e-05	-0.0254877	0.118215	-0.215605	0.829296	271.94	265.382
spen	FBgn0016977	136/24	FBgn0016977	44205	split ends	NM_001258887	FBgn0016977	10564.3	0.16804	0.0414614	4.05292	5.0583e-05	9947.49	11181.1	2L:159031-203397	37.468	35.4625	-0.0793655	-0.255818	0.3767	0.0133033	0.0562259	0.236605	0.812963	13035.8	13160.4
spir	FBgn0003475	38C.34	FBgn0003475	45931	spire	NM_001169549	FBgn0003475	3355.62	0.18891	0.052144	3.62286	0.000291367	3136.63	3574.61	2L:20311218-20348386	60.6886	49.5933	-0.291281	-0.989155	0.0004	0.0366022	0.0612509	0.597578	0.550121	4167.29	4281.36
sun	FBgn0014391	ATP5E	FBgn0014391	44046	stunted	NM_079943	FBgn0014391	4006.33	0.204993	0.0606424	3.38036	0.000723916	3719.44	4293.22	X:15847858-15849258	390.96	253.197	-0.626762	-2.10836	5e-05	0.215838	0.107538	2.00708	0.0447412	5004.94	5990.83
Syn2	FBgn0034135	CG4905	FBgn0034135	36848	Syntrophin-like 2	NM_079038	FBgn0034135	926.297	0.233173	0.0822047	2.83649	0.00456118	850.998	1001.6	2R:16552257-16558486	62.0216	45.729	-0.439662	-1.55059	5e-05	0.152333	0.0812759	1.87427	0.0608928	1167.86	1310.11
Syngr	FBgn0033876	CG10808	FBgn0033876	36533	Synaptogyrin	NM_137064	FBgn0033876	2309.38	0.194616	0.0676702	2.87594	0.00402821	2153.5	2465.26	2R:13841760-13846255	63.9805	33.6014	-0.929111	-3.25236	5e-05	0.37945	0.0802582	4.72786	2.26895e-06	2873.94	3833.14
Syx1A	FBgn0013343	CG10716	FBgn0013343	42854	Syntaxin 1A	NM_001202347	FBgn0013343	4013.56	0.175232	0.0495066	3.53957	0.000400776	3771.22	4255.89	3R:24063076-24108960	78.1697	58.5588	-0.416724	-1.02292	0.0004	0.151306	0.141974	1.06573	0.286545	4961.66	5938.76
Teh4	FBgn0035504	CG15003	FBgn0035504	38501	tipE homolog 4	NM_139609	FBgn0035504	337.286	0.503331	0.123971	4.06006	4.90607e-05	277.934	396.639	3L:4173883-4193788	8.58369	7.159	-0.26184	-0.264466	0.3658	-0.124382	0.106694	-1.16578	0.243705	462.366	418.531
Tm1	FBgn0003721	1305/10	FBgn0003721	41852	Tropomyosin 1	NM_001170148	FBgn0003721	4573.32	0.324661	0.0561718	5.77979	7.47953e-09	4059.71	5086.93	3R:15281370-15308779	222.09	176.814	-0.328912	-1.08132	0.00035	0.00991839	0.0690215	0.1437	0.885737	5930.33	5973.38
tmod	FBgn0082582	1309/10	FBgn0082582	43633	tropomodulin	NM_001104512	FBgn0082582	3474.86	0.217546	0.0551365	3.94558	7.96068e-05	3213.7	3736.02	3R:30532606-30578905	91.7923	76.5222	-0.262494	-0.846378	0.00365	-0.0366962	0.0636552	-0.576484	0.564288	4355.44	4240.36
Tsp42Ej	FBgn0033132	CG12143	FBgn0033132	35620	Tetraspanin 42Ej	NM_078912	FBgn0033132	3360.97	0.213453	0.0499101	4.27675	1.89641e-05	3111.03	3610.9	2R:7040135-7044710	90.5767	47.2883	-0.937656	-2.69327	5e-05	-0.184332	0.0731803	-2.51887	0.0117732	4209.87	3670
Usp2	FBgn0031187	CG14619	FBgn0031187	33132	Ubiquitin specific protease 2	NM_001258870	FBgn0031187	3915.46	0.147454	0.0506185	2.91305	0.0035792	3716.59	4114.33	X:22455802-22472021	58.7818	51.176	-0.199904	-0.693707	0.0157	0.0482211	0.0765237	0.630146	0.528599	4796.52	4973.83
Vha44	FBgn0262511	6072	FBgn0262511	36826	Vacuolar H[+] ATPase 44kD subunit	NM_001144207	FBgn0262511	4775.71	0.103622	0.0453915	2.28284	0.0224397	4601.93	4949.49	2R:16324812-16341242	121.78	102.518	-0.248396	-0.74133	0.0108	0.193831	0.0808861	2.39635	0.0165595	5770.42	6684.73
Vha68-1	FBgn0265262	A subunit	FBgn0265262	45668	Vacuolar H[+] ATPase 68kD subunit 1	NM_001273497	FBgn0265262	4957	0.131173	0.0464373	2.82473	0.0047321	4732.79	5181.22	2L:13000769-13004107	104.456	57.6858	-0.8566	-3.03856	5e-05	0.0667752	0.0585447	1.14059	0.254042	6040.64	6339.76

## Sheet: 11g
11g. Photoreceptor enriched genes that are circadian, downregulated with age, upregated in DR vs AL ZT 12, and downregulated in nCLK-DN1 at ZT 12. P values calculated with DESeq2.
SYMBOL	FLYBASE.x	ALIAS.x	ENSEMBL.x	ENTREZID.x	GENENAME.x	REFSEQ.x	Gene ID	Base mean.DR_Fpkm	Log2Fc_DR	StdErr.DR	Wald stats_DR	DR_p_val	AL_avg_Fpkm	DR_avg_Fpkm	locus	Young_Fpkm	Old_Fpkm	Log2Fc_Age	test_stat	Age_p_val	Log2Fc_DR_Clk∆	StdErr.DR_Clk∆	Wald-stat_DR_Clk∆	DR_Clk∆_p_val	DR_control_DESEQ2 normalized count reads	DR_Clk∆_DESEQ2 normalized count reads
inaF-B	FBgn0259918	CG42447	FBgn0259918	8674114	inaF-B	NM_001169255	FBgn0259918	1776.39	0.22145	0.0626387	3.53535	0.00040723	1640	1910	X:11724245-11736617	409.677	162.784	-1.33153	-3.92631	5e-05	-0.449935	0.101573	-4.42968	9.44e-06	2231.34	1549.25
CG17005	FBgn0032109	Dmel\CG17005	FBgn0032109	34249	uncharacterized protein	NM_001273356	FBgn0032109	136.972	0.7108	0.190136	3.73838	0.00018521	102	172	2L:9327743-9330332	24.0487	10.8259	-1.15147	-2.8563	5e-05	-0.358663	0.140376	-2.55502	0.0106182	200.526	133.287
retn	FBgn0004795	2535	FBgn0004795	45976	retained	NM_001299844	FBgn0004795	1152.67	0.361447	0.0830551	4.35189	1.35e-05	1010	1300	2R:23632609-23654820	10.8432	8.3076	-0.384291	-1.18152	5e-05	-0.357007	0.0935081	-3.81793	0.00013458	1514.31	1142.67
Gbeta76C	FBgn0004623	CG8770	FBgn0004623	40148	G protein beta-subunit 76C	NM_078996	FBgn0004623	8054.34	0.182551	0.0452029	4.03848	5.38e-05	7550	8560	3L:19687636-19689992	188.435	134.856	-0.48265	-1.62557	5e-05	-0.273113	0.0628269	-4.34707	1.38e-05	9982.46	8179.3
CG6983	FBgn0035896	Dmel\CG6983	FBgn0035896	38964	uncharacterized protein	NM_001300055	FBgn0035896	1344.73	0.201948	0.0693987	2.90997	0.00361459	1250	1440	3L:8443041-8449377	173.316	86.7937	-0.997742	-3.40756	5e-05	-0.25754	0.0744682	-3.45839	0.00054341	1678.88	1385.5
CG43340	FBgn0263077	BcDNA:GH02712	FBgn0263077	35698	uncharacterized protein	NM_001103740	FBgn0263077	10660.4	0.158815	0.0520482	3.05131	0.00227849	10100	11200	2R:7623241-7656770	113.164	92.2572	-0.294677	-0.828828	0.00425	-0.225845	0.0776724	-2.90766	0.00364144	13110.3	11061.9
Hdc	FBgn0005619	CG3454	FBgn0005619	36076	Histidine decarboxylase	NM_001273926	FBgn0005619	952.019	0.213693	0.0737996	2.89558	0.00378453	881	1020	2R:10237743-10247560	11.6674	8.03619	-0.537902	-1.61721	5e-05	-0.220704	0.0737472	-2.9927	0.00276517	1192.91	1011.89
CG15630	FBgn0031627	15630	FBgn0031627	33676	uncharacterized protein	NM_175961	FBgn0031627	1514.91	0.204954	0.0624722	3.28072	0.00103541	1410	1620	2L:4734591-4794044	42.7094	31.6658	-0.431629	-1.48418	5e-05	-0.21106	0.0698983	-3.01953	0.00253163	1892.55	1619.57
CG11388	FBgn0034959	Dmel\CG11388	FBgn0034959	37833	uncharacterized protein	NM_138027	FBgn0034959	1228.56	0.147517	0.0734336	2.00885	0.0445532	1170	1290	2R:24022342-24023981	38.7964	25.2908	-0.617306	-2.00329	5e-05	-0.207902	0.0991442	-2.09696	0.0359969	1505.32	1274.32
PsGEF	FBgn0264598	CG14045	FBgn0264598	31224	Protostome-specific GEF	NM_001169175	FBgn0264598	5735.18	0.207307	0.0533031	3.88922	0.00010057	5320	6150	X:2367120-2387664	27.9596	17.8788	-0.645094	-2.19686	5e-05	-0.204125	0.0713427	-2.86119	0.00422057	7164.7	6159.13
gol	FBgn0004919	CG2679	FBgn0004919	38006	goliath	NM_001169829	FBgn0004919	4608.08	0.170255	0.0560061	3.03994	0.00236624	4340	4880	2R:25072626-25084347	88.7186	57.6745	-0.621303	-1.90952	5e-05	-0.193927	0.063602	-3.04907	0.00229549	5689.94	4939.52
Pkc53E	FBgn0003091	CG6622	FBgn0003091	48311	Protein C kinase 53E	NM_001103880	FBgn0003091	2723.46	0.201234	0.0554515	3.62901	0.00028451	2530	2920	2R:16924654-16945126	131.75	88.9359	-0.566966	-1.85789	5e-05	-0.184767	0.0606252	-3.0477	0.00230604	3398.55	2971.57
Tsp42Ej (sunglasses)	FBgn0033132	CG12143	FBgn0033132	35620	Tetraspanin 42Ej	NM_078912	FBgn0033132	3360.97	0.213453	0.0499101	4.27675	1.9e-05	3110	3610	2R:7040135-7044710	90.5767	47.2883	-0.937656	-2.69327	5e-05	-0.184332	0.0731803	-2.51887	0.0117732	4209.87	3670
CG4842	FBgn0036620	Dmel\CG4842	FBgn0036620	39817	uncharacterized protein	NM_140628	FBgn0036620	2035	0.38696	0.0646773	5.98293	2.19e-09	1760	2310	3L:16368388-16369518	73.8856	48.599	-0.604366	-1.85067	5e-05	-0.180337	0.0786806	-2.29201	0.0219048	2689.62	2349.42
chp	FBgn0267435	24B10	FBgn0267435	43690	chaoptin	NM_001276205	FBgn0267435	36656.4	0.10688	0.0437626	2.44227	0.0145951	35300	38000	3R:31204179-31210730	354.584	252.055	-0.492389	-1.41063	5e-05	-0.150882	0.0654523	-2.30522	0.0211542	44319.2	39679.2
cdi	FBgn0004876	91F	FBgn0004876	42289	center divider	NM_001260262	FBgn0004876	1761.15	0.261093	0.0629693	4.14634	3.38e-05	1600	1920	3R:19044881-19094270	19.2187	16.2477	-0.242279	-0.844144	0.0035	-0.14974	0.0714091	-2.09693	0.0359996	2241.13	2003.86
ninaC	FBgn0002938	2.2	FBgn0002938	34012	neither inactivation nor afterpotential C	NM_001273260	FBgn0002938	43532.8	0.114718	0.0453849	2.52767	0.0114821	41800	45300	2L:7377701-7384344	634.579	503.79	-0.332978	-0.88267	0.0029	-0.147096	0.0654458	-2.24761	0.0246013	52770.5	47376.3
5-HT2A	FBgn0087012	5-HT2	FBgn0087012	40575	5-hydroxytryptamine (serotonin) receptor 2A	NM_001104214	FBgn0087012	2034.41	0.278548	0.0585885	4.7543	1.99e-06	1840	2230	3R:4612869-4633304	29.6411	23.1197	-0.358475	-1.2289	5e-05	-0.136837	0.0666407	-2.05336	0.0400377	2600.74	2352.61
CanB	FBgn0010014	BcDNA:RH11383	FBgn0010014	44317	Calcineurin B	NM_001258602	FBgn0010014	1805.35	0.319619	0.0611374	5.22788	1.71e-07	1600	2010	X:5332498-5334449	134.674	97.1197	-0.471641	-1.64955	5e-05	0.147891	0.0729544	2.02717	0.0426454	2339.25	2611.67
